# Supplementary material for: Large-scale molecular endotype discovery in synovial fluid reveals osteoarthritis as a single biological continuum
Source: Nat Commun. 2026 Jun 2;17:4721. doi: 10.1038/s41467-026-71632-4 (PMC13230806; doi:10.1038/s41467-026-71632-4)
Supplement: Supplementary file 8 — Source Data (6) [file 41467_2026_71632_MOESM8_ESM.zip]

Archive with 9 entries (9 files):
- Source Data File (9).csv
- Source Data File (1).csv
- Source Data File (2).csv
- Source Data File (3).csv
- Source Data File (4).csv
- Source Data File (5).csv
- Source Data File (6).csv
- Source Data File (7).csv
- Source Data File (8).csv
