# Supplementary material for: Large-scale molecular endotype discovery in synovial fluid reveals osteoarthritis as a single biological continuum
Source: Nat Commun. 2026 Jun 2;17:4721. doi: 10.1038/s41467-026-71632-4 (PMC13230806; doi:10.1038/s41467-026-71632-4)
Supplement: Supplementary file 8 — Source Data (6) [file 41467_2026_71632_MOESM8_ESM.zip › Source Data File (9).csv]

	Row.names	estimate	std.error	t.value	p.value	p_adj	sig	sig_2	SomaId	Target	TargetFullName	EntrezGeneID	EntrezGeneSymbol
seq.10000.28	seq.10000.28	-0.774656996222655	0.773687336006265	-1.00125329725751	0.31702013434607	0.556974038216874	no	no	SL019233	CRBB2	Beta-crystallin B2	1415	CRYBB2
seq.10001.7	seq.10001.7	-1.13682823521658	0.819929757443666	-1.38649466603203	0.165998775418203	0.388029414717286	no	no	SL002564	c-Raf	RAF proto-oncogene serine/threonine-protein kinase	5894	RAF1
seq.10008.43	seq.10008.43	-1.02338232441066	0.827694270073542	-1.2364255274109	0.216678912061294	0.447997977130912	no	no	SL019234	GUC1A	Guanylyl cyclase-activating protein 1	2978	GUCA1A
seq.10010.10	seq.10010.10	-1.74821772363487	0.840954658559514	-2.07884896746922	0.0379630583615307	0.187113416482824	yes	no	SL014943	BECN1	Beclin-1	8678	BECN1
seq.10011.65	seq.10011.65	-1.04390346180179	0.862569929301169	-1.21022473232695	0.226565498792386	0.460820448250116	no	no	SL019246	OCRL	Inositol polyphosphate 5-phosphatase OCRL-1	4952	OCRL
seq.10012.5	seq.10012.5	-0.469637597579826	0.79602106876063	-0.589981366084984	0.555376905586264	0.748383531075218	no	no	SL014669	SPDEF	SAM pointed domain-containing Ets transcription factor	25803	SPDEF
seq.10014.31	seq.10014.31	-1.3325042034494	0.777639938020706	-1.71352336512059	0.0870203673439242	0.28003562020845	no	no	SL007803	SLUG	Zinc finger protein SNAI2	6591	SNAI2
seq.10015.119	seq.10015.119	-1.25384746899497	0.812257128537734	-1.54365831328831	0.123083596285198	0.333691950087373	no	no	SL014924	KCAB2	Voltage-gated potassium channel subunit beta-2	8514	KCNAB2
seq.10023.32	seq.10023.32	-0.345943576201081	0.818616170445072	-0.422595581043794	0.672708794261573	0.825958383873243	no	no	SL004071	VDR	Vitamin D3 receptor	7421	VDR
seq.10024.44	seq.10024.44	-0.233753763625694	0.78220030310315	-0.298841310465292	0.765142077316873	0.877094932740262	no	no	SL019235	HOGA1	4-hydroxy-2-oxoglutarate aldolase, mitochondrial	112817	HOGA1
seq.10025.1	seq.10025.1	0.649941870213402	0.83075307670695	0.782352648984135	0.43424881332995	0.661492479931292	no	no	SL008018	DLDH	Dihydrolipoyl dehydrogenase, mitochondrial	1738	DLD
seq.10030.8	seq.10030.8	-0.820070527338189	0.78290281143594	-1.04747423991757	0.295210872239077	0.535332675512095	no	no	SL006373	MutY homolog	Adenine DNA glycosylase	4595	MUTYH
seq.10035.6	seq.10035.6	-0.689556870113944	0.796939156212905	-0.865256606778807	0.387168506669433	0.619718812167486	no	no	SL007389	DUS4	Dual specificity protein phosphatase 4	1846	DUSP4
seq.10037.98	seq.10037.98	-0.695613137490206	0.772717385399924	-0.900216755353819	0.368287463491826	0.602722319103733	no	no	SL025986	SIG12:Ig-like V-type 2	Sialic acid-binding Ig-like lectin 12:Ig-like V-type 2 domain, Isoform long	89858	SIGLEC12
seq.10039.32	seq.10039.32	0.291531748998117	0.840714398338382	0.34676668982274	0.728861718280268	0.859767671563464	no	no	SL005262	PNP	Purine nucleoside phosphorylase	4860	PNP
seq.10040.63	seq.10040.63	-1.86317484710794	0.800612869652402	-2.32718573199662	0.0202148146584143	0.143072769723395	yes	no	SL007662	P73L	Tumor protein 63	8626	TP63
seq.10041.3	seq.10041.3	0.845625359247214	0.820098997735721	1.03112595135706	0.302806788614868	0.542320542850556	no	no	SL007226	HNF4A	Hepatocyte nuclear factor 4-alpha	3172	HNF4A
seq.10043.31	seq.10043.31	-2.31904486651362	0.785409699468733	-2.95265626090723	0.00324672215628659	0.0578593384919998	yes	no	SL019249	BRD4	Bromodomain-containing protein 4	23476	BRD4
seq.10044.12	seq.10044.12	0.81554054708284	0.788386564955054	1.03444247192281	0.301255396024368	0.540593041808523	no	no	SL012823	WN10A	Protein Wnt-10a	80326	WNT10A
seq.10046.55	seq.10046.55	-1.87894102657955	0.76846173926503	-2.44506776404587	0.0147064422708441	0.123499314575533	yes	no	SL003727	cIAP-1	Baculoviral IAP repeat-containing protein 2	329	BIRC2
seq.10048.7	seq.10048.7	-0.670126554453339	0.851673543817504	-0.786835001882991	0.431621507107827	0.659057009597243	no	no	SL011998	PEBB	Core-binding factor subunit beta	865	CBFB
seq.10049.112	seq.10049.112	-1.10478046257365	0.828385304963758	-1.33365531227282	0.182712749080221	0.410185248345461	no	no	SL019242	TERF1	Telomeric repeat-binding factor 1	7013	TERF1
seq.10053.5	seq.10053.5	-1.43589643681331	0.813323136400456	-1.76546857275964	0.0778828934780964	0.267254425429525	no	no	SL004474	ILK1	Integrin-linked protein kinase	3611	ILK
seq.10054.3	seq.10054.3	-0.181844978023023	0.801608854366148	-0.22685001173897	0.820600819651091	0.909175189208408	no	no	SL019232	GAN	Gigaxonin	8139	GAN
seq.10056.5	seq.10056.5	1.01107416908069	0.754989578705614	1.33918956976084	0.180905684366914	0.407633854683438	no	no	SL007372	FOXM1	Forkhead box protein M1	2305	FOXM1
seq.10070.22	seq.10070.22	-1.50010849690125	0.801579840106219	-1.87143990136088	0.0616645837637311	0.237749779965731	no	no	SL016406	PLCG2	1-phosphatidylinositol 4,5-bisphosphate phosphodiesterase gamma-2	5336	PLCG2
seq.10073.22	seq.10073.22	-1.28042701518902	0.799408111086638	-1.60171881850001	0.109629543916175	0.314351800191507	no	no	SL011411	TYDP1	Tyrosyl-DNA phosphodiesterase 1	55775	TDP1
seq.10074.128	seq.10074.128	-1.13306407139504	0.825436431507131	-1.37268483452593	0.170251569926331	0.394147383324175	no	no	SL014748	BRD2	Bromodomain-containing protein 2	6046	BRD2
seq.10075.75	seq.10075.75	0.643181653566367	0.774565334363265	0.830377535673085	0.406583751404089	0.636093710017664	no	no	SL019254	ACBD6	Acyl-CoA-binding domain-containing protein 6	84320	ACBD6
seq.10076.1	seq.10076.1	-1.92061426984245	0.79058161784535	-2.42936874130326	0.0153537711596382	0.126071519535239	yes	no	SL019225	AP4M1	AP-4 complex subunit mu-1	9179	AP4M1
seq.10078.5	seq.10078.5	-0.886790816348923	0.82101498717493	-1.08011526001532	0.280430373597849	0.522955280320038	no	no	SL007063	BAG3	BAG family molecular chaperone regulator 3	9531	BAG3
seq.10080.9	seq.10080.9	-2.78520352161997	0.839078842668178	-3.31935853937555	0.000944852178708691	0.0311402787332244	yes	yes	SL019240	EI2BA	Translation initiation factor eIF-2B subunit alpha	1967	EIF2B1
seq.10082.251	seq.10082.251	-0.604258415335617	0.777606040085142	-0.777075259432727	0.437353960594052	0.663734679170613	no	no	SL019251	NFL	Neurofilament light polypeptide	4747	NEFL
seq.10086.39	seq.10086.39	0.0319125994982271	0.816023725877341	0.0391074407351533	0.968814905307549	0.984652860289355	no	no	SL018882	CBS	Cystathionine beta-synthase	102724560	CBS
seq.10087.10	seq.10087.10	-1.12696817340178	0.813337327045389	-1.38560980287935	0.166268849289106	0.388244504678062	no	no	SL003675	Alpha crystallin A chain	Alpha-crystallin A chain	102724652	CRYAA
seq.10089.7	seq.10089.7	0.00409944065867056	0.715151870493204	0.0057322658694067	0.995427829164416	0.997917315258094	no	no	SL019244	ASML	N-acetylserotonin O-methyltransferase-like protein	8623	ASMTL
seq.10336.3	seq.10336.3	-0.497947568704785	0.76215101722633	-0.653345016210761	0.513729678348822	0.719747777271807	no	no	SL019100	CHIP	E3 ubiquitin-protein ligase CHIP	10273	STUB1
seq.10342.55	seq.10342.55	-0.799140293035747	0.784698292078945	-1.01840452706803	0.308806873996098	0.548787970130412	no	no	SL019096	PIAS4	E3 SUMO-protein ligase PIAS4	51588	PIAS4
seq.10346.5	seq.10346.5	-0.615433486166954	0.818514715853166	-0.751890557673684	0.452347537049543	0.675803761659762	no	no	SL007221	STAT3	Signal transducer and activator of transcription 3	6774	STAT3
seq.10354.57	seq.10354.57	-1.09105254756422	0.845169608070723	-1.29092733239044	0.197117835020712	0.426426127085138	no	no	SL007221	STAT3	Signal transducer and activator of transcription 3	6774	STAT3
seq.10356.21	seq.10356.21	0.168417013611212	0.807213896385627	0.208639883883707	0.83478476670415	0.914702074632166	no	no	SL000455	c-Jun	Transcription factor AP-1	3725	JUN
seq.10361.25	seq.10361.25	-1.38541806435313	0.756704038990895	-1.83085855627341	0.0675094721306679	0.247831687962657	no	no	SL014684	OAS1	2'-5'-oligoadenylate synthase 1	4938	OAS1
seq.10362.35	seq.10362.35	-1.44917758872212	0.832500740237202	-1.7407523124955	0.082128011572804	0.273372626471199	no	no	SL002565	c-Myc	Myc proto-oncogene protein	4609	MYC
seq.10363.13	seq.10363.13	0.504618031019555	0.770765726727741	0.65469702857948	0.512859114446817	0.718805148086639	no	no	SL004097	SMAD3	Mothers against decapentaplegic homolog 3	4088	SMAD3
seq.10364.6	seq.10364.6	-1.00454031179312	0.810048490471	-1.24009898618419	0.215318025064489	0.447060688853063	no	no	SL004101	SMAD2	Mothers against decapentaplegic homolog 2	4087	SMAD2
seq.10365.132	seq.10365.132	0.323607691572813	0.808904319283062	0.400056822368842	0.689226055540018	0.835531963186226	no	no	SL005184	IL-23	Interleukin-23	3593|51561	IL12B|IL23A
seq.10366.11	seq.10366.11	0.254121569896715	0.837031099861312	0.303598719257648	0.761515962479463	0.87489580653615	no	no	SL001728	PDGFRA	Platelet-derived growth factor receptor alpha	5156	PDGFRA
seq.10367.62	seq.10367.62	-0.890933027061097	0.780588966327494	-1.14136000570537	0.254076358567154	0.491184366685831	no	no	SL001716	IL-12	Interleukin-12	3592|3593	IL12A|IL12B
seq.10370.21	seq.10370.21	-2.20631244937209	0.792116889125695	-2.78533696183063	0.00547910979046004	0.0758376780061023	yes	no	SL004396	STAT1	Signal transducer and activator of transcription 1-alpha/beta	6772	STAT1
seq.10372.18	seq.10372.18	-0.958803129622727	0.827679092067775	-1.15842376448989	0.247051705648846	0.482204738353491	no	no	SL007229	STAT6	Signal transducer and activator of transcription 6	6778	STAT6
seq.10382.1	seq.10382.1	-0.506875267926328	0.829409544194066	-0.611127845675874	0.541296014245351	0.738879863756566	no	no	SL006803	ANGL3	Angiopoietin-related protein 3	27329	ANGPTL3
seq.10390.21	seq.10390.21	-1.48353584610275	0.775151421114763	-1.91386586632228	0.0560091981684578	0.2253134729262	no	no	SL018971	ZNRF3	E3 ubiquitin-protein ligase ZNRF3	84133	ZNRF3
seq.10391.1	seq.10391.1	-0.740006696240944	0.784292433399785	-0.943534152220658	0.345704860434616	0.583210388972489	no	no	SL006803	ANGL3	Angiopoietin-related protein 3	27329	ANGPTL3
seq.10398.110	seq.10398.110	-1.37538052842714	0.829320535660703	-1.65844262777287	0.0976370156981061	0.294796971790474	no	no	SL019275	ANKR1	Ankyrin repeat domain-containing protein 1	27063	ANKRD1
seq.10419.1	seq.10419.1	0.312025431152751	0.79235781592094	0.393793592848062	0.69384288340211	0.839083646130182	no	no	SL014110	SCAR5	Scavenger receptor class A member 5	286133	SCARA5
seq.10420.30	seq.10420.30	0.0126669268066127	0.778204180491297	0.0162771251095257	0.987017539650124	0.994653335683519	no	no	SL018037	FAIM1	Fas apoptotic inhibitory molecule 1	55179	FAIM
seq.10425.3	seq.10425.3	-0.997202748620645	0.77870656839437	-1.28058859279535	0.200725316272056	0.430992231289018	no	no	SL017972	B4GT5	Beta-1,4-galactosyltransferase 5	9334	B4GALT5
seq.10428.1	seq.10428.1	-0.315811563043813	0.801147049395254	-0.394199246295924	0.69354351587864	0.838907047395985	no	no	SL018045	KI2S2	Killer cell immunoglobulin-like receptor 2DS2	100132285	KIR2DS2
seq.10432.3	seq.10432.3	-1.19421939198645	0.821860022734959	-1.45306908591608	0.146613566375002	0.365431809402111	no	no	SL018002	K1644	Uncharacterized protein KIAA1644	85352	SHISAL1
seq.10438.19	seq.10438.19	0.692056045798462	0.76587409248168	0.903615950183112	0.366482789115374	0.601207597976075	no	no	SL007128	CSF2R	Granulocyte-macrophage colony-stimulating factor receptor subunit alpha	1438	CSF2RA
seq.10439.57	seq.10439.57	-0.901859757423203	0.786604501525367	-1.14652249723252	0.251936570563138	0.488939542937843	no	no	SL005393	Alpha-amylase 2B	Alpha-amylase 2B	280	AMY2B
seq.10440.26	seq.10440.26	-0.251515184951135	0.813783570553091	-0.309068890122949	0.757353058409517	0.873420909505787	no	no	SL025782	ACAM:ECD	CXADR-like membrane protein:Extracellular domain	79827	CLMP
seq.10447.18	seq.10447.18	-0.906271289640619	0.793359011963113	-1.14232179375906	0.253676751898826	0.491184366685831	no	no	SL018138	PABP3	Polyadenylate-binding protein 3	5042	PABPC3
seq.10449.31	seq.10449.31	-0.438496809101463	0.79186319522219	-0.553753238876603	0.57990912526642	0.764524125910851	no	no	SL008887	TMM46	Protein shisa-2 homolog	387914	SHISA2
seq.10451.11	seq.10451.11	2.19703398694173	0.821372236687929	2.67483351494929	0.00763592420404314	0.0902292469121383	yes	no	SL008914	NUCB1	Nucleobindin-1	4924	NUCB1
seq.10453.7	seq.10453.7	-1.73506332700327	0.754692071620245	-2.29903478815972	0.0217709079781549	0.146762668398696	yes	no	SL018233	CEA20	Carcinoembryonic antigen-related cell adhesion molecule 20	125931	CEACAM20
seq.10454.99	seq.10454.99	-1.31994069044871	0.835688694809138	-1.57946457651933	0.114641824854717	0.321478946068764	no	no	SL018290	DJC16	DnaJ homolog subfamily C member 16	23341	DNAJC16
seq.10455.196	seq.10455.196	-0.680627194141596	0.729708867578182	-0.932738006049615	0.351248773556474	0.588390091894509	no	no	SL004678	IL-31	Interleukin-31	386653	IL31
seq.10457.3	seq.10457.3	-0.216286865683741	0.815447284294769	-0.265237091163771	0.790898091078986	0.89234965071007	no	no	SL004861	IL-18 Rb	Interleukin-18 receptor accessory protein	8807	IL18RAP
seq.10460.1	seq.10460.1	-0.229620650640086	0.798058419490608	-0.287724112711762	0.773635654190209	0.882113861225094	no	no	SL006029	Chitotriosidase-1	Chitotriosidase-1	1118	CHIT1
seq.10462.14	seq.10462.14	-0.897050915209554	0.752830175186066	-1.19157141248734	0.233797913829282	0.468881373372434	no	no	SL012880	INSL5	Insulin-like peptide INSL5	10022	INSL5
seq.10464.6	seq.10464.6	-0.841927455834786	0.792792795233704	-1.06197667397646	0.288580535256204	0.529462980045187	no	no	SL008696	ANTR1	Anthrax toxin receptor 1	84168	ANTXR1
seq.10472.53	seq.10472.53	-0.301578392771592	0.838991788060258	-0.359453330847062	0.719354923031577	0.853522182586371	no	no	SL004145	HVEM	Tumor necrosis factor receptor superfamily member 14	8764	TNFRSF14
seq.10473.2	seq.10473.2	-0.47156930718921	0.698865647741741	-0.674763895911898	0.500029119627304	0.711915257404659	no	no	SL002602	Trefoil factor 2	Trefoil factor 2	7032	TFF2
seq.10479.18	seq.10479.18	-1.40032820678424	0.827969357447937	-1.69128023179564	0.0911895261263667	0.286558240917491	no	no	SL000645	MMP-10	Stromelysin-2	4319	MMP10
seq.10480.33	seq.10480.33	1.05200054966483	0.765407744052543	1.37443154689667	0.169709186959717	0.393340852949705	no	no	SL004557	CD59	CD59 glycoprotein	966	CD59
seq.10490.3	seq.10490.3	0.436393046834913	0.798466864382576	0.546538705989207	0.584854639403551	0.768798590143399	no	no	SL025976	RPN1:CD	Dolichyl-diphosphooligosaccharide--protein glycosyltransferase subunit 1:Cytoplasmic domain	6184	RPN1
seq.10496.11	seq.10496.11	-1.89643427999654	0.844695413526849	-2.24511018957517	0.025045214097706	0.155178217812627	yes	no	SL009322	CaCC	Calcium-activated chloride channel regulator 1	1179	CLCA1
seq.10499.1	seq.10499.1	-0.920694116016662	0.787390499999343	-1.16929797351813	0.242646850606155	0.477869301535735	no	no	SL008733	T106A	Transmembrane protein 106A	113277	TMEM106A
seq.10505.12	seq.10505.12	-1.7572591931109	0.802541207557969	-2.18961864706987	0.0288524753173506	0.162573394309807	yes	no	SL018629	RNF43	E3 ubiquitin-protein ligase RNF43	54894	RNF43
seq.10511.10	seq.10511.10	-0.261153185993539	0.796684313245161	-0.327800085494059	0.743152278542069	0.868015823207442	no	no	SL025821	Collagen alpha-3(VI):isoform 3	Collagen alpha-3(VI) chain:isoform 3	1293	COL6A3
seq.10512.13	seq.10512.13	-0.645903285374924	0.776564805238898	-0.8317442163455	0.405812204740441	0.635429231917014	no	no	SL025888	IL3RB:ECD	Cytokine receptor common subunit beta:Extracellular domain	1439	CSF2RB
seq.10513.13	seq.10513.13	-0.439238290280893	0.726678164086037	-0.604446799131959	0.545725383396446	0.743088466460454	no	no	SL018613	CSEN	Calsenilin	30818	KCNIP3
seq.10514.5	seq.10514.5	1.94751682844606	0.811254192963039	2.40062466898681	0.016604364045788	0.130708598121592	yes	no	SL005360	PGD2 synthase	Prostaglandin-H2 D-isomerase	5730	PTGDS
seq.10521.10	seq.10521.10	1.14086407126597	0.784346267787252	1.45454133986575	0.146205375351809	0.365431809402111	no	no	SL025939	MXRA8:ECD	Matrix-remodeling-associated protein 8:Extracellular domain	54587	MXRA8
seq.10528.2	seq.10528.2	-0.232865258490191	0.797025782241486	-0.292167786386158	0.770237349922091	0.880172255379315	no	no	SL008734	DPEP1	Dipeptidase 1	1800	DPEP1
seq.10530.8	seq.10530.8	-1.58791161607093	0.819632908533132	-1.93734487663844	0.0530700227379067	0.220292939604771	no	no	SL016414	PSB6	Proteasome subunit beta type-6	5694	PSMB6
seq.10531.18	seq.10531.18	-1.38784653904565	0.850022308605777	-1.63271778280975	0.102938793583669	0.3043049519289	no	no	SL010845	RASN	GTPase NRas	4893	NRAS
seq.10534.40	seq.10534.40	-2.07874136969906	0.792113954787064	-2.62429585684786	0.00885555389665806	0.0960193517388866	yes	no	SL025953	PARP:BRCT domain	Poly [ADP-ribose] polymerase 1:BRCA1 C-terminal:BRCA1 C-terminus domian	142	PARP1
seq.10535.25	seq.10535.25	-0.615103756694606	0.768955226155011	-0.799921420354076	0.424003998060653	0.651258107137575	no	no	SL018731	CX6A2	Cytochrome c oxidase subunit 6A2, mitochondrial	1339	COX6A2
seq.10539.30	seq.10539.30	-2.49471019448487	0.784511235849708	-3.17995470362237	0.0015321932659672	0.0414981651391412	yes	yes	SL014293	C99L2	CD99 antigen-like protein 2	83692	CD99L2
seq.10550.37	seq.10550.37	-0.61423210177081	0.811719046440681	-0.756705296572953	0.44945880947094	0.673880281341604	no	no	SL004132	BMP RIB	Bone morphogenetic protein receptor type-1B	658	BMPR1B
seq.10551.7	seq.10551.7	0.740399030946569	0.727666001398886	1.01749845330578	0.309237209620816	0.548941198518976	no	no	SL007008	LAT	Linker for activation of T-cells family member 1	27040	LAT
seq.10552.88	seq.10552.88	-2.20059598460605	0.81367435834579	-2.70451681564586	0.00699203276632217	0.0861563316769112	yes	no	SL017983	NKG2F	NKG2-F type II integral membrane protein	8302	KLRC4
seq.10553.8	seq.10553.8	-0.0991300880815232	0.855447645338133	-0.115880952647126	0.907777223661435	0.952156669986908	no	no	SL017988	TOIP2	Torsin-1A-interacting protein 2	163590	TOR1AIP2
seq.10558.26	seq.10558.26	2.29674525906137	0.841548854543117	2.72918826597214	0.0064945022048019	0.0825662837599626	yes	no	SL008436	PCDH9	Protocadherin-9	5101	PCDH9
seq.10561.5	seq.10561.5	-0.61816619907007	0.826792939883388	-0.747667486320404	0.454889908736628	0.677907064233733	no	no	SL004512	PGRP-I-alpha	Peptidoglycan recognition protein 3	114771	PGLYRP3
seq.10563.13	seq.10563.13	-1.73071359567139	0.796580744409013	-2.17267817207334	0.0301100485047324	0.166228128526126	yes	no	SL018021	LYSM3	LysM and putative peptidoglycan-binding domain-containing protein 3	116068	LYSMD3
seq.10565.19	seq.10565.19	-1.98512707511588	0.832982448222706	-2.38315594686473	0.0174074324699453	0.134384966169406	yes	no	SL017951	SLIK3	SLIT and NTRK-like protein 3	22865	SLITRK3
seq.10569.28	seq.10569.28	0.627696600233935	0.808983806004473	0.775907497251514	0.438042782885236	0.664411440300838	no	no	SL012443	MFAP2	Microfibrillar-associated protein 2	4237	MFAP2
seq.10571.14	seq.10571.14	-0.552509656897569	0.73448179607001	-0.752244180664356	0.452135014727353	0.675724983329984	no	no	SL018096	MGAT1	Alpha-1,3-mannosyl-glycoprotein 2-beta-N-acetylglucosaminyltransferase	4245	MGAT1
seq.10574.10	seq.10574.10	-1.08917779428924	0.752944389895761	-1.44655808437596	0.148429259584648	0.366616920626461	no	no	SL000283	b2-Microglobulin	Beta-2-microglobulin	567	B2M
seq.10575.31	seq.10575.31	-1.80605881618825	0.811727571259816	-2.22495684529381	0.0263742916329482	0.159089029243506	yes	no	SL018139	PUF60	Poly(U)-binding-splicing factor PUF60	22827	PUF60
seq.10576.7	seq.10576.7	0.567083254697679	0.795308563028193	0.713035519872273	0.476040651646051	0.696150772576494	no	no	SL025965	PXDC2:ECD	Plexin domain-containing protein 2:Extracellular domain	84898	PLXDC2
seq.10580.14	seq.10580.14	-0.162676169795519	0.785062311362527	-0.207214341385442	0.835897467987134	0.915018335646291	no	no	SL012586	SFTA2	Surfactant-associated protein 2	389376	SFTA2
seq.10583.1	seq.10583.1	0.216936555578659	0.763915264411747	0.283979867512808	0.776502451380161	0.883946090616076	no	no	SL018282	TM108	Transmembrane protein 108	66000	TMEM108
seq.10584.7	seq.10584.7	0.747269860767715	0.790831429493452	0.944916745717049	0.344998944449923	0.582929139447106	no	no	SL018289	NDUS4	NADH dehydrogenase [ubiquinone] iron-sulfur protein 4, mitochondrial	4724	NDUFS4
seq.10588.39	seq.10588.39	-0.525080297999291	0.781885155844601	-0.671556806104207	0.502068091206595	0.71315209335426	no	no	SL011395	SIAT9	Lactosylceramide alpha-2,3-sialyltransferase	8869	ST3GAL5
seq.10589.7	seq.10589.7	0.838668827577495	0.785932184618856	1.06710075498971	0.286262099574962	0.527809078121959	no	no	SL018354	RET1L	Retinoic acid early transcript 1L protein	154064	RAET1L
seq.10605.22	seq.10605.22	-0.504146139253857	0.802079341260627	-0.628548964322522	0.529831506385987	0.729785541650991	no	no	SL004748	APMAP	Adipocyte plasma membrane-associated protein	57136	APMAP
seq.10606.34	seq.10606.34	-1.09653450437651	0.857057798745841	-1.2794172178132	0.201137067499335	0.431274414088812	no	no	SL026012	TOIP1:Perinuclear	Torsin-1A-interacting protein 1:Perinuclear domain	26092	TOR1AIP1
seq.10608.9	seq.10608.9	-0.786639395183666	0.853322956743171	-0.921854251039943	0.356894477360047	0.593125663923699	no	no	SL012418	HIS1	Histatin-1	3346	HTN1
seq.10612.18	seq.10612.18	1.16841650147567	0.805258006001295	1.45098402346563	0.147193155906426	0.365715437892379	no	no	SL008694	PLOD3	Procollagen-lysine,2-oxoglutarate 5-dioxygenase 3	8985	PLOD3
seq.10613.33	seq.10613.33	2.32512486240812	0.831008873579908	2.79795431352219	0.00527169487760495	0.0747187634077116	yes	no	SL018589	CASC4	Protein CASC4	113201	GOLM2
seq.10618.190	seq.10618.190	0.60739349224345	0.725129620520036	0.837634369159889	0.402497013707269	0.632902109385893	no	no	SL004439	megalin	Low-density lipoprotein receptor-related protein 2	4036	LRP2
seq.10620.21	seq.10620.21	0.318174519447941	0.828310916257494	0.384124503496259	0.700992636338202	0.845487370680402	no	no	SL000548	PSP-94	Beta-microseminoprotein	4477	MSMB
seq.10623.19	seq.10623.19	-0.264521279268301	0.789581512820753	-0.335014529815051	0.737705725824946	0.864611327610087	no	no	SL025933	MUC1:region 1	Mucin-1:region 1	4582	MUC1
seq.10624.45	seq.10624.45	-0.859474234342511	0.848612166907674	-1.01279980167432	0.311475179022233	0.551125712946519	no	no	SL018582	ISK13	Serine protease inhibitor Kazal-type 13	153218	SPINK13
seq.10627.87	seq.10627.87	0.167155253102397	0.839787327362393	0.199044743420217	0.842280495931597	0.918500417229772	no	no	SL007366	APLP2	Amyloid-like protein 2	334	APLP2
seq.10630.5	seq.10630.5	-1.06561620585141	0.821010080369059	-1.29793315737658	0.194700480257617	0.423709756360153	no	no	SL007633	HTAI2	Oxidoreductase HTATIP2	10553	HTATIP2
seq.10638.1	seq.10638.1	-0.843736311059776	0.786005235738474	-1.0734487159835	0.283407436882044	0.525422598163898	no	no	SL018685	TINF2	TERF1-interacting nuclear factor 2	26277	TINF2
seq.10643.16	seq.10643.16	-0.77548653360497	0.791228828717659	-0.980103991991543	0.327343828753414	0.566673713518141	no	no	SL025948	NOE3:C-term	Noelin-3:Isoform 2, C-term	118427	OLFM3
seq.10663.42	seq.10663.42	-0.960706799014724	0.757866117096512	-1.26764711779875	0.205308696693105	0.434398987907551	no	no	SL018014	INSI1	Insulin-induced gene 1 protein	3638	INSIG1
seq.10667.78	seq.10667.78	-0.959135735587719	0.816943046610437	-1.17405459238224	0.240737569242109	0.47582074351251	no	no	SL018036	CA185	Uncharacterized protein C1orf185	284546	C1orf185
seq.10668.5	seq.10668.5	-1.35352184839106	0.807805627494659	-1.67555387375661	0.0942331853133227	0.290287025252921	no	no	SL007377	STX4	Syntaxin-4	6810	STX4
seq.10672.75	seq.10672.75	0.0665867408367583	0.802829551902843	0.0829400719977689	0.933920831151473	0.968438375138308	no	no	SL004483	SP-B	Pulmonary surfactant-associated protein B	6439	SFTPB
seq.10693.43	seq.10693.43	1.33175231526084	0.768280371818574	1.73341967868903	0.0834229781811101	0.274654125611118	no	no	SL025910	KLRG2:C-term	Killer cell lectin-like receptor subfamily G member 2:C-term	346689	KLRG2
seq.10695.12	seq.10695.12	-1.9976028519911	0.767486634203887	-2.60278519907153	0.00942558174920971	0.0990999553972806	yes	no	SL012662	WF10B	Protein WFDC10B	280664	WFDC10B
seq.10699.52	seq.10699.52	-1.5011316333511	0.778732022261674	-1.9276613654481	0.0542662065992638	0.222389824947245	no	no	SL018603	LRP1	Prolow-density lipoprotein receptor-related protein 1	4035	LRP1
seq.10700.10	seq.10700.10	-0.513362455630177	0.771673801422685	-0.66525837041989	0.506085240864023	0.714896037378535	no	no	SL025885	IGS11:CD	Immunoglobulin superfamily member 11:Cytoplasmic domain	152404	IGSF11
seq.10702.1	seq.10702.1	1.10264690648953	0.765120836933574	1.44114086725005	0.149953006610357	0.369213725996967	no	no	SL012521	COSA1	Collagen alpha-1(XXVIII) chain	340267	COL28A1
seq.10704.91	seq.10704.91	-0.0794371523652204	0.777263578724915	-0.102201048060859	0.918623808301221	0.958571591687199	no	no	SL018605	LRMP	Lymphoid-restricted membrane protein	4033	IRAG2
seq.10705.14	seq.10705.14	-1.36850805272825	0.813120469250787	-1.6830323481946	0.0927757855574956	0.288983640070698	no	no	SL018611	SIA7C	Alpha-N-acetylgalactosaminide alpha-2,6-sialyltransferase 3	256435	ST6GALNAC3
seq.10708.3	seq.10708.3	-0.83633414364326	0.826582655399755	-1.01179735405746	0.311954026820972	0.551616186405152	no	no	SL007007	GON2	Progonadoliberin-2	2797	GNRH2
seq.10710.23	seq.10710.23	-0.922377087090569	0.792904483568509	-1.16328902939149	0.245074026642399	0.480698673220181	no	no	SL012618	ZPBP2	Zona pellucida-binding protein 2	124626	ZPBP2
seq.10716.35	seq.10716.35	0.154503364017574	0.764606135399559	0.202069218208451	0.839916194632853	0.917201896374518	no	no	SL010942	PSMD5	26S proteasome non-ATPase regulatory subunit 5	5711	PSMD5
seq.10721.76	seq.10721.76	-0.832342157583692	0.924877755055355	-0.899948293743831	0.368430228828705	0.602746687588593	no	no	SL000451	HSP 70	Heat shock 70 kDa protein 1A	3303	HSPA1A
seq.10737.96	seq.10737.96	-0.88318245230613	0.826326035656582	-1.06880627524264	0.285493226068628	0.527809078121959	no	no	SL005397	Serpin B1	Leukocyte elastase inhibitor	1992	SERPINB1
seq.10741.22	seq.10741.22	0.793303354578128	0.829466385380628	0.956402053850675	0.33917049259826	0.577169933774136	no	no	SL002684	CSF-1	Macrophage colony-stimulating factor 1	1435	CSF1
seq.10743.13	seq.10743.13	0.0581161272987308	0.806186549512701	0.0720876915322627	0.942550914524895	0.973176999942102	no	no	SL008760	SLIK1	SLIT and NTRK-like protein 1	114798	SLITRK1
seq.10746.24	seq.10746.24	-0.305408647865762	0.82136721082433	-0.371829607806296	0.710122417201843	0.849754974740001	no	no	SL009412	DKK3	Dickkopf-related protein 3	27122	DKK3
seq.10748.216	seq.10748.216	1.63175176561086	0.80230928114008	2.03381888252887	0.0423135447039642	0.195191739523936	yes	no	SL018468	PCDB2	Protocadherin beta-2	56133	PCDHB2
seq.10749.18	seq.10749.18	-0.145866437812848	0.826828079884634	-0.176416889268202	0.860013006858193	0.928766514117878	no	no	SL000451	HSP 70	Heat shock 70 kDa protein 1A	3303	HSPA1A
seq.10752.8	seq.10752.8	-0.188411920034392	0.801669293209074	-0.235024494053128	0.814252452696745	0.906178838222924	no	no	SL018591	CDYL2	Chromodomain Y-like protein 2	124359	CDYL2
seq.10753.31	seq.10753.31	-0.355366957947041	0.755827643210079	-0.470169305316435	0.638367717910257	0.805384805132011	no	no	SL018585	ADAM7	Disintegrin and metalloproteinase domain-containing protein 7	8756	ADAM7
seq.10754.113	seq.10754.113	-1.39902289718857	0.876079173523876	-1.596913771573	0.110696817985747	0.315772659429937	no	no	SL005237	Prokineticin-2	Prokineticin-2	60675	PROK2
seq.10758.2	seq.10758.2	0.596781819514862	0.772279300230092	0.772753871995607	0.439906117345927	0.666446327034041	no	no	SL012375	KERA	Keratocan	11081	KERA
seq.10761.5	seq.10761.5	-0.721324415150204	0.809128238536095	-0.891483427219461	0.37294945074011	0.606521772584745	no	no	SL006541	TMED2	Transmembrane emp24 domain-containing protein 2	10959	TMED2
seq.10762.2	seq.10762.2	0.40332598298329	0.76137687593216	0.529732377923213	0.596450793312161	0.777874205056218	no	no	SL025911	KLRG2:N-term	Killer cell lectin-like receptor subfamily G member 2:N-term	346689	KLRG2
seq.10767.52	seq.10767.52	-1.11191888163425	0.760303101929187	-1.4624679010422	0.144022649461796	0.363407414627919	no	no	SL018836	GPR64	G-protein coupled receptor 64	10149	ADGRG2
seq.10781.19	seq.10781.19	0.43136163982803	0.773218598734687	0.557877992761582	0.577090490005729	0.763176715209413	no	no	SL008886	CLC4G	C-type lectin domain family 4 member G	339390	CLEC4G
seq.10785.8	seq.10785.8	-0.7432320500735	0.756108232111863	-0.982970451197973	0.32593194161438	0.565010663045714	no	no	SL018337	LRC52	Leucine-rich repeat-containing protein 52	440699	LRRC52
seq.10798.4	seq.10798.4	-0.473994362004943	0.85041459715259	-0.557368563042073	0.577438256612095	0.76331858673024	no	no	SL018456	CLM2	CMRF35-like molecule 2	342510	CD300E
seq.10800.15	seq.10800.15	0.553786720135905	0.768603041931244	0.720510705688105	0.471430135129934	0.691102430143588	no	no	SL003668	Collagen-binding protein	Serpin H1	871	SERPINH1
seq.10801.11	seq.10801.11	0.814487601497038	0.900066726757104	0.904919132419878	0.36579238145225	0.600795592592393	no	no	SL004843	Ephrin-A2	Ephrin-A2	1943	EFNA2
seq.10803.22	seq.10803.22	-0.457052674137298	0.842790554074628	-0.542308728933412	0.587763366614409	0.771321373721509	no	no	SL000451	HSP 70	Heat shock 70 kDa protein 1A	3303	HSPA1A
seq.10809.14	seq.10809.14	-0.870666485361785	0.762327330805901	-1.1421163195623	0.253762086104816	0.491184366685831	no	no	SL018479	KLRB1	Killer cell lectin-like receptor subfamily B member 1	3820	KLRB1
seq.10814.7	seq.10814.7	-1.47704991681808	0.769023198611769	-1.92068317247703	0.0551421136200098	0.223667625625474	no	no	SL016708	CD1A	T-cell surface glycoprotein CD1a	909	CD1A
seq.10815.2	seq.10815.2	-1.22550289562613	0.831751510345122	-1.47340026484308	0.141053401665877	0.35943763669193	no	no	SL018601	HABP4	Intracellular hyaluronan-binding protein 4	22927	HABP4
seq.10816.150	seq.10816.150	-0.555248513672014	0.750487961189155	-0.739849994118782	0.459617406560491	0.681823978116174	no	no	SL022717	PILRA isoform FDF03-M14	Paired immunoglobulin-like type 2 receptor alpha isoform FDF03-M14	29992	PILRA
seq.10818.36	seq.10818.36	1.42253742620434	0.810140585066891	1.75591428503349	0.0795021558526463	0.269322783077293	no	no	SL008921	ASM	Sphingomyelin phosphodiesterase	6609	SMPD1
seq.10825.12	seq.10825.12	0.719079055522244	0.829900295746804	0.866464392418568	0.386506507706563	0.618840241048466	no	no	SL018584	VSI10	V-set and immunoglobulin domain-containing protein 10	54621	VSIG10
seq.10827.67	seq.10827.67	-2.94288812544249	0.811426969836736	-3.62680590470713	0.000305932799154078	0.0179945272977594	yes	yes	SL018590	LIGO3	Leucine-rich repeat and immunoglobulin-like domain-containing nogo receptor-interacting protein 3	645191	LINGO3
seq.10830.5	seq.10830.5	-1.89977635896485	0.778378223954862	-2.44068538982537	0.0148846736039127	0.123499314575533	yes	no	SL025899	K0494:N-term	EF-hand calcium-binding domain-containing protein 14:N-term	9813	EFCAB14
seq.10832.24	seq.10832.24	-1.4725706360948	0.827997180124826	-1.77847300865541	0.0757222414583656	0.26370234437856	no	no	SL018597	B4GT6	Beta-1,4-galactosyltransferase 6	9331	B4GALT6
seq.10833.64	seq.10833.64	0.806243631310471	0.812109162381811	0.992777410546462	0.321131529261977	0.562391356143494	no	no	SL012788	HHIP	Hedgehog-interacting protein	64399	HHIP
seq.10835.25	seq.10835.25	-0.933564863118185	0.761415083246792	-1.22609189607503	0.220540392274772	0.452409631096843	no	no	SL018593	A4GCT	Alpha-1,4-N-acetylglucosaminyltransferase	51146	A4GNT
seq.10842.7	seq.10842.7	-1.36174988092525	0.781705137586961	-1.74202498544249	0.0819049257032077	0.273372626471199	no	no	SL018620	GCNT4	Beta-1,3-galactosyl-O-glycosyl-glycoprotein beta-1,6-N-acetylglucosaminyltransferase 4	51301	GCNT4
seq.10847.1	seq.10847.1	-1.18501454384616	0.82113404982746	-1.44314383759285	0.149388227048124	0.368320410175883	no	no	SL018624	SIG15	Sialic acid-binding Ig-like lectin 15	284266	SIGLEC15
seq.10848.137	seq.10848.137	-2.24580131955511	0.791796338610851	-2.83633708574001	0.00468367973434299	0.0703967357873365	yes	no	SL018632	BTNL3	Butyrophilin-like protein 3	10917	BTNL3
seq.10851.77	seq.10851.77	0.618581548654737	0.821109074361317	0.753348815607583	0.451471509373751	0.675724983329984	no	no	SL007417	IL27B	Interleukin-27 subunit beta	10148	EBI3
seq.10852.114	seq.10852.114	-0.956803265622368	0.757050954087067	-1.2638558348773	0.206665750840452	0.436315139944532	no	no	SL012987	HNRDL	Heterogeneous nuclear ribonucleoprotein D-like	9987	HNRNPDL
seq.10855.55	seq.10855.55	0.283306023958927	0.765276815853093	0.370200714421371	0.711335146951841	0.85032036136941	no	no	SL009948	PLXB2	Plexin-B2	23654	PLXNB2
seq.10866.60	seq.10866.60	-1.59230707008151	0.756468039834038	-2.10492312461852	0.0356227044368033	0.181802067139693	yes	no	SL018833	P4R3A	Serine/threonine-protein phosphatase 4 regulatory subunit 3A	55671	PPP4R3A
seq.10870.32	seq.10870.32	-0.477524566963491	0.799805914868185	-0.597050556999433	0.550649825749667	0.744646480658751	no	no	SL025990	Spastin:MIT	Spastin:Microtubule interacting and trafficking domain	6683	SPAST
seq.10876.300	seq.10876.300	-0.0993386959012243	0.80012206509632	-0.124154426224036	0.901225534623314	0.948925102622422	no	no	SL018839	BRAT1	BRCA1-associated ATM activator 1	221927	BRAT1
seq.10880.38	seq.10880.38	-0.343689416808242	0.766367138026089	-0.448465754538319	0.65394375717669	0.814786220795644	no	no	SL018034	F163B	Protein FAM163B	642968	FAM163B
seq.10882.12	seq.10882.12	-1.02617411852623	0.871062964967373	-1.1780711151744	0.239133634929386	0.474193590684549	no	no	SL005718	Desmocollin-1	Desmocollin-1	1823	DSC1
seq.10885.36	seq.10885.36	-0.239208165443053	0.821624274777424	-0.291140577008698	0.771022519371199	0.880430968320416	no	no	SL016472	CF089	Bombesin receptor-activated protein C6orf89	221477	C6orf89
seq.10889.2	seq.10889.2	-0.807041308648521	0.830046072162417	-0.972284955877251	0.331215324646579	0.57019478953475	no	no	SL017998	MRAP2	Melanocortin-2 receptor accessory protein 2	112609	MRAP2
seq.10890.135	seq.10890.135	-1.25899604952773	0.774772886302075	-1.62498723404843	0.104576094277419	0.305773735925072	no	no	SL018026	LCTL	Lactase-like protein	197021	LCTL
seq.10892.8	seq.10892.8	-0.530802252124105	0.758581563835293	-0.699729966334055	0.484308118684547	0.702504772723174	no	no	SL007619	OSMR	Oncostatin-M-specific receptor subunit beta	9180	OSMR
seq.10895.28	seq.10895.28	0.127794773569812	0.760042348846063	0.168141648638181	0.866516170654896	0.932022853046013	no	no	SL017961	TM11B	Transmembrane protease serine 11B	132724	TMPRSS11B
seq.10902.53	seq.10902.53	-0.592685641804308	0.748143946691472	-0.792208029518051	0.428484334072016	0.655364213505172	no	no	SL018040	APRV1	Retroviral-like aspartic protease 1	151516	ASPRV1
seq.10903.50	seq.10903.50	0.45133753171295	0.837057535923593	0.539195350789062	0.589908542757863	0.77257780116209	no	no	SL017987	STX8	Syntaxin-8	9482	STX8
seq.10916.44	seq.10916.44	0.934606736155999	0.763528670504173	1.22406239904372	0.22130455049298	0.453297340227291	no	no	SL013523	PLA2R	Secretory phospholipase A2 receptor	22925	PLA2R1
seq.10917.40	seq.10917.40	-1.43557535039098	0.812028320356565	-1.76788827975927	0.0774770998432484	0.266589442290825	no	no	SL006983	GBGT2	Guanine nucleotide-binding protein G(I)/G(S)/G(O) subunit gamma-T2	2793	GNGT2
seq.10924.258	seq.10924.258	-1.47437850711656	0.798800827429614	-1.84573983462288	0.0653152012767727	0.244418239524777	no	no	SL018077	NEUFC	Neuferricin	124936	CYB5D2
seq.10933.107	seq.10933.107	-2.16307688279523	0.78907429527347	-2.74128418040227	0.00626242758916914	0.0814395272303462	yes	no	SL018094	CABP8	Calcium-binding protein 8	83698	CALN1
seq.10938.13	seq.10938.13	-0.31075174472747	0.820831264004117	-0.378581760167839	0.705103232885412	0.847828524640899	no	no	SL003442	sLFA-3	Lymphocyte function-associated antigen 3	965	CD58
seq.10939.16	seq.10939.16	0.379105772594863	0.748171420883481	0.506709775344258	0.612504101267106	0.789636193104415	no	no	SL018105	PKHA4	Pleckstrin homology domain-containing family A member 4	57664	PLEKHA4
seq.10940.25	seq.10940.25	-1.50335075890977	0.828514390142332	-1.81451375714971	0.0699892074923849	0.252352720379209	no	no	SL008242	SRCA	Sarcalumenin	6345	SRL
seq.10953.14	seq.10953.14	-0.52385316973698	0.792896025894763	-0.660683308565994	0.509013809450634	0.716229074333615	no	no	SL018252	CLC2A	C-type lectin domain family 2 member A	387836	CLEC2A
seq.10956.82	seq.10956.82	-0.480448235734391	0.769090581796639	-0.624696553443727	0.532356018379692	0.731605068212835	no	no	SL009212	GCSH	Glycine cleavage system H protein, mitochondrial	2653	GCSH
seq.10959.125	seq.10959.125	-2.60923312815292	0.78720500801751	-3.31455351729022	0.000961006230893456	0.031280170825782	yes	yes	SL005478	BET1L	BET1-like protein	51272	BET1L
seq.10961.15	seq.10961.15	-0.513088710451331	0.771545996810105	-0.665013767905809	0.506241589703373	0.714932301824253	no	no	SL015329	TIG3	Retinoic acid receptor responder protein 3	5920	PLAAT4
seq.10966.1	seq.10966.1	-1.58735547663303	0.746066012620339	-2.12763408301888	0.0336858051895904	0.175417381818264	yes	no	SL000251	a2-HS-Glycoprotein	Alpha-2-HS-glycoprotein	197	AHSG
seq.10967.12	seq.10967.12	-0.769861764363184	0.811751670442019	-0.94839566384135	0.343226778082717	0.580820817473103	no	no	SL000546	PRL	Prolactin	5617	PRL
seq.10974.20	seq.10974.20	-2.0359638100512	0.796224039717179	-2.55702378789565	0.0107485711714357	0.107309184085629	yes	no	SL012454	ISK7	Serine protease inhibitor Kazal-type 7	84651	SPINK7
seq.10975.59	seq.10975.59	-1.46964779513777	0.813479960632282	-1.80661831423048	0.0712136185582497	0.254218777429956	no	no	SL008738	MUCL1	Mucin-like protein 1	118430	MUCL1
seq.10976.44	seq.10976.44	-1.48509922861988	0.735695680157703	-2.01863252520598	0.0438729738986301	0.198699536588912	yes	no	SL025935	MUC1:region 3	Mucin-1:region 3	4582	MUC1
seq.10977.55	seq.10977.55	-1.82705475229311	0.825710248106132	-2.21270688656667	0.0272116439773564	0.160801855756258	yes	no	SL017252	UCMA	Unique cartilage matrix-associated protein	221044	UCMA
seq.10981.56	seq.10981.56	-1.39181068502593	0.781189733365992	-1.7816551160099	0.0752010743396439	0.26238844241849	no	no	SL013799	NRG3	Pro-neuregulin-3, membrane-bound isoform	10718	NRG3
seq.11067.13	seq.11067.13	-0.359419552143835	0.80282603009761	-0.447692947997882	0.654501225758627	0.81492065645556	no	no	SL001791	Osteocalcin	Osteocalcin	632	BGLAP
seq.11071.1	seq.11071.1	-0.658326178910709	0.798175396681556	-0.82478886426182	0.40974789815871	0.638487824217118	no	no	SL000481	IL-5	Interleukin-5	3567	IL5
seq.11081.1	seq.11081.1	1.02363252828133	0.771263756256243	1.32721461364929	0.184832629232045	0.412424756666959	no	no	SL007151	GPDA	Glycerol-3-phosphate dehydrogenase [NAD(+)], cytoplasmic	2819	GPD1
seq.11083.23	seq.11083.23	-4.56303459356032	0.791883046637527	-5.76225821847778	1.20183695671418e-08	2.78949021338899e-05	yes	yes	SL001731	NSE	Gamma-enolase	2026	ENO2
seq.11089.7	seq.11089.7	0.521205554790835	0.745974381266331	0.698690957598383	0.484956978512816	0.702578138922952	no	no	SL000459	IgA	Immunoglobulin A	3493 3494	IGHA1|IGHA2
seq.11094.104	seq.11094.104	-1.3261943365336	0.77873723132328	-1.70300620439072	0.0889720373713722	0.28346635335062	no	no	SL007361	LPPL	Galectin-10	1178	CLC
seq.11096.57	seq.11096.57	-0.280460775789334	0.842550286458182	-0.33287126038293	0.739322426415048	0.865575218257379	no	no	SL018921	HEMK2	HemK methyltransferase family member 2	29104	N6AMT1
seq.11098.1	seq.11098.1	0.26431149231997	0.811522262535713	0.325698387489817	0.744741397452292	0.86848022036475	no	no	SL007953	PDXK	Pyridoxal kinase	8566	PDXK
seq.11101.18	seq.11101.18	-0.0809200473043641	0.776313519379227	-0.10423629794451	0.917009079237727	0.957982943003553	no	no	SL004489	TLR4	Toll-like receptor 4	7099	TLR4
seq.11102.22	seq.11102.22	-0.154407672936536	0.810339859449923	-0.190546807164776	0.848931089980988	0.92299324190898	no	no	SL012561	REG4	Regenerating islet-derived protein 4	83998	REG4
seq.11104.13	seq.11104.13	0.716377346563209	0.754329581393848	0.949687463190147	0.342570219760426	0.579967831805116	no	no	SL003340	YKL-40	Chitinase-3-like protein 1	1116	CHI3L1
seq.11105.171	seq.11105.171	0.443211431999273	1.17917789123047	0.375864774344422	0.707121361592983	0.848178258427516	no	no	SL003650	Alpha enolase	Alpha-enolase	2023	ENO1
seq.11107.25	seq.11107.25	-1.90000976861857	0.754152025401917	-2.51939888062487	0.0119576741527459	0.112073405022619	yes	no	SL007735	TEN3	Teneurin-3	55714	TENM3
seq.11109.56	seq.11109.56	0.742571640942852	0.832420951267743	0.892062651488944	0.372639122458954	0.606397572567799	no	no	SL025995	SVEP1:Sushi 15-18	Sushi, von Willebrand factor type A, EGF and pentraxin domain-containing protein 1:Sushi 15-18	79987	SVEP1
seq.11110.4	seq.11110.4	-1.16966612570486	0.797437323789885	-1.46678126394426	0.142845448571171	0.361965273007116	no	no	SL019320	TM119	Transmembrane protein 119	338773	TMEM119
seq.11112.18	seq.11112.18	-1.16378382074323	0.811340343969789	-1.43439658756396	0.151866698955763	0.372083613966403	no	no	SL016490	KISHA	Protein kish-A	153339	TMEM167A
seq.11116.16	seq.11116.16	0.574333026749673	0.743951408730857	0.772003413138843	0.440350199835765	0.666718132585793	no	no	SL018991	CK087	Uncharacterized protein C11orf87	399947	C11orf87
seq.11117.2	seq.11117.2	-0.618768542664898	0.793655741363982	-0.779643503367692	0.435841242509013	0.662565975104608	no	no	SL009460	SPT20	Spermatogenesis-associated protein 20	64847	SPATA20
seq.11118.107	seq.11118.107	-0.512114283759214	0.803470694145048	-0.63737767598872	0.52406907345241	0.727150512215995	no	no	SL019321	RAB17	Ras-related protein Rab-17	64284	RAB17
seq.11120.49	seq.11120.49	0.64299081448546	0.815677432250268	0.788290553425751	0.430770333226707	0.658308517621037	no	no	SL019329	NAT14	N-acetyltransferase 14	57106	NAT14
seq.11121.56	seq.11121.56	-0.103022530197802	0.802765217992563	-0.128334571414822	0.897917848720136	0.947741109652314	no	no	SL012520	VWC2	Brorin	375567	VWC2
seq.11122.97	seq.11122.97	-1.03529056913705	0.784169518787553	-1.32023821933014	0.187149341169127	0.414544240457583	no	no	SL019337	SPG21	Maspardin	51324	SPG21
seq.11128.29	seq.11128.29	-0.722811950384871	0.758938157441768	-0.952399010772272	0.341194691624475	0.579173489878219	no	no	SL026000	T132C:CD	Transmembrane protein 132C:Cytoplasmic domain	92293	TMEM132C
seq.11129.66	seq.11129.66	-0.301020127865912	0.805283924917594	-0.373806204931653	0.708651805548411	0.848923588385233	no	no	SL007065	BMP15	Bone morphogenetic protein 15	9210	BMP15
seq.11130.158	seq.11130.158	-1.25526943761236	0.81861927991684	-1.53339833107752	0.125590095231441	0.337777885227667	no	no	SL019338	CACB4	Voltage-dependent L-type calcium channel subunit beta-4	785	CACNB4
seq.11134.30	seq.11134.30	-2.02990482990628	0.798357121656074	-2.54260252065585	0.011198502717267	0.109434576591984	yes	no	SL019322	RF1ML	Peptide chain release factor 1-like, mitochondrial	54516	MTRF1L
seq.11135.5	seq.11135.5	-2.18677055241887	0.811171796829309	-2.69581679363912	0.00717549697594843	0.0874323918828816	yes	no	SL012643	RM55	39S ribosomal protein L55, mitochondrial	128308	MRPL55
seq.11138.16	seq.11138.16	-1.16999633596777	0.772068146596467	-1.51540552621618	0.130081726216365	0.344471018455825	no	no	SL006056	RUNX3	Runt-related transcription factor 3	864	RUNX3
seq.11140.56	seq.11140.56	0.658123281650387	0.780584287722083	0.843116229729573	0.399426288141417	0.629576843106221	no	no	SL025819	CO1A1:C-term propeptide	Collagen alpha-1(I) chain:C-term propeptide	1277	COL1A1
seq.11142.11	seq.11142.11	0.14026319256214	0.787488190688027	0.178114661553962	0.858679959167462	0.928243046157911	no	no	SL025792	ANGL1:C-term	Angiopoietin-related protein 1:C-Term, Fibrinogen domian	9068	ANGPTL1
seq.11143.32	seq.11143.32	-0.035925814750138	0.779264361835386	-0.0461022170518906	0.963240779346728	0.981108172909541	no	no	SL025949	NOE3:N-term	Noelin-3:Isoform 2, N-term	118427	OLFM3
seq.11144.10	seq.11144.10	-1.43889537744368	0.751617225699107	-1.91439914925487	0.055940962862961	0.225298426998724	no	no	SL012527	DB116	Beta-defensin 116	245930	DEFB116
seq.11145.72	seq.11145.72	-0.922429346714925	0.793056778074659	-1.16313153385354	0.245137872104607	0.480698673220181	no	no	SL019333	K154L	UPF0606 protein KIAA1549L	25758	KIAA1549L
seq.11146.4	seq.11146.4	-0.681794599957481	0.800241320275609	-0.851986248001623	0.394487662328466	0.626010439455118	no	no	SL019339	TBX22	T-box transcription factor TBX22	50945	TBX22
seq.11147.17	seq.11147.17	-1.58930142283248	0.805742186847088	-1.97246892216417	0.0489148996914986	0.21155210767762	yes	no	SL026020	TRML1:ITIM	Trem-like transcript 1 protein:immunoreceptor tyrosine-based inhibition motif	340205	TREML1
seq.11149.3	seq.11149.3	-0.787090267399336	0.847776763655106	-0.928416891264952	0.353483433064534	0.590506217494981	no	no	SL026003	TLR1:CD	Toll-like receptor 1:Cytoplasmic domain	7096	TLR1
seq.11150.3	seq.11150.3	1.03079086844301	0.795330224691433	1.29605393639218	0.195346755104028	0.424440864644217	no	no	SL002657	Collagen a1(VI)	Collagen alpha-1(VI) chain	1291	COL6A1
seq.11152.46	seq.11152.46	-0.885109828725695	0.826681311640769	-1.07067840564698	0.284650854104376	0.527013476414566	no	no	SL003918	kallikrein 13	Kallikrein-13	26085	KLK13
seq.11154.3	seq.11154.3	-1.02257227799048	0.840708027697417	-1.21632272358712	0.224236186708205	0.458444012511431	no	no	SL007421	NF2L1	Nuclear factor erythroid 2-related factor 1	4779	NFE2L1
seq.11155.16	seq.11155.16	-1.62037972424788	0.785163791651336	-2.06374738809585	0.03937754017252	0.189855915731221	yes	no	SL019315	CO6A5	Collagen alpha-5(VI) chain	256076	COL6A5
seq.11158.40	seq.11158.40	-2.43689156485521	0.819750422726392	-2.97272376725393	0.00304410162071731	0.0561437806727749	yes	no	SL019326	BICR1	Bicaudal D-related protein 1	92558	BICDL1
seq.11159.14	seq.11159.14	-1.89423289851778	0.795787689752165	-2.38032445451338	0.0175407659234033	0.13462812228311	yes	no	SL025937	MUL1:CD	Mitochondrial ubiquitin ligase activator of NFKB 1:Cytoplasmic domain	79594	MUL1
seq.11161.5	seq.11161.5	-0.657150566102975	0.799317642220707	-0.822139449189741	0.411253033505441	0.640103939205766	no	no	SL019340	SPG20	Spartin	23111	SPART
seq.11162.37	seq.11162.37	0.263096106378502	0.70153370931833	0.375029885070169	0.707741917705783	0.848393265118043	no	no	SL019313	EQTN	Equatorin	54586	EQTN
seq.11163.7	seq.11163.7	-2.09809438230107	0.811569306685944	-2.58523131051945	0.00991482099762632	0.102154398640327	yes	no	SL019316	F162B	Protein FAM162B	221303	FAM162B
seq.11164.7	seq.11164.7	-0.794118095765424	0.801979920697114	-0.990196980337293	0.322390116297705	0.563262612620691	no	no	SL019319	TEN2	Teneurin-2	57451	TENM2
seq.11167.6	seq.11167.6	-0.453208695439833	0.79420928303714	-0.570641397827428	0.568409885281104	0.757196959812073	no	no	SL019330	MTMR1	Myotubularin-related protein 1	8776	MTMR1
seq.11171.25	seq.11171.25	-0.718405713842297	0.81761388885049	-0.878661338363915	0.379860099531674	0.613166263439253	no	no	SL025862	filamin A:CH2	Filamin-A:Calponin Homology 2	2316	FLNA
seq.11173.29	seq.11173.29	-0.882390792867948	0.802213124336343	-1.09994559562702	0.271700933343489	0.513229504500403	no	no	SL019119	MILR1	Allergin-1	284021	MILR1
seq.11174.8	seq.11174.8	0.759032734505634	0.803053423271636	0.945183362040022	0.344862923155885	0.582929139447106	no	no	SL026002	THS7A:TSP type-1 domain 6	Thrombospondin type-1 domain-containing protein 7A:Thrombospondin type-1 domain 6	221981	THSD7A
seq.11175.45	seq.11175.45	-1.46633767673598	0.7593107308213	-1.93114309756947	0.0538335457312726	0.221612737920085	no	no	SL018606	PCAT2	Lysophosphatidylcholine acyltransferase 2	54947	LPCAT2
seq.11177.16	seq.11177.16	-0.856796080190288	0.772431485811406	-1.10921951775472	0.267683157242327	0.508505053219712	no	no	SL006465	K2C5	Keratin, type II cytoskeletal 5	3852	KRT5
seq.11178.21	seq.11178.21	0.638544402380054	0.829500703251214	0.76979368417325	0.441659297376227	0.667336250019704	no	no	SL025996	SVEP1:EGF-like domains 4-6	Sushi, von Willebrand factor type A, EGF and pentraxin domain-containing protein 1:EGF-like domains 4-6	79987	SVEP1
seq.11179.7	seq.11179.7	-0.181987537821276	0.76969835858348	-0.236440075247397	0.813154329283008	0.906152872123166	no	no	SL006717	TSSK1	Testis-specific serine/threonine-protein kinase 1	83942	TSSK1B
seq.11180.17	seq.11180.17	-0.741733782559253	0.80213732550478	-0.924696755748756	0.355414494192723	0.592372278044514	no	no	SL019318	SMRC1	SWI/SNF complex subunit SMARCC1	6599	SMARCC1
seq.11184.51	seq.11184.51	2.14642156196557	0.918009089516968	2.33812669882709	0.0196367983805886	0.140619010392932	yes	no	SL002762	CgA	Chromogranin-A	1113	CHGA
seq.11185.145	seq.11185.145	-0.592801378545487	0.761271511651333	-0.778699017988466	0.436397200886095	0.663202523902174	no	no	SL019341	GCH1	GTP cyclohydrolase 1	2643	GCH1
seq.11186.12	seq.11186.12	-0.956673036045792	0.712920221745291	-1.34190756113464	0.180023080035276	0.406482158841517	no	no	SL019314	TMM52	Transmembrane protein 52	339456	TMEM52
seq.11187.11	seq.11187.11	0.444012654429103	0.792186453681057	0.560490087107532	0.575308876341388	0.762664129504176	no	no	SL018579	CL12A	C-type lectin domain family 12 member A	160364	CLEC12A
seq.11190.129	seq.11190.129	-1.40225940754777	0.829374953145367	-1.69074241057047	0.0912922913765532	0.286575064325087	no	no	SL019328	YMEL1	ATP-dependent zinc metalloprotease YME1L1	10730	YME1L1
seq.11192.168	seq.11192.168	0.258546549188061	0.840048183184973	0.307775856627417	0.758336450276794	0.873420909505787	no	no	SL008302	TINAL	Tubulointerstitial nephritis antigen-like	64129	TINAGL1
seq.11193.27	seq.11193.27	0.133923514888779	0.803509663057039	0.16667318521006	0.867671133930204	0.932618619593742	no	no	SL019342	HNF1A	Hepatocyte nuclear factor 1-alpha	6927	HNF1A
seq.11194.6	seq.11194.6	-0.233279715559065	0.757334036916562	-0.308027507265946	0.758145031442084	0.873420909505787	no	no	SL007783	SIT1	Signaling threshold-regulating transmembrane adapter 1	27240	SIT1
seq.11196.31	seq.11196.31	0.892827978250919	0.766527805612955	1.1647691991251	0.244474567338013	0.480086273476765	no	no	SL025822	Collagen alpha-3(VI):BPTI/Kunitz inhibitor	Collagen alpha-3(VI) chain:Bovine pancreatic trypsin inhibitor/Kunitz inhibitor domain, isoform 1	1293	COL6A3
seq.11198.37	seq.11198.37	-2.03132848571021	0.825354257340646	-2.46115951743595	0.01406805200044	0.121024550288167	yes	no	SL012768	CR3L1	Cyclic AMP-responsive element-binding protein 3-like protein 1	90993	CREB3L1
seq.11200.52	seq.11200.52	-0.153032744447396	0.827509013257951	-0.184931815841977	0.853331403886655	0.925386741459641	no	no	SL007696	C1QR1	Complement component C1q receptor	22918	CD93
seq.11202.70	seq.11202.70	-1.06984198719688	0.786544169716593	-1.36018043027687	0.174172461210794	0.399646597914733	no	no	SL019350	TBX5	T-box transcription factor TBX5	6910	TBX5
seq.11203.97	seq.11203.97	1.73360535683853	0.81027974943512	2.13951460350218	0.0327090285520374	0.173567541191222	yes	no	SL009203	KPYR	Pyruvate kinase PKLR	5313	PKLR
seq.11205.10	seq.11205.10	-0.55626421910273	0.853468435162486	-0.651768942101329	0.51474548793447	0.720791843953876	no	no	SL004571	Integrin beta-7	Integrin beta-7	3695	ITGB7
seq.11207.3	seq.11207.3	0.562475067329681	0.753769665042364	0.746216110060716	0.455765524183268	0.677907064233733	no	no	SL025927	Macrophage scavenger receptor:CD	Macrophage scavenger receptor types I and II:Cytoplasmic domain	4481	MSR1
seq.11208.15	seq.11208.15	0.476018844319975	0.807105169473868	0.589785398884609	0.555508228787509	0.748383531075218	no	no	SL019369	NAGPA	N-acetylglucosamine-1-phosphodiester alpha-N-acetylglucosaminidase	51172	NAGPA
seq.11211.7	seq.11211.7	-1.15296403427408	0.805389688263131	-1.43156046206714	0.152676994108361	0.373066473768129	no	no	SL019355	TBCE	Tubulin-specific chaperone E	6905	TBCE
seq.11212.7	seq.11212.7	-0.173790185321709	0.770849897727322	-0.225452692974456	0.821687180188609	0.909826060071216	no	no	SL008805	TXND5	Thioredoxin domain-containing protein 5	81567	TXNDC5
seq.11214.40	seq.11214.40	0.335196581202233	0.81362568552972	0.411978858538615	0.680470027506217	0.830544282332702	no	no	SL019363	DNJB9	DnaJ homolog subfamily B member 9	4189	DNAJB9
seq.11215.6	seq.11215.6	0.841011581779379	0.747884698561096	1.12452037512929	0.261144126930927	0.501129259361312	no	no	SL025808	CAD15:CD	Cadherin-15:Cytoplasmic domain	1013	CDH15
seq.11217.16	seq.11217.16	-1.95812984387436	0.827555123843415	-2.36616243130756	0.0182211988965794	0.136306743858277	yes	no	SL007405	CTBP1	C-terminal-binding protein 1	1487	CTBP1
seq.11219.95	seq.11219.95	0.717096271144136	0.790982846641174	0.906588902893673	0.364908950032284	0.600426125000489	no	no	SL012727	FGFP3	Fibroblast growth factor-binding protein 3	143282	FGFBP3
seq.11220.53	seq.11220.53	-1.18027903523603	0.793821922525523	-1.48683099035739	0.137470400313669	0.354597152341386	no	no	SL019359	CJ105	Uncharacterized protein C10orf105	414152	C10orf105
seq.11223.1	seq.11223.1	-1.79441343724674	0.812298062729804	-2.20905788106455	0.0274654760031424	0.161227059241622	yes	no	SL018407	TM154	Transmembrane protein 154	201799	TMEM154
seq.11226.16	seq.11226.16	0.0479732665392739	0.798911534918858	0.0600482837491467	0.952132821248451	0.977320575056337	no	no	SL019352	UBE3A	Ubiquitin-protein ligase E3A	7337	UBE3A
seq.11227.31	seq.11227.31	-1.27069816428626	0.760429380385361	-1.67102718156723	0.0951242415260481	0.291352866939964	no	no	SL019356	TBL2	Transducin beta-like protein 2	26608	TBL2
seq.11228.37	seq.11228.37	-1.54891277596148	0.806808728177527	-1.91980170995456	0.0552535907339609	0.223754548412657	no	no	SL018079	RIC3	Protein RIC-3	79608	RIC3
seq.11229.16	seq.11229.16	-0.240233770450311	0.79306578679659	-0.302917834119009	0.762034616134093	0.875124136202692	no	no	SL007036	ERN1	Serine/threonine-protein kinase/endoribonuclease IRE1	2081	ERN1
seq.11231.12	seq.11231.12	-0.850870866836784	0.752436022228193	-1.13082154721553	0.25848367467341	0.497047201485773	no	no	SL019364	ADXL	Adrenodoxin-like protein, mitochondrial	112812	FDX2
seq.11232.46	seq.11232.46	-0.270564653038364	0.854780388048429	-0.316531189556298	0.751685481818379	0.870917253500286	no	no	SL003164	Holo-TC I	Transcobalamin-1	6947	TCN1
seq.11239.49	seq.11239.49	-1.21512507565018	0.852141172506956	-1.42596686424075	0.154284768477589	0.374652449330177	no	no	SL019365	TMPS6	Transmembrane protease serine 6	164656	TMPRSS6
seq.11241.8	seq.11241.8	2.79896070677718	0.999986458459759	2.79899860952948	0.00525485040701674	0.0746734716280223	yes	no	SL011173	ARLY	Argininosuccinate lyase	435	ASL
seq.11242.33	seq.11242.33	-1.64901077823501	0.754919798551068	-2.18435227344678	0.0292384797704511	0.163228288596059	yes	no	SL019353	TGM1	Protein-glutamine gamma-glutamyltransferase K	7051	TGM1
seq.11245.43	seq.11245.43	-1.43158821344943	0.806709273074416	-1.77460240167262	0.076360148246855	0.265080184681817	no	no	SL025863	filamin A:CH1	Filamin-A:Calponin Homology 1	2316	FLNA
seq.11246.3	seq.11246.3	-1.2554085050527	0.820330799471558	-1.53036860966504	0.126337823420235	0.338323167857125	no	no	SL012736	LPLC1	BPI fold-containing family B member 1	92747	BPIFB1
seq.11247.20	seq.11247.20	-1.06976858674648	0.785641541297955	-1.36164972256829	0.17370827566559	0.399142367142564	no	no	SL019366	NAGS	N-acetylglutamate synthase, mitochondrial	162417	NAGS
seq.11248.43	seq.11248.43	0.0936274698210713	0.846251497075173	0.110637877917697	0.911932452576375	0.954302260174049	no	no	SL019345	HEM4	Uroporphyrinogen-III synthase	7390	UROS
seq.11252.30	seq.11252.30	-1.48307469845628	0.786853709175166	-1.88481630214458	0.0598324892882783	0.233649927834526	no	no	SL025921	LRCH4:CH	Leucine-rich repeat and calponin homology domain-containing protein 4:Calponin Homology	4034	LRCH4
seq.11254.13	seq.11254.13	-1.80477022357768	0.82098182759992	-2.19830715236876	0.0282252494588709	0.162106415647369	yes	no	SL012393	PPN	Papilin	89932	PAPLN
seq.11257.1	seq.11257.1	-0.574135111189997	0.833820380135588	-0.688559700467668	0.491308597438427	0.706559551963745	no	no	SL007095	DHPR	Dihydropteridine reductase	5860	QDPR
seq.11258.41	seq.11258.41	0.481118474277364	0.79989990347811	0.601473349584584	0.547702482968132	0.743966046356611	no	no	SL004569	MAdCAM-1	Mucosal addressin cell adhesion molecule 1	8174	MADCAM1
seq.11265.8	seq.11265.8	0.444135084181468	0.884033383999181	0.502396280751633	0.615532999166499	0.791440902101038	no	no	SL005674	Retinal dehydrogenase 1	Retinal dehydrogenase 1	216	ALDH1A1
seq.11266.8	seq.11266.8	0.998453220609003	0.781864647181238	1.27701543254143	0.201983251535995	0.431342130011861	no	no	SL025980	SELPL:ECD	P-selectin glycoprotein ligand 1:Extracellular domain	6404	SELPLG
seq.11270.17	seq.11270.17	-0.0267259037359469	0.757552480949201	-0.0352792768924204	0.971866226855894	0.986471266628682	no	no	SL019368	CHC10	Coiled-coil-helix-coiled-coil-helix domain-containing protein 10, mitochondrial	400916	CHCHD10
seq.11273.176	seq.11273.176	-0.432549109131398	0.809019709106232	-0.534658308398023	0.593041105416851	0.77490515589577	no	no	SL013030	GSTT2	Glutathione S-transferase theta-2B	653689	GSTT2B
seq.11275.94	seq.11275.94	-0.280727130345239	0.761642452366695	-0.368581254199946	0.712541579600475	0.85060331267602	no	no	SL013872	LRP1B	Low-density lipoprotein receptor-related protein 1B	53353	LRP1B
seq.11277.23	seq.11277.23	0.746753024850812	0.795475955228764	0.938749964649855	0.348154652324901	0.584899147826543	no	no	SL014732	ATF6A	Cyclic AMP-dependent transcription factor ATF-6 alpha	22926	ATF6
seq.11279.42	seq.11279.42	-1.72444903706435	0.775730312943497	-2.22300071080239	0.0265064887206053	0.159534653234798	yes	no	SL019373	GABR1	Gamma-aminobutyric acid type B receptor subunit 1	2550	GABBR1
seq.11280.6	seq.11280.6	-1.39296298624678	0.823269508195018	-1.69198904171829	0.0910542312334967	0.286297528206012	no	no	SL019348	DCE1	Glutamate decarboxylase 1	2571	GAD1
seq.11281.6	seq.11281.6	-1.77214506015112	0.806894362711301	-2.19625410964133	0.0283723871862067	0.162106415647369	yes	no	SL002520	GRB7	Growth factor receptor-bound protein 7	2886	GRB7
seq.11282.16	seq.11282.16	-0.601250270986993	0.745438550889403	-0.806572547488489	0.420162813830309	0.648254583887653	no	no	SL025926	Macrophage scavenger receptor:ECD	Macrophage scavenger receptor types I and II:Extracellular domain	4481	MSR1
seq.11283.13	seq.11283.13	0.133011076577695	0.76725441921787	0.173359805099963	0.862414357386954	0.929708167342666	no	no	SL019361	DCAF5	DDB1- and CUL4-associated factor 5	8816	DCAF5
seq.11285.8	seq.11285.8	-1.54775971349673	0.807717120394941	-1.91621506393221	0.0557091307047557	0.224933324048501	no	no	SL004572	CD34	Hematopoietic progenitor cell antigen CD34	947	CD34
seq.11286.78	seq.11286.78	-0.815565431788558	0.810868433642596	-1.00579255271396	0.314832565535998	0.555091513389445	no	no	SL007632	SELS	Selenoprotein S	55829	SELENOS
seq.11287.14	seq.11287.14	-0.63620193014559	0.795279256836179	-0.799972996500074	0.423974132660357	0.651258107137575	no	no	SL005251	Cytochrome b5	Cytochrome b5	1528	CYB5A
seq.11289.31	seq.11289.31	-2.29274366557599	0.814650448562893	-2.81438949628097	0.00501218228680298	0.071972832785037	yes	no	SL019354	KC1D	Casein kinase I isoform delta	1453	CSNK1D
seq.11292.13	seq.11292.13	-1.00248858540013	0.787524646151223	-1.27296153879053	0.203417390549269	0.432362263495592	no	no	SL025978	SCAR3:region 2	Scavenger receptor class A member 3:region 2	51435	SCARA3
seq.11293.14	seq.11293.14	-0.471554666843624	0.753904858731196	-0.625482992160629	0.531840164281957	0.731263518167024	no	no	SL025922	LRRN1:CD	Leucine-rich repeat neuronal protein 1:Cytoplasmic domain	57633	LRRN1
seq.11294.7	seq.11294.7	-1.59465855623893	0.798550491684162	-1.99694142429961	0.0461844744570844	0.204621666676438	yes	no	SL026006	TMCC3:region 2	Transmembrane and coiled-coil domains protein 3:region 2	57458	TMCC3
seq.11300.32	seq.11300.32	-1.79825780120466	0.780120808610213	-2.30510169881029	0.0214269896193513	0.146430148292673	yes	no	SL008851	SORT	Sortilin	6272	SORT1
seq.11302.237	seq.11302.237	0.0431211283704113	0.796267357651299	0.054154082741258	0.956826505601701	0.978127079488511	no	no	SL008783	TENR	Tenascin-R	7143	TNR
seq.11303.7	seq.11303.7	-1.79089554064397	0.797566101339693	-2.24545092580509	0.0250232519369066	0.155178217812627	yes	no	SL008335	SAMH1	Deoxynucleoside triphosphate triphosphohydrolase SAMHD1	25939	SAMHD1
seq.11308.8	seq.11308.8	-0.427635797059889	0.855556145419191	-0.49983370390071	0.617335535216757	0.792020075579422	no	no	SL019414	CR3L4	Cyclic AMP-responsive element-binding protein 3-like protein 4	148327	CREB3L4
seq.11310.8	seq.11310.8	-1.59723903941051	0.842931279500191	-1.89486269907741	0.0584864279626762	0.230366628786034	no	no	SL004969	Desmoglein-3	Desmoglein-3	1830	DSG3
seq.11311.79	seq.11311.79	-1.61263049335844	0.830881571117252	-1.94086684482603	0.0526404711683217	0.219368307710046	no	no	SL004573	RAG-1	V(D)J recombination-activating protein 1	5896	RAG1
seq.11312.40	seq.11312.40	-1.1596758089852	0.774758234673104	-1.49682282431564	0.134850739643409	0.35242329636288	no	no	SL019432	PMS2	Mismatch repair endonuclease PMS2	5395	PMS2
seq.11313.100	seq.11313.100	0.116064747492517	0.814593731292324	0.142481758739272	0.886736905777123	0.94182442467611	no	no	SL008857	PHS	Pterin-4-alpha-carbinolamine dehydratase	5092	PCBD1
seq.11315.148	seq.11315.148	-1.9562495551031	0.793354670994628	-2.46579446321347	0.0138887792558929	0.120741061237808	yes	no	SL013714	PPM1D	Protein phosphatase 1D	8493	PPM1D
seq.11318.20	seq.11318.20	-1.34043140254552	0.787686011519817	-1.70173315628545	0.0892106558505562	0.283762498929298	no	no	SL004840	Apo A-V	Apolipoprotein A-V	116519	APOA5
seq.11319.106	seq.11319.106	-1.18050066420513	0.783679313814875	-1.50635680104732	0.132387322313851	0.348049514838576	no	no	SL013791	MRE11	Double-strand break repair protein MRE11	4361	MRE11
seq.11320.29	seq.11320.29	-0.00547898237984393	0.820858871921387	-0.00667469472190665	0.994676139298235	0.997593612850714	no	no	SL013858	CHFR	E3 ubiquitin-protein ligase CHFR	55743	CHFR
seq.11324.3	seq.11324.3	-1.41085847339912	0.777930544020868	-1.81360467749069	0.0701292980652792	0.252585510016552	no	no	SL006952	PXDNL	Peroxidasin-like protein	137902	PXDNL
seq.11325.8	seq.11325.8	-1.80649526022208	0.805152703636368	-2.24366788071788	0.0251383634374964	0.155432264774511	yes	no	SL007329	BTG2	Protein BTG2	7832	BTG2
seq.11328.9	seq.11328.9	-1.49145768911725	0.860299636090728	-1.73364909916103	0.0833822121518128	0.274654125611118	no	no	SL019433	USB1	U6 snRNA phosphodiesterase	79650	USB1
seq.11330.15	seq.11330.15	-0.367288390511909	0.834042100592357	-0.440371523513083	0.659792122044764	0.818160176724139	no	no	SL013806	CSK2B	Casein kinase II subunit beta	1460	CSNK2B
seq.11334.7	seq.11334.7	-0.814549640639137	0.805709899992355	-1.01097136903353	0.312348947348712	0.55213605523257	no	no	SL019428	LIRB3	Leukocyte immunoglobulin-like receptor subfamily B member 3	102725035	LILRB3
seq.11338.49	seq.11338.49	-0.387684293920117	0.833316931126246	-0.465230309668799	0.641898591691187	0.807215496257114	no	no	SL013793	BLK	Tyrosine-protein kinase BLK	640	BLK
seq.11342.59	seq.11342.59	-0.0988826044578833	0.783829853563883	-0.126153149192122	0.899643757252957	0.948156825554766	no	no	SL025966	PXDC2:CD	Plexin domain-containing protein 2:Cytoplasmic domain	84898	PLXDC2
seq.11350.30	seq.11350.30	-0.154024613624684	0.763416362485126	-0.201757024336356	0.840160177154312	0.917285238317948	no	no	SL019100	CHIP	E3 ubiquitin-protein ligase CHIP	10273	STUB1
seq.11351.233	seq.11351.233	-1.71981214389567	0.767611194538992	-2.24047298441048	0.0253457716276815	0.156006549359423	yes	no	SL019435	NHEJ1	Non-homologous end-joining factor 1	79840	NHEJ1
seq.11352.42	seq.11352.42	0.0283679339026457	0.785672194716406	0.0361065773912049	0.971206772446779	0.985984830591266	no	no	SL006679	TITIN	Titin	7273	TTN
seq.11353.143	seq.11353.143	-1.44863433353723	0.777195546195383	-1.86392516095691	0.0627140915227289	0.239627808339627	no	no	SL004101	SMAD2	Mothers against decapentaplegic homolog 2	4087	SMAD2
seq.11355.10	seq.11355.10	2.20358129324066	0.857048324247768	2.5711284076948	0.0103241679847019	0.104834199675731	yes	no	SL008435	IF5A2	Eukaryotic translation initiation factor 5A-2	56648	EIF5A2
seq.11356.19	seq.11356.19	-1.71483440961879	0.793680446531623	-2.16061063002447	0.0310344147810598	0.168609020126294	yes	no	SL019423	DGC14	Protein DGCR14	8220	ESS2
seq.11358.15	seq.11358.15	-1.13286613741374	0.813963653784795	-1.39178958685207	0.16438958817768	0.387196843501658	no	no	SL013823	GRB10	Growth factor receptor-bound protein 10	2887	GRB10
seq.11361.73	seq.11361.73	-1.49191174668281	0.784404915276247	-1.90196634114333	0.0575499381113505	0.228156312613912	no	no	SL000155	TP	Thymidine phosphorylase	1890	TYMP
seq.11363.58	seq.11363.58	-1.17267189998654	0.815847325867344	-1.43736684892586	0.151021602310623	0.370344771959399	no	no	SL019418	AQP4	Aquaporin-4	361	AQP4
seq.11364.18	seq.11364.18	0.234687654490386	0.763608208346521	0.307340403004005	0.758667714478679	0.873420909505787	no	no	SL019424	MFN1	Mitofusin-1	55669	MFN1
seq.11365.17	seq.11365.17	-1.24631267065369	0.812481313063675	-1.53395856694124	0.125452209614813	0.337777885227667	no	no	SL009091	TEN4	Teneurin-4	26011	TENM4
seq.11369.23	seq.11369.23	0.38826222021972	0.829809124950623	0.467893408912349	0.639993735303014	0.806403898167386	no	no	SL008855	ADHX	Alcohol dehydrogenase class-3	128	ADH5
seq.11370.20	seq.11370.20	-2.23525698336734	0.802561610734979	-2.78515313150889	0.00548218555463031	0.0758376780061023	yes	no	SL019445	INP5E	72 kDa inositol polyphosphate 5-phosphatase	56623	INPP5E
seq.11371.1	seq.11371.1	-0.703050024991211	0.781662824082324	-0.899428760497336	0.368706609677583	0.602746687588593	no	no	SL019419	GP101	Probable G-protein coupled receptor 101	83550	GPR101
seq.11377.19	seq.11377.19	-0.168401486545581	0.810138538051326	-0.207867517265192	0.83538759327804	0.914996100665497	no	no	SL019442	ADH7	Alcohol dehydrogenase class 4 mu/sigma chain	131	ADH7
seq.11378.37	seq.11378.37	-2.16831686956578	0.811160944294838	-2.67310314286734	0.00767505239419221	0.0904961457944517	yes	no	SL025913	KSYK:SH2, 1 and 2	Tyrosine-protein kinase SYK:Src Homology domain	6850	SYK
seq.11380.84	seq.11380.84	-0.855915081230102	0.800473994166139	-1.06926032259389	0.285288770857847	0.527658845626531	no	no	SL019426	RBM24	RNA-binding protein 24	221662	RBM24
seq.11383.41	seq.11383.41	-0.00222179614781764	0.779980250128018	-0.0028485287255068	0.997727946672006	0.998496578491833	no	no	SL001732	Keratin 7	Keratin, type II cytoskeletal 7	3855	KRT7
seq.11387.3	seq.11387.3	2.11064602048859	0.836783373936307	2.52233264454086	0.0118592280861314	0.112073405022619	yes	no	SL019420	ATF6B	Cyclic AMP-dependent transcription factor ATF-6 beta	1388	ATF6B
seq.11391.69	seq.11391.69	-0.976723217559153	0.78381860478945	-1.24610874453729	0.21310494463554	0.443644274011049	no	no	SL015949	MVK	Mevalonate kinase	4598	MVK
seq.11395.5	seq.11395.5	-1.25409528906783	0.870891389839337	-1.44001342038666	0.150271630907622	0.369327516385743	no	no	SL025855	FAK2:FERM	Protein-tyrosine kinase 2-beta:4.1 protein, ezrin, radixin, moesin domain	2185	PTK2B
seq.11396.39	seq.11396.39	-0.715227133128488	0.829614946327187	-0.862119392008173	0.388891278836937	0.621020305393057	no	no	SL019451	DNAI1	Dynein intermediate chain 1, axonemal	27019	DNAI1
seq.11401.181	seq.11401.181	-0.791936464262534	0.801275618697998	-0.988344641696898	0.323295567083053	0.564194592507619	no	no	SL019468	RN146	E3 ubiquitin-protein ligase RNF146	81847	RNF146
seq.11402.17	seq.11402.17	-0.291290379648502	0.81516093923951	-0.357340944133384	0.720934881226795	0.854285192807406	no	no	SL019475	KMT2C	Histone-lysine N-methyltransferase 2C	58508	KMT2C
seq.11406.82	seq.11406.82	-1.85021518516407	0.887140827115608	-2.08559354795984	0.0373454549445234	0.18607264341986	yes	no	SL019452	ACAD8	Isobutyryl-CoA dehydrogenase, mitochondrial	27034	ACAD8
seq.11407.57	seq.11407.57	-0.62083350870629	0.773428850557546	-0.802702806158247	0.422395184101841	0.649866156417653	no	no	SL015269	PLS3	Phospholipid scramblase 3	57048	PLSCR3
seq.11421.10	seq.11421.10	-0.90062739027519	0.819533249961061	-1.09895161705517	0.272134000635501	0.513394868095457	no	no	SL008304	EHD4	EH domain-containing protein 4	30844	EHD4
seq.11422.2	seq.11422.2	1.1286024451706	0.713203577985441	1.58244080653453	0.113961210860065	0.321021222428627	no	no	SL019446	DLX3	Homeobox protein DLX-3	1747	DLX3
seq.11424.4	seq.11424.4	1.83231608682008	0.865501446346569	2.1170572210533	0.0345763265393544	0.178123429846335	yes	no	SL008049	FAAA	Fumarylacetoacetase	2184	FAH
seq.11425.31	seq.11425.31	-0.639553663122404	0.802735329131173	-0.796717971556844	0.425861384551367	0.652693088890109	no	no	SL019064	RUFY1	RUN and FYVE domain-containing protein 1	80230	RUFY1
seq.11429.80	seq.11429.80	-1.54583098330377	0.800870940056815	-1.93018738224427	0.0539520203580613	0.221766719292978	no	no	SL004923	hnRNP C1/C2	Heterogeneous nuclear ribonucleoproteins C1/C2	3183	HNRNPC
seq.11430.49	seq.11430.49	-1.30686518186853	0.800843576255491	-1.63186072863198	0.10311930145916	0.304320457262338	no	no	SL007518	DTX1	E3 ubiquitin-protein ligase DTX1	1840	DTX1
seq.11431.235	seq.11431.235	-1.65534533020009	0.800632501405128	-2.06754700476801	0.039017495005747	0.189855915731221	yes	no	SL019447	RECQ1	ATP-dependent DNA helicase Q1	5965	RECQL
seq.11432.11	seq.11432.11	-0.125468614073441	0.762611888705049	-0.164524859803185	0.869361325747037	0.933715248878834	no	no	SL019453	PQBP1	Polyglutamine-binding protein 1	10084	PQBP1
seq.11433.11	seq.11433.11	0.320453377867844	0.776524861922234	0.412676262643521	0.679959145171602	0.830544282332702	no	no	SL019456	TECT2	Tectonic-2	79867	TCTN2
seq.11436.6	seq.11436.6	-0.708435419696155	0.770931008555084	-0.918934913545557	0.358418507242731	0.59457478869769	no	no	SL008211	AINX	Alpha-internexin	9118	INA
seq.11439.88	seq.11439.88	-0.568710502638122	0.775018580463833	-0.733802410643833	0.463293411624969	0.683754587267388	no	no	SL019482	RHPN2	Rhophilin-2	85415	RHPN2
seq.11440.58	seq.11440.58	1.34068469151771	0.821416372166759	1.63216212501488	0.103055794341257	0.304320457262338	no	no	SL004268	SOCS-3	Suppressor of cytokine signaling 3	9021	SOCS3
seq.11441.11	seq.11441.11	1.8742552355001	0.898790714956195	2.08530774107012	0.0373714514392511	0.18607264341986	yes	no	SL007082	PYGL	Glycogen phosphorylase, liver form	5836	PYGL
seq.11442.1	seq.11442.1	-1.39804002233415	0.761685626979216	-1.83545543307502	0.0668252592432522	0.247027698189076	no	no	SL025837	DNER:CD	Delta and Notch-like epidermal growth factor-related receptor:Cytoplasmic domain	92737	DNER
seq.11448.34	seq.11448.34	-0.374544530802045	0.787462427037961	-0.475634795949432	0.634470012633688	0.802074772040609	no	no	SL016433	GALK1	Galactokinase	2584	GALK1
seq.11449.22	seq.11449.22	-0.95308603120585	0.821036703424903	-1.16083242957362	0.246071213183371	0.481430954715536	no	no	SL008129	CAZA1	F-actin-capping protein subunit alpha-1	829	CAPZA1
seq.11450.110	seq.11450.110	0.510263301716279	0.786481779364039	0.6487922735208	0.516666856027961	0.72182951208605	no	no	SL004901	Protein disulfide-isomerase	Protein disulfide-isomerase	5034	P4HB
seq.11454.87	seq.11454.87	-0.130788963922475	0.784144075622748	-0.166792006709488	0.867577668904063	0.932618619593742	no	no	SL012996	EIF3G	Eukaryotic translation initiation factor 3 subunit G	8666	EIF3G
seq.11456.2	seq.11456.2	-0.519750459155943	0.806418926870396	-0.644516692053627	0.519433142538618	0.724085329148872	no	no	SL019448	MAGBA	Melanoma-associated antigen B10	139422	MAGEB10
seq.11457.53	seq.11457.53	0.112924495524474	0.804501262757253	0.140365839995639	0.888407799051538	0.942318547617481	no	no	SL014942	GALE	UDP-glucose 4-epimerase	2582	GALE
seq.11459.81	seq.11459.81	-0.954027194317902	0.805765458731836	-1.18400110600349	0.236779419001451	0.472781095385743	no	no	SL007290	ELL	RNA polymerase II elongation factor ELL	8178	ELL
seq.11462.8	seq.11462.8	0.416920180285613	0.73733037900059	0.565445548101144	0.571936114353365	0.759518531063446	no	no	SL011160	RBM9	RNA binding protein fox-1 homolog 2	23543	RBFOX2
seq.11464.9	seq.11464.9	-0.810807899066363	0.795503298278254	-1.01923889042476	0.308410947919097	0.548542358928927	no	no	SL013813	RELB	Transcription factor RelB	5971	RELB
seq.11465.4	seq.11465.4	-0.342832186550668	0.779421000395682	-0.439854951786807	0.660166076115093	0.818345329614879	no	no	SL019454	GP135	Probable G-protein coupled receptor 135	64582	GPR135
seq.11468.15	seq.11468.15	-0.40373374189245	0.844209974946008	-0.478238535286521	0.632616717125837	0.80140818153497	no	no	SL019467	RBM19	Probable RNA-binding protein 19	9904	RBM19
seq.11480.1	seq.11480.1	-1.61212585192247	0.757761879715595	-2.12748344180039	0.0336983491666963	0.175417381818264	yes	no	SL006130	Aldehyde dehydrogenase, class 3	Aldehyde dehydrogenase, dimeric NADP-preferring	218	ALDH3A1
seq.11481.25	seq.11481.25	1.22342403960804	0.764316170857858	1.60067794749768	0.109860043023928	0.314515816770366	no	no	SL007547	TIMD3	Hepatitis A virus cellular receptor 2	84868	HAVCR2
seq.11486.26	seq.11486.26	-1.33332710382747	0.772070404887599	-1.72695015297417	0.084579231287132	0.276038296875475	no	no	SL019479	ZN174	Zinc finger protein 174	7727	ZNF174
seq.11487.4	seq.11487.4	0.810868848071527	0.806993253753112	1.00480251142174	0.315308838918993	0.555394287741729	no	no	SL010384	Testican-1	Testican-1	6695	SPOCK1
seq.11510.31	seq.11510.31	-0.746820407249633	0.769467001020208	-0.970568466561205	0.332069177935206	0.571380611077819	no	no	SL005699	Apo L1	Apolipoprotein L1	8542	APOL1
seq.11510.51	seq.11510.51	-0.998203277904108	0.757660576081309	-1.31748082111769	0.188070914730129	0.415592982508756	no	no	SL005699	Apo L1	Apolipoprotein L1	8542	APOL1
seq.11513.92	seq.11513.92	-1.31897092841277	0.809017766753891	-1.63033617136126	0.103441018225138	0.304413273330638	no	no	SL002722	CD38	ADP-ribosyl cyclase/cyclic ADP-ribose hydrolase 1	952	CD38
seq.11514.196	seq.11514.196	0.360253190383867	0.883821092261739	0.407608727080684	0.683674698349453	0.831751006152959	no	no	SL004557	CD59	CD59 glycoprotein	966	CD59
seq.11516.7	seq.11516.7	1.81226576254451	0.826926759172592	2.19156744227002	0.0287107547853656	0.162436959080388	yes	no	SL006131	FABPL	Fatty acid-binding protein, liver	2168	FABP1
seq.11530.37	seq.11530.37	-0.7579549950733	0.823598546117195	-0.920296664736275	0.357707100150038	0.593764647005085	no	no	SL010978	HEM3	Porphobilinogen deaminase	3145	HMBS
seq.11531.24	seq.11531.24	-0.481031407250832	0.805459253816957	-0.597213831700725	0.550540880835668	0.744646480658751	no	no	SL025872	GI24:CD	V-type immunoglobulin domain-containing suppressor of T-cell activation:Cytoplasmic domain	64115	VSIR
seq.11534.6	seq.11534.6	-0.805456374850425	0.808914644558983	-0.995724802694797	0.31969789871849	0.56048876954621	no	no	SL019063	LRIT3	Leucine-rich repeat, immunoglobulin-like domain and transmembrane domain-containing protein 3	345193	LRIT3
seq.11536.9	seq.11536.9	-0.485599795595242	0.805055092917424	-0.603188278500899	0.546561763143024	0.743655659327402	no	no	SL019540	MYSM1	Histone H2A deubiquitinase MYSM1	114803	MYSM1
seq.11537.12	seq.11537.12	-0.724087904935536	0.808911075440744	-0.895139066480217	0.370993573991047	0.604438905093812	no	no	SL008830	TFR2	Transferrin receptor protein 2	7036	TFR2
seq.11538.216	seq.11538.216	-1.57612090238309	0.811395162724091	-1.94248249779009	0.0524443969446602	0.219360317801404	no	no	SL019512	DCMC	Malonyl-CoA decarboxylase, mitochondrial	23417	MLYCD
seq.11539.4	seq.11539.4	-0.391511694143646	0.775480313419191	-0.504863485724636	0.613799741731987	0.790238070816757	no	no	SL008136	ATPK	ATP synthase subunit f, mitochondrial	9551	ATP5MF
seq.11540.37	seq.11540.37	0.516626370303947	0.774081452872977	0.667405695339303	0.504713773649601	0.713880314280499	no	no	SL012328	FOXO3A	Forkhead box protein O3	2309	FOXO3
seq.11543.84	seq.11543.84	-0.816648665421204	0.777845557671574	-1.04988536267506	0.294101506981944	0.534383707970181	no	no	SL006779	LIMA1	LIM domain and actin-binding protein 1	51474	LIMA1
seq.11544.39	seq.11544.39	-1.02683159635022	0.769459911678015	-1.33448355238019	0.182441459401685	0.409791955739752	no	no	SL010933	PHF3	PHD finger protein 3	23469	PHF3
seq.11545.9	seq.11545.9	-0.267447413275512	0.815838158594349	-0.327819200975241	0.743137830117565	0.868015823207442	no	no	SL004145	HVEM	Tumor necrosis factor receptor superfamily member 14	8764	TNFRSF14
seq.11547.84	seq.11547.84	0.671888269625663	0.827778580758561	0.811676316884108	0.417229204423316	0.645548918947953	no	no	SL019518	MUSK	Muscle, skeletal receptor tyrosine-protein kinase	4593	MUSK
seq.11549.6	seq.11549.6	-1.11855902544181	0.804796302165603	-1.38986601010953	0.164972818203084	0.387533829278261	no	no	SL007314	ISL1	Insulin gene enhancer protein ISL-1	3670	ISL1
seq.11551.16	seq.11551.16	-1.13160445905153	0.772781683583518	-1.46432619081251	0.143514575396255	0.362695321561712	no	no	SL019534	HM20B	SWI/SNF-related matrix-associated actin-dependent regulator of chromatin subfamily E member 1-related	10362	HMG20B
seq.11560.76	seq.11560.76	-1.57830268236458	0.801909653834569	-1.96818017443419	0.0494071154177107	0.212528230171082	yes	no	SL007428	NFAC4	Nuclear factor of activated T-cells, cytoplasmic 4	4776	NFATC4
seq.11562.9	seq.11562.9	-1.6488038876365	0.813668602521451	-2.02638258687514	0.0430711787661321	0.196860834611119	yes	no	SL014854	DPOE2	DNA polymerase epsilon subunit 2	5427	POLE2
seq.11563.51	seq.11563.51	-0.612810587268752	0.802780431426519	-0.763360145911634	0.445483370584004	0.670222181588207	no	no	SL025998	SYTL4:C2 2	Synaptotagmin-like protein 4:Ca2+-dependent membrane-targeting module 2	94121	SYTL4
seq.11565.58	seq.11565.58	0.169702072047765	0.782291269119148	0.216929523243751	0.828320956757095	0.911926421715166	no	no	SL019525	ZNF23	Zinc finger protein 23	7571	ZNF23
seq.11566.48	seq.11566.48	-1.82256525018465	0.863917097965105	-2.10965294526242	0.0352116550739076	0.180208573348315	yes	no	SL009148	Keratin 72	Keratin, type II cytoskeletal 72	140807	KRT72
seq.11567.23	seq.11567.23	-2.00690192868725	0.802436269380138	-2.50101099024043	0.0125914021111254	0.114431164368716	yes	no	SL019535	ZNF10	Zinc finger protein 10	7556	ZNF10
seq.11568.2	seq.11568.2	0.0903272832234026	0.805633157526937	0.112119619679857	0.910757896552211	0.953637598476008	no	no	SL007323	FKB1B	Peptidyl-prolyl cis-trans isomerase FKBP1B	2281	FKBP1B
seq.11570.94	seq.11570.94	-0.421886964932356	0.843607147081867	-0.500098850977865	0.61714892133506	0.792020075579422	no	no	SL019514	BAP29	B-cell receptor-associated protein 29	55973	BCAP29
seq.11573.3	seq.11573.3	0.332916976631936	0.764063032278688	0.435719256877365	0.663163028103161	0.820666122314498	no	no	SL017909	SRSF6	Serine/arginine-rich splicing factor 6	6431	SRSF6
seq.11586.2	seq.11586.2	-1.43351736879789	0.893142164817513	-1.60502708893023	0.1088994756037	0.313449612430796	no	no	SL025923	LRRN1:ECD	Leucine-rich repeat neuronal protein 1:Extracellular domain	57633	LRRN1
seq.11587.5	seq.11587.5	-0.908961424560092	0.789955861692481	-1.15064836991353	0.250235524144592	0.486336963621692	no	no	SL019521	MGAP	MAX gene-associated protein	23269	MGA
seq.11590.5	seq.11590.5	-0.768739864734538	0.796412996191417	-0.96525278770033	0.334722449319716	0.572807794879001	no	no	SL019537	RBM23	Probable RNA-binding protein 23	55147	RBM23
seq.11591.43	seq.11591.43	-1.40613953328908	0.755304153318537	-1.8616864836649	0.0630295909659974	0.239915751457149	no	no	SL007011	PRC1	Protein regulator of cytokinesis 1	9055	PRC1
seq.11593.21	seq.11593.21	-1.16760185655824	0.835533306551463	-1.39743304953018	0.162687465611164	0.385475584390938	no	no	SL003188	MIG	C-X-C motif chemokine 9	4283	CXCL9
seq.11596.47	seq.11596.47	-2.23453023503889	0.788480936954194	-2.83396862284408	0.00471816512818275	0.0707207710035282	yes	no	SL019527	ZN75D	Zinc finger protein 75D	7626	ZNF75D
seq.11601.26	seq.11601.26	-0.721456581907804	0.772761442969238	-0.933608409777407	0.350799732928612	0.587997959207242	no	no	SL019516	DHX8	ATP-dependent RNA helicase DHX8	1659	DHX8
seq.11602.12	seq.11602.12	0.236158451793442	0.82126067358904	0.287556021356035	0.773764288067854	0.882113861225094	no	no	SL025824	CPNE1:VWFA	Copine-1:Von Willebrand factor type A domain	8904	CPNE1
seq.11606.22	seq.11606.22	-1.95207514176896	0.879434795252233	-2.21969286672251	0.0267313405233514	0.16000783807796	yes	no	SL019538	DNJB6	DnaJ homolog subfamily B member 6	10049	DNAJB6
seq.11607.15	seq.11607.15	-1.32182627079283	0.786712109452085	-1.68019057405057	0.0933274382174627	0.289402332921302	no	no	SL016389	BRD1	Bromodomain-containing protein 1	23774	BRD1
seq.11614.29	seq.11614.29	-0.735271376278695	0.781762015080261	-0.940530957113857	0.347241388046975	0.584720724532164	no	no	SL013071	ERH	Enhancer of rudimentary homolog	2079	ERH
seq.11616.9	seq.11616.9	-2.01347063881211	0.807571473707866	-2.49324140879754	0.0128680110293722	0.116173083072104	yes	no	SL013812	HSF1	Heat shock factor protein 1	3297	HSF1
seq.11617.1	seq.11617.1	-1.71595964585288	0.806534842078047	-2.12757038670728	0.0336911087281614	0.175417381818264	yes	no	SL004121	LFA-1 alpha-L chain	Integrin alpha-L	3683	ITGAL
seq.11618.83	seq.11618.83	-1.10471652431433	0.792845552949993	-1.39335652474046	0.163915642512537	0.387044661280142	no	no	SL007101	MYB	Transcriptional activator Myb	4602	MYB
seq.11633.89	seq.11633.89	-1.2156067363961	0.85305845036911	-1.42499817670187	0.154564504172593	0.374986828517231	no	no	SL013002	AHSA1	Activator of 90 kDa heat shock protein ATPase homolog 1	10598	AHSA1
seq.11634.32	seq.11634.32	-0.347520230308547	0.827268663208018	-0.420081462968655	0.67454359528791	0.826894019677382	no	no	SL016376	RGS10	Regulator of G-protein signaling 10	6001	RGS10
seq.11638.42	seq.11638.42	1.55743531462945	0.79745220906917	1.95301398242708	0.0511812427046965	0.217001121706876	no	no	SL019577	B3GT2	Beta-1,3-galactosyltransferase 2	8707	B3GALT2
seq.11643.73	seq.11643.73	-1.8341714459152	0.800309423443593	-2.29182787580219	0.0221856969865295	0.14766173748577	yes	no	SL019554	DTX3L	E3 ubiquitin-protein ligase DTX3L	151636	DTX3L
seq.11645.9	seq.11645.9	-1.23836670387209	0.778465602214922	-1.59077896357737	0.112071381576501	0.318185017439043	no	no	SL012417	P4HA1	Prolyl 4-hydroxylase subunit alpha-1	5033	P4HA1
seq.11646.4	seq.11646.4	-0.23017340834527	0.790178884173593	-0.291292785665864	0.770906160572477	0.880430968320416	no	no	SL005434	Carbohydrate sulfotransferase 9	Carbohydrate sulfotransferase 9	83539	CHST9
seq.11649.3	seq.11649.3	-1.50809841226552	0.7787430345085	-1.93658029084954	0.0531636609285723	0.220514320652175	no	no	SL019547	SMAP1	Stromal membrane-associated protein 1	60682	SMAP1
seq.11654.77	seq.11654.77	0.674114088590068	0.673870850095642	1.00036095713947	0.317451345033559	0.557552587055731	no	no	SL019578	NRSN1	Neurensin-1	140767	NRSN1
seq.11656.110	seq.11656.110	-0.502658092897436	0.783650600374792	-0.641431388755439	0.521434070166489	0.725480398092735	no	no	SL007751	EVL	Ena/VASP-like protein	51466	EVL
seq.11657.86	seq.11657.86	-2.12917025925706	0.783190353430696	-2.71858590945409	0.00670426520578394	0.0835513324392801	yes	no	SL006979	SOCS7	Suppressor of cytokine signaling 7	30837	SOCS7
seq.11661.11	seq.11661.11	-0.677163597182433	0.797683635543298	-0.848912484861522	0.396194858318502	0.627375418194073	no	no	SL019570	NALP1	NACHT, LRR and PYD domains-containing protein 1	22861	NLRP1
seq.11664.32	seq.11664.32	-1.48842937644886	0.793360496819397	-1.8761072455914	0.0610201068523662	0.236263980601058	no	no	SL019543	ARFG2	ADP-ribosylation factor GTPase-activating protein 2	84364	ARFGAP2
seq.11667.29	seq.11667.29	-2.63269104902292	0.804005126559289	-3.27447047544264	0.00110609478730551	0.0334333954770633	yes	yes	SL019556	TENC1	Tensin-2	23371	TNS2
seq.11669.39	seq.11669.39	-0.838832232548435	0.791693014083849	-1.05954229433126	0.289686423275519	0.530413126419132	no	no	SL019571	SO5A1	Solute carrier organic anion transporter family member 5A1	81796	SLCO5A1
seq.11670.18	seq.11670.18	-1.13863003394815	0.820578725196617	-1.38759390048203	0.16566373274065	0.387726761863959	no	no	SL019419	GP101	Probable G-protein coupled receptor 101	83550	GPR101
seq.11671.19	seq.11671.19	-0.480526457025312	0.790468877642194	-0.607900539308548	0.543433391188694	0.74107619869052	no	no	SL019544	BRPF1	Peregrin	7862	BRPF1
seq.11672.17	seq.11672.17	-0.604800900798249	0.803116883778975	-0.753067097721102	0.451640672402221	0.675724983329984	no	no	SL019549	KI16B	Kinesin-like protein KIF16B	55614	KIF16B
seq.11677.17	seq.11677.17	-0.040635099692381	0.839683439964293	-0.0483933560653631	0.9614153523452	0.980123608768925	no	no	SL019579	ZDH14	Probable palmitoyltransferase ZDHHC14	79683	ZDHHC14
seq.11678.105	seq.11678.105	-0.290212161862983	0.79262500103327	-0.36614056014466	0.714361159927883	0.850660062781833	no	no	SL019586	CXD2	Gap junction delta-2 protein	57369	GJD2
seq.11681.8	seq.11681.8	-1.24732759728154	0.835817763369131	-1.49234396772526	0.136020186583499	0.35368818058694	no	no	SL007271	NUPL	Arf-GAP domain and FG repeat-containing protein 1	3267	AGFG1
seq.11682.7	seq.11682.7	-0.193224114350524	0.829493660291716	-0.232942243684625	0.815868402549626	0.906814406491455	no	no	SL015231	TXNIP	Thioredoxin-interacting protein	10628	TXNIP
seq.11690.47	seq.11690.47	-1.86285281520758	0.804199383069707	-2.31640667031712	0.0207987683668145	0.144771070909468	yes	no	SL019558	APC7	Anaphase-promoting complex subunit 7	51434	ANAPC7
seq.11692.21	seq.11692.21	-2.32091891171686	0.814939425989107	-2.84796493788471	0.00451766922093371	0.0692329644474183	yes	no	SL019573	SHC4	SHC-transforming protein 4	399694	SHC4
seq.11696.7	seq.11696.7	1.20878627383974	0.762793672656217	1.58468314194385	0.113450534977123	0.320107208282537	no	no	SL008838	RABP2	Cellular retinoic acid-binding protein 2	1382	CRABP2
seq.11699.16	seq.11699.16	-0.0933170932789941	0.849025397087183	-0.109910838473318	0.912508837274703	0.954557523657725	no	no	SL014919	TP4A2	Protein tyrosine phosphatase type IVA 2	8073	PTP4A2
seq.11708.2	seq.11708.2	-1.96038324055547	0.806336037008343	-2.43122364694112	0.0152759992986811	0.125865952052838	yes	no	SL007868	LCN1	Lipocalin-1	3933	LCN1
seq.11709.29	seq.11709.29	-0.226260891672134	0.907922796765513	-0.249207193032482	0.803267235131473	0.899332575499103	no	no	SL015112	CPT1B	Carnitine O-palmitoyltransferase 1, muscle isoform	1375	CPT1B
seq.11712.207	seq.11712.207	-1.21659715534744	0.825150027540744	-1.47439509754772	0.140785561258664	0.359420347945008	no	no	SL011294	UN45A	Protein unc-45 homolog A	55898	UNC45A
seq.11814.29	seq.11814.29	-1.42266673808857	0.823883563710687	-1.72678130836962	0.0846095807769271	0.276038296875475	no	no	SL000134	Met	Hepatocyte growth factor receptor	4233	MET
seq.11816.84	seq.11816.84	-1.55730125143401	0.864791712988664	-1.80078188544625	0.0721299856603132	0.256082512360528	no	no	SL007025	JAK2	Tyrosine-protein kinase JAK2	3717	JAK2
seq.11817.1	seq.11817.1	-1.05176671771686	0.758771694750442	-1.38614384932055	0.166105810504091	0.388029414717286	no	no	SL018792	KS6B1	Ribosomal protein S6 kinase beta-1	6198	RPS6KB1
seq.11825.27	seq.11825.27	-1.97950979481952	0.810930623228244	-2.44103470521222	0.0148703973128448	0.123499314575533	yes	no	SL013877	PRGC1	Peroxisome proliferator-activated receptor gamma coactivator 1-alpha	10891	PPARGC1A
seq.11827.7	seq.11827.7	-1.2289535655313	0.806218553276186	-1.52434294712924	0.127835262099766	0.340168637620535	no	no	SL019486	RORG	Nuclear receptor ROR-gamma	6097	RORC
seq.11830.48	seq.11830.48	0.442430719382691	0.846760756977615	0.522497902432182	0.601474585049473	0.781445607885459	no	no	SL010616	SHP-2	Tyrosine-protein phosphatase non-receptor type 11	5781	PTPN11
seq.11833.83	seq.11833.83	-1.45530275951668	0.837279503744955	-1.73813255072822	0.0825887818104848	0.273448689194757	no	no	SL012513	FRDA	Frataxin, mitochondrial	2395	FXN
seq.11836.144	seq.11836.144	1.02481108419692	0.78243738873128	1.30976752767228	0.190666653095481	0.418668301287098	no	no	SL004119	discoidin domain receptor 1	Epithelial discoidin domain-containing receptor 1	780	DDR1
seq.11837.7	seq.11837.7	0.361681345350052	0.777928687386222	0.464928664046665	0.642114501418155	0.807215496257114	no	no	SL004859	GITR	Tumor necrosis factor receptor superfamily member 18	8784	TNFRSF18
seq.11838.130	seq.11838.130	0.291503963741602	0.880566233908089	0.331041496387912	0.740703559420971	0.866450539574969	no	no	SL010815	FA38A	Piezo-type mechanosensitive ion channel component 1	9780	PIEZO1
seq.11851.21	seq.11851.21	0.499827754068548	0.814920549102623	0.613345380256947	0.539829830023475	0.737798900838979	no	no	SL017099	TREM2	Triggering receptor expressed on myeloid cells 2	54209	TREM2
seq.11911.13	seq.11911.13	-1.59819514088239	0.804024810322841	-1.98774356259065	0.0471952187077091	0.207060979590919	yes	no	SL025919	LRC4B:CD	Leucine-rich repeat-containing protein 4B:Cytoplasmic domain	94030	LRRC4B
seq.11926.23	seq.11926.23	-0.7006626416388	0.803496406726295	-0.872017143789761	0.383471907071287	0.615602935324828	no	no	SL012582	P34	Alpha- and gamma-adaptin-binding protein p34	79719	AAGAB
seq.11934.9	seq.11934.9	-1.43222246721159	0.782080782285144	-1.83129735399816	0.0674439118132181	0.247831687962657	no	no	SL015014	INT3	Integrator complex subunit 3	65123	INTS3
seq.11952.1	seq.11952.1	-1.42173284608451	0.769581069014166	-1.84741140774909	0.0650724485516715	0.243843401387805	no	no	SL025881	IGDC3:CD	Immunoglobulin superfamily DCC subclass member 3:Cytoplasmic domain	9543	IGDCC3
seq.11955.1	seq.11955.1	-1.98778951151596	0.849901695139251	-2.33884638998193	0.0195992888784562	0.140619010392932	yes	no	SL025968	RHG01:Rho-GAP	Rho GTPase-activating protein 1:Rho-GTPase activating protein domain	392	ARHGAP1
seq.11969.5	seq.11969.5	-1.02716397681132	0.772922225716498	-1.32893574881889	0.184264360597073	0.411978061637346	no	no	SL004807	S100A2	Protein S100-A2	6273	S100A2
seq.11988.24	seq.11988.24	-1.31433721694728	0.764855705677404	-1.71841199221129	0.0861250467306277	0.277988277677442	no	no	SL015251	PTPRH	Receptor-type tyrosine-protein phosphatase H	5794	PTPRH
seq.11989.35	seq.11989.35	-1.54712393459946	0.774685058736308	-1.99710052124044	0.0461671533956271	0.204621666676438	yes	no	SL019200	EMC1	ER membrane protein complex subunit 1	23065	EMC1
seq.12001.7	seq.12001.7	1.57234931374187	0.744177233150633	2.11286941295556	0.0349344479110232	0.179122972554515	yes	no	SL006520	ZO1	Tight junction protein ZO-1	7082	TJP1
seq.12008.3	seq.12008.3	-0.44094239847376	0.788149914699017	-0.559465135058917	0.576007647975283	0.762791922479492	no	no	SL007098	CD7	T-cell antigen CD7	924	CD7
seq.12014.19	seq.12014.19	-1.62348513799424	0.840395526352558	-1.93181078085982	0.0537509059879299	0.221606033654834	no	no	SL019226	PTPS	6-pyruvoyl tetrahydrobiopterin synthase	5805	PTS
seq.12016.60	seq.12016.60	-1.84999795625279	0.822113341580263	-2.2502955038982	0.0247127973510912	0.154381963601647	yes	no	SL013756	CBL	E3 ubiquitin-protein ligase CBL	867	CBL
seq.12018.84	seq.12018.84	-1.30107223566447	0.785844766168344	-1.65563517335401	0.0982047721614077	0.295858099391554	no	no	SL019230	TPK1	Thiamin pyrophosphokinase 1	27010	TPK1
seq.12020.39	seq.12020.39	0.830335043424174	0.843592509517625	0.984284514212874	0.325286022115164	0.565010663045714	no	no	SL010883	PMGE	Bisphosphoglycerate mutase	669	BPGM
seq.12033.3	seq.12033.3	1.08579903839112	0.744495315684738	1.45843636019721	0.145129660359772	0.364055191117978	no	no	SL007012	BUB1	Mitotic checkpoint serine/threonine-protein kinase BUB1	699	BUB1
seq.12034.28	seq.12034.28	-1.18039975276135	0.80284958737562	-1.47026263863431	0.141900720972581	0.36075225113429	no	no	SL004613	CAP 1	Adenylyl cyclase-associated protein 1	10487	CAP1
seq.12041.33	seq.12041.33	-0.208432170096306	0.755512127360705	-0.275881964760036	0.782713039225518	0.888485303726892	no	no	SL013773	HS71L	Heat shock 70 kDa protein 1-like	3305	HSPA1L
seq.12046.51	seq.12046.51	-0.647507974241607	0.80540795647592	-0.803950307462559	0.421674768024934	0.649488360322189	no	no	SL011216	TADBP	TAR DNA-binding protein 43	23435	TARDBP
seq.12077.32	seq.12077.32	-1.64247657411757	0.772529322149709	-2.12610256598037	0.0338135220842739	0.175682601446403	yes	no	SL004357	Myostatin	Growth/differentiation factor 8	2660	MSTN
seq.12329.21	seq.12329.21	-0.346585836364235	0.774510341366933	-0.447490263012558	0.65464746575072	0.81492065645556	no	no	SL013834	KS6A1	Ribosomal protein S6 kinase alpha-1	6195	RPS6KA1
seq.12332.7	seq.12332.7	-0.563490459713026	0.763952563142093	-0.737598755340806	0.460983899816167	0.682392947199143	no	no	SL019680	EF2K	Eukaryotic elongation factor 2 kinase	29904	EEF2K
seq.12333.87	seq.12333.87	-0.590659128292806	0.924429779686285	-0.63894428897915	0.523049930014301	0.725927490387682	no	no	SL010958	RPIA	Ribose-5-phosphate isomerase	22934	RPIA
seq.12334.25	seq.12334.25	2.58077468905372	0.794803606198996	3.24705961186538	0.00121672637510877	0.0349279678287031	yes	yes	SL004695	cSHMT	Serine hydroxymethyltransferase, cytosolic	6470	SHMT1
seq.12340.17	seq.12340.17	-0.0195964758186048	0.785647523708772	-0.02494308863356	0.980106845977862	0.990425665745268	no	no	SL011196	SYAC	Alanine--tRNA ligase, cytoplasmic	16	AARS1
seq.12341.8	seq.12341.8	-0.677195814684395	0.83332514959469	-0.81264295817037	0.416674951874297	0.645033856535705	no	no	SL007465	DUS6	Dual specificity protein phosphatase 6	1848	DUSP6
seq.12343.14	seq.12343.14	-1.72360727336379	0.840425981652547	-2.05087337968137	0.0406185413147506	0.192364585280569	yes	no	SL011226	CENB2	Arf-GAP with coiled-coil, ANK repeat and PH domain-containing protein 2	23527	ACAP2
seq.12345.4	seq.12345.4	-1.09553494139755	0.77791079000841	-1.40830408251016	0.159446251184795	0.380764050734183	no	no	SL019703	APC10	Anaphase-promoting complex subunit 10	10393	ANAPC10
seq.12347.29	seq.12347.29	-0.713584564066361	0.817634675297527	-0.872742540923545	0.383076557064786	0.615329372783748	no	no	SL019675	CCM2	Cerebral cavernous malformations 2 protein	83605	CCM2
seq.12348.46	seq.12348.46	-1.37362183586332	0.776230514373907	-1.76960556230035	0.0771901536449381	0.266387960270388	no	no	SL019681	SYSM	Serine--tRNA ligase, mitochondrial	54938	SARS2
seq.12350.86	seq.12350.86	-0.230486359746147	0.799376150202811	-0.288332795127387	0.773169904984282	0.882113861225094	no	no	SL018899	ETS2	Protein C-ets-2	2114	ETS2
seq.12351.25	seq.12351.25	-1.50658132762735	0.806155105079741	-1.86884796503066	0.0620249154181288	0.238634537449074	no	no	SL004396	STAT1	Signal transducer and activator of transcription 1-alpha/beta	6772	STAT1
seq.12355.223	seq.12355.223	-1.02688434225243	0.796335422113058	-1.28951232575792	0.197608742940606	0.426813040911194	no	no	SL019676	RRFM	Ribosome-recycling factor, mitochondrial	92399	MRRF
seq.12356.65	seq.12356.65	0.154483818806145	0.874809053968746	0.176591472282206	0.859875910201624	0.928766514117878	no	no	SL005002	Sorcin	Sorcin	6717	SRI
seq.12357.41	seq.12357.41	-0.991386715721911	0.822099408596019	-1.2059207260774	0.228219921872018	0.463303287167221	no	no	SL016390	SNP29	Synaptosomal-associated protein 29	9342	SNAP29
seq.12358.6	seq.12358.6	-1.59615476901988	0.824875654597835	-1.93502470356951	0.0533545993695046	0.220937272322969	no	no	SL007325	IGBP1	Immunoglobulin-binding protein 1	3476	IGBP1
seq.12363.70	seq.12363.70	-0.8643036154405	0.772627337783299	-1.11865523412649	0.26363747359527	0.50381283181177	no	no	SL015111	TRIB2	Tribbles homolog 2	28951	TRIB2
seq.12370.30	seq.12370.30	-0.457001494096101	0.824295298302286	-0.55441477712822	0.579456630331084	0.764457975534448	no	no	SL006348	Apo F	Apolipoprotein F	319	APOF
seq.12372.50	seq.12372.50	-0.0466889585925791	0.807469995246959	-0.0578212922677078	0.953906037775401	0.977852323378557	no	no	SL005671	Tropomyosin alpha-3 chain	Tropomyosin alpha-3 chain	7170	TPM3
seq.12373.73	seq.12373.73	-1.34378976054278	0.845547809082005	-1.58925343559426	0.112415276550059	0.318528077396981	no	no	SL014875	TRA2B	Transformer-2 protein homolog beta	6434	TRA2B
seq.12376.85	seq.12376.85	-0.543571924864839	0.893539636521452	-0.608335548472101	0.543145048529622	0.741034054988918	no	no	SL003762	p19-INK4d	Cyclin-dependent kinase 4 inhibitor D	1032	CDKN2D
seq.12378.71	seq.12378.71	-1.46594807319685	0.757266211400618	-1.93584244368368	0.0532541555481082	0.220722337124015	no	no	SL012578	TPSN	Tapasin	6892	TAPBP
seq.12382.2	seq.12382.2	-0.798063395586257	0.768874021937882	-1.03796379226704	0.299614017818398	0.539078687764727	no	no	SL019687	DDX58	Probable ATP-dependent RNA helicase DDX58	23586	DDX58
seq.12384.92	seq.12384.92	0.0190496246616463	0.840539798185	0.0226635606104323	0.981924537372256	0.990962094616392	no	no	SL019700	CSN7B	COP9 signalosome complex subunit 7b	64708	COPS7B
seq.12386.11	seq.12386.11	-3.10738236011623	0.945296080121698	-3.28720537983843	0.00105793390991481	0.0328861160292268	yes	yes	SL012837	AMPB	Aminopeptidase B	6051	RNPEP
seq.12387.7	seq.12387.7	0.455268855876306	0.954690215920829	0.476876004680937	0.63358625492237	0.801468300735326	no	no	SL013045	PDLI4	PDZ and LIM domain protein 4	8572	PDLIM4
seq.12395.86	seq.12395.86	-1.17843379856283	0.756852867699376	-1.55701834379639	0.119878632483144	0.328585169496633	no	no	SL019677	SYDM	Aspartate--tRNA ligase, mitochondrial	55157	DARS2
seq.12396.19	seq.12396.19	-0.147694217546033	0.861344426969525	-0.171469406339189	0.863899911526472	0.930759435990809	no	no	SL006368	HIBCH	3-hydroxyisobutyryl-CoA hydrolase, mitochondrial	26275	HIBCH
seq.12398.15	seq.12398.15	-2.89023330187137	0.81841094622208	-3.53151838353722	0.000437865263722471	0.0207972412201651	yes	yes	SL019692	PAX4	Paired box protein Pax-4		PAX4
seq.12399.194	seq.12399.194	2.75055772347928	0.772664414758507	3.5598348661352	0.000393944938852893	0.0201427360791044	yes	yes	SL013198	CCD50	Coiled-coil domain-containing protein 50	152137	CCDC50
seq.12400.25	seq.12400.25	-1.72945679983383	0.786322645875367	-2.19942387378215	0.0281454931106906	0.162106415647369	yes	no	SL015259	UBE2T	Ubiquitin-conjugating enzyme E2 T	29089	UBE2T
seq.12401.3	seq.12401.3	-0.930080716716877	0.802502400018564	-1.15897562012944	0.246826820663073	0.482003186759187	no	no	SL019706	STALP	AMSH-like protease	57559	STAMBPL1
seq.12406.119	seq.12406.119	-0.761162693645687	0.813171733218859	-0.936041751762202	0.349546309320391	0.586436019102072	no	no	SL000635	ARHI	GTP-binding protein Di-Ras3	9077	DIRAS3
seq.12408.333	seq.12408.333	-0.794958696354782	0.836238076926195	-0.950636808212387	0.342088227419048	0.579895245637515	no	no	SL015330	RB22A	Ras-related protein Rab-22A	57403	RAB22A
seq.12409.90	seq.12409.90	-0.931082268468262	0.860076384330711	-1.08255764886837	0.279345027843826	0.521602951308386	no	no	SL019707	RAB7B	Ras-related protein Rab-7b	338382	RAB7B
seq.12411.60	seq.12411.60	0.1919632156039	0.761772620546393	0.251995425441009	0.801112107197944	0.898500274391134	no	no	SL019679	MAX	Protein max	4149	MAX
seq.12414.31	seq.12414.31	-0.840555386737994	0.82522309303199	-1.01857957422116	0.308723781889748	0.548787970130412	no	no	SL004815	14-3-3 protein beta/alpha	14-3-3 protein beta/alpha	7529	YWHAB
seq.12415.122	seq.12415.122	-1.13053740238344	0.801287968345971	-1.41090025938753	0.158679486409427	0.379540015742739	no	no	SL011710	EDF1	Endothelial differentiation-related factor 1	8721	EDF1
seq.12422.143	seq.12422.143	0.551461901417152	0.790696539137692	0.697438111994974	0.485740006274086	0.702750222719926	no	no	SL019693	LX15B	Arachidonate 15-lipoxygenase B	247	ALOX15B
seq.12425.104	seq.12425.104	-2.64967173088318	0.877598688648427	-3.0192293643509	0.0026181960363413	0.0530524093141602	yes	no	SL008834	ARF6	ADP-ribosylation factor 6	382	ARF6
seq.12426.19	seq.12426.19	-1.25404391596894	0.837906079814444	-1.4966401917583	0.134898272951856	0.35242329636288	no	no	SL016520	MOL1B	MOB kinase activator 1A	55233	MOB1A
seq.12427.8	seq.12427.8	-0.491893284685308	0.788757351205051	-0.623630681772793	0.533055567721302	0.731647519067547	no	no	SL007185	MPIP2	M-phase inducer phosphatase 2	994	CDC25B
seq.12428.2	seq.12428.2	-1.04518083682195	0.813974121952205	-1.28404676344652	0.199513327390037	0.429063448958684	no	no	SL015008	LYPL1	Lysophospholipase-like protein 1	127018	LYPLAL1
seq.12430.78	seq.12430.78	-1.7957418143396	0.840080615222346	-2.13758272932452	0.0328661865889749	0.173730344761625	yes	no	SL011150	PAIP1	Polyadenylate-binding protein-interacting protein 1	10605	PAIP1
seq.12431.13	seq.12431.13	-2.82347714805415	0.807024819278614	-3.49862492528794	0.000494622714126816	0.0211412567889673	yes	yes	SL019737	PELO	Protein pelota homolog	53918	PELO
seq.12433.8	seq.12433.8	0.715809723124993	0.844795825121331	0.847316833061039	0.397082857543997	0.627872923012487	no	no	SL019709	ARL11	ADP-ribosylation factor-like protein 11	115761	ARL11
seq.12434.25	seq.12434.25	-1.26649309654212	0.858947045077831	-1.47447168460468	0.140764957855889	0.359420347945008	no	no	SL008617	K0174	IST1 homolog	9798	IST1
seq.12436.84	seq.12436.84	-0.0694552867272615	0.824953353534436	-0.0841929867060807	0.932924963567546	0.967956092485879	no	no	SL005847	GST omega-1	Glutathione S-transferase omega-1	9446	GSTO1
seq.12437.18	seq.12437.18	-1.30698062361928	0.813066423467317	-1.60747090999733	0.108362652284541	0.312751239023073	no	no	SL019726	ULK3	Serine/threonine-protein kinase ULK3	25989	ULK3
seq.12438.127	seq.12438.127	-1.66211974857127	0.796704674568418	-2.0862432487567	0.0372864166684509	0.18607264341986	yes	no	SL014754	3MG	DNA-3-methyladenine glycosylase	4350	MPG
seq.12439.67	seq.12439.67	-1.59255586888988	0.766783585353285	-2.07693004820406	0.0381403569104018	0.187480586394257	yes	no	SL004395	ISGF3	Interferon regulatory factor 9	10379	IRF9
seq.12442.4	seq.12442.4	0.386470435603451	0.782034148540783	0.494186137938575	0.621316227724943	0.794210533150271	no	no	SL019715	RHOD	Rho-related GTP-binding protein RhoD	29984	RHOD
seq.12444.39	seq.12444.39	-1.24949309964264	0.776318829267575	-1.60951023282725	0.107916291183441	0.311950514932661	no	no	SL006967	NR5A2	Nuclear receptor subfamily 5 group A member 2	2494	NR5A2
seq.12445.50	seq.12445.50	-1.22486360312766	0.824319776919131	-1.48590830576157	0.137714279405298	0.354778555221992	no	no	SL019727	ANR27	Ankyrin repeat domain-containing protein 27	84079	ANKRD27
seq.12449.16	seq.12449.16	-0.613470201575023	0.866179411821914	-0.708248421980679	0.479006178099202	0.698651772962072	no	no	SL012991	PPIH	Peptidyl-prolyl cis-trans isomerase H	10465	PPIH
seq.12450.42	seq.12450.42	-1.04296991665463	0.785617094208358	-1.32758047698237	0.184711723216001	0.412424756666959	no	no	SL016459	PMVK	Phosphomevalonate kinase	10654	PMVK
seq.12451.62	seq.12451.62	-1.2567537498909	0.80261410038138	-1.56582565555941	0.11780189780309	0.32678808055453	no	no	SL018858	BACH1	Transcription regulator protein BACH1	571	BACH1
seq.12452.32	seq.12452.32	-1.57729379656416	0.820451980453265	-1.92246936340232	0.054916792961348	0.223548939205011	no	no	SL019721	SV422	Histone-lysine N-methyltransferase SUV420H2	84787	KMT5C
seq.12453.161	seq.12453.161	-1.41876369806428	0.769061006879522	-1.84479993833121	0.0654520252157969	0.244595648876793	no	no	SL019728	NXF1	Nuclear RNA export factor 1	10482	NXF1
seq.12454.105	seq.12454.105	-1.62701425851816	0.784247457553033	-2.07461846748562	0.0383548717336717	0.188028228723045	yes	no	SL019732	NTM1A	N-terminal Xaa-Pro-Lys N-methyltransferase 1	28989	NTMT1
seq.12455.48	seq.12455.48	-1.67012437257674	0.79384434782329	-2.10384362772903	0.03571709183777	0.182113895101994	yes	no	SL019739	MYNN	Myoneurin	55892	MYNN
seq.12456.5	seq.12456.5	0.113317886310489	0.824206100783399	0.13748731804191	0.890681699366819	0.943450063356411	no	no	SL019744	F263	6-phosphofructo-2-kinase/fructose-2,6-bisphosphatase 3	5209	PFKFB3
seq.12457.10	seq.12457.10	-0.438736279346875	0.765800579461263	-0.572911918734148	0.566872244447746	0.755875712740341	no	no	SL019711	MTND	1,2-dihydroxy-3-keto-5-methylthiopentene dioxygenase	55256	ADI1
seq.12458.79	seq.12458.79	0.104074864072814	0.806579907689946	0.129032304277063	0.897365914664971	0.947594850247453	no	no	SL016506	CHP1	Calcineurin B homologous protein 1	11261	CHP1
seq.12459.13	seq.12459.13	-0.537136986312653	0.787756992944219	-0.681856195658916	0.495535726640475	0.709520010586244	no	no	SL007671	PKHA1	Pleckstrin homology domain-containing family A member 1	59338	PLEKHA1
seq.12462.20	seq.12462.20	-1.10097819464794	0.777378251624109	-1.41627089817314	0.157102182589398	0.378002848197569	no	no	SL019733	SETMR	Histone-lysine N-methyltransferase SETMAR	6419	SETMAR
seq.12463.7	seq.12463.7	-0.974956063204869	0.79110442594181	-1.2323986963468	0.218177824217254	0.449586017436006	no	no	SL019740	KLH13	Kelch-like protein 13	90293	KLHL13
seq.12466.7	seq.12466.7	-0.708302321782245	0.776476340752845	-0.912200777547838	0.361949652980635	0.597538734105756	no	no	SL008019	ROA1	Heterogeneous nuclear ribonucleoprotein A1	3178	HNRNPA1
seq.12471.47	seq.12471.47	0.684837695114904	0.775630933353905	0.882942731736598	0.37754385881341	0.6114690501978	no	no	SL007061	STAU1	Double-stranded RNA-binding protein Staufen homolog 1	6780	STAU1
seq.12473.48	seq.12473.48	-1.00973083652538	0.793215198726832	-1.27295951734923	0.20341810751922	0.432362263495592	no	no	SL015285	KCTD5	BTB/POZ domain-containing protein KCTD5	54442	KCTD5
seq.12478.15	seq.12478.15	-0.306057064087458	0.773002164141629	-0.395932997713293	0.69226456810206	0.838115043752744	no	no	SL008862	RL30	60S ribosomal protein L30	6156	RPL30
seq.12480.9	seq.12480.9	-0.669865619979914	0.781936417766628	-0.856675306021926	0.391891922469627	0.623448882765726	no	no	SL019713	OTUD5	OTU domain-containing protein 5	55593	OTUD5
seq.12482.5	seq.12482.5	-0.527495178675159	0.844333692992645	-0.624747280669935	0.532322736868798	0.731605068212835	no	no	SL007512	BPTF	Nucleosome-remodeling factor subunit BPTF	2186	BPTF
seq.12484.67	seq.12484.67	-1.44987983531891	0.791831442169015	-1.83104605109813	0.0674814522957862	0.247831687962657	no	no	SL011194	PIPNB	Phosphatidylinositol transfer protein beta isoform	23760	PITPNB
seq.12486.8	seq.12486.8	-0.702493904898577	0.767720418288227	-0.915038714829176	0.360458883080302	0.596384389571808	no	no	SL007708	GLRX2	Glutaredoxin-2, mitochondrial	51022	GLRX2
seq.12488.9	seq.12488.9	-1.30587106014049	0.855156860283985	-1.52705441631706	0.127159731681987	0.339396980144306	no	no	SL015331	MCTS1	Malignant T-cell-amplified sequence 1	28985	MCTS1
seq.12493.42	seq.12493.42	-2.11770802004067	0.789252437157855	-2.68318211048756	0.00744964693758006	0.0889891231342806	yes	no	SL019735	OTUB2	Ubiquitin thioesterase OTUB2	78990	OTUB2
seq.12494.99	seq.12494.99	-1.05110217813382	0.79009954414325	-1.33034145624472	0.18380119930438	0.411719560349882	no	no	SL019741	GBRL2	Gamma-aminobutyric acid receptor-associated protein-like 2	11345	GABARAPL2
seq.12497.29	seq.12497.29	-0.826835939036181	0.771197562834971	-1.07214542535207	0.283991941769657	0.526149648974533	no	no	SL015180	SDOS	Tudor-interacting repair regulator protein	84309	NUDT16L1
seq.12498.12	seq.12498.12	0.41951035919052	0.76033295996803	0.551745592099756	0.581283379476141	0.765391424576166	no	no	SL019719	TX1B3	Tax1-binding protein 3	30851	TAX1BP3
seq.12499.108	seq.12499.108	-0.358915760535438	0.787965726521303	-0.455496664962794	0.648880883692121	0.811434814783908	no	no	SL015171	SH3G2	Endophilin-A1	6456	SH3GL2
seq.12503.5	seq.12503.5	1.28357620676807	0.772220181041142	1.6621894095509	0.0968833952854161	0.293655986485602	no	no	SL007451	SPR1	Ovarian cancer G-protein coupled receptor 1	8111	GPR68
seq.12507.16	seq.12507.16	-1.65292075066032	0.839841884950145	-1.96813326446376	0.0494125221673581	0.212528230171082	yes	no	SL019723	IP3KC	Inositol-trisphosphate 3-kinase C	80271	ITPKC
seq.12508.9	seq.12508.9	-0.307424435923645	0.791660054104122	-0.388328846870442	0.697880452436747	0.842848555249767	no	no	SL008756	CHMP3	Charged multivesicular body protein 3	100526767	CHMP3
seq.12509.115	seq.12509.115	0.56531002036578	0.756184730950302	0.747581903241224	0.454941514661813	0.677907064233733	no	no	SL019736	COMD1	COMM domain-containing protein 1	150684	COMMD1
seq.12510.3	seq.12510.3	-0.105856632506357	0.7641487730921	-0.138528826105436	0.889858850745068	0.943212623563713	no	no	SL019742	STAP1	Signal-transducing adaptor protein 1	26228	STAP1
seq.12511.83	seq.12511.83	-0.380343924881488	0.793275294441907	-0.479460191873328	0.631747958737659	0.800924652774273	no	no	SL019747	S41A2	Solute carrier family 41 member 2	84102	SLC41A2
seq.12513.8	seq.12513.8	-2.13801256508002	0.859197563802614	-2.48838294608013	0.0130437049083025	0.116795596650283	yes	no	SL008826	GLTP	Glycolipid transfer protein	51228	GLTP
seq.12514.16	seq.12514.16	-1.81788516116703	0.796327807597641	-2.2828352141202	0.0227129079422697	0.148325657473561	yes	no	SL004624	METTL1	tRNA (guanine-N(7)-)-methyltransferase	4234	METTL1
seq.12515.45	seq.12515.45	-0.402466805740575	0.775457513117899	-0.519005617886618	0.603906537635704	0.783420462804674	no	no	SL019724	UCK2	Uridine-cytidine kinase 2	7371	UCK2
seq.12517.52	seq.12517.52	0.113175637207603	0.791359784006889	0.143014137810442	0.886316577158931	0.94182442467611	no	no	SL003787	TFAR19	Programmed cell death protein 5	9141	PDCD5
seq.12518.289	seq.12518.289	-1.36919187374075	0.778668812856467	-1.75837512833987	0.0790824919907858	0.268582434810477	no	no	SL011258	PB1	Protein polybromo-1	55193	PBRM1
seq.12527.50	seq.12527.50	-1.15120162028024	0.800130432401579	-1.43876744798336	0.150624352739717	0.369536248358292	no	no	SL013736	THA	Thyroid hormone receptor alpha	7067	THRA
seq.12528.40	seq.12528.40	-1.21044230457	0.814657904441314	-1.4858289571254	0.137735268011609	0.354778555221992	no	no	SL019761	WRIP1	ATPase WRNIP1	56897	WRNIP1
seq.12529.32	seq.12529.32	-0.242313432627505	0.788100783045332	-0.307465032189375	0.758572900333352	0.873420909505787	no	no	SL019753	FKBP6	Inactive peptidyl-prolyl cis-trans isomerase FKBP6	8468	FKBP6
seq.12531.5	seq.12531.5	-0.0458099168632414	0.825341132661956	-0.0555042212854358	0.955751221653951	0.978101345159951	no	no	SL019768	ERVV1	Endogenous retrovirus group V member 1 Env polyprotein		ERVV-1
seq.12532.28	seq.12532.28	-0.410874875242571	0.788436961479772	-0.521125841781217	0.602429530800434	0.782246546128354	no	no	SL013788	UB2R1	Ubiquitin-conjugating enzyme E2 R1	997	CDC34
seq.12533.135	seq.12533.135	-1.0183425532009	0.806272024762	-1.26302602834508	0.206963640659067	0.436315139944532	no	no	SL019781	CYH2	Cytohesin-2	9266	CYTH2
seq.12534.10	seq.12534.10	-1.7033644517543	0.833274549141572	-2.04418154077678	0.0412766241061805	0.193375689437175	yes	no	SL019796	CACO2	Calcium-binding and coiled-coil domain-containing protein 2	10241	CALCOCO2
seq.12535.2	seq.12535.2	-1.23006102394856	0.799863143750184	-1.53783935859499	0.124500309733412	0.33619999731071	no	no	SL013748	XRCC1	DNA repair protein XRCC1	7515	XRCC1
seq.12536.46	seq.12536.46	-3.61347384842687	0.77499245840788	-4.66259227328518	3.68242684019848e-06	0.00167887977022716	yes	yes	SL019758	MTMR6	Myotubularin-related protein 6	9107	MTMR6
seq.12537.88	seq.12537.88	-0.743009067771773	0.812209385907266	-0.91479990340398	0.360584181856315	0.596384389571808	no	no	SL013811	PURA	Transcriptional activator protein Pur-alpha	5813	PURA
seq.12543.76	seq.12543.76	-0.891996636208039	0.74784680295908	-1.19275315837226	0.233334909040681	0.468661021013771	no	no	SL019752	ZN560	Zinc finger protein 560	147741	ZNF560
seq.12546.1	seq.12546.1	-0.247798268008611	0.820440197493388	-0.302030871678015	0.762710406577224	0.87534898980155	no	no	SL014839	SMTN	Smoothelin	6525	SMTN
seq.12551.3	seq.12551.3	0.624764238909695	0.737636914203668	0.846980712162667	0.397270066095277	0.627987440510621	no	no	SL007599	ITCH	E3 ubiquitin-protein ligase Itchy homolog	83737	ITCH
seq.12553.5	seq.12553.5	-1.83112981157099	0.813339671275461	-2.25137156865772	0.0246442955126974	0.154381963601647	yes	no	SL010954	VRK1	Serine/threonine-protein kinase VRK1	7443	VRK1
seq.12556.7	seq.12556.7	-1.38071800972716	0.756356934742776	-1.82548469684716	0.0683166449204731	0.248872390343895	no	no	SL006252	UBE2C	Ubiquitin-conjugating enzyme E2 C	11065	UBE2C
seq.12558.3	seq.12558.3	-0.554767908174166	0.865471812683431	-0.641000550271054	0.521713799965873	0.725480398092735	no	no	SL011269	UBS3B	Ubiquitin-associated and SH3 domain-containing protein B	84959	UBASH3B
seq.12560.9	seq.12560.9	-0.903304312699401	0.903409589716907	-0.999883467013517	0.317682243519726	0.557779061070739	no	no	SL008415	NT5C	5'(3')-deoxyribonucleotidase, cytosolic type	30833	NT5C
seq.12563.2	seq.12563.2	-0.943552438994493	0.812230607267012	-1.16168047664364	0.245726651094732	0.4811633887399	no	no	SL019770	TFIP8	Tumor necrosis factor alpha-induced protein 8	25816	TNFAIP8
seq.12564.9	seq.12564.9	-1.57852447679319	0.765368078795786	-2.0624383489795	0.0395022352936167	0.190012060922704	yes	no	SL019777	NIP7	60S ribosome subunit biogenesis protein NIP7 homolog	51388	NIP7
seq.12571.14	seq.12571.14	-1.76041642785052	0.766255556526706	-2.29742729152942	0.021862835815196	0.146762668398696	yes	no	SL019778	ARL3	ADP-ribosylation factor-like protein 3	403	ARL3
seq.12573.80	seq.12573.80	0.816936658544604	0.733160318041932	1.1142674234285	0.265513515753383	0.506357942773116	no	no	SL019797	TRIM3	Tripartite motif-containing protein 3	10612	TRIM3
seq.12574.36	seq.12574.36	0.987777405031452	0.746385647394433	1.32341425438672	0.186091997141412	0.414082046610488	no	no	SL000405	Endothelin 2	Endothelin-2	1907	EDN2
seq.12575.30	seq.12575.30	1.35036826097399	0.788677572328694	1.71219305373021	0.0872653038741941	0.280147252735203	no	no	SL008027	C1TC	C-1-tetrahydrofolate synthase, cytoplasmic	4522	MTHFD1
seq.12576.21	seq.12576.21	-0.631099586774908	0.844518185284173	-0.74728951699548	0.455117846196646	0.677907064233733	no	no	SL002732	MAGE-3	Melanoma-associated antigen 3	4102	MAGEA3
seq.12581.39	seq.12581.39	-0.117551570134374	0.758841473897572	-0.154909258623681	0.87693360914175	0.938150914277379	no	no	SL014587	IMPA2	Inositol monophosphatase 2	3613	IMPA2
seq.12583.77	seq.12583.77	-0.20857216383888	0.794973324758218	-0.262363726358132	0.793111484933113	0.893557029256396	no	no	SL019755	ARAF	Serine/threonine-protein kinase A-Raf	369	ARAF
seq.12585.39	seq.12585.39	-1.22628507802957	0.777016674782657	-1.57819660481878	0.114932760524215	0.321964737751142	no	no	SL009589	ERCC1	DNA excision repair protein ERCC-1	2067	ERCC1
seq.12587.65	seq.12587.65	-0.293850978276942	0.816799666451038	-0.35975893520343	0.719126445726827	0.853522182586371	no	no	SL019779	ARL2	ADP-ribosylation factor-like protein 2	402	ARL2
seq.12591.27	seq.12591.27	-0.894759037375396	0.7483657873445	-1.19561724026743	0.232215473230591	0.467077519869325	no	no	SL002050	Oligophrenin-1	Oligophrenin-1	4983	OPHN1
seq.12593.33	seq.12593.33	0.633352215580595	0.768780542292043	0.823840069745156	0.41028653167845	0.638971031416076	no	no	SL019751	PDRG1	p53 and DNA damage-regulated protein 1	81572	PDRG1
seq.12594.5	seq.12594.5	-0.630153248514813	0.860701382816897	-0.732139230975152	0.464307241081235	0.683959320397264	no	no	SL019772	GRAN	Grancalcin	25801	GCA
seq.12595.11	seq.12595.11	-0.289843103056604	0.859553960775703	-0.33720175379686	0.736057067440524	0.863825266615576	no	no	SL010848	TMOD1	Tropomodulin-1	7111	TMOD1
seq.12597.68	seq.12597.68	-0.585155165722741	0.798510993899044	-0.732807901448533	0.46389948895527	0.6839111032267	no	no	SL019171	Autophagy protein 5	Autophagy protein 5	9474	ATG5
seq.12603.87	seq.12603.87	-1.49062207532967	0.802475436204891	-1.8575298483642	0.0636188768045645	0.24103800207602	no	no	SL019780	PABP4	Polyadenylate-binding protein 4	8761	PABPC4
seq.12604.16	seq.12604.16	-0.273605919301856	0.781986289708648	-0.349885826519792	0.726520436080249	0.857745642165525	no	no	SL019785	SCMH1	Polycomb protein SCMH1	22955	SCMH1
seq.12605.1	seq.12605.1	-0.499284429194584	0.726700336281002	-0.687056829710232	0.492254594592845	0.706855233857697	no	no	SL005742	Exosome component 3	Exosome complex component RRP40	51010	EXOSC3
seq.12616.45	seq.12616.45	-0.282871758550792	0.840417151975959	-0.336584942234596	0.736521877063067	0.863825266615576	no	no	SL019803	NRBP	Nuclear receptor-binding protein	29959	NRBP1
seq.12617.2	seq.12617.2	-0.296627300061987	0.922934895440092	-0.321395692727105	0.74799810756339	0.868667898601548	no	no	SL008369	STK24	Serine/threonine-protein kinase 24	8428	STK24
seq.12618.50	seq.12618.50	0.915268939864096	0.76876662966485	1.19056798844549	0.234191564504328	0.469154906409073	no	no	SL008344	Aldo-keto reductase 1C1	Aldo-keto reductase family 1 member C1	1645	AKR1C1
seq.12620.3	seq.12620.3	-0.606115908841888	0.779859993515578	-0.777211183906924	0.43727382408238	0.663734679170613	no	no	SL011301	Septin-11	Septin-11	55752	SEPTIN11
seq.12621.55	seq.12621.55	0.490265680654589	0.835166221086737	0.587027669793259	0.557357871199632	0.748974054162379	no	no	SL008081	PP2AAA	Serine/threonine-protein phosphatase 2A 65 kDa regulatory subunit A alpha isoform	5518	PPP2R1A
seq.12623.84	seq.12623.84	1.08755922009168	0.761350689740689	1.42846028084915	0.153566497606091	0.37423710842001	no	no	SL019793	JARD2	Protein Jumonji	3720	JARID2
seq.12626.6	seq.12626.6	-0.665100656904783	0.818079212382053	-0.81300275919268	0.416468760435785	0.644919498540668	no	no	SL019816	SENP7	Sentrin-specific protease 7	57337	SENP7
seq.12627.97	seq.12627.97	0.268488145567532	0.826876778454788	0.324701518488964	0.745495523282454	0.868667898601548	no	no	SL019821	ATG7	Ubiquitin-like modifier-activating enzyme ATG7	10533	ATG7
seq.12628.31	seq.12628.31	0.845738443821974	0.979526890052003	0.86341523893956	0.388179110580468	0.620292266574705	no	no	SL019826	LANC2	LanC-like protein 2	55915	LANCL2
seq.12630.8	seq.12630.8	-1.53392783262929	0.800936524890622	-1.91516778790775	0.0558427350830438	0.225160120171299	no	no	SL019787	ARFP2	Arfaptin-2	23647	ARFIP2
seq.12633.3	seq.12633.3	-0.704138716414927	0.793171161980413	-0.887751282657343	0.374952848146122	0.608581010462951	no	no	SL019812	PTN9	Tyrosine-protein phosphatase non-receptor type 9	5780	PTPN9
seq.12634.79	seq.12634.79	-0.373683612655475	0.827768541538739	-0.45143490469067	0.651803744133839	0.813231079625139	no	no	SL025804	BCAR3:Ras-GEF	Breast cancer anti-estrogen resistance protein 3:Guanine Nucleotide Exchange Factor Domain	8412	BCAR3
seq.12635.9	seq.12635.9	-1.37901049491779	0.828067411361274	-1.66533602940709	0.0962540974747652	0.293575448292881	no	no	SL019822	TRDMT	tRNA (cytosine(38)-C(5))-methyltransferase	1787	TRDMT1
seq.12636.113	seq.12636.113	-0.644703943925725	0.785972133137733	-0.820263106978053	0.412320971687651	0.641036668401006	no	no	SL019827	SMYD2	N-lysine methyltransferase SMYD2	56950	SMYD2
seq.12637.7	seq.12637.7	0.356347839447831	0.763905654631467	0.466481478815267	0.641003362828037	0.806967323112276	no	no	SL019832	CACP	Carnitine O-acetyltransferase	1384	CRAT
seq.12641.3	seq.12641.3	-1.16546299804645	0.864579163927917	-1.34801189604382	0.178052531722794	0.404369199275802	no	no	SL019813	I5P2	Type II inositol 1,4,5-trisphosphate 5-phosphatase	3633	INPP5B
seq.12643.4	seq.12643.4	-1.08830950479586	0.93233038994452	-1.16730025807764	0.243451895794165	0.47876539248378	no	no	SL011195	ARRB1	Beta-arrestin-1	408	ARRB1
seq.12644.63	seq.12644.63	-3.72745002340269	0.922099936954425	-4.04234928777239	5.82584462918747e-05	0.00758166388926362	yes	yes	SL019828	PURA2	Adenylosuccinate synthetase isozyme 2	159	ADSS2
seq.12646.2	seq.12646.2	0.0349519604775846	0.842882817788275	0.041467164521515	0.966934260967477	0.983106735133445	no	no	SL013233	RPE	Ribulose-phosphate 3-epimerase	6120	RPE
seq.12651.21	seq.12651.21	-1.54718435484204	0.808838625051586	-1.91284677427882	0.0561397875261151	0.225507178821862	no	no	SL019823	PDK2	[Pyruvate dehydrogenase (acetyl-transferring)] kinase isozyme 2, mitochondrial	5164	PDK2
seq.12653.13	seq.12653.13	-1.32084604229077	0.801080438727273	-1.64883072714806	0.0995918125638584	0.298488240340153	no	no	SL010497	CSNK1G2	Casein kinase I isoform gamma-2	1455	CSNK1G2
seq.12655.30	seq.12655.30	-1.07396691610387	0.828531560681397	-1.29622933762551	0.195286367016216	0.424440864644217	no	no	SL010994	SNAB	Beta-soluble NSF attachment protein	63908	NAPB
seq.12656.1	seq.12656.1	2.46281001882542	0.77189734371275	3.19059268552414	0.00147760515883094	0.0406230041405229	yes	yes	SL019807	KLC1	Kinesin light chain 1	3831	KLC1
seq.12657.2	seq.12657.2	0.370344762684514	0.81668990931725	0.453470476933063	0.650338263817158	0.812514419123926	no	no	SL010919	FCL	GDP-L-fucose synthase	7264	TSTA3
seq.12662.82	seq.12662.82	-1.2464599123108	0.813498466803281	-1.53222158759424	0.125880101363391	0.337777885227667	no	no	SL004998	ECH1	Delta(3,5)-Delta(2,4)-dienoyl-CoA isomerase, mitochondrial	1891	ECH1
seq.12663.1	seq.12663.1	-1.0614329733589	0.78924274905215	-1.34487516627	0.179063084904075	0.405485984068789	no	no	SL011234	THTR	Thiosulfate sulfurtransferase	7263	TST
seq.12664.19	seq.12664.19	0.0216365161201254	0.840984151911453	0.02572761457032	0.979481289917127	0.990425665745268	no	no	SL014918	PTN13	Tyrosine-protein phosphatase non-receptor type 13	5783	PTPN13
seq.12667.2	seq.12667.2	-1.23651043019764	0.80702021535988	-1.53219263490969	0.125887243278964	0.337777885227667	no	no	SL009095	GUAD	Guanine deaminase	9615	GDA
seq.12668.7	seq.12668.7	-0.776676177761836	0.794478534067381	-0.9775924011258	0.328584189083247	0.567988656705985	no	no	SL019834	VPS4B	Vacuolar protein sorting-associated protein 4B	9525	VPS4B
seq.12669.30	seq.12669.30	-2.13709519639725	0.824201912977915	-2.59292676072024	0.00969761925412042	0.10048423283957	yes	no	SL019789	HECW1	E3 ubiquitin-protein ligase HECW1	23072	HECW1
seq.12670.15	seq.12670.15	-0.357279717269201	0.814441007696478	-0.438680903703157	0.661016303494908	0.818750327466751	no	no	SL019800	RAD1	Cell cycle checkpoint protein RAD1	5810	RAD1
seq.12671.35	seq.12671.35	-0.77975819482541	0.804041708512846	-0.969798191523732	0.332452807655437	0.571525181860938	no	no	SL019808	ST1B1	Sulfotransferase family cytosolic 1B member 1	27284	SULT1B1
seq.12676.1	seq.12676.1	-0.747725005327735	0.80013549264653	-0.934497984653272	0.350341178871867	0.587501828777392	no	no	SL019835	PACN1	Protein kinase C and casein kinase substrate in neurons protein 1	29993	PACSIN1
seq.12677.164	seq.12677.164	-1.84699320619429	0.763603696376766	-2.41878505166765	0.0158042367259692	0.127717842138519	yes	no	SL006530	FLII	Protein flightless-1 homolog	2314	FLII
seq.12678.66	seq.12678.66	-2.63222820641613	0.757890671226816	-3.47309751438856	0.00054333037078711	0.022865849681356	yes	yes	SL013011	SNRPA	U1 small nuclear ribonucleoprotein A	6626	SNRPA
seq.12681.63	seq.12681.63	-0.954421012971013	0.79470657182168	-1.20097284559158	0.230132476722595	0.465110742574554	no	no	SL019819	UBP21	Ubiquitin carboxyl-terminal hydrolase 21	27005	USP21
seq.12682.5	seq.12682.5	0.979989360328992	0.76264233038727	1.28499208774755	0.199182952731093	0.428533374060401	no	no	SL019824	KAT3	Kynurenine--oxoglutarate transaminase 3	56267	KYAT3
seq.12683.156	seq.12683.156	-0.660486377568758	0.818336765841897	-0.807108277591874	0.419854310904515	0.647961335672385	no	no	SL019830	DPYL5	Dihydropyrimidinase-related protein 5	56896	DPYSL5
seq.12686.15	seq.12686.15	-1.46524425849625	0.848096032552227	-1.72768672680475	0.0844469367768417	0.275991153587874	no	no	SL008788	THTM	3-mercaptopyruvate sulfurtransferase	4357	MPST
seq.12688.115	seq.12688.115	-1.51608838852861	0.817726967571298	-1.85402762615435	0.0641189196944608	0.242596548857811	no	no	SL019814	KS6A6	Ribosomal protein S6 kinase alpha-6	27330	RPS6KA6
seq.12689.56	seq.12689.56	-1.13183995177014	0.841740794425769	-1.34464191264756	0.179138402069915	0.405488704064752	no	no	SL011157	ARC1B	Actin-related protein 2/3 complex subunit 1B	10095	ARPC1B
seq.12690.33	seq.12690.33	0.199626386560861	0.846202401283861	0.235908555988481	0.813566607177663	0.906152872123166	no	no	SL019825	SEP10	Septin-10	151011	SEPTIN10
seq.12691.44	seq.12691.44	-1.3336274886935	0.794119157575646	-1.67937956913785	0.093485355387571	0.289402332921302	no	no	SL015512	GLYM	Serine hydroxymethyltransferase, mitochondrial	6472	SHMT2
seq.12694.28	seq.12694.28	-2.18610286664023	0.880824236358563	-2.48188319122308	0.0132820749144289	0.117540469333549	yes	no	SL019801	DIM1	Probable dimethyladenosine transferase	27292	DIMT1
seq.12695.62	seq.12695.62	-0.588462109783227	0.847691528183623	-0.694193689825053	0.487770950279669	0.703929007908221	no	no	SL019809	KLH12	Kelch-like protein 12	59349	KLHL12
seq.12696.166	seq.12696.166	-0.31006910146036	0.761921041263105	-0.406957000355747	0.684153108876154	0.832061270538072	no	no	SL019815	ANM3	Protein arginine N-methyltransferase 3	10196	PRMT3
seq.12697.30	seq.12697.30	-1.82699069406495	0.831447507047	-2.19736144324223	0.0282929446185554	0.162106415647369	yes	no	SL010809	PI42A	Phosphatidylinositol 5-phosphate 4-kinase type-2 alpha	5305	PIP4K2A
seq.12698.72	seq.12698.72	-1.38415863423039	0.842531525798166	-1.64285678558926	0.100822428311076	0.30073507486001	no	no	SL006395	IMA4	Importin subunit alpha-3	3840	KPNA4
seq.12700.9	seq.12700.9	-1.96023167098095	0.835725414373838	-2.34554512435122	0.0192531556652302	0.139885809620816	yes	no	SL007279	ACLY	ATP-citrate synthase	47	ACLY
seq.12701.1	seq.12701.1	2.55607572467263	0.823549067993813	3.10373215635991	0.00198113909032646	0.0461226040986215	yes	yes	SL019791	EIF1B	Eukaryotic translation initiation factor 1b	10289	EIF1B
seq.12703.6	seq.12703.6	1.14265722550079	0.821003733367496	1.39178079107384	0.164392251518698	0.387196843501658	no	no	SL019810	NEK7	Serine/threonine-protein kinase Nek7	140609	NEK7
seq.12706.2	seq.12706.2	-1.09811443573691	0.823992815192047	-1.3326747703267	0.183034312376195	0.41073860664896	no	no	SL007478	MRCKA	Serine/threonine-protein kinase MRCK alpha	8476	CDC42BPA
seq.12707.26	seq.12707.26	0.675476669736883	0.782377264362432	0.863364390179892	0.388207040897787	0.620292266574705	no	no	SL008196	DPYL3	Dihydropyrimidinase-related protein 3	1809	DPYSL3
seq.12708.91	seq.12708.91	-1.02558227431913	0.802084687336364	-1.27864587182804	0.201408541033982	0.431274414088812	no	no	SL019851	LMBL2	Lethal(3)malignant brain tumor-like protein 2	83746	L3MBTL2
seq.12709.63	seq.12709.63	-2.2213798443762	0.797353832238899	-2.78593988585815	0.00546903289392112	0.0758376780061023	yes	no	SL008266	H1X	Histone H1x	8971	H1-10
seq.12711.19	seq.12711.19	-1.75662075893022	0.793295746862298	-2.21433275783734	0.027099200004265	0.160801855756258	yes	no	SL007244	CXA8	Gap junction alpha-8 protein	2703	GJA8
seq.12712.9	seq.12712.9	-1.0501245357252	0.772554980252884	-1.3592877692426	0.17445492767666	0.399778613837114	no	no	SL019881	HM20A	High mobility group protein 20A	10363	HMG20A
seq.12716.3	seq.12716.3	-1.34674039131243	0.79657649154373	-1.69066047719097	0.0913079551433185	0.286575064325087	no	no	SL015364	ZN175	Zinc finger protein 175	7728	ZNF175
seq.12718.43	seq.12718.43	-0.77334058367261	0.827641387758508	-0.934390903005757	0.350396356662517	0.587501828777392	no	no	SL010814	PIN4	Peptidyl-prolyl cis-trans isomerase NIMA-interacting 4	5303	PIN4
seq.12720.71	seq.12720.71	-0.303733277745274	0.821955502970948	-0.36952520744424	0.711838284604624	0.85032036136941	no	no	SL019882	UBQL4	Ubiquilin-4	56893	UBQLN4
seq.12724.81	seq.12724.81	-0.606354349866834	0.765359770149878	-0.792247480878298	0.428461348696425	0.655364213505172	no	no	SL005468	CIRBP	Cold-inducible RNA-binding protein	1153	CIRBP
seq.12727.7	seq.12727.7	0.099787405295183	0.787586345051929	0.126700273464751	0.899210835733561	0.948079106243653	no	no	SL019877	FPRP	Prostaglandin F2 receptor negative regulator	5738	PTGFRN
seq.12729.12	seq.12729.12	-1.47427548463233	0.823691187173097	-1.78984006092385	0.0738740103940595	0.259449845571507	no	no	SL019892	PSMG3	Proteasome assembly chaperone 3	84262	PSMG3
seq.12735.39	seq.12735.39	-0.166409779136409	0.808436524274773	-0.205841490506247	0.83696935218935	0.915628739417703	no	no	SL007039	CSDE1	Cold shock domain-containing protein E1	7812	CSDE1
seq.12737.12	seq.12737.12	-1.3515342553145	0.784729006280797	-1.72229424998582	0.0854193604573261	0.27710809993833	no	no	SL015520	PLSI	Plastin-1	5357	PLS1
seq.12738.43	seq.12738.43	-1.83006264846298	0.780923751074831	-2.34345881520975	0.0193603797942332	0.140110093920618	yes	no	SL019897	NISCH	Nischarin	11188	NISCH
seq.12740.55	seq.12740.55	-2.68888862269527	0.817099238697411	-3.29077362375444	0.00104479241868405	0.0328509156472438	yes	yes	SL019853	FEV	Protein FEV	54738	FEV
seq.12747.89	seq.12747.89	-0.839055987096955	0.762621106496056	-1.10022654756054	0.271578610941893	0.513229504500403	no	no	SL010231	RBM3	RNA-binding protein 3	5935	RBM3
seq.12750.9	seq.12750.9	-0.544983327396858	0.794494138355763	-0.685950092123678	0.492951867070203	0.70730124960427	no	no	SL004122	LFA-1 beta-2	Integrin beta-2	3689	ITGB2
seq.12753.6	seq.12753.6	-1.72475825252867	0.796272728800969	-2.16603958687097	0.0306155826701259	0.167609392860531	yes	no	SL025795	APBB2:PID 1	Amyloid beta A4 precursor protein-binding family B member 2:Phosphotyrosine Interaction Domain 1	323	APBB2
seq.12756.3	seq.12756.3	0.494909861437647	0.802129621742625	0.616994869685097	0.537421213517606	0.73653092664199	no	no	SL019855	BACH2	Transcription regulator protein BACH2	60468	BACH2
seq.12758.47	seq.12758.47	-1.11097656074634	0.767786840295146	-1.44698567680486	0.148309493378184	0.366616920626461	no	no	SL019871	GRID2	Glutamate receptor ionotropic, delta-2	2895	GRID2
seq.12760.34	seq.12760.34	-1.83467886136397	0.805783294590581	-2.27688867922755	0.0230674961062258	0.148876337976037	yes	no	SL019886	ZN774	Zinc finger protein 774	342132	ZNF774
seq.12761.12	seq.12761.12	-1.58363838102716	0.796269964804033	-1.98882094142142	0.0470758708850078	0.206869148282633	yes	no	SL025796	APBB2:PID 2	Amyloid beta A4 precursor protein-binding family B member 2:Phosphotyrosine Interaction Domain 2	323	APBB2
seq.12763.69	seq.12763.69	-0.542332559745361	0.802217464729988	-0.676041826050123	0.499217878251868	0.711795946987268	no	no	SL019908	ZN334	Zinc finger protein 334	55713	ZNF334
seq.12764.3	seq.12764.3	-0.917782270881169	0.772574788722686	-1.18795265426478	0.23521979021836	0.470353608291172	no	no	SL019856	ELMO1	Engulfment and cell motility protein 1	9844	ELMO1
seq.12768.3	seq.12768.3	1.36791338819748	0.787742164248435	1.73649888285791	0.08287717673966	0.273619565409895	no	no	SL019887	PPR3B	Protein phosphatase 1 regulatory subunit 3B	79660	PPP1R3B
seq.12771.19	seq.12771.19	-1.72952861914772	0.806662793493891	-2.14405403732163	0.0323422811288222	0.17213562349389	yes	no	SL011309	ZN180	Zinc finger protein 180	7733	ZNF180
seq.12774.12	seq.12774.12	0.115860765750573	0.848357377223279	0.136570705767647	0.891405971090104	0.943851764628209	no	no	SL019873	HCN1	Potassium/sodium hyperpolarization-activated cyclic nucleotide-gated channel 1	348980	HCN1
seq.12777.11	seq.12777.11	-0.433774262844733	0.792642594006971	-0.547250761092607	0.58436565760081	0.768340426035576	no	no	SL013086	SF01	Splicing factor 1	7536	SF1
seq.12779.30	seq.12779.30	-0.767635594867326	0.791624850727488	-0.969696181419626	0.332503634523818	0.571525181860938	no	no	SL019909	PRDM4	PR domain zinc finger protein 4	11108	PRDM4
seq.12781.2	seq.12781.2	-1.13398619757221	0.807989179055038	-1.40346705991586	0.160882321225708	0.382025685514691	no	no	SL014970	TRBP2	RISC-loading complex subunit TARBP2	6895	TARBP2
seq.12784.10	seq.12784.10	-0.456219650918503	0.810981799408697	-0.562552268437025	0.573904180525846	0.761540085291513	no	no	SL025797	APBB3:PID 1	Amyloid beta A4 precursor protein-binding family B member 3:Phosphotyrosine Interaction Domain 1,Isoform II	10307	APBB3
seq.12785.49	seq.12785.49	-2.7843070140437	0.793854177896512	-3.50732803525872	0.000478971375203949	0.0207972412201651	yes	yes	SL009382	KAISO	Transcriptional regulator Kaiso	10009	ZBTB33
seq.12788.6	seq.12788.6	-2.65476593174806	0.81452212067861	-3.25929261385347	0.00116614522618949	0.0344863812566632	yes	yes	SL019859	SGF29	SAGA-associated factor 29 homolog	112869	SGF29
seq.12790.10	seq.12790.10	-2.11217273876834	0.758483609330063	-2.78473089304321	0.00548925616713883	0.0758376780061023	yes	no	SL019874	CCD51	Coiled-coil domain-containing protein 51	79714	CCDC51
seq.12793.4	seq.12793.4	-1.27017310510065	0.795485249269538	-1.59672741420032	0.110738375815057	0.315772659429937	no	no	SL019894	PIWL1	Piwi-like protein 1	9271	PIWIL1
seq.12794.6	seq.12794.6	-2.62360211146528	0.806365391329052	-3.25361447760185	0.00118937612018528	0.0349279678287031	yes	yes	SL019902	NALP4	NACHT, LRR and PYD domains-containing protein 4	147945	NLRP4
seq.12795.2	seq.12795.2	-1.90890219469246	0.805498119249144	-2.36984066017668	0.0180422834695962	0.136306743858277	yes	no	SL019910	ZN566	Zinc finger protein 566	84924	ZNF566
seq.12796.44	seq.12796.44	-1.6592049440062	0.844120030722157	-1.96560309389499	0.0497048823081692	0.213115525946703	yes	no	SL019860	NUDT3	Diphosphoinositol polyphosphate phosphohydrolase 1	11165	NUDT3
seq.12798.46	seq.12798.46	-1.60661727677687	0.789796943923588	-2.0342156159727	0.0422734436105222	0.19517131644993	yes	no	SL019875	S4A8	Electroneutral sodium bicarbonate exchanger 1	9498	SLC4A8
seq.12799.65	seq.12799.65	-0.454851670305254	0.774226585467016	-0.587491670840631	0.55704644993888	0.748967490351429	no	no	SL019880	DJC27	DnaJ homolog subfamily C member 27	51277	DNAJC27
seq.12801.33	seq.12801.33	-0.437640827191567	0.783619510641193	-0.558486384333985	0.576675295836789	0.763105755329699	no	no	SL019895	IRF2	Interferon regulatory factor 2	3660	IRF2
seq.12803.9	seq.12803.9	-2.89240860727709	0.800956539895737	-3.61119294644077	0.000324624824061667	0.0179945272977594	yes	yes	SL019911	ZN329	Zinc finger protein 329	79673	ZNF329
seq.12804.5	seq.12804.5	-1.8955310381741	0.776746195925557	-2.44034801601496	0.0148984733357434	0.123499314575533	yes	no	SL019919	GMEB2	Glucocorticoid modulatory element-binding protein 2	26205	GMEB2
seq.12807.89	seq.12807.89	-0.254430320263683	0.736929843503034	-0.345257180865732	0.729995695961147	0.860548686189062	no	no	SL019940	RHG30	Rho GTPase-activating protein 30	257106	ARHGAP30
seq.12808.103	seq.12808.103	-0.810785212180311	0.843319343121359	-0.961421339132777	0.336643346468035	0.575195424274398	no	no	SL013301	CHSP1	Calcium-regulated heat-stable protein 1	23589	CARHSP1
seq.12811.55	seq.12811.55	-1.69706354485048	0.800773790227272	-2.11927958377463	0.0343875601110619	0.177485227705302	yes	no	SL019912	ZN415	Zinc finger protein 415	55786	ZNF415
seq.12812.25	seq.12812.25	1.08044058483221	0.75734498149102	1.42661615411394	0.1540974836927	0.374644919122403	no	no	SL009425	ACYP2	Acylphosphatase-2	98	ACYP2
seq.12814.17	seq.12814.17	-2.44721988601833	0.793533763844782	-3.08395180837827	0.00211596044419842	0.0477209193438459	yes	yes	SL019933	RBM40	RNA-binding protein 40	55599	RNPC3
seq.12815.9	seq.12815.9	-1.1175155227325	0.74825512838385	-1.49349530707021	0.135718820834643	0.353243419974469	no	no	SL008104	SYIC	Isoleucine--tRNA ligase, cytoplasmic	3376	IARS1
seq.12817.1	seq.12817.1	-0.735540675298988	0.8087733690878	-0.909452144954514	0.363397195676509	0.598839173959693	no	no	SL019954	GEM	GTP-binding protein GEM	2669	GEM
seq.12818.159	seq.12818.159	-1.66855298955677	0.851740626681073	-1.95899190115953	0.0504756710569599	0.215141905945511	no	no	SL019965	UT2	Urea transporter 2	8170	SLC14A2
seq.12820.1	seq.12820.1	-0.926569058045929	0.787651429280835	-1.17636942383502	0.239812253726417	0.475022751678939	no	no	SL019920	GRAP	GRB2-related adapter protein	10750	GRAP
seq.12821.6	seq.12821.6	2.00642158143428	0.810226424615549	2.47637144442224	0.0134872259015665	0.118822243007199	yes	no	SL019926	NAL10	NACHT, LRR and PYD domains-containing protein 10	338322	NLRP10
seq.12825.18	seq.12825.18	-1.46973844630082	0.799797824577485	-1.8376374642895	0.0665024871297763	0.246500750058947	no	no	SL019955	DP13A	DCC-interacting protein 13-alpha	26060	APPL1
seq.12826.5	seq.12826.5	-0.858966211270719	0.727590547262387	-1.18056263169257	0.238142491358053	0.473601443191532	no	no	SL019966	SC5A5	Sodium/iodide cotransporter	6528	SLC5A5
seq.12827.37	seq.12827.37	-1.63470759537962	0.803217741476464	-2.0351985656775	0.0421742276041156	0.195001796999471	yes	no	SL014817	RGS3	Regulator of G-protein signaling 3	5998	RGS3
seq.12831.21	seq.12831.21	-0.406366145602325	0.847588014275876	-0.479438286948285	0.631763531537712	0.800924652774273	no	no	SL015132	TESC	Calcineurin B homologous protein 3	54997	TESC
seq.12832.10	seq.12832.10	-1.79372494867896	0.816158052022809	-2.19776665099768	0.0282639221468804	0.162106415647369	yes	no	SL019949	ASH2L	Set1/Ash2 histone methyltransferase complex subunit ASH2	9070	ASH2L
seq.12834.3	seq.12834.3	-1.76570926532401	0.772590600691553	-2.28543974485777	0.0225591019059552	0.147903319261859	yes	no	SL019967	KCNF1	Potassium voltage-gated channel subfamily F member 1	3754	KCNF1
seq.12835.101	seq.12835.101	-1.30019960237868	0.850707747361143	-1.52837399966303	0.126831981558767	0.339191229041127	no	no	SL019914	PYDC1	Pyrin domain-containing protein 1	260434	PYDC1
seq.12842.43	seq.12842.43	-1.02100059771119	0.783634343325049	-1.30290435380737	0.19299843765455	0.421178481215813	no	no	SL019968	STX10	Syntaxin-10	8677	STX10
seq.12843.6	seq.12843.6	-1.93100386426383	0.795232294823209	-2.42822616339181	0.0154018504064507	0.126071519535239	yes	no	SL019915	ZN410	Zinc finger protein 410	57862	ZNF410
seq.12844.10	seq.12844.10	-3.02068466089066	0.802275734925646	-3.76514523547271	0.000179176083159102	0.0144157698671095	yes	yes	SL006067	BAG4	BAG family molecular chaperone regulator 4	9530	BAG4
seq.12845.18	seq.12845.18	-1.57521447178676	0.796527917266743	-1.97760108295018	0.0483313131917981	0.210024316499069	yes	no	SL011225	SNX17	Sorting nexin-17	9784	SNX17
seq.12846.3	seq.12846.3	-1.50583292390557	0.863651164348399	-1.74356613649873	0.0816354380599609	0.272832914860138	no	no	SL019936	FBXL5	F-box/LRR-repeat protein 5	26234	FBXL5
seq.12847.27	seq.12847.27	-2.33839792543453	0.801436653524901	-2.9177576482804	0.00362862776189712	0.0624434774674366	yes	no	SL019942	MCE1	mRNA-capping enzyme	8732	RNGTT
seq.12849.25	seq.12849.25	-1.18539155483119	0.849844580538221	-1.39483334009197	0.163469900898972	0.386539138861792	no	no	SL019958	GSKIP	GSK3-beta interaction protein	51527	GSKIP
seq.12853.112	seq.12853.112	-0.422258907262656	0.791511265525047	-0.533484393279673	0.593852867145699	0.775595377453836	no	no	SL019937	TMOD2	Tropomodulin-2	29767	TMOD2
seq.12855.16	seq.12855.16	-0.725041973469951	0.825493549192952	-0.878313312295163	0.380048766098064	0.613166263439253	no	no	SL011299	CT032	Cas scaffolding protein family member 4	57091	CASS4
seq.12856.14	seq.12856.14	-1.347712561046	0.798599090087326	-1.68759591361245	0.0918953851747457	0.287455490160682	no	no	SL019959	TM237	Transmembrane protein 237	65062	TMEM237
seq.12860.7	seq.12860.7	-0.943185982677868	0.803583631756477	-1.17372473181945	0.240869630377154	0.47582074351251	no	no	SL006617	cAMP-regulated phosphoprotein 21	cAMP-regulated phosphoprotein 21	10777	ARPP21
seq.12861.13	seq.12861.13	-0.593586975104462	0.809630996421741	-0.733157423230939	0.463686431745759	0.6839111032267	no	no	SL006759	TMOD3	Tropomodulin-3	29766	TMOD3
seq.12862.14	seq.12862.14	-1.73189734177422	0.797285539969482	-2.17224225820089	0.0301430218365443	0.166242411761828	yes	no	SL014945	CASL	Enhancer of filamentation 1	4739	NEDD9
seq.12864.9	seq.12864.9	-1.59757394418666	0.811013786777298	-1.96984807192353	0.0492151998076883	0.212489567121982	yes	no	SL019960	NIPA4	Magnesium transporter NIPA4	348938	NIPAL4
seq.12867.40	seq.12867.40	-0.943901369281782	0.786725217507981	-1.19978532310388	0.230593196353383	0.465587445743027	no	no	SL019922	DYLT3	Dynein light chain Tctex-type 3	6990	DYNLT3
seq.12872.35	seq.12872.35	-1.14448515886287	0.807648255509198	-1.4170589127829	0.156871755708274	0.377748844841534	no	no	SL019961	CNGA2	Cyclic nucleotide-gated olfactory channel	1260	CNGA2
seq.12873.11	seq.12873.11	-0.806171889625859	0.815994541967809	-0.987962355338479	0.323482640916053	0.564263793765837	no	no	SL007131	LEUK	Leukosialin	6693	SPN
seq.12875.28	seq.12875.28	-0.862337732952229	0.809659371661194	-1.06506237454271	0.287182868318008	0.528482163662234	no	no	SL019923	UBTD2	Ubiquitin domain-containing protein 2	92181	UBTD2
seq.12876.39	seq.12876.39	-1.87815194917811	0.824243866380338	-2.27863624563687	0.0229627933667474	0.148876337976037	yes	no	SL007787	SPEF1	Sperm flagellar protein 1	25876	SPEF1
seq.12879.5	seq.12879.5	-2.38598552331944	0.805609061285394	-2.96171634354816	0.00315376517227804	0.0573230872343294	yes	no	SL003759	p107	Retinoblastoma-like protein 1	5933	RBL1
seq.12880.1	seq.12880.1	-2.20707048287813	0.790332822808081	-2.79258360425463	0.00535909871472689	0.0755660542996671	yes	no	SL019962	SV2A	Synaptic vesicle glycoprotein 2A	9900	SV2A
seq.12888.18	seq.12888.18	-1.08628596833313	0.73559757018145	-1.47673947327637	0.140155930900007	0.358539118434535	no	no	SL012382	SAP30	Histone deacetylase complex subunit SAP30	8819	SAP30
seq.12891.1	seq.12891.1	-0.52587842290913	0.796557645548841	-0.660188783382766	0.509330894685303	0.716241142595656	no	no	SL019924	MILK2	MICAL-like protein 2	79778	MICALL2
seq.12892.10	seq.12892.10	-0.664885977045781	0.804783823488225	-0.826167173892641	0.408966178593347	0.637665971798724	no	no	SL019931	SYTL1	Synaptotagmin-like protein 1	84958	SYTL1
seq.12893.159	seq.12893.159	-1.32315297035254	0.807971497603581	-1.63762332492789	0.101910456049021	0.302516518904845	no	no	SL025892	IP16:HIN 2	Gamma-interferon-inducible protein 16:Isoform 2, Hematopoietic expression, interferon-inducible nature, and nuclear localization 2	3428	IFI16
seq.12894.3	seq.12894.3	-1.8015589509648	0.944485754150687	-1.90744957565276	0.0568356421957613	0.226969195951102	no	no	SL019946	PAXI1	PAX-interacting protein 1	22976	PAXIP1
seq.12895.28	seq.12895.28	-0.85622566105814	0.865063436900036	-0.989783667341708	0.322592006050751	0.563326161858812	no	no	SL019952	DGKB	Diacylglycerol kinase beta	1607	DGKB
seq.12916.3	seq.12916.3	-0.143878347762856	0.792727025156395	-0.181497972438205	0.856024676457173	0.92681933010782	no	no	SL019344	MTCP1	Protein p13 MTCP-1	4515	MTCP1
seq.12923.51	seq.12923.51	-0.144102674675972	0.773516239918138	-0.186295603426792	0.852262215173868	0.924777187468511	no	no	SL005401	Keratin 17	Keratin, type I cytoskeletal 17	3872	KRT17
seq.12934.1	seq.12934.1	0.308323961804035	0.810392656929639	0.380462432831255	0.7037075184119	0.847081151426074	no	no	SL015312	HERC5	E3 ISG15--protein ligase HERC5	51191	HERC5
seq.12936.38	seq.12936.38	-1.48765133844146	0.784853781735088	-1.89545030305223	0.058408484594638	0.230225374075839	no	no	SL019347	RLBP1	Retinaldehyde-binding protein 1	6017	RLBP1
seq.12940.35	seq.12940.35	-1.03181120845482	0.814795409348006	-1.26634391482454	0.205774432091101	0.435091932824803	no	no	SL010891	AL3B1	Aldehyde dehydrogenase family 3 member B1	221	ALDH3B1
seq.12957.62	seq.12957.62	0.376750558911252	0.756892840919453	0.497759443005943	0.618796280043138	0.793058689149295	no	no	SL008041	UCR6	Cytochrome b-c1 complex subunit 7	7381	UQCRB
seq.12968.2	seq.12968.2	0.826967067821002	0.787060948287782	1.05070270557831	0.293726081387683	0.534383707970181	no	no	SL008213	CSRP2	Cysteine and glycine-rich protein 2	1466	CSRP2
seq.12970.35	seq.12970.35	-0.42285025549238	0.78177636955295	-0.54088390486167	0.58874464857608	0.772242141539135	no	no	SL007715	STAU2	Double-stranded RNA-binding protein Staufen homolog 2	27067	STAU2
seq.12976.49	seq.12976.49	-0.242759622324468	0.769800335809159	-0.315354009386468	0.752578661827265	0.871445423148935	no	no	SL001913	Vinexin b	Vinexin b	10174	SORBS3
seq.12980.31	seq.12980.31	0.0598018274890528	0.774792121067359	0.077184351599587	0.938497019425527	0.970608165080729	no	no	SL019459	RBM22	Pre-mRNA-splicing factor RBM22	55696	RBM22
seq.12993.21	seq.12993.21	-1.4796872210782	0.834392156121499	-1.77337144198026	0.076563938112057	0.26561909030505	no	no	SL016487	NPL4	Nuclear protein localization protein 4 homolog	55666	NPLOC4
seq.13013.41	seq.13013.41	-0.177864691974428	0.825046912984279	-0.215581307166004	0.829371441743706	0.912347635271515	no	no	SL019524	PRKN2	E3 ubiquitin-protein ligase parkin	5071	PRKN
seq.13022.20	seq.13022.20	0.168221521402025	0.771671552825829	0.217996271582132	0.827489999907683	0.911733497042106	no	no	SL019515	P5I11	Tumor protein p53-inducible protein 11	9537	TP53I11
seq.13025.4	seq.13025.4	-1.78227657732993	0.808524697949562	-2.20435638125814	0.0277955368300683	0.16207245180479	yes	no	SL019541	FRS2	Fibroblast growth factor receptor substrate 2	10818	FRS2
seq.13027.20	seq.13027.20	-0.901428500601246	0.753345850765369	-1.19656662299982	0.231845248084779	0.466675994213329	no	no	SL019531	CBX7	Chromobox protein homolog 7	23492	CBX7
seq.13032.1	seq.13032.1	-0.63646366991995	0.752224790403776	-0.846108341601334	0.397756197275086	0.628296525205517	no	no	SL014943	BECN1	Beclin-1	8678	BECN1
seq.13039.1	seq.13039.1	-1.28015369839548	0.783033306617281	-1.63486493815412	0.102487677360545	0.303414546991094	no	no	SL019546	PP1R8	Nuclear inhibitor of protein phosphatase 1	5511	PPP1R8
seq.13041.47	seq.13041.47	-1.69575876893777	0.794933140390649	-2.13320930123058	0.0332243598032397	0.174611404883309	yes	no	SL007634	TRAF4	TNF receptor-associated factor 4	9618	TRAF4
seq.13043.157	seq.13043.157	-0.575916231976492	0.784341654399786	-0.734267048990544	0.463010401684669	0.683754587267388	no	no	SL007491	ATAD2	ATPase family AAA domain-containing protein 2	29028	ATAD2
seq.13053.6	seq.13053.6	0.469055626127874	0.783606020323963	0.598586041916771	0.5496256949899	0.744646480658751	no	no	SL015342	S6A14	Sodium- and chloride-dependent neutral and basic amino acid transporter B(0+)	11254	SLC6A14
seq.13059.33	seq.13059.33	-1.98655729741479	0.781952017249238	-2.54051048349888	0.0112651459533115	0.109434576591984	yes	no	SL019557	RIFK	Riboflavin kinase	55312	RFK
seq.13068.139	seq.13068.139	-0.297073053338597	0.749324877567632	-0.396454278020128	0.691880203486812	0.838006772919271	no	no	SL006984	CCS	Copper chaperone for superoxide dismutase	9973	CCS
seq.13073.14	seq.13073.14	-1.70292504742624	0.749858348216876	-2.2709956506795	0.0234236361242549	0.149359805636129	yes	no	SL019559	AN32A	Acidic leucine-rich nuclear phosphoprotein 32 family member A	8125	ANP32A
seq.13076.4	seq.13076.4	-1.64626324343917	0.778480061079628	-2.11471471877657	0.0347762569683719	0.178648734153956	yes	no	SL018149	FXR1	Fragile X mental retardation syndrome-related protein 1	8087	FXR1
seq.13082.9	seq.13082.9	1.24538172886248	0.747403028156295	1.66627867689352	0.0960662150805952	0.293291441242152	no	no	SL011294	UN45A	Protein unc-45 homolog A	55898	UNC45A
seq.13085.18	seq.13085.18	-2.19709147010485	0.810517061974894	-2.7107282168144	0.00686364233312168	0.0849569846255853	yes	no	SL025874	GLP1R:CD	Glucagon-like peptide 1 receptor:Cytoplasmic domain	2740	GLP1R
seq.13088.397	seq.13088.397	-0.378772432955625	0.742507028826593	-0.510126393758469	0.610109677851124	0.787682286910029	no	no	SL000137	BTC	Betacellulin	685	BTC
seq.13089.6	seq.13089.6	0.0566801876193435	0.840689885547722	0.0674210414490898	0.946264089449285	0.974879610056702	no	no	SL003349	HIF-1a	Hypoxia-inducible factor 1-alpha	3091	HIF1A
seq.13090.17	seq.13090.17	0.790930535587632	0.803914929255699	0.983848547656543	0.325500226213214	0.565010663045714	no	no	SL004827	S100A6	Protein S100-A6	6277	S100A6
seq.13095.51	seq.13095.51	0.463180290030512	0.789428631990531	0.586728516373431	0.557558697524822	0.748974054162379	no	no	SL005357	PSP	Lithostathine-1-alpha	5967	REG1A
seq.13097.11	seq.13097.11	-0.340471325956038	0.812680772018593	-0.41894842068227	0.675371123522467	0.827537607344102	no	no	SL003774	Apoptosis regulator Bcl-W	Bcl-2-like protein 2	599	BCL2L2
seq.13098.93	seq.13098.93	-0.146373445071128	0.869349701208913	-0.16837119155569	0.866335658266094	0.932022853046013	no	no	SL003320	VEGF-D	Vascular endothelial growth factor D	2277	VEGFD
seq.13101.60	seq.13101.60	-1.48860029490863	0.830418438373425	-1.79259060989109	0.0734323806658522	0.25861297960317	no	no	SL007631	SOST	Sclerostin	50964	SOST
seq.13102.1	seq.13102.1	1.29009870725655	0.768665423029156	1.67836183156585	0.0936838309233674	0.289402332921302	no	no	SL012769	FAM3D	Protein FAM3D	131177	FAM3D
seq.13105.7	seq.13105.7	-0.804563267922123	0.77773227536746	-1.03449900872635	0.301228995458107	0.540593041808523	no	no	SL007311	SNP25	Synaptosomal-associated protein 25	6616	SNAP25
seq.13107.9	seq.13107.9	-0.307456993589445	0.812786182088971	-0.37827536978943	0.705330710533016	0.847915692666696	no	no	SL008402	LYPD3	Ly6/PLAUR domain-containing protein 3	27076	LYPD3
seq.13109.82	seq.13109.82	-1.7847717897702	0.768315827408125	-2.322966319451	0.0204416710586125	0.144491450079676	yes	no	SL008810	NEGR1	Neuronal growth regulator 1	257194	NEGR1
seq.13111.79	seq.13111.79	1.10104366060058	0.829982746744743	1.32658620304935	0.185040435567038	0.412642322709045	no	no	SL007223	BCL6	B-cell lymphoma 6 protein	604	BCL6
seq.13112.179	seq.13112.179	1.92760599831697	0.810691989140973	2.37772917968452	0.0176637630887423	0.135347966188388	yes	no	SL009349	FSTL1	Follistatin-related protein 1	11167	FSTL1
seq.13113.7	seq.13113.7	0.302841566217117	0.808069288093112	0.374771780934484	0.7079338006145	0.848435010550258	no	no	SL002688	Osteopontin	Osteopontin	6696	SPP1
seq.13114.50	seq.13114.50	0.339807452245877	0.789717466978893	0.430289902977364	0.667105644673424	0.823228339122589	no	no	SL006230	Lumican	Lumican	4060	LUM
seq.13116.25	seq.13116.25	0.890017051697477	0.761072908816794	1.16942416605151	0.242596060226828	0.477869301535735	no	no	SL008931	CD177	CD177 antigen	57126	CD177
seq.13117.232	seq.13117.232	0.0930436358715217	0.883948285324043	0.105259139495263	0.916197705023791	0.957444793406988	no	no	SL018256	CHKB	Choline/ethanolamine kinase	1120	CHKB
seq.13118.5	seq.13118.5	1.84609306619794	0.837749022529557	2.20363499872996	0.0278464823060688	0.16207245180479	yes	no	SL011888	SMOC1	SPARC-related modular calcium-binding protein 1	64093	SMOC1
seq.13119.26	seq.13119.26	-0.157914257270148	0.85711443902034	-0.184239408509604	0.853874344170603	0.92570238612581	no	no	SL004467	protein Z inhibitor	Protein Z-dependent protease inhibitor	51156	SERPINA10
seq.13122.19	seq.13122.19	-0.590557705419455	0.788742037673581	-0.74873365081608	0.454247296918651	0.677716651606746	no	no	SL008360	FLRT2	Leucine-rich repeat transmembrane protein FLRT2	23768	FLRT2
seq.13125.45	seq.13125.45	-1.01545622785739	0.738136410141253	-1.37570266675108	0.169315300038828	0.392843090124015	no	no	SL000616	Vitronectin	Vitronectin	7448	VTN
seq.13126.52	seq.13126.52	-0.504595670340103	0.824278250245818	-0.61216666846374	0.540608919846262	0.738657657066814	no	no	SL008631	DSC2	Desmocollin-2	1824	DSC2
seq.13129.40	seq.13129.40	-1.96463135124859	0.859893612715646	-2.28473769568314	0.0226004706457528	0.147903319261859	yes	no	SL007070	LDLR	Low-density lipoprotein receptor	3949	LDLR
seq.13130.150	seq.13130.150	1.01735289892133	0.756281515174925	1.34520397300206	0.178956953892977	0.405413455382393	no	no	SL007272	HXK2	Hexokinase-2	3099	HK2
seq.13131.5	seq.13131.5	-0.55910511180769	0.824932768234589	-0.677758398425865	0.498129286324015	0.710815160531739	no	no	SL011180	HXK1	Hexokinase-1	3098	HK1
seq.13132.14	seq.13132.14	0.387197588073659	0.780707143479085	0.495957531973104	0.620066455649412	0.793354438460695	no	no	SL008522	SEM5A	Semaphorin-5A	9037	SEMA5A
seq.13229.20	seq.13229.20	-0.792797542348476	0.786099018487804	-1.00852122150408	0.313522354342088	0.553316387292116	no	no	SL019996	MDM4	Protein Mdm4	4194	MDM4
seq.13240.170	seq.13240.170	-2.36450201647543	0.794078740951445	-2.97766694225102	0.00299599754241897	0.0561339128581308	yes	no	SL019993	SHAN1	SH3 and multiple ankyrin repeat domains protein 1	50944	SHANK1
seq.13268.45	seq.13268.45	1.25092618225752	0.861856117434747	1.45143273564132	0.147068278377737	0.365715437892379	no	no	SL012434	WNT5A	Protein Wnt-5a	7474	WNT5A
seq.13374.4	seq.13374.4	0.0689793447389871	0.796403965245796	0.086613512424813	0.931001330500581	0.966693543209087	no	no	SL012530	DB113	Beta-defensin 113	245927	DEFB113
seq.13375.48	seq.13375.48	-1.0204611427809	0.790361434863127	-1.29113225641838	0.19704681499557	0.426426127085138	no	no	SL020085	SNG3	Synaptogyrin-3	9143	SYNGR3
seq.13378.80	seq.13378.80	-1.1094995388554	0.814687338565755	-1.36187158721364	0.17363826372555	0.399142367142564	no	no	SL020102	YD286	Glutaredoxin-like protein C5orf63	401207	C5orf63
seq.13384.110	seq.13384.110	-3.60649447530513	0.940747918967977	-3.8336459774065	0.000136609230649988	0.0126676118794252	yes	yes	SL008015	FUMH	Fumarate hydratase, mitochondrial	2271	FH
seq.13386.248	seq.13386.248	-1.48413584238427	0.795063072741119	-1.86668944045842	0.0623263247352974	0.239150820356244	no	no	SL020103	RNF34	E3 ubiquitin-protein ligase RNF34	80196	RNF34
seq.13387.55	seq.13387.55	-0.717041520634774	0.802599723600168	-0.893398663805153	0.371923944887322	0.605413835905545	no	no	SL015293	EHF	ETS homologous factor	26298	EHF
seq.13388.57	seq.13388.57	0.885738162658102	0.832441495753293	1.06402451965297	0.287652452490933	0.528990442883326	no	no	SL012430	NEC1	Neuroendocrine convertase 1	5122	PCSK1
seq.13392.13	seq.13392.13	0.95705684063429	0.872824671370184	1.09650525704306	0.273201872737459	0.514699533659312	no	no	SL008814	AT1B1	Sodium/potassium-transporting ATPase subunit beta-1	481	ATP1B1
seq.13397.88	seq.13397.88	-0.240772641604723	0.773877578189409	-0.311124974273118	0.755790153678745	0.873268834377278	no	no	SL004533	HBD-2	Beta-defensin 4A	100289462	DEFB4A
seq.13399.33	seq.13399.33	-0.383751472219303	0.819496011707595	-0.468277412869497	0.639719261337758	0.806403898167386	no	no	SL020071	RELL1	RELT-like protein 1	768211	RELL1
seq.13403.5	seq.13403.5	-1.78813422037102	0.782610413040076	-2.28483315654458	0.0225948416697755	0.147903319261859	yes	no	SL013779	ETV5	ETS translocation variant 5	2119	ETV5
seq.13406.161	seq.13406.161	0.202007654162829	0.733341394428209	0.27546195496074	0.783035543234675	0.888609719360486	no	no	SL014270	CLM6	CMRF35-like molecule 6	10871	CD300C
seq.13408.23	seq.13408.23	-1.35485519298511	0.784621024914099	-1.72676381331157	0.0846127259843122	0.276038296875475	no	no	SL010391	WFKN2	WAP, Kazal, immunoglobulin, Kunitz and NTR domain-containing protein 2	124857	WFIKKN2
seq.13411.21	seq.13411.21	-2.06231872416099	0.768846242191597	-2.68235521094874	0.00746791312198032	0.0890129688243013	yes	no	SL020111	RNF41	E3 ubiquitin-protein ligase NRDP1	10193	RNF41
seq.13412.5	seq.13412.5	-0.580448660327735	0.822547073450936	-0.705672269785734	0.480606234160012	0.698793471330131	no	no	SL012556	WFDC6	WAP four-disulfide core domain protein 6	140870	WFDC6
seq.13421.17	seq.13421.17	-1.93619175612551	0.822474214439881	-2.35410633200712	0.0188185860740117	0.137898768942646	yes	no	SL020080	KISHB	Protein kish-B	56900	TMEM167B
seq.13423.94	seq.13423.94	-1.35590065036509	0.797484612132969	-1.70022170927984	0.0894946298521843	0.284008960564387	no	no	SL008291	CJ058	Redox-regulatory protein FAM213A	84293	PRXL2A
seq.13429.3	seq.13429.3	-1.02130636610734	0.808445751521956	-1.26329610142011	0.206866653660016	0.436315139944532	no	no	SL012827	WF10A	WAP four-disulfide core domain protein 10A	140832	WFDC10A
seq.13430.50	seq.13430.50	-1.38695384779287	0.790655768394887	-1.75418165936932	0.0797987188851302	0.269596562554458	no	no	SL010851	UT1	Urea transporter 1	6563	SLC14A1
seq.13432.9	seq.13432.9	0.697706325941639	0.765039513732643	0.911987307083677	0.362061945450664	0.597538734105756	no	no	SL026028	ZFY27:CD region 1	Protrudin:Cytoplasmic domain, region 1, isoform 6	118813	ZFYVE27
seq.13434.172	seq.13434.172	-0.0799609961643664	0.810315514165624	-0.0986788414716478	0.921419051795388	0.959860621373823	no	no	SL008312	PARVA	Alpha-parvin	55742	PARVA
seq.13435.31	seq.13435.31	0.0461351944473981	0.762487822409697	0.0605061393657365	0.951768288079816	0.977176084800115	no	no	SL005182	IL-20 Rb	Interleukin-20 receptor subunit beta	53833	IL20RB
seq.13436.54	seq.13436.54	-1.01800584960677	0.811455739109874	-1.25454267009495	0.210026984875477	0.440251967147025	no	no	SL020077	MAZ	Myc-associated zinc finger protein	4150	MAZ
seq.13438.115	seq.13438.115	0.17407285176516	0.762017905317519	0.22843669492599	0.819367653781354	0.908176749156764	no	no	SL007661	CHRD	Chordin	8646	CHRD
seq.13439.6	seq.13439.6	-0.261523186156634	0.80333775939517	-0.325545741001312	0.7448568577931	0.86848022036475	no	no	SL020093	IQCF3	IQ domain-containing protein F3	401067	IQCF3
seq.13447.42	seq.13447.42	0.497487451810329	0.848951295186297	0.586002347403403	0.558046332752125	0.749208772714723	no	no	SL020094	SPRN	Shadow of prion protein	503542	SPRN
seq.13450.49	seq.13450.49	-0.794363437131247	0.780610423274726	-1.01761828108678	0.309180275185664	0.548941198518976	no	no	SL020113	UBP8	Ubiquitin carboxyl-terminal hydrolase 8	9101	USP8
seq.13451.2	seq.13451.2	-1.85548087575856	0.811038224703385	-2.28778474212747	0.0224213989370619	0.147903319261859	yes	no	SL006734	FNDC4	Fibronectin type III domain-containing protein 4	64838	FNDC4
seq.13452.113	seq.13452.113	-2.07394586977502	0.804344749173552	-2.57842905284824	0.0101104172669509	0.103390827789698	yes	no	SL020075	SIM13	Small integral membrane protein 13	221710	SMIM13
seq.13459.30	seq.13459.30	-1.7173997022656	0.782766677186033	-2.19401228018479	0.0285338106869707	0.162106415647369	yes	no	SL016531	CI167	Torsin-4A	54863	TOR4A
seq.13460.4	seq.13460.4	-2.74254737029452	0.802907122022988	-3.41577163169814	0.000669485213417244	0.0256136615566835	yes	yes	SL012363	CHAD	Chondroadherin	1101	CHAD
seq.13463.1	seq.13463.1	1.90162099479184	0.839030953546314	2.26644915393681	0.0237016581720514	0.150431289859969	yes	no	SL007573	PXDN	Peroxidasin homolog	7837	PXDN
seq.13464.8	seq.13464.8	-1.91352367292771	0.774311014675143	-2.47125978665112	0.0136799875455189	0.119557846424176	yes	no	SL020101	NRAC	Nutritionally-regulated adipose and cardiac enriched protein homolog	400258	NRAC
seq.13465.5	seq.13465.5	-0.875967879328803	0.80734558632463	-1.08499742138502	0.278263705382977	0.521006410729045	no	no	SL007283	CCP1	Calcipressin-1	1827	RCAN1
seq.13468.5	seq.13468.5	-1.1844984489388	0.810376334937556	-1.46166465859355	0.144242690816081	0.363496896109987	no	no	SL020119	NEUL4	Neuralized-like protein 4	84461	NEURL4
seq.13470.43	seq.13470.43	-1.01370614335558	0.76841879782875	-1.31921049591696	0.187492433996507	0.414788154627937	no	no	SL014902	PTH1R	Parathyroid hormone/parathyroid hormone-related peptide receptor	5745	PTH1R
seq.13472.35	seq.13472.35	0.241133363593089	0.846009511881454	0.285024411908595	0.775702382852021	0.883402942669319	no	no	SL016517	HDHD2	Haloacid dehalogenase-like hydrolase domain-containing protein 2	84064	HDHD2
seq.13473.55	seq.13473.55	-1.39251965846358	0.802026893932592	-1.73625057837601	0.0829210819684895	0.273619565409895	no	no	SL020131	IP3KA	Inositol-trisphosphate 3-kinase A	3706	ITPKA
seq.13474.40	seq.13474.40	-1.29487564699672	0.766169816258875	-1.69006350748645	0.0914221472967134	0.286575064325087	no	no	SL011317	GSTK1	Glutathione S-transferase kappa 1	373156	GSTK1
seq.13476.16	seq.13476.16	-0.645285409113339	0.764108200612274	-0.844494809238111	0.398656289376995	0.628863127040898	no	no	SL020144	KIN17	DNA/RNA-binding protein KIN17	22944	KIN
seq.13477.65	seq.13477.65	-0.832088760534864	0.774704046928184	-1.07407307840229	0.28312770983846	0.525252392922206	no	no	SL007448	LT4R1	Leukotriene B4 receptor 1	1241	LTB4R
seq.13479.8	seq.13479.8	-0.620522833064587	0.775946120344105	-0.79969835120692	0.424133181453332	0.651258107137575	no	no	SL020149	F1712	Protein FAM171A2	284069	FAM171A2
seq.13484.69	seq.13484.69	-0.00857891181922251	0.801197073863002	-0.0107076175127038	0.991459504955634	0.997490823939434	no	no	SL025820	CO1A1:N-term propeptide	Collagen alpha-1(I) chain:N-term propeptide	1277	COL1A1
seq.13486.9	seq.13486.9	-1.72608726061196	0.813496067787806	-2.12181389555555	0.034173374260486	0.176880350595193	yes	no	SL025961	PKD2:CD 1	Polycystin-2:Cytoplasmic domain 1	5311	PKD2
seq.13487.24	seq.13487.24	0.233576951223356	0.786013327939211	0.297166654712782	0.766419739148951	0.877948574724437	no	no	SL020148	UN93B	Protein unc-93 homolog B1	81622	UNC93B1
seq.13488.3	seq.13488.3	-1.53174105974753	0.807944261228228	-1.89584991595706	0.058355526910366	0.230225374075839	no	no	SL020128	ARFP1	Arfaptin-1	27236	ARFIP1
seq.13490.1	seq.13490.1	-2.62967695938176	0.796812174587247	-3.30024696314905	0.00101063373680209	0.0320234800597961	yes	yes	SL020136	MPP6	MAGUK p55 subfamily member 6	51678	MPP6
seq.13494.6	seq.13494.6	-1.42207115198321	0.771862928280851	-1.84238820116746	0.0658041937345034	0.245408823395684	no	no	SL020154	CERS5	Ceramide synthase 5	91012	CERS5
seq.13496.19	seq.13496.19	4.00540946759413	0.79645534224282	5.02904463709778	6.14223394644254e-07	0.000592264887274815	yes	yes	SL020125	HMCS1	Hydroxymethylglutaryl-CoA synthase, cytoplasmic	3157	HMGCS1
seq.13499.30	seq.13499.30	0.723182392743942	0.876280869313449	0.82528606759445	0.409465802635836	0.638230030262295	no	no	SL000359	Coagulation Factor VIII	Coagulation Factor VIII	2157	F8
seq.13501.10	seq.13501.10	-0.879113464043554	0.792320199623945	-1.10954316759916	0.267543683975425	0.50841663599498	no	no	SL020163	S35G2	Solute carrier family 35 member G2	80723	SLC35G2
seq.13503.19	seq.13503.19	-1.05451034547325	0.746410508145511	-1.41277532130842	0.158127440108546	0.37926058484922	no	no	SL007985	PRAF3	PRA1 family protein 3	10550	ARL6IP5
seq.13504.147	seq.13504.147	-1.06516178181045	0.77813201107908	-1.36887027733678	0.171440576090922	0.39594820586427	no	no	SL013259	HNRPR	Heterogeneous nuclear ribonucleoprotein R	10236	HNRNPR
seq.13506.10	seq.13506.10	0.198735320003077	0.795232386291236	0.249908483896046	0.802725039695261	0.899332575499103	no	no	SL020145	DUS2L	tRNA-dihydrouridine(20) synthase [NAD(P)+]-like	54920	DUS2
seq.13507.51	seq.13507.51	0.0129787699338417	0.759603292114905	0.0170862476092039	0.986372253616876	0.994369375260352	no	no	SL007444	TRADD	Tumor necrosis factor receptor type 1-associated DEATH domain protein	8717	TRADD
seq.13509.5	seq.13509.5	-0.932887615865742	0.80272635657492	-1.1621489791941	0.245536443628408	0.48113534494664	no	no	SL020162	SCAM5	Secretory carrier-associated membrane protein 5	192683	SCAMP5
seq.13510.7	seq.13510.7	-0.126906441959529	0.865105128427078	-0.14669482099854	0.883411454572346	0.941582713416191	no	no	SL011088	AT2A3	Sarcoplasmic/endoplasmic reticulum calcium ATPase 3	489	ATP2A3
seq.13511.29	seq.13511.29	-2.05135293792857	0.819181949130128	-2.50414812009329	0.0124812187644545	0.114379812161357	yes	no	SL009828	SATB1	DNA-binding protein SATB1	6304	SATB1
seq.13513.174	seq.13513.174	-1.35195110696082	0.812638269735224	-1.66365670595517	0.0965895391850884	0.293575448292881	no	no	SL020133	PIAS3	E3 SUMO-protein ligase PIAS3	10401	PIAS3
seq.13514.121	seq.13514.121	-1.29272172067092	0.836565467553094	-1.54527263054744	0.122692809674925	0.333293128963017	no	no	SL005732	Rab-1C	Ras-related protein Rab-35	11021	RAB35
seq.13515.8	seq.13515.8	-1.70578371255306	0.77997892423725	-2.18696128773115	0.0290466963346744	0.162989205791798	yes	no	SL020146	RPR1A	Regulation of nuclear pre-mRNA domain-containing protein 1A	55197	RPRD1A
seq.13516.46	seq.13516.46	-0.242571075243575	0.826517258871259	-0.293485795535406	0.769230247065065	0.879694540487661	no	no	SL016509	TMM85	ER membrane protein complex subunit 4	51234	EMC4
seq.13517.3	seq.13517.3	-0.183540975300064	0.818307456184441	-0.224293416750556	0.822588732184296	0.910455786724719	no	no	SL020152	PTHD3	Patched domain-containing protein 3	374308	PTCHD3
seq.13518.5	seq.13518.5	-0.658278702535599	0.804366972595984	-0.818381068545236	0.413393805053013	0.641612486288569	no	no	SL014608	ASAP2	Arf-GAP with SH3 domain, ANK repeat and PH domain-containing protein 2	8853	ASAP2
seq.13519.112	seq.13519.112	-1.49710216964262	0.860732750944707	-1.73933450074888	0.0823771198362264	0.273448689194757	no	no	SL020123	ARHGP	Rho guanine nucleotide exchange factor 25	115557	ARHGEF25
seq.13524.25	seq.13524.25	-3.00619814525689	0.805506381161283	-3.73206000047189	0.000203950180124302	0.015470966221887	yes	yes	SL020161	H6ST2	Heparan-sulfate 6-O-sulfotransferase 2	90161	HS6ST2
seq.13525.17	seq.13525.17	-0.582372585124272	0.833100875168289	-0.699042099801696	0.48473763782008	0.702578138922952	no	no	SL020151	KCNG4	Potassium voltage-gated channel subfamily G member 4	93107	KCNG4
seq.13526.5	seq.13526.5	-1.18083622683906	0.789101833150779	-1.49643072317313	0.134952806777597	0.35242329636288	no	no	SL025914	LA:RRM	Lupus La protein:RNA recognition motif	6741	SSB
seq.13530.5	seq.13530.5	-2.06634076360985	0.749903537367965	-2.75547541869499	0.00599970537014005	0.0791136396905615	yes	no	SL020120	UR2R	Urotensin-2 receptor	2837	UTS2R
seq.13532.25	seq.13532.25	-0.533334118937801	0.834183401488694	-0.639348754705508	0.522786974806702	0.725927490387682	no	no	SL020160	NEPR1	Nuclear envelope phosphatase-regulatory subunit 1	255919	CNEP1R1
seq.13534.20	seq.13534.20	1.17177038403706	0.760780497020868	1.54022137610728	0.123918838152088	0.335221671443752	no	no	SL008132	MYOM2	Myomesin-2	9172	MYOM2
seq.13535.2	seq.13535.2	-0.791263506852277	0.769266364020197	-1.02859496250053	0.303994302452576	0.543691673330515	no	no	SL025805	C43BP:PH domain	Collagen type IV alpha-3-binding protein:PH domain	10087	CERT1
seq.13536.56	seq.13536.56	-0.649871340684612	0.770040885911193	-0.843943941905911	0.398963866110526	0.62902919639501	no	no	SL020124	POLI	DNA polymerase iota	11201	POLI
seq.13539.131	seq.13539.131	-1.70227411919175	0.812889301389654	-2.09410323925001	0.0365784637063469	0.183428757962808	yes	no	SL020168	KCNN1	Small conductance calcium-activated potassium channel protein 1	3780	KCNN1
seq.13540.1	seq.13540.1	-1.3730730646987	0.80588941754306	-1.70379835596406	0.0888238177379543	0.283355747431107	no	no	SL020159	GPR26	G-protein coupled receptor 26	2849	GPR26
seq.13541.1	seq.13541.1	-1.40002854682792	0.782922671027354	-1.78820795288862	0.0741370895105492	0.260002574815522	no	no	SL016488	MYCT1	Myc target protein 1	80177	MYCT1
seq.13543.7	seq.13543.7	-0.274589433108484	0.779394979599446	-0.3523110108428	0.724701813176062	0.85615280066643	no	no	SL005407	LTB4DH	Prostaglandin reductase 1	22949	PTGR1
seq.13544.9	seq.13544.9	-1.71648113289235	0.831770470920197	-2.06364759618526	0.0393870342450989	0.189855915731221	yes	no	SL011276	HMHA1	Rho GTPase-activating protein 45	23526	ARHGAP45
seq.13545.97	seq.13545.97	-0.0346959880878265	0.788305588666275	-0.0440133732231028	0.964905199517341	0.982226758992733	no	no	SL013206	EIF1A	Probable RNA-binding protein EIF1AD	84285	EIF1AD
seq.13547.5	seq.13547.5	-0.362340054313003	0.835975311653533	-0.433433917559486	0.664821434528607	0.822270654013785	no	no	SL019581	5HT7R	5-hydroxytryptamine receptor 7	3363	HTR7
seq.13549.15	seq.13549.15	-2.24494190032995	0.783296193637547	-2.86601916179966	0.00427047315151119	0.0675253139072767	yes	no	SL020150	ADA29	Disintegrin and metalloproteinase domain-containing protein 29	11086	ADAM29
seq.13553.4	seq.13553.4	-1.63131079868355	0.764523159382867	-2.13376243566037	0.0331788753370856	0.174611404883309	yes	no	SL020126	DCNL3	DCN1-like protein 3	123879	DCUN1D3
seq.13554.78	seq.13554.78	-1.40150157988248	0.777350974787981	-1.80291994908058	0.0717931754194153	0.255383915942536	no	no	SL020118	REPI1	Replication initiator 1	29803	REPIN1
seq.13556.28	seq.13556.28	-1.38771888810708	0.793477983922375	-1.74890660639027	0.0807071684553512	0.271595257939538	no	no	SL020157	5HT2A	5-hydroxytryptamine receptor 2A	3356	HTR2A
seq.13557.3	seq.13557.3	-1.98818956450905	0.807895211598615	-2.46094980631825	0.0140762114802003	0.121024550288167	yes	no	SL004802	Nectin 3	Nectin-3	25945	NECTIN3
seq.13561.5	seq.13561.5	-1.36214948426573	0.775100384014462	-1.75738460766949	0.0792511944266435	0.268805508188572	no	no	SL020176	5HT6R	5-hydroxytryptamine receptor 6	3362	HTR6
seq.13565.2	seq.13565.2	0.708748581361703	0.836446410346181	0.847332922462267	0.397073897601392	0.627872923012487	no	no	SL003760	p130	Retinoblastoma-like protein 2	5934	RBL2
seq.13566.2	seq.13566.2	-0.0878924251070273	0.780233627618726	-0.112648855414339	0.910338425987359	0.953380843908277	no	no	SL020204	SSU72	RNA polymerase II subunit A C-terminal domain phosphatase SSU72	29101	SSU72
seq.13567.1	seq.13567.1	0.0746893448036636	0.776873018240972	0.0961409947957496	0.92343370664429	0.961024502387466	no	no	SL008214	DPYL2	Dihydropyrimidinase-related protein 2	1808	DPYSL2
seq.13570.43	seq.13570.43	-1.58776180459148	0.795760146296626	-1.99527685821003	0.0463660266287738	0.204852356595412	yes	no	SL008163	VIGLN	Vigilin	3069	HDLBP
seq.13572.43	seq.13572.43	-1.7024188771662	0.832428970856429	-2.04512209061477	0.0411835863764204	0.193375689437175	yes	no	SL010941	PSD11	26S proteasome non-ATPase regulatory subunit 11	5717	PSMD11
seq.13573.5	seq.13573.5	-0.70230913991708	0.804095979116411	-0.873414565122959	0.382710519279518	0.614921953297576	no	no	SL004616	p21-ARC	Actin-related protein 2/3 complex subunit 3	10094	ARPC3
seq.13574.50	seq.13574.50	-0.860748295251751	0.791735386942749	-1.08716663350806	0.277304697161167	0.520234352528618	no	no	SL020205	RND1	Rho-related GTP-binding protein Rho6	27289	RND1
seq.13575.40	seq.13575.40	1.59085628624824	0.810932146280002	1.96176251434352	0.0501514365352675	0.214221797696477	no	no	SL020209	DVL2	Segment polarity protein dishevelled homolog DVL-2	1856	DVL2
seq.13577.25	seq.13577.25	-0.0442189180837567	0.823851688436782	-0.0536733962003038	0.957209355434379	0.978127079488511	no	no	SL017896	U2AF2	Splicing factor U2AF 65 kDa subunit	11338	U2AF2
seq.13578.98	seq.13578.98	0.77362915109919	0.737575012718324	1.04888199540273	0.294562818739736	0.534866638342216	no	no	SL020134	ABLM3	Actin-binding LIM protein 3	22885	ABLIM3
seq.13583.19	seq.13583.19	0.616814467266836	0.799161720213705	0.771826842634421	0.440454722492453	0.666718132585793	no	no	SL003661	Apaf-1	Apoptotic protease-activating factor 1	317	APAF1
seq.13587.10	seq.13587.10	-0.0623030258998299	0.732360735164568	-0.0850714994787778	0.932226748513132	0.967598660807313	no	no	SL005989	RGAP1	Rac GTPase-activating protein 1	29127	RACGAP1
seq.13588.11	seq.13588.11	0.160060928986595	0.829385312335645	0.192987416832647	0.847019912583596	0.921831299332574	no	no	SL020193	ANXA9	Annexin A9	8416	ANXA9
seq.13589.10	seq.13589.10	0.455636109030452	0.784144493472324	0.581061415113455	0.561369762131178	0.751376036693858	no	no	SL025798	APBB3:PID 2	Amyloid beta A4 precursor protein-binding family B member 3:Phosphotyrosine Interaction Domain 2, Isoform IV	10307	APBB3
seq.13591.31	seq.13591.31	-0.724052238374481	0.801513833640449	-0.903355884808451	0.366620665500687	0.601253495489885	no	no	SL020210	PRI1	DNA primase small subunit	5557	PRIM1
seq.13596.3	seq.13596.3	-1.0326047656915	0.812218226059461	-1.27133907189113	0.203993444441497	0.433248499433008	no	no	SL006957	RB27B	Ras-related protein Rab-27B	5874	RAB27B
seq.13597.20	seq.13597.20	-1.41640203202815	0.968741395540433	-1.46210540661162	0.144121919742939	0.363407414627919	no	no	SL014934	RAB31	Ras-related protein Rab-31	11031	RAB31
seq.13599.15	seq.13599.15	-0.934334215957629	0.802543858612601	-1.16421576955665	0.244698581949342	0.480181471249946	no	no	SL020211	RABEK	Rab9 effector protein with kelch motifs	10244	RABEPK
seq.13602.6	seq.13602.6	-1.32525186201907	0.779461082761601	-1.70021556088952	0.0894957865130694	0.284008960564387	no	no	SL013050	NH2L1	NHP2-like protein 1	4809	SNU13
seq.13603.7	seq.13603.7	0.27986570803198	0.920668508384864	0.303980971960201	0.761224834461676	0.874784003129955	no	no	SL020186	RFESD	Rieske domain-containing protein	317671	RFESD
seq.13604.27	seq.13604.27	-0.794480838014	0.786882536702618	-1.00965620782896	0.312978433963946	0.552891511855585	no	no	SL020194	NEUL1	E3 ubiquitin-protein ligase NEURL1	9148	NEURL1
seq.13609.11	seq.13609.11	-0.821694922353539	0.788704631887255	-1.04182844772617	0.297819494060533	0.537923556290913	no	no	SL007326	GTF2I	General transcription factor II-I	2969	GTF2I
seq.13612.7	seq.13612.7	-0.370948161518912	0.859645226146366	-0.431513082648996	0.666216603233813	0.822584300675285	no	no	SL020195	CYTIP	Cytohesin-interacting protein	9595	CYTIP
seq.13613.23	seq.13613.23	-0.880570251053989	0.746549238682974	-1.17952066042884	0.238556641076879	0.473711675292662	no	no	SL005741	Adenylate kinase isoenzyme 5	Adenylate kinase isoenzyme 5	26289	AK5
seq.13615.60	seq.13615.60	-0.341802348970337	0.799047402440582	-0.427762292858155	0.668944266151733	0.824055343679384	no	no	SL007010	NCK2	Cytoplasmic protein NCK2	8440	NCK2
seq.13618.15	seq.13618.15	-0.601853286682779	0.824372636837385	-0.730074313227721	0.465567678998999	0.685262515954675	no	no	SL015381	MD1L1	Mitotic spindle assembly checkpoint protein MAD1	8379	MAD1L1
seq.13620.10	seq.13620.10	-2.19116155265586	0.770147713675839	-2.84511855809799	0.00455780565102982	0.0693152781138973	yes	no	SL016377	ASNA	ATPase ASNA1	439	GET3
seq.13622.16	seq.13622.16	-1.24777273859387	0.832657304550269	-1.49854295611784	0.134403681493551	0.35182896720154	no	no	SL014961	2A5A	Serine/threonine-protein phosphatase 2A 56 kDa regulatory subunit alpha isoform	5525	PPP2R5A
seq.13623.4	seq.13623.4	-1.66594208138462	0.818671990131363	-2.03493230679274	0.0422010834668935	0.195001796999471	yes	no	SL007956	MLL2	Histone-lysine N-methyltransferase 2D	8085	KMT2D
seq.13625.19	seq.13625.19	-1.1688566106775	0.809774917390568	-1.44343395377575	0.149306557724368	0.368285021330036	no	no	SL025915	LA:HTH	Lupus La protein:HTH La-type RNA-binding domain	6741	SSB
seq.13629.25	seq.13629.25	-0.449282276891366	0.806891844364146	-0.556806070143655	0.577822362082333	0.763406458090424	no	no	SL020200	ATG4B	Cysteine protease ATG4B	23192	ATG4B
seq.13632.10	seq.13632.10	0.293520021608792	0.780128445688751	0.376245762131713	0.706838245914399	0.848168069187716	no	no	SL009456	Zyxin	Zyxin	7791	ZYX
seq.13634.209	seq.13634.209	0.599870418274644	0.779860069801297	0.769202631989463	0.442009829259957	0.667467782467907	no	no	SL006975	PIR	Pirin	8544	PIR
seq.13636.20	seq.13636.20	-0.564883139628677	0.87450141113508	-0.645948802867538	0.518505719437238	0.723290359775913	no	no	SL008135	NP1L1	Nucleosome assembly protein 1-like 1	4673	NAP1L1
seq.13639.101	seq.13639.101	-1.01701859232566	0.815198259975246	-1.24757208431301	0.212568572534526	0.443552913543728	no	no	SL016380	USO1	General vesicular transport factor p115	8615	USO1
seq.13640.5	seq.13640.5	-0.375399154070377	0.751337676158998	-0.499641061512447	0.61747113490606	0.792020075579422	no	no	SL007223	BCL6	B-cell lymphoma 6 protein	604	BCL6
seq.13642.90	seq.13642.90	-0.0525649897548075	0.776639595059378	-0.067682603474252	0.946055937247314	0.974879610056702	no	no	SL004393	CIG49	Interferon-induced protein with tetratricopeptide repeats 3	3437	IFIT3
seq.13644.30	seq.13644.30	-0.970697168875825	0.920614741780235	-1.0544010700923	0.292031359398829	0.5323903922929	no	no	SL016371	HGS	Hepatocyte growth factor-regulated tyrosine kinase substrate	9146	HGS
seq.13645.14	seq.13645.14	-1.26420719753689	0.807065991643362	-1.56642357703945	0.117661941627553	0.326599940458824	no	no	SL020202	PRP16	Pre-mRNA-splicing factor ATP-dependent RNA helicase PRP16	9785	DHX38
seq.13650.11	seq.13650.11	-0.364514833905452	0.813707784826237	-0.447967735718901	0.654302983868	0.81492065645556	no	no	SL020183	KCIP1	Kv channel-interacting protein 1	30820	KCNIP1
seq.13651.54	seq.13651.54	0.202776063447945	0.784209310064081	0.258573904754299	0.796033391581375	0.89555802700837	no	no	SL020192	ZFP91	E3 ubiquitin-protein ligase ZFP91	80829	ZFP91
seq.13654.1	seq.13654.1	-1.70950109277165	0.801283883462044	-2.13345248551056	0.0332043560808168	0.174611404883309	yes	no	SL005370	ROCK2	Rho-associated protein kinase 2	9475	ROCK2
seq.13655.34	seq.13655.34	-0.807974127918903	0.772097957175782	-1.04646582782624	0.295675677707951	0.53564254939701	no	no	SL005695	Nucleolin	Nucleolin	4691	NCL
seq.13657.2	seq.13657.2	-1.24775786400079	0.77242011879538	-1.6153875768367	0.106638030142035	0.309340754457622	no	no	SL007610	PNKP	Bifunctional polynucleotide phosphatase/kinase	11284	PNKP
seq.13658.31	seq.13658.31	0.434409401020204	0.762906409447315	0.569413751989462	0.569242102287815	0.757742954164631	no	no	SL011071	PDGF-CC	Platelet-derived growth factor C	56034	PDGFC
seq.13659.36	seq.13659.36	0.371992575120064	0.80825849511156	0.460239610681382	0.645474686674491	0.808839214566225	no	no	SL020228	AT131	Manganese-transporting ATPase 13A1	57130	ATP13A1
seq.13661.193	seq.13661.193	-0.0921390747455807	0.699149363481577	-0.131787397025941	0.895187016888262	0.9465728970614	no	no	SL008382	CYTD	Cystatin-D	1473	CST5
seq.13665.35	seq.13665.35	0.399822355386633	0.824950963145698	0.484661965678582	0.628054526351462	0.799352929882519	no	no	SL004990	PP2A, subunit B	Serine/threonine-protein phosphatase 2A regulatory subunit B'' subunit alpha	5523	PPP2R3A
seq.13666.222	seq.13666.222	0.335165272723876	0.793693826229639	0.422285346877453	0.672935097569991	0.825958383873243	no	no	SL010449	Carbonic Anhydrase X	Carbonic anhydrase-related protein 10	56934	CA10
seq.13668.44	seq.13668.44	-0.96148174203107	0.746695116841905	-1.28764969844398	0.19825630957041	0.427484752176082	no	no	SL004136	Dtk	Tyrosine-protein kinase receptor TYRO3	7301	TYRO3
seq.13670.81	seq.13670.81	-0.507556593374507	0.879364368947236	-0.577185762009151	0.56398334618322	0.753707450348881	no	no	SL004066	GIIE	Group IIE secretory phospholipase A2	30814	PLA2G2E
seq.13671.40	seq.13671.40	-0.024245311153756	0.823679726731212	-0.0294353622736035	0.976525027219846	0.988727507450609	no	no	SL000401	Elastase	Neutrophil elastase	1991	ELANE
seq.13672.3	seq.13672.3	-0.55847552001003	0.790518879712515	-0.706467023549303	0.480112299154191	0.698793471330131	no	no	SL013017	HSP76	Heat shock 70 kDa protein 6	3310	HSPA6
seq.13680.3	seq.13680.3	-1.75984693864605	0.802588846509549	-2.19271292679883	0.0286277333048205	0.162281383207339	yes	no	SL020216	NAB2	NGFI-A-binding protein 2	4665	NAB2
seq.13681.173	seq.13681.173	-1.90318508873628	0.812218185601946	-2.34319438110807	0.0193740074291549	0.140110093920618	yes	no	SL013751	CSK22	Casein kinase II subunit alpha'	1459	CSNK2A2
seq.13682.47	seq.13682.47	1.19916338261157	0.776713345419759	1.54389439769894	0.123026385313589	0.333691950087373	no	no	SL004153	M-CSF R	Macrophage colony-stimulating factor 1 receptor	1436	CSF1R
seq.13683.18	seq.13683.18	0.29990046561113	0.796989572612479	0.37629158011199	0.706804200869767	0.848168069187716	no	no	SL020231	CLCKB	Chloride channel protein ClC-Kb	1188	CLCNKB
seq.13686.2	seq.13686.2	-0.358384793426772	0.774561925766835	-0.462693532311134	0.643715291334694	0.808079292693061	no	no	SL005188	IL-5 Ra	Interleukin-5 receptor subunit alpha	3568	IL5RA
seq.13687.5	seq.13687.5	-0.378213595458526	0.815338877840937	-0.463872882475636	0.642870439756246	0.807425201080446	no	no	SL003176	I-309	C-C motif chemokine 1	6346	CCL1
seq.13688.2	seq.13688.2	-1.77534194350626	0.865372798126391	-2.05153426055225	0.0405540357465231	0.192364585280569	yes	no	SL020217	CAPSL	Calcyphosin-like protein	133690	CAPSL
seq.13691.10	seq.13691.10	2.0866367592642	0.870547982589987	2.3969233184094	0.0167717465065814	0.131081861494215	yes	no	SL020232	SC5A8	Sodium-coupled monocarboxylate transporter 1	160728	SLC5A8
seq.13692.154	seq.13692.154	1.32029776166417	0.839349031292713	1.57300206760319	0.116130725175619	0.324007811015882	no	no	SL004689	WISP-1	WNT1-inducible-signaling pathway protein 1	8840	CCN4
seq.13693.5	seq.13693.5	-1.80902333477954	0.824943481877384	-2.19290578630019	0.0286137757876937	0.162281383207339	yes	no	SL012538	ARMEL	Cerebral dopamine neurotrophic factor	441549	CDNF
seq.13694.24	seq.13694.24	-1.78890898859402	0.836621208893965	-2.13825440901625	0.032811472121238	0.173608862645351	yes	no	SL005226	TSLP R	Cytokine receptor-like factor 2	64109	CRLF2
seq.13697.51	seq.13697.51	1.80495732002242	0.815565556072563	2.21313578851266	0.0271819423515798	0.160801855756258	yes	no	SL007151	GPDA	Glycerol-3-phosphate dehydrogenase [NAD(+)], cytoplasmic	2819	GPD1
seq.13698.28	seq.13698.28	-1.15232089989079	0.789868442408391	-1.45887699523384	0.145008350541509	0.363917745785593	no	no	SL020223	K319L	Dyslexia-associated protein KIAA0319-like protein	79932	KIAA0319L
seq.13699.6	seq.13699.6	-0.510854184723356	0.859753645147291	-0.594186704071301	0.552562456017917	0.746246951577696	no	no	SL000062	PSA	Prostate-specific antigen	354	KLK3
seq.13701.2	seq.13701.2	0.366316044600791	0.837514827255879	0.437384548523191	0.661955613099679	0.819357275852567	no	no	SL003167	BLC	C-X-C motif chemokine 13	10563	CXCL13
seq.13704.5	seq.13704.5	-0.917453061055699	0.862590655295976	-1.06360190134554	0.287843817509585	0.529164491127331	no	no	SL014847	HMCS2	Hydroxymethylglutaryl-CoA synthase, mitochondrial	3158	HMGCS2
seq.13707.27	seq.13707.27	-2.34451523204258	0.861290973099753	-2.72209428087324	0.00663418762014004	0.0830563855143849	yes	no	SL005488	SPARCL1	SPARC-like protein 1	8404	SPARCL1
seq.13708.56	seq.13708.56	-1.3574685846688	0.779436470302045	-1.74160260186794	0.0819789103324619	0.273372626471199	no	no	SL003915	kallikrein 8	Kallikrein-8	11202	KLK8
seq.13710.6	seq.13710.6	0.0839730529131333	0.810134814304836	0.103653183927405	0.917471676191707	0.95798526755826	no	no	SL000308	C1-Esterase Inhibitor	Plasma protease C1 inhibitor	710	SERPING1
seq.13711.10	seq.13711.10	-2.18842864471647	0.844866723585199	-2.5902649301062	0.00977226308883485	0.100909296984721	yes	no	SL008164	CLH1	Clathrin heavy chain 1	1213	CLTC
seq.13712.104	seq.13712.104	-0.681814668353563	0.778086275027353	-0.876271295660104	0.38115691515691	0.614229597297042	no	no	SL004298	granzyme A	Granzyme A	3001	GZMA
seq.13713.164	seq.13713.164	0.0631421082905408	0.767683161259365	0.082250219201054	0.93446919855583	0.968725531167334	no	no	SL020224	SC22A	Vesicle-trafficking protein SEC22a	26984	SEC22A
seq.13717.15	seq.13717.15	0.929953149742913	0.76285689757255	1.2190401013638	0.223203745370171	0.456674529139943	no	no	SL006542	FCN2	Ficolin-2	2220	FCN2
seq.13719.19	seq.13719.19	-0.296871906474419	0.76137253284129	-0.389916753847886	0.696706354788654	0.841802223288147	no	no	SL020219	PAK4	Serine/threonine-protein kinase PAK 4	10298	PAK4
seq.13720.95	seq.13720.95	-0.241760241660791	0.857339175900494	-0.281989028912462	0.778027991154262	0.88531429692283	no	no	SL004008	Proteinase-3	Myeloblastin	5657	PRTN3
seq.13722.105	seq.13722.105	-1.19617527945607	0.803124403347818	-1.4894022326676	0.136792543692326	0.353936223935017	no	no	SL000325	C9	Complement component C9	735	C9
seq.13723.6	seq.13723.6	-0.335015716250782	0.779701983135354	-0.429671494361999	0.667555299864907	0.823479197664362	no	no	SL001717	IL-10	Interleukin-10	3586	IL10
seq.13724.27	seq.13724.27	-2.36893978785278	0.796994040995686	-2.97234316193036	0.00304783455671982	0.0561437806727749	yes	no	SL004337	FGF-19	Fibroblast growth factor 19	9965	FGF19
seq.13725.3	seq.13725.3	-1.88334107389045	0.812434502405537	-2.31814511608513	0.0207036033201721	0.144736009916566	yes	no	SL004334	FGF-16	Fibroblast growth factor 16	8823	FGF16
seq.13731.14	seq.13731.14	1.71633038796493	0.781347662471498	2.19662830056465	0.0283455203865074	0.162106415647369	yes	no	SL000323	C7	Complement component C7	730	C7
seq.13733.5	seq.13733.5	0.706020134604487	0.774370973963585	0.911733727557934	0.362195365020904	0.597578661649387	no	no	SL004250	IL-12 p40	Interleukin-12 subunit beta	3593	IL12B
seq.13734.22	seq.13734.22	-1.3926987176289	0.795676764421686	-1.75033227046807	0.0804608201365507	0.271226831156543	no	no	SL004348	IFN-lambda 1	Interferon lambda-1	282618	IFNL1
seq.13735.1	seq.13735.1	-0.637229690453814	0.836178105180823	-0.76207411615497	0.446250043428116	0.671092355028923	no	no	SL020221	RPGP1	Rap1 GTPase-activating protein 1	5909	RAP1GAP
seq.13738.8	seq.13738.8	0.307222272233778	0.902389983845459	0.340453991881178	0.73360788808851	0.862881796277974	no	no	SL001932	Inhibin bA chain	Inhibin beta A chain	3624	INHBA
seq.13739.3	seq.13739.3	-0.203676657781055	0.818238256445842	-0.248920966694664	0.803488555204288	0.899332575499103	no	no	SL014071	FLRT1	Leucine-rich repeat transmembrane protein FLRT1	23769	FLRT1
seq.13740.51	seq.13740.51	-1.70769754457053	0.817884927521671	-2.08794353228288	0.0371322886253036	0.185865280026565	yes	no	SL004650	sFRP-3	Secreted frizzled-related protein 3	2487	FRZB
seq.13741.36	seq.13741.36	-0.583555295730078	0.816453052650579	-0.71474445938513	0.474984439884765	0.695195256984898	no	no	SL000462	IGFBP-1	Insulin-like growth factor-binding protein 1	3484	IGFBP1
seq.13743.56	seq.13743.56	-2.55538163913499	0.827954563626121	-3.08637907368179	0.0020989742092681	0.0476493273813518	yes	yes	SL020222	CUL4B	Cullin-4B	8450	CUL4B
seq.13744.37	seq.13744.37	-1.61532257073765	0.841308124830555	-1.92001304048144	0.0552268469721766	0.223754548412657	no	no	SL005187	IL-3 Ra	Interleukin-3 receptor subunit alpha	3563	IL3RA
seq.13745.10	seq.13745.10	-0.886268337422436	0.816030313413346	-1.08607281231416	0.277787992945467	0.520650260159182	no	no	SL025962	PKD2:CD 4	Polycystin-2:Cytoplasmic domain 4	5311	PKD2
seq.13747.9	seq.13747.9	-1.00524260673788	0.810274972954106	-1.24061909881402	0.215125841427174	0.44688903732635	no	no	SL010288	Carbonic anhydrase 6	Carbonic anhydrase 6	765	CA6
seq.13748.4	seq.13748.4	-0.885147327326362	0.792802087207658	-1.1164795623129	0.264566550437418	0.505039636232769	no	no	SL000515	MCP-2	C-C motif chemokine 8	6355	CCL8
seq.13924.13	seq.13924.13	0.355117939753666	0.660425597722116	0.537710744372279	0.5909327356877	0.773443300705121	no	no	SL018834	MYZAP	Myocardial zonula adherens protein	100820829	MYZAP
seq.13926.1	seq.13926.1	-1.49530387239196	0.802529136793287	-1.86323935647599	0.0628106034441586	0.239627808339627	no	no	SL020268	RMI1	RecQ-mediated genome instability protein 1	80010	RMI1
seq.13929.27	seq.13929.27	-0.20544496588398	0.770029589738007	-0.266801391299625	0.789693797061152	0.891638262982978	no	no	SL020289	OCTC	Peroxisomal carnitine O-octanoyltransferase	54677	CROT
seq.13930.3	seq.13930.3	0.960622297344453	0.79926363706841	1.20188415035105	0.229779365511462	0.464912318311099	no	no	SL007678	ABC3G	DNA dC->dU-editing enzyme APOBEC-3G	60489	APOBEC3G
seq.13931.22	seq.13931.22	0.425728348548893	0.837599756981534	0.508271814790269	0.61140888129717	0.788547380852621	no	no	SL012980	PSMD9	26S proteasome non-ATPase regulatory subunit 9	5715	PSMD9
seq.13933.276	seq.13933.276	0.202586754333904	0.820457921041957	0.246919127889734	0.805036886389074	0.900134233687844	no	no	SL020257	NAB1	NGFI-A-binding protein 1	4664	NAB1
seq.13934.3	seq.13934.3	-1.55628113089347	0.747267747038613	-2.08262853182268	0.0376158989205835	0.186596423073012	yes	no	SL014593	MCF2L	Guanine nucleotide exchange factor DBS	23263	MCF2L
seq.13936.24	seq.13936.24	-0.483131058169057	0.859428040820133	-0.562154171404526	0.574175225395474	0.761654965078972	no	no	SL020280	PGK2	Phosphoglycerate kinase 2	5232	PGK2
seq.13937.75	seq.13937.75	-0.342046654857838	0.863948881506107	-0.395910756040976	0.692280969705954	0.838115043752744	no	no	SL008246	CAND1	Cullin-associated NEDD8-dissociated protein 1	55832	CAND1
seq.13940.19	seq.13940.19	-2.07782149239582	0.775130363248894	-2.68060908320867	0.00750661730854054	0.08916216063731	yes	no	SL025893	IP16:HIN 1	Gamma-interferon-inducible protein 16:Isoform 2, Hematopoietic expression, interferon-inducible nature, and nuclear localization 1	3428	IFI16
seq.13942.140	seq.13942.140	-1.00408296726853	0.807881221141921	-1.24285964445279	0.21429936703382	0.44562213494566	no	no	SL020269	SPSB1	SPRY domain-containing SOCS box protein 1	80176	SPSB1
seq.13946.8	seq.13946.8	-0.603254636628694	0.78220490677245	-0.771223283573937	0.440812112869002	0.666947751522763	no	no	SL020297	DDX23	Probable ATP-dependent RNA helicase DDX23	9416	DDX23
seq.13948.50	seq.13948.50	-0.78015674784523	0.845855545675352	-0.922328584158344	0.356647240268075	0.592952708913512	no	no	SL025871	GABR2:ECD	Gamma-aminobutyric acid type B receptor subunit 2:Extracellular domain	9568	GABBR2
seq.13950.9	seq.13950.9	-0.83439449686913	0.8301510548384	-1.00511165047132	0.315160072303679	0.555311032390798	no	no	SL025806	C43BP:START domain	Collagen type IV alpha-3-binding protein:StAR-related lipid-transfer domain, isoform 2	10087	CERT1
seq.13955.33	seq.13955.33	-1.91305174795822	0.797720392278572	-2.39814823147979	0.0167161899091679	0.131023316608965	yes	no	SL007277	DAPK1	Death-associated protein kinase 1	1612	DAPK1
seq.13959.7	seq.13959.7	-1.08566759928801	0.819567556470635	-1.32468347571408	0.185670696109492	0.413601131276477	no	no	SL000499	LAP	Cytosol aminopeptidase	51056	LAP3
seq.13960.15	seq.13960.15	-1.63960984256072	0.75785843936267	-2.16347771219592	0.0308126157253306	0.16808866972507	yes	no	SL020282	AGAP3	Arf-GAP with GTPase, ANK repeat and PH domain-containing protein 3	116988	AGAP3
seq.13966.30	seq.13966.30	-0.190148635545142	0.808890487540924	-0.235073398035876	0.814214509792155	0.906178838222924	no	no	SL008254	MYOM3	Myomesin-3	127294	MYOM3
seq.13969.24	seq.13969.24	-0.729510990652758	0.825894257500997	-0.883298296394654	0.377351890780984	0.6114690501978	no	no	SL020292	IMA7	Importin subunit alpha-7	23633	KPNA6
seq.13972.4	seq.13972.4	-0.0542930532337704	0.791678239950396	-0.0685796962629316	0.945342055004219	0.974739235380339	no	no	SL020263	DHB14	17-beta-hydroxysteroid dehydrogenase 14	51171	HSD17B14
seq.13973.62	seq.13973.62	1.85556583709639	0.736660428998317	2.51888898066579	0.011974858330693	0.112073405022619	yes	no	SL020271	TTL	Tubulin--tyrosine ligase	150465	TTL
seq.13975.56	seq.13975.56	0.362131229829097	0.867516277174212	0.417434507406222	0.676477438243121	0.828336630400205	no	no	SL020284	LIPA1	Liprin-alpha-1	8500	PPFIA1
seq.13976.9	seq.13976.9	-0.824295940010302	0.805204510391314	-1.02371003809915	0.306295011140369	0.546377569595356	no	no	SL015120	ARHG1	Rho guanine nucleotide exchange factor 1	9138	ARHGEF1
seq.13977.28	seq.13977.28	-0.916515687921094	0.81584238095768	-1.12339798631843	0.261620000359164	0.501391014133005	no	no	SL015168	BARD1	BRCA1-associated RING domain protein 1	580	BARD1
seq.13979.3	seq.13979.3	-2.52169601722289	0.809761244233105	-3.1141228790359	0.00191352546693897	0.0453333240358294	yes	yes	SL020254	S26A7	Anion exchange transporter	115111	SLC26A7
seq.13982.33	seq.13982.33	-0.987345884790777	0.78860626815193	-1.2520137420472	0.210946513052323	0.441165280164089	no	no	SL016529	RGS18	Regulator of G-protein signaling 18	64407	RGS18
seq.13983.27	seq.13983.27	1.63054337282232	0.786093870558672	2.07423494049572	0.0383905622707977	0.188034705625366	yes	no	SL008181	QOR	Quinone oxidoreductase	1429	CRYZ
seq.13984.23	seq.13984.23	-1.62560048908175	0.825361799675882	-1.96956109395919	0.0492481760392384	0.212489567121982	yes	no	SL020293	DDX25	ATP-dependent RNA helicase DDX25	29118	DDX25
seq.13985.12	seq.13985.12	-1.36437349668351	0.802837215845063	-1.6994397740361	0.0896418275818272	0.284142780243439	no	no	SL007669	SMUF2	E3 ubiquitin-protein ligase SMURF2	64750	SMURF2
seq.13986.6	seq.13986.6	0.523119277017959	0.850906265919749	0.614778969164738	0.538883034304554	0.737114300068723	no	no	SL010800	LANC1	LanC-like protein 1	10314	LANCL1
seq.13988.67	seq.13988.67	-0.432954966573268	0.756529488148073	-0.572290932945799	0.567292589543119	0.756251890202341	no	no	SL020265	NMRL1	NmrA-like family domain-containing protein 1	57407	NMRAL1
seq.13990.1	seq.13990.1	0.390968413302363	0.752946320902152	0.519251376159085	0.603735252104051	0.783420462804674	no	no	SL003652	pyruvate carboxylase	Pyruvate carboxylase, mitochondrial	5091	PC
seq.13993.20	seq.13993.20	-0.0749494156868549	0.84054863023434	-0.0891672569449782	0.928972264117353	0.965502898363609	no	no	SL020300	E41L1	Band 4.1-like protein 1	2036	EPB41L1
seq.13994.1	seq.13994.1	-1.67530885387213	0.797373479541101	-2.10103407858046	0.0359637514906224	0.182601533568719	yes	no	SL020302	FBRL	rRNA 2'-O-methyltransferase fibrillarin	2091	FBL
seq.13996.16	seq.13996.16	-2.07380626357115	0.816459575806733	-2.5399987029634	0.0112815026865068	0.109434576591984	yes	no	SL020266	COAC	Phosphopantothenoylcysteine decarboxylase	60490	PPCDC
seq.13998.26	seq.13998.26	1.85223136189129	0.77762915828787	2.38189546025949	0.0174666777434386	0.13459182244275	yes	no	SL020277	PURA1	Adenylosuccinate synthetase isozyme 1	122622	ADSS1
seq.14005.2	seq.14005.2	-1.90252014907203	0.863154768866083	-2.20414717927279	0.0278103027959072	0.16207245180479	yes	no	SL008319	CHD7	Chromodomain-helicase-DNA-binding protein 7	55636	CHD7
seq.14006.36	seq.14006.36	-0.479314864267556	0.819063671913529	-0.585198539141361	0.558586346351771	0.749393305760308	no	no	SL020278	GNMT	Glycine N-methyltransferase	27232	GNMT
seq.14007.22	seq.14007.22	0.501672848117034	0.763073039684967	0.657437521739922	0.511096870208462	0.71771077312833	no	no	SL020287	PAPS1	Bifunctional 3'-phosphoadenosine 5'-phosphosulfate synthase 1	9061	PAPSS1
seq.14009.65	seq.14009.65	-0.50979218740575	0.814451346245813	-0.625933261398143	0.531544930399627	0.731225123011405	no	no	SL005721	TNFAIP3	Tumor necrosis factor alpha-induced protein 3	7128	TNFAIP3
seq.14011.17	seq.14011.17	-0.177998373989995	0.78671934353035	-0.226253969034547	0.821064177433159	0.909320266141055	no	no	SL004809	S100A11	Protein S100-A11	6282	S100A11
seq.14012.17	seq.14012.17	-1.61391712897466	0.773644035045905	-2.08612366393919	0.0372972773530083	0.18607264341986	yes	no	SL007593	LGP2	Probable ATP-dependent RNA helicase DHX58	79132	DHX58
seq.14013.11	seq.14013.11	0.157954100777811	0.721389531680373	0.218958127115984	0.826740916439985	0.911733497042106	no	no	SL015118	TANK	TRAF family member-associated NF-kappa-B activator	10010	TANK
seq.14019.73	seq.14019.73	-1.18382969128249	0.80873961190218	-1.46379585451254	0.143659433709419	0.362695321561712	no	no	SL020305	EVPL	Envoplakin	2125	EVPL
seq.14022.17	seq.14022.17	-0.675156033495642	0.798974898824014	-0.845027840661056	0.398358807552848	0.62869474056711	no	no	SL004350	IL-17B	Interleukin-17B	27190	IL17B
seq.14023.84	seq.14023.84	-0.390864519361842	0.838206736256201	-0.466310401068374	0.641125740491532	0.806967323112276	no	no	SL004660	BSP	Bone sialoprotein 2	3381	IBSP
seq.14024.196	seq.14024.196	-0.847412023385978	0.794260586845391	-1.06691939323301	0.286343942477452	0.527809078121959	no	no	SL004644	EDA	Ectodysplasin-A, secreted form	1896	EDA
seq.14025.18	seq.14025.18	-1.11877656326659	0.832921555436201	-1.34319559382838	0.179605942771483	0.406210877595198	no	no	SL004126	4-1BB	Tumor necrosis factor receptor superfamily member 9	3604	TNFRSF9
seq.14026.24	seq.14026.24	-1.83558757643584	0.787580970382374	-2.33066522105613	0.0200293991557729	0.141944096866883	yes	no	SL004352	IL-17F	Interleukin-17F	112744	IL17F
seq.14028.22	seq.14028.22	-0.60791654432432	0.813711322542116	-0.747091170398278	0.45523748649401	0.677907064233733	no	no	SL020311	P3C2A	Phosphatidylinositol 4-phosphate 3-kinase C2 domain-containing subunit alpha	5286	PIK3C2A
seq.14029.42	seq.14029.42	-0.359562975025126	0.830142369850526	-0.433134108176973	0.665039119989407	0.822270654013785	no	no	SL010966	CSN2	COP9 signalosome complex subunit 2	9318	COPS2
seq.14030.21	seq.14030.21	-0.491312201546658	0.821684825600036	-0.597932669850483	0.550061363120105	0.744646480658751	no	no	SL004649	OX40 Ligand	Tumor necrosis factor ligand superfamily member 4	7292	TNFSF4
seq.14031.18	seq.14031.18	0.242609509050404	0.847280867536446	0.286338944199006	0.774695856119674	0.882807962680844	no	no	SL001691	FGF7	Fibroblast growth factor 7	2252	FGF7
seq.14032.2	seq.14032.2	0.767083847723869	0.779037442753174	0.984655942868343	0.325103600022326	0.565010663045714	no	no	SL003310	VEGF121	Vascular endothelial growth factor A, isoform 121	7422	VEGFA
seq.14034.22	seq.14034.22	-1.86562315707983	0.818892919623462	-2.27822601999986	0.0229873341809987	0.148876337976037	yes	no	SL001890	GA733-1 protein	Tumor-associated calcium signal transducer 2	4070	TACSTD2
seq.14035.13	seq.14035.13	-2.17140351687352	0.804438334362595	-2.69927901756951	0.00710197389393746	0.0873038273683257	yes	no	SL007386	TIAM1	T-lymphoma invasion and metastasis-inducing protein 1	7074	TIAM1
seq.14038.130	seq.14038.130	-0.228804235370882	0.819459937529202	-0.279213448873123	0.780156292821602	0.887182514659527	no	no	SL007049	CYTF	Cystatin-F	8530	CST7
seq.14039.33	seq.14039.33	-1.96124809739119	0.859168355925376	-2.28272850584541	0.0227192288361989	0.148325657473561	yes	no	SL003863	kallikrein 5	Kallikrein-5	25818	KLK5
seq.14041.13	seq.14041.13	-0.850981762373914	0.735273384345086	-1.15736783146569	0.247482406338099	0.482873125918595	no	no	SL004068	Granzyme B	Granzyme B	3002	GZMB
seq.14042.11	seq.14042.11	0.616118450311243	0.867273870420313	0.710408178229386	0.477666995744229	0.697628439326396	no	no	SL003770	SARP-2	Secreted frizzled-related protein 1	6422	SFRP1
seq.14043.12	seq.14043.12	-0.267298733890902	0.8006409288733	-0.33385594497031	0.738579520075665	0.865075691358159	no	no	SL008204	EEA1	Early endosome antigen 1	8411	EEA1
seq.14045.12	seq.14045.12	0.229583673833789	0.756751088358294	0.303380698575341	0.761682024669251	0.874902867303269	no	no	SL020317	NCOA2	Nuclear receptor coactivator 2	10499	NCOA2
seq.14047.78	seq.14047.78	-1.56924598802981	0.911218132077181	-1.72214087142078	0.0854471512695965	0.27710809993833	no	no	SL003951	BDNF	Brain-derived neurotrophic factor	627	BDNF
seq.14048.7	seq.14048.7	-1.53877797593536	0.745856492718902	-2.06310193845197	0.0394389818513191	0.189938969813879	yes	no	SL004588	IL-1 R AcP	Interleukin-1 Receptor accessory protein	3556	IL1RAP
seq.14049.17	seq.14049.17	-1.96932660254004	0.781504313722591	-2.51991776367736	0.0119402097259808	0.112073405022619	yes	no	SL000483	IL-7	Interleukin-7	3574	IL7
seq.14050.61	seq.14050.61	-0.732583926901608	0.837788451930385	-0.874425906938236	0.382160067129407	0.614687043941168	no	no	SL004140	Ephrin-A4	Ephrin-A4	1945	EFNA4
seq.14051.54	seq.14051.54	-2.0515408524992	0.82377273235229	-2.49042092791905	0.0129697493044386	0.116681707846035	yes	no	SL007629	FOXC2	Forkhead box protein C2	2303	FOXC2
seq.14052.26	seq.14052.26	-1.78265086614408	0.805542857324606	-2.21298078672645	0.0271926730487847	0.160801855756258	yes	no	SL009417	UN13A	Protein unc-13 homolog A	23025	UNC13A
seq.14054.17	seq.14054.17	0.103565752695962	0.789262817792972	0.131218334832452	0.895637002110525	0.946865707931726	no	no	SL004151	IL-15 Ra	Interleukin-15 receptor subunit alpha	3601	IL15RA
seq.14056.4	seq.14056.4	-1.93123786984416	0.791296699811935	-2.44059891858913	0.014888209494534	0.123499314575533	yes	no	SL013948	Glycoprotein hormones a-chain	Glycoprotein hormones alpha chain	1081	CGA
seq.14057.68	seq.14057.68	-0.291492297900148	0.79164047290196	-0.368212980359137	0.712816029522756	0.850660062781833	no	no	SL004686	TNFSF15	Tumor necrosis factor ligand superfamily member 15	9966	TNFSF15
seq.14061.48	seq.14061.48	-1.14576879902074	0.821572328310173	-1.39460490517905	0.163538788631745	0.386539138861792	no	no	SL002541	sRANKL	Tumor necrosis factor ligand superfamily member 11	8600	TNFSF11
seq.14063.17	seq.14063.17	-0.191040836651068	0.769713223892877	-0.248197420442988	0.804048096474596	0.899764192230009	no	no	SL000530	OSM	Oncostatin-M	5008	OSM
seq.14065.11	seq.14065.11	-0.588473838447052	0.782353775586938	-0.752183803299941	0.452171296649803	0.675724983329984	no	no	SL025816	CD5:CD	T-cell surface glycoprotein CD5:Cytoplasmic domain	921	CD5
seq.14066.49	seq.14066.49	-0.255047699250987	0.816520501890579	-0.312359210406165	0.754852445912944	0.872979341619428	no	no	SL020306	MAGI2	Membrane-associated guanylate kinase, WW and PDZ domain-containing protein 2	9863	MAGI2
seq.14067.6	seq.14067.6	-1.74544924621317	0.779128594081269	-2.24025823140449	0.0253597661601309	0.156006549359423	yes	no	SL008289	PKP2	Plakophilin-2	5318	PKP2
seq.14068.29	seq.14068.29	-0.354648587562861	0.780675000291752	-0.45428454533618	0.649752565854887	0.812041059687128	no	no	SL003197	TECK	C-C motif chemokine 25	6370	CCL25
seq.14069.61	seq.14069.61	-1.43877381013903	0.793930439806782	-1.81221645877337	0.0703436694851836	0.252914746811522	no	no	SL010369	Carbonic Anhydrase IV	Carbonic anhydrase 4	762	CA4
seq.14072.9	seq.14072.9	0.264716577705257	0.822931109360708	0.321675258954424	0.747786366215154	0.868667898601548	no	no	SL005679	TCTP	Translationally-controlled tumor protein	7178	TPT1
seq.14074.2	seq.14074.2	-0.939851083021926	0.790645407133389	-1.18871377047456	0.234920225548154	0.470098227495958	no	no	SL020307	SHC2	SHC-transforming protein 2	25759	SHC2
seq.14076.74	seq.14076.74	-1.8140985738924	0.786037778624314	-2.30790252482184	0.021269823373092	0.146373841099605	yes	no	SL007888	Cystatin-S	Cystatin-S	1472	CST4
seq.14077.6	seq.14077.6	1.08444162094196	0.796286358831132	1.36187391497427	0.17363752928592	0.399142367142564	no	no	SL002086	Ficolin-3	Ficolin-3	8547	FCN3
seq.14078.69	seq.14078.69	0.119981076907124	0.750934512411008	0.159775686060697	0.873099843350643	0.936342421028406	no	no	SL003186	Lymphotactin	Lymphotactin	6375	XCL1
seq.14079.14	seq.14079.14	1.15468727912783	0.801832291346794	1.44006083515091	0.150258220755751	0.369327516385743	no	no	SL004152	IL-18 Ra	Interleukin-18 receptor 1	8809	IL18R1
seq.14081.5	seq.14081.5	-0.552939000403198	0.813046450176264	-0.680082915660384	0.496657175709965	0.710140046010803	no	no	SL005227	ULBP-1	NKG2D ligand 1	80329	ULBP1
seq.14082.56	seq.14082.56	-1.24746911268436	0.834939195545036	-1.49408378399343	0.135564985295035	0.353210290855299	no	no	SL016540	TLN2	Talin-2	83660	TLN2
seq.14083.25	seq.14083.25	0.276689879205062	0.932431290643053	0.296740233818454	0.766745174539069	0.878137502596451	no	no	SL020314	SPS1	Selenide, water dikinase 1	22929	SEPHS1
seq.14085.28	seq.14085.28	0.381489272934081	0.728927464078112	0.523356975466081	0.600877024148683	0.781065111442918	no	no	SL001718	IL-13	Interleukin-13	3596	IL13
seq.14086.11	seq.14086.11	1.51574848893577	0.742405438663955	2.0416721241476	0.041525724933756	0.193955883337468	yes	no	SL012754	ASM3A	Acid sphingomyelinase-like phosphodiesterase 3a	10924	SMPDL3A
seq.14090.23	seq.14090.23	-0.30830568584782	0.774418024075945	-0.398112745652709	0.690657866226519	0.836711511542357	no	no	SL020308	DEFI6	Differentially expressed in FDCP 6 homolog	50619	DEF6
seq.14091.42	seq.14091.42	-0.169432488884691	1.01249527223036	-0.167341511147463	0.86714545269442	0.932419962989617	no	no	SL005371	Carbonyl reductase 3	Carbonyl reductase [NADPH] 3	874	CBR3
seq.14093.10	seq.14093.10	-0.86091456294821	0.793848403387783	-1.08448232593808	0.27849176087348	0.52104408802989	no	no	SL004343	Flt3 ligand	Fms-related tyrosine kinase 3 ligand	2323	FLT3LG
seq.14094.29	seq.14094.29	-1.09990605698843	0.850313601026154	-1.2935298878685	0.196217267815008	0.42531880832643	no	no	SL000138	HB-EGF	Heparin-binding EGF-like growth factor	1839	HBEGF
seq.14095.1	seq.14095.1	-1.76458715189708	0.776755732738712	-2.27174010763388	0.0233783832274385	0.149359805636129	yes	no	SL005204	NKG2D	NKG2-D type II integral membrane protein	100528032	KLRK1
seq.14098.28	seq.14098.28	-0.948180582066349	0.794969062532042	-1.19272639245396	0.233345388638551	0.468661021013771	no	no	SL020309	SYCC	Cysteine--tRNA ligase, cytoplasmic	833	CARS1
seq.14099.20	seq.14099.20	-1.17286888798752	0.818622569843262	-1.43273460956749	0.152341135392449	0.372664483577244	no	no	SL009468	PSA4	Proteasome subunit alpha type-4	5685	PSMA4
seq.14100.63	seq.14100.63	-1.12347224944165	0.788786777403295	-1.424304110599	0.154765172508117	0.374986828517231	no	no	SL007929	C1QC	Complement C1q subcomponent subunit C	714	C1QC
seq.14102.6	seq.14102.6	-0.317470086308965	0.780318196330289	-0.406846960383566	0.684233898035238	0.832061270538072	no	no	SL000678	Granulysin	Granulysin	10578	GNLY
seq.14103.12	seq.14103.12	-1.97291102162281	0.798183728548435	-2.47175048933999	0.0136613778339646	0.119557846424176	yes	no	SL010619	TPSG1	Tryptase gamma	25823	TPSG1
seq.14104.1	seq.14104.1	-1.76795152071655	0.826481322345983	-2.1391306408452	0.032740212485714	0.173567541191222	yes	no	SL026018	TRIL:CD	TLR4 interactor with leucine rich repeats:Cytoplasmic domain	9865	TRIL
seq.14106.46	seq.14106.46	-1.52205918382715	0.829139223151024	-1.83571002472031	0.0667875328670076	0.247027698189076	no	no	SL003682	GDP/GTP exchange protein	Rap1 GTPase-GDP dissociation stimulator 1	5910	RAP1GDS1
seq.14107.1	seq.14107.1	-1.63827048678183	0.79643045057245	-2.05701638555418	0.0400222975496008	0.191208914111436	yes	no	SL020315	MTHFS	5-formyltetrahydrofolate cyclo-ligase	10588	MTHFS
seq.14109.15	seq.14109.15	1.30025529846402	0.786146289252608	1.65396099458814	0.098544599952046	0.296718495507784	no	no	SL003190	MIP-5	C-C motif chemokine 15	6359	CCL15
seq.14110.200	seq.14110.200	0.0546655145142317	0.809604889718929	0.0675212257342096	0.946184361922576	0.974879610056702	no	no	SL000532	ON	SPARC	6678	SPARC
seq.14112.40	seq.14112.40	-1.07916586053943	0.828637355519555	-1.30233793269288	0.193191814677696	0.421432383613108	no	no	SL005213	RELT	Tumor necrosis factor receptor superfamily member 19L	84957	RELT
seq.14114.18	seq.14114.18	-1.71824443128021	0.879266650198652	-1.95417900916862	0.0510430895662884	0.216828368497064	no	no	SL019019	PIANP	PILR alpha-associated neural protein	196500	PIANP
seq.14120.2	seq.14120.2	-0.0919056206855637	0.771738947992069	-0.119089001435895	0.905236027546578	0.951129202435177	no	no	SL018629	RNF43	E3 ubiquitin-protein ligase RNF43	54894	RNF43
seq.14121.24	seq.14121.24	1.11060647746725	0.778662824131192	1.42629960369102	0.15418876962122	0.374644919122403	no	no	SL004159	TRAIL R4	Tumor necrosis factor receptor superfamily member 10D	8793	TNFRSF10D
seq.14122.132	seq.14122.132	-1.39612828860655	0.799136951574907	-1.74704509140156	0.0810297532886831	0.271983695638163	no	no	SL018971	ZNRF3	E3 ubiquitin-protein ligase ZNRF3	84133	ZNRF3
seq.14123.34	seq.14123.34	0.108543978208836	0.798743257680968	0.135893451575388	0.891941169628962	0.944090428146625	no	no	SL025873	GI24:ECD	V-type immunoglobulin domain-containing suppressor of T-cell activation:Extracellular domain	64115	VSIR
seq.14127.240	seq.14127.240	-0.288802605777869	0.815453013170834	-0.354162166443999	0.723314694962821	0.855437677505748	no	no	SL001880	IFN-b	Interferon beta	3456	IFNB1
seq.14128.121	seq.14128.121	-0.554158532380028	0.777532092557816	-0.712714674653537	0.476239094076644	0.696150772576494	no	no	SL017106	IFN10	Interferon alpha-10	3446	IFNA10
seq.14129.1	seq.14129.1	-1.35951543861185	0.801332845547995	-1.69656771984947	0.0901841629425383	0.285041846689429	no	no	SL019978	IFNA7	Interferon alpha-7	3444	IFNA7
seq.14131.37	seq.14131.37	-0.274283878169003	0.839110478507717	-0.326874571578217	0.743851936001607	0.868297317266824	no	no	SL025841	EFNB2:ECD	Ephrin-B2:Extracellular domain	1948	EFNB2
seq.14132.21	seq.14132.21	0.484042403684704	0.823110318240607	0.588065041778776	0.556661740790486	0.748967490351429	no	no	SL020171	HHLA2	HERV-H LTR-associating protein 2	11148	HHLA2
seq.14133.93	seq.14133.93	1.22168340919806	0.756450796331537	1.61502032270003	0.106717550298091	0.309407375559541	no	no	SL000145	IL-1 sRII	Interleukin-1 receptor type 2	7850	IL1R2
seq.14134.49	seq.14134.49	0.585725088422066	0.797709789306408	0.734258368486792	0.463015688070284	0.683754587267388	no	no	SL015046	AMGO2	Amphoterin-induced protein 2	347902	AMIGO2
seq.14135.3	seq.14135.3	-1.71917725533859	0.804988640834329	-2.13565405538735	0.0330237299950925	0.174058600003036	yes	no	SL020172	RXFP1	Relaxin receptor 1	59350	RXFP1
seq.14136.234	seq.14136.234	0.578376838665755	0.819666827673752	0.705624308729452	0.480636050560279	0.698793471330131	no	no	SL007696	C1QR1	Complement component C1q receptor	22918	CD93
seq.14139.16	seq.14139.16	-1.66720030207907	0.818709087293892	-2.03637693529179	0.0420555467384999	0.194822943443127	yes	no	SL007828	NRG4	Neuregulin-4	145957	NRG4
seq.14144.3	seq.14144.3	-4.00886178047081	0.777642553575468	-5.15514713288096	3.22755494302063e-07	0.000441448827331647	yes	yes	SL019979	H2A3	Histone H2A type 3	92815	H2AW
seq.14146.92	seq.14146.92	-5.39076624411888	0.850471216297405	-6.33856401112317	3.95480405388158e-10	2.16367329787861e-06	yes	yes	SL008158	H31	Histone H3.1	8350	H3C1
seq.14149.9	seq.14149.9	-2.21993784729713	0.808140820834829	-2.74696908022031	0.00615596196509844	0.0805724112704631	yes	no	SL005179	IL-1F8	Interleukin-36 beta	27177	IL36B
seq.14150.7	seq.14150.7	-0.226633581849895	0.796711565665603	-0.284461267561187	0.77613369355703	0.883710184693134	no	no	SL005177	IL-1F6	Interleukin-36 alpha	27179	IL36A
seq.14153.8	seq.14153.8	-1.24325069761689	0.81025777190603	-1.5343891052008	0.12534632560686	0.337777885227667	no	no	SL004139	Ephrin-A3	Ephrin-A3	1944	EFNA3
seq.14156.33	seq.14156.33	-0.853747550627258	0.819937215266374	-1.04123527354457	0.298094461590227	0.53823193615096	no	no	SL004815	14-3-3 protein beta/alpha	14-3-3 protein beta/alpha	7529	YWHAB
seq.14157.21	seq.14157.21	-0.840830466688997	0.866406433993736	-0.97048040469085	0.332113021975409	0.571380611077819	no	no	SL004984	14-3-3E	14-3-3 protein epsilon	7531	YWHAE
seq.14158.17	seq.14158.17	-0.711976015426559	0.796874679492702	-0.893460457144666	0.371890887087174	0.605413835905545	no	no	SL003848	Annexin V	Annexin A5	308	ANXA5
seq.14175.78	seq.14175.78	-0.844118784135294	0.741934292966797	-1.13772714394948	0.255589710469586	0.493412599145767	no	no	SL019907	SCP2D	SCP2 sterol-binding domain-containing protein 1	140856	SCP2D1
seq.14178.18	seq.14178.18	-0.261902160191786	0.716684883106951	-0.365435585938963	0.714887034148704	0.850989330684847	no	no	SL007463	CDKN3	Cyclin-dependent kinase inhibitor 3	1033	CDKN3
seq.14186.13	seq.14186.13	-0.139018446549361	0.877222932417695	-0.158475618240184	0.874123746849089	0.936445402809057	no	no	SL019795	RFFL	E3 ubiquitin-protein ligase rififylin	117584	RFFL
seq.14192.31	seq.14192.31	-2.22760754849662	0.767294260139598	-2.9031985044321	0.00379972064729488	0.0638926372315557	yes	no	SL019930	PDCL2	Phosducin-like protein 2	132954	PDCL2
seq.14197.2	seq.14197.2	-0.889282323126085	0.798325777955083	-1.11393412023346	0.265656397614582	0.506357942773116	no	no	SL019864	PRDM1	PR domain zinc finger protein 1	639	PRDM1
seq.14205.6	seq.14205.6	-1.31166126085174	0.779721550089987	-1.68221753098957	0.092933691139439	0.28921514460971	no	no	SL019865	HEXI2	Protein HEXIM2	124790	HEXIM2
seq.14206.28	seq.14206.28	-1.34040885494313	0.796328123657909	-1.68323686571058	0.0927361854678726	0.288983640070698	no	no	SL025794	APBB1:PID 2	Amyloid beta A4 precursor protein-binding family B member 1:Phosphotyrosine Interaction Domain 2	322	APBB1
seq.14226.120	seq.14226.120	0.403622802300204	0.842052291280986	0.479332229695837	0.631838932804562	0.800924652774273	no	no	SL008524	BHMT2	S-methylmethionine--homocysteine S-methyltransferase BHMT2	23743	BHMT2
seq.14227.21	seq.14227.21	1.11041774534481	0.77510025458899	1.43261176702055	0.1523762474433	0.372664483577244	no	no	SL008040	MYL6B	Myosin light chain 6B	140465	MYL6B
seq.14246.50	seq.14246.50	-1.66106594030805	0.743561041808499	-2.23393352651718	0.025774935059293	0.157031926179724	yes	no	SL016379	DOK2	Docking protein 2	9046	DOK2
seq.14249.68	seq.14249.68	-1.14934192026955	0.78675624231026	-1.46086152032881	0.144462961693584	0.363508130688776	no	no	SL019794	TRIM1	Probable E3 ubiquitin-protein ligase MID2	11043	MID2
seq.14250.115	seq.14250.115	-2.30434993682186	0.80674324581259	-2.85636099066539	0.00440113946233244	0.0682114277575659	yes	no	SL008191	BLMH	Bleomycin hydrolase	642	BLMH
seq.14260.112	seq.14260.112	-1.59625556244282	0.80529224875777	-1.982206540427	0.0478126183470318	0.20893197681838	yes	no	SL015522	ARHG8	Neuroepithelial cell-transforming gene 1 protein	10276	NET1
seq.14268.4	seq.14268.4	-0.376917762146195	0.802918609644087	-0.469434582308752	0.638892451840213	0.805572851813276	no	no	SL007647	SRXN1	Sulfiredoxin-1	140809	SRXN1
seq.14271.23	seq.14271.23	-1.17544904949295	0.816179110417331	-1.44018516829218	0.150223060390737	0.369327516385743	no	no	SL007707	RAB6B	Ras-related protein Rab-6B	51560	RAB6B
seq.14273.19	seq.14273.19	-1.36048457086418	0.785120755913638	-1.73283480358508	0.083526978598533	0.274654125611118	no	no	SL010939	PPCE	Prolyl endopeptidase	5550	PREP
seq.14286.2	seq.14286.2	-0.563384214867874	0.817337933949785	-0.689291652163163	0.490848217543035	0.706355165140816	no	no	SL005769	NF-ATc1	Nuclear factor of activated T-cells, cytoplasmic 1	4772	NFATC1
seq.14287.6	seq.14287.6	-1.05427998850988	0.82652287087246	-1.27556057510787	0.202497081958427	0.431342130011861	no	no	SL008533	RAB5C	Ras-related protein Rab-5C	5878	RAB5C
seq.14291.53	seq.14291.53	1.14779776656728	0.789744174449997	1.45337921278957	0.146527509346057	0.365431809402111	no	no	SL019710	AGAP2	Arf-GAP with GTPase, ANK repeat and PH domain-containing protein 2	116986	AGAP2
seq.14309.8	seq.14309.8	-0.865610108814285	0.770174771725037	-1.12391387071209	0.261401199779781	0.501391014133005	no	no	SL013160	HNRH1	Heterogeneous nuclear ribonucleoprotein H	3187	HNRNPH1
seq.14324.52	seq.14324.52	-2.34043511553872	0.81314224611176	-2.8782603864577	0.00410992851443498	0.0665249079954845	yes	no	SL005089	CSPG6	Structural maintenance of chromosomes protein 3	9126	SMC3
seq.14326.4	seq.14326.4	-1.76842324722478	0.794063695156074	-2.22705465318774	0.0262331548248833	0.158587392317057	yes	no	SL006253	UB2E1	Ubiquitin-conjugating enzyme E2 E1	7324	UBE2E1
seq.14329.4	seq.14329.4	-1.65316169226468	0.810242393648014	-2.0403297892394	0.0416594965269874	0.19418603451742	yes	no	SL011624	DIDO1	Death-inducer obliterator 1	11083	DIDO1
seq.14331.262	seq.14331.262	-0.785955689692355	0.800570155193069	-0.981744928403945	0.326535092133012	0.565876936667631	no	no	SL019738	DYLT1	Dynein light chain Tctex-type 1	6993	DYNLT1
seq.14341.8	seq.14341.8	-0.564753005991775	0.808925816284197	-0.6981517892283	0.485293874426949	0.702578138922952	no	no	SL019767	FA69C	Protein FAM69C	125704	DIPK1C
seq.14597.5	seq.14597.5	-1.88076895220228	0.806577862653601	-2.33178845996918	0.0199698622360095	0.141713657584724	yes	no	SL020074	SEM6C	Semaphorin-6C, cytoplasmic	10500	SEMA6C
seq.14599.18	seq.14599.18	-1.71320651434859	0.791891048861623	-2.16343715061737	0.0308157440567072	0.16808866972507	yes	no	SL007723	STAB1	Stabilin-1	23166	STAB1
seq.14615.46	seq.14615.46	-0.170518591569767	0.8075845016753	-0.211146438813565	0.832829090400806	0.913847878769329	no	no	SL020089	KRA24	Keratin-associated protein 2-4	730755	KRTAP2-4
seq.14618.26	seq.14618.26	-1.10799255374369	0.812222897541653	-1.3641483847565	0.172921014434761	0.398504999988449	no	no	SL012766	ECOP	Vesicular, overexpressed in cancer, prosurvival protein 1	81552	VOPP1
seq.14619.8	seq.14619.8	-0.326344064725955	0.798181616288008	-0.408859410022042	0.682756970783817	0.831336074996401	no	no	SL020098	ZN526	Zinc finger protein 526	116115	ZNF526
seq.14624.51	seq.14624.51	-2.4048151516517	0.797519861121874	-3.01536710103851	0.00265136968810448	0.053325688877084	yes	no	SL011618	CTCF	Transcriptional repressor CTCF	10664	CTCF
seq.14628.72	seq.14628.72	0.546265834868405	0.732130506544043	0.746131775667981	0.455816432324503	0.677907064233733	no	no	SL020051	FBX3	F-box only protein 3	26273	FBXO3
seq.14633.26	seq.14633.26	-0.523356858499601	0.777981898582864	-0.672710842569632	0.501333882109821	0.712414978966969	no	no	SL020121	T185A	Transmembrane protein 185A	84548	TMEM185A
seq.14634.13	seq.14634.13	-2.70288058033296	0.793009930795042	-3.40838175585412	0.000687602086685055	0.0259439380431306	yes	yes	SL020122	LSHR	Lutropin-choriogonadotropic hormone receptor	3973	LHCGR
seq.14645.253	seq.14645.253	-0.592522995343721	0.785788980365987	-0.75404849157817	0.451051530611603	0.67571273931437	no	no	SL020127	GSTA4	Glutathione S-transferase A4	2941	GSTA4
seq.14662.6	seq.14662.6	0.801471880619579	0.843022475604084	0.950712352058312	0.342049891700447	0.579895245637515	no	no	SL020179	MZF1	Myeloid zinc finger 1	7593	MZF1
seq.14674.63	seq.14674.63	-1.61073585277825	0.837486275644813	-1.92329820752953	0.0548124992409907	0.223548939205011	no	no	SL020191	PACN3	Protein kinase C and casein kinase substrate in neurons protein 3	29763	PACSIN3
seq.14675.20	seq.14675.20	-0.171895662070372	0.802625896943974	-0.214166603301577	0.830474060499737	0.912410661020848	no	no	SL011011	IF4B	Eukaryotic translation initiation factor 4B	1975	EIF4B
seq.14684.17	seq.14684.17	-1.81591552450642	0.87750586929036	-2.06940555961745	0.0388424043347596	0.189410147242296	yes	no	SL011179	CAN2	Calpain-2 catalytic subunit	824	CAPN2
seq.14687.6	seq.14687.6	0.46634342136209	0.780961437515158	0.597140139013635	0.550590050906005	0.744646480658751	no	no	SL007972	M6PBP	Perilipin-3	10226	PLIN3
seq.14696.45	seq.14696.45	-1.42686069740777	0.79609269186477	-1.7923298530294	0.0734741548894344	0.25861297960317	no	no	SL010617	TPSB2	Tryptase beta-2	64499	TPSB2
seq.14703.6	seq.14703.6	-1.27796826365517	0.798519363312193	-1.60042238469242	0.109916695606825	0.314515816770366	no	no	SL004332	EG-VEGF	Prokineticin-1	84432	PROK1
seq.14705.1	seq.14705.1	-1.39423915968746	0.758527022357689	-1.83808766015194	0.0664360532711162	0.246432022615401	no	no	SL003320	VEGF-D	Vascular endothelial growth factor D	2277	VEGFD
seq.14708.59	seq.14708.59	1.02449846596364	0.787351128559726	1.30119641517212	0.193581963718358	0.421897569014851	no	no	SL007931	CO8G	Complement component C8 gamma chain	733	C8G
seq.14711.27	seq.14711.27	-0.00232695675260289	0.816677197464779	-0.00284929805782075	0.99772733303617	0.998496578491833	no	no	SL004438	Cystatin M	Cystatin-M	1474	CST6
seq.14713.46	seq.14713.46	-1.4475218584423	0.832194207248329	-1.73940391057103	0.0823649103195986	0.273448689194757	no	no	SL004589	Azurocidin	Azurocidin	566	AZU1
seq.14748.31	seq.14748.31	-0.460302898183244	0.819340400117412	-0.561796901650745	0.574418524658693	0.761668383036284	no	no	SL020313	RHG05	Rho GTPase-activating protein 5	394	ARHGAP5
seq.14755.4	seq.14755.4	-1.58880523044661	0.790569631958179	-2.0096967632203	0.0448130754035739	0.20162198645802	yes	no	SL000496	Lactoferrin	Lactotransferrin	4057	LTF
seq.14756.29	seq.14756.29	0.987454576288493	0.791884944595705	1.24696723056483	0.212790156870123	0.443552913543728	no	no	SL003177	sICAM-2	Intercellular adhesion molecule 2	3384	ICAM2
seq.15297.3	seq.15297.3	-0.247787085712222	0.803194658176804	-0.308501909455774	0.757784216359019	0.873420909505787	no	no	SL004825	S100A3	Protein S100-A3	6274	S100A3
seq.15300.66	seq.15300.66	-1.29462880112739	0.81410783958333	-1.59024239563888	0.112192243494425	0.31836294821473	no	no	SL017096	CC134	Coiled-coil domain-containing protein 134	79879	CCDC134
seq.15303.63	seq.15303.63	-0.0635832522631488	0.832301838604929	-0.0763944632991854	0.939125196492654	0.970890769087549	no	no	SL004826	S100A5	Protein S100-A5	6276	S100A5
seq.15304.1	seq.15304.1	0.444164006444927	0.79870365254937	0.556106141529724	0.578300485439729	0.763669311088766	no	no	SL002648	PAP1	Regenerating islet-derived protein 3-alpha	5068	REG3A
seq.15305.7	seq.15305.7	-0.153774185855105	0.811153704097975	-0.189574657772297	0.84969260316803	0.923454158111302	no	no	SL005696	Secretagogin	Secretagogin	10590	SCGN
seq.15308.108	seq.15308.108	-0.0930119463059851	0.787265980048945	-0.118145517097287	0.905983291367265	0.95126753710874	no	no	SL012520	VWC2	Brorin	375567	VWC2
seq.15310.61	seq.15310.61	-2.10917530492692	0.804972896510551	-2.62018176521211	0.00896212890451712	0.096028900363589	yes	no	SL007011	PRC1	Protein regulator of cytokinesis 1	9055	PRC1
seq.15312.14	seq.15312.14	0.210910131578056	0.825775952277007	0.255408420403246	0.798476141767954	0.896830829729517	no	no	SL019555	AGO1	Protein argonaute-1	26523	AGO1
seq.15313.28	seq.15313.28	-1.64461298823589	0.805061537392133	-2.04284133802162	0.0414095030072713	0.193702813778598	yes	no	SL007399	MD2L1	Mitotic spindle assembly checkpoint protein MAD2A	4085	MAD2L1
seq.15315.64	seq.15315.64	0.788791064297322	0.731720760921932	1.07799464826375	0.281375053189269	0.523839036186199	no	no	SL019798	CUTC	Copper homeostasis protein cutC homolog	51076	CUTC
seq.15316.262	seq.15316.262	-1.33797752413678	0.790147494777331	-1.69332628778862	0.0907994232710588	0.285824881884904	no	no	SL019950	TXN4B	Thioredoxin-like protein 4B	54957	TXNL4B
seq.15318.75	seq.15318.75	-0.553224274662837	0.78714778963226	-0.702821353181075	0.482380343002751	0.700770806311218	no	no	SL004212	Calpactin I light chain	Protein S100-A10	6281	S100A10
seq.15319.226	seq.15319.226	-2.34420744795597	0.803448753522228	-2.91768135513215	0.00362950572740721	0.0624434774674366	yes	no	SL013808	CCNA1	Cyclin-A1	8900	CCNA1
seq.15322.35	seq.15322.35	-0.501689401879036	0.840642739224005	-0.596792642665472	0.550821940539653	0.744646480658751	no	no	SL007330	CRADD	Death domain-containing protein CRADD	8738	CRADD
seq.15323.112	seq.15323.112	-1.30249502361677	0.82883681114028	-1.57147342650582	0.116485126547973	0.324816578666647	no	no	SL019972	AGO3	Protein argonaute-3	192669	AGO3
seq.15324.58	seq.15324.58	0.93139700540128	0.776369784674799	1.19968219241224	0.230633238645671	0.465587445743027	no	no	SL005628	Ferritin light chain	Ferritin light chain	2512	FTL
seq.15325.14	seq.15325.14	-1.73102044727903	0.874486749708071	-1.97947018391862	0.0481202353851649	0.209894880309363	yes	no	SL007137	NEUM	Neuromodulin	2596	GAP43
seq.15326.64	seq.15326.64	-1.27163167832607	0.853376341600585	-1.49011827061084	0.136604235341079	0.353936223935017	no	no	SL006479	GBP1	Guanylate-binding protein 1	2633	GBP1
seq.15331.47	seq.15331.47	-0.704611055806395	0.787044518839522	-0.895262007345311	0.370927907996192	0.604438905093812	no	no	SL013819	RBBP4	Histone-binding protein RBBP4	5928	RBBP4
seq.15333.11	seq.15333.11	-0.507918233531075	0.753504334232321	-0.674074733821603	0.500466896548941	0.711915257404659	no	no	SL012799	SDF2	Stromal cell-derived factor 2	6388	SDF2
seq.15336.7	seq.15336.7	0.577561880178941	0.767403005895837	0.752618735842345	0.451909974140982	0.675724983329984	no	no	SL019976	SELM	Selenoprotein M	140606	SELENOM
seq.15339.32	seq.15339.32	-1.66290642062064	0.758924537838905	-2.19113539978019	0.0287421219110513	0.162446434891903	yes	no	SL008333	COF2	Cofilin-2	1073	CFL2
seq.15343.337	seq.15343.337	-0.578070556286375	0.822469018888666	-0.702847819201109	0.48236385696695	0.700770806311218	no	no	SL000491	Kininogen, HMW, Two Chain	Kininogen, HMW, Two Chain	3827	KNG1
seq.15361.37	seq.15361.37	-1.46254763367674	0.79482654764302	-1.84008402589695	0.0661421160711367	0.245791999178658	no	no	SL019275	ANKR1	Ankyrin repeat domain-containing protein 1	27063	ANKRD1
seq.15363.32	seq.15363.32	0.649010050914655	0.787794958360479	0.823831180978034	0.410291579850973	0.638971031416076	no	no	SL004840	Apo A-V	Apolipoprotein A-V	116519	APOA5
seq.15365.41	seq.15365.41	-0.949260887270469	0.811992777777332	-1.16905089952756	0.242746315438647	0.477893160044922	no	no	SL020583	BAI3	Adhesion G protein-coupled receptor B3	577	ADGRB3
seq.15367.38	seq.15367.38	-1.18199756110674	0.789090411631643	-1.49792412084018	0.134564382889347	0.35191287704953	no	no	SL012736	LPLC1	BPI fold-containing family B member 1	92747	BPIFB1
seq.15368.3	seq.15368.3	-1.32976052198677	0.807546807103979	-1.6466668065416	0.100036180220805	0.299083028052944	no	no	SL007531	BMPER	BMP-binding endothelial regulator protein	168667	BMPER
seq.15370.5	seq.15370.5	0.257803188994344	0.801255872661329	0.321748891696812	0.747730600503475	0.868667898601548	no	no	SL012877	BOLA1	BolA-like protein 1	51027	BOLA1
seq.15372.43	seq.15372.43	-2.17651918276489	0.808185527803279	-2.69309348891815	0.0072338087357097	0.0875578929050171	yes	no	SL014748	BRD2	Bromodomain-containing protein 2	6046	BRD2
seq.15374.15	seq.15374.15	-0.934322476362661	0.780150935255205	-1.19761758159916	0.231435901921422	0.466086562696967	no	no	SL005611	CA11 protein	Gastrokine-1	56287	GKN1
seq.15375.49	seq.15375.49	-0.746249840277682	0.818026943332264	-0.912255820374087	0.361920702193984	0.597538734105756	no	no	SL011428	Carboxypeptidase B1	Carboxypeptidase B	1360	CPB1
seq.15376.134	seq.15376.134	-2.06633414474347	0.87515060727014	-2.36111833503606	0.018469082415158	0.137102238661234	yes	no	SL007121	CATE	Cathepsin E	1510	CTSE
seq.15381.45	seq.15381.45	0.408312571122994	1.14553539407862	0.35643819757434	0.721610454551942	0.854345552229749	no	no	SL004120	Discoidin domain receptor 2	Discoidin domain-containing receptor 2	4921	DDR2
seq.15384.15	seq.15384.15	0.879593461355089	0.847241468644629	1.03818509115496	0.299511064691369	0.539078687764727	no	no	SL011369	KLOTHO	Klotho	9365	KL
seq.15385.116	seq.15385.116	-0.166539517967045	0.791091379121064	-0.210518686415313	0.833318781600752	0.914011037317104	no	no	SL004848	FABP2	Fatty acid-binding protein, intestinal	2169	FABP2
seq.15387.44	seq.15387.44	1.73278317223017	0.843888660914326	2.05333150270411	0.0403790550540102	0.192266153351166	yes	no	SL005203	Neuropilin-2	Neuropilin-2	8828	NRP2
seq.15388.24	seq.15388.24	0.889728474500129	0.744130344004044	1.19566213321264	0.232197957130381	0.467077519869325	no	no	SL004561	FcRIIIa	Low affinity immunoglobulin gamma Fc region receptor III-A	2214	FCGR3A
seq.15389.1	seq.15389.1	-1.10224519484171	0.794403476753258	-1.38751305488566	0.165688356804584	0.387726761863959	no	no	SL012513	FRDA	Frataxin, mitochondrial	2395	FXN
seq.15390.3	seq.15390.3	-0.55823219235866	0.811382637473544	-0.688001155776348	0.49166006476439	0.706559551963745	no	no	SL004430	Galanin	Galanin	51083	GAL
seq.15391.114	seq.15391.114	1.24141498784896	0.88392997913854	1.40442684052736	0.160596594787514	0.381746317222195	no	no	SL005707	GAS-6	Growth arrest-specific protein 6	2621	GAS6
seq.15394.79	seq.15394.79	1.9431914809568	0.829026610516927	2.34394343475314	0.0193354266659731	0.140110093920618	yes	no	SL008959	UNC5B	Netrin receptor UNC5B	219699	UNC5B
seq.15398.2	seq.15398.2	0.679603691393239	0.772040034251947	0.880270013525564	0.378988779025446	0.612539914342161	no	no	SL006727	HERV1	FAD-linked sulfhydryl oxidase ALR	2671	GFER
seq.15403.53	seq.15403.53	-1.51776941165536	0.856769612585927	-1.77150238449096	0.0768742167083984	0.266079851701349	no	no	SL007347	ID2	DNA-binding protein inhibitor ID-2	3398	ID2
seq.15404.3	seq.15404.3	0.0565697282661864	0.800114192182544	0.0707020683033706	0.94365330470876	0.973780589497689	no	no	SL018851	IFN21	Interferon alpha-21	3452	IFNA21
seq.15405.23	seq.15405.23	-2.6176844849191	0.790560861575597	-3.31117389204169	0.000972521349979442	0.0312980253278678	yes	yes	SL018075	IFNA4	Interferon alpha-4	3441	IFNA4
seq.15412.40	seq.15412.40	-1.77424995632981	0.863701363614515	-2.05424007773327	0.0402908399610988	0.192013227724017	yes	no	SL003731	KIAP	Baculoviral IAP repeat-containing protein 7	79444	BIRC7
seq.15414.316	seq.15414.316	2.58375883212948	0.957456455251237	2.69856536864802	0.0071170731139231	0.0873038273683257	yes	no	SL019149	LDHA	L-lactate dehydrogenase A chain	3939	LDHA
seq.15417.3	seq.15417.3	-1.98999893384048	0.757926909811955	-2.62558158059622	0.00882248082277506	0.0960193517388866	yes	no	SL003161	Maspin	Serpin B5	5268	SERPINB5
seq.15418.25	seq.15418.25	-0.938036216334022	0.852329427632115	-1.10055594224878	0.271435245398465	0.513229504500403	no	no	SL007282	MK10	Mitogen-activated protein kinase 10	5602	MAPK10
seq.15426.5	seq.15426.5	1.53795359058312	0.766728200321617	2.00586542915469	0.0452213408977911	0.202869662513868	yes	no	SL008692	NEUR1	Sialidase-1	4758	NEU1
seq.15427.35	seq.15427.35	1.04264704588699	0.789437971679263	1.3207460032219	0.186979995319465	0.414492526091082	no	no	SL012455	LOXL3	Lysyl oxidase homolog 3	84695	LOXL3
seq.15430.165	seq.15430.165	-0.24827043816912	0.808287060314241	-0.30715626954686	0.758807804343032	0.873420909505787	no	no	SL012859	OPT	Opticin	26254	OPTC
seq.15431.31	seq.15431.31	-0.0683010337638413	0.782469318730981	-0.0872890886950212	0.930464510110583	0.966503006420163	no	no	SL000531	OTCase	Ornithine carbamoyltransferase, mitochondrial	5009	OTC
seq.15432.1	seq.15432.1	-2.24410685314403	0.761805047248694	-2.94577577458795	0.00331897996549832	0.0587642051496482	yes	no	SL004684	Otoraplin	Otoraplin	56914	OTOR
seq.15433.4	seq.15433.4	-1.41851211404315	0.811958827915427	-1.74702468311718	0.0810332956756167	0.271983695638163	no	no	SL005268	p60-Src	Proto-oncogene tyrosine-protein kinase Src	6714	SRC
seq.15434.5	seq.15434.5	-0.840624481531894	0.809320742406592	-1.03867902734362	0.29928135997039	0.539078687764727	no	no	SL012495	PNOC	Prepronociceptin	5368	PNOC
seq.15435.4	seq.15435.4	0.284240424222158	0.842753684432087	0.337275801308067	0.736001274088803	0.863825266615576	no	no	SL005262	PNP	Purine nucleoside phosphorylase	4860	PNP
seq.15436.40	seq.15436.40	0.0590597734660063	0.756663324125765	0.0780529088471982	0.93780632332632	0.970260664697106	no	no	SL014638	RAMP1	Receptor activity-modifying protein 1	10267	RAMP1
seq.15437.11	seq.15437.11	-0.843094066820088	0.829141181985647	-1.01682811701745	0.309555838240958	0.549150451042893	no	no	SL008721	RAMP3	Receptor activity-modifying protein 3	10268	RAMP3
seq.15439.21	seq.15439.21	-0.47517153003998	0.827679902750076	-0.574100601526218	0.566068042909426	0.755171485676047	no	no	SL014861	RND3	Rho-related GTP-binding protein RhoE	390	RND3
seq.15440.57	seq.15440.57	-0.885248509646565	0.830669075559975	-1.06570538821347	0.286892192850139	0.528302654689704	no	no	SL012421	NEC2	Neuroendocrine convertase 2	5126	PCSK2
seq.15441.6	seq.15441.6	0.36411602160106	0.788376940749838	0.461855240533473	0.644316099500729	0.808498481735892	no	no	SL008548	SAP3	Ganglioside GM2 activator	2760	GM2A
seq.15444.45	seq.15444.45	0.967605997092189	0.803595888092902	1.20409525662024	0.228924214400972	0.463696548310891	no	no	SL001959	SCCA2	Serpin B4	6318	SERPINB4
seq.15446.25	seq.15446.25	-0.352133119751428	0.752448139733996	-0.467983241842971	0.639929521121268	0.806403898167386	no	no	SL004651	SMDF	Neuregulin-1, sensory and motor neuron-derived factor isoform	3084	NRG1
seq.15447.45	seq.15447.45	0.852346087406477	0.890446708704321	0.957211789402553	0.338761978186065	0.576930509871767	no	no	SL000574	Sorbitol dehydrogenase	Sorbitol dehydrogenase	6652	SORD
seq.15448.47	seq.15448.47	-0.626596675816608	0.908540232595067	-0.689674109452322	0.490607753591421	0.706355165140816	no	no	SL018151	SQSTM	Sequestosome-1	8878	SQSTM1
seq.15449.33	seq.15449.33	-0.427370946806262	0.75402848199873	-0.566783559254174	0.571027060829307	0.759355612907181	no	no	SL010387	TIM-4	T-cell immunoglobulin and mucin domain-containing protein 4	91937	TIMD4
seq.15452.5	seq.15452.5	-0.659907075295443	0.897267478807233	-0.735463048513337	0.462282366056704	0.683754587267388	no	no	SL000246	5'-Nucleotidase	5'-Nucleotidase	4907	NT5E
seq.15453.3	seq.15453.3	2.06607681164181	0.930310892764843	2.22084555572763	0.0266527994506512	0.16000783807796	yes	no	SL003022	a1-Microglobulin	Alpha-1-microglobulin	259	AMBP
seq.15457.14	seq.15457.14	0.0487207414874885	0.907702547229721	0.0536747876671523	0.957208247165921	0.978127079488511	no	no	SL005238	Aminopeptidase N	Aminopeptidase N	290	ANPEP
seq.15460.9	seq.15460.9	-1.09482343053185	0.820449645197231	-1.33441879942389	0.182462658413825	0.409791955739752	no	no	SL003281	CD26	Dipeptidyl peptidase 4	1803	DPP4
seq.15466.30	seq.15466.30	1.22035021731128	0.794639956537057	1.53572722749736	0.12501768129379	0.337097946948411	no	no	SL007148	CO9A1	Collagen alpha-1(IX) chain	1297	COL9A1
seq.15467.10	seq.15467.10	0.852578300460329	0.786298246878983	1.08429378272739	0.278575269125842	0.52104408802989	no	no	SL009396	CTHR1	Collagen triple helix repeat-containing protein 1	115908	CTHRC1
seq.15468.14	seq.15468.14	0.449443575017654	0.793220461320377	0.566606128981495	0.5711475684725	0.759355612907181	no	no	SL002690	FHR1	Complement factor H-related protein 1	3078	CFHR1
seq.15470.11	seq.15470.11	-0.243855206538225	0.781901106900085	-0.311874742708845	0.75522047594311	0.872979341619428	no	no	SL005383	Hexosaminidase B	Beta-hexosaminidase subunit beta	3074	HEXB
seq.15471.29	seq.15471.29	-0.203536069541647	0.762162997507632	-0.267050578691482	0.78950200373613	0.891638262982978	no	no	SL012442	LIPR2	Pancreatic lipase-related protein 2	5408	PNLIPRP2
seq.15475.4	seq.15475.4	-1.32309380704618	0.835391942324215	-1.58380005840742	0.113651434942299	0.320508763180062	no	no	SL004948	PLTP	Phospholipid transfer protein	5360	PLTP
seq.15476.6	seq.15476.6	0.139499220753732	0.771259779531203	0.18087189875054	0.856515908065278	0.92681933010782	no	no	SL007493	REG3G	Regenerating islet-derived protein 3-gamma	130120	REG3G
seq.15480.2	seq.15480.2	-0.0972372043213887	0.859612096500681	-0.113117538384142	0.909966970253984	0.953174285709276	no	no	SL018020	VNN2	Vascular non-inflammatory molecule 2	8875	VNN2
seq.15481.45	seq.15481.45	1.44376285145883	0.815993673262184	1.7693309381762	0.0772359830923349	0.266387960270388	no	no	SL004525	LL-37	Antibacterial protein LL-37	820	CAMP
seq.15482.12	seq.15482.12	0.701362724244019	0.748900199873026	0.936523617383109	0.349298436820552	0.586379793754293	no	no	SL012348	A2ML1	Alpha-2-macroglobulin-like protein 1	144568	A2ML1
seq.15486.126	seq.15486.126	-0.455175386420405	0.766566172283601	-0.593784858865396	0.55283109024756	0.746246951577696	no	no	SL008573	ABP1	Amiloride-sensitive amine oxidase [copper-containing]	26	AOC1
seq.15487.164	seq.15487.164	-0.447623934539933	0.799451232536484	-0.559913996404409	0.575701582719043	0.762791922479492	no	no	SL006149	carboxylesterase, liver	Liver carboxylesterase 1	1066	CES1
seq.15491.20	seq.15491.20	1.21982739708063	0.779402003991219	1.56508116586055	0.117976344269491	0.326892226384438	no	no	SL008437	CD248	Endosialin	57124	CD248
seq.15492.1	seq.15492.1	-2.1463759596654	0.863617290166004	-2.4853323157215	0.0131551065815908	0.117390126881359	yes	no	SL025827	CRIM1:ECD	Cysteine-rich motor neuron 1 protein:Extracellular domain	51232	CRIM1
seq.15494.11	seq.15494.11	-2.43265569732936	0.778499306449398	-3.12480136742098	0.00184625707598501	0.0446941259412123	yes	yes	SL011828	FGFP1	Fibroblast growth factor-binding protein 1	9982	FGFBP1
seq.15495.9	seq.15495.9	-1.07148269675474	0.774019893366205	-1.38430898990835	0.166666478357531	0.388675321011958	no	no	SL012435	FOLR3	Folate receptor gamma	2352	FOLR3
seq.15497.9	seq.15497.9	-1.2329307960071	0.807745612429143	-1.52638501161188	0.127326246633354	0.33964012449102	no	no	SL012357	HS3S1	Heparan sulfate glucosamine 3-O-sulfotransferase 1	9957	HS3ST1
seq.15503.15	seq.15503.15	-0.632662847982618	0.882920523355294	-0.716556962090267	0.473865630616526	0.694300713739425	no	no	SL004647	Lefty-A	Left-right determination factor 2	7044	LEFTY2
seq.15504.39	seq.15504.39	-1.29475944357454	0.836915720430189	-1.54706072782216	0.122261089561066	0.332781303974425	no	no	SL004299	Livin B	Baculoviral IAP repeat-containing protein 7 Isoform beta	79444	BIRC7
seq.15506.34	seq.15506.34	-0.635410176736082	0.790777931643512	-0.803525428960161	0.421920048824171	0.649500446572043	no	no	SL018249	LRP12	Low-density lipoprotein receptor-related protein 12	29967	LRP12
seq.15509.2	seq.15509.2	-0.390226355139338	0.81314015573602	-0.479900485035229	0.631434977218531	0.800924652774273	no	no	SL003640	NAG	Alpha-N-acetylglucosaminidase	4669	NAGLU
seq.15511.37	seq.15511.37	0.64102758550805	0.827208955036627	0.774928247095277	0.438620890101544	0.665103905140119	no	no	SL008970	NPTXR	Neuronal pentraxin receptor	23467	NPTXR
seq.15513.108	seq.15513.108	0.706866487455289	0.804780938252613	0.878334033345866	0.380037531503773	0.613166263439253	no	no	SL003260	Prostasin	Prostasin	5652	PRSS8
seq.15514.26	seq.15514.26	1.11852716297964	0.770106219024566	1.45243232082503	0.146790383581252	0.36553945770279	no	no	SL001814	Pseudocholinesterase	Cholinesterase	590	BCHE
seq.15515.2	seq.15515.2	0.656022091578643	0.868698688921313	0.755177945984061	0.450374046123207	0.67506750858632	no	no	SL000572	SAA	Serum amyloid A-1 protein	6288	SAA1
seq.15516.12	seq.15516.12	0.180767060986249	0.771684301430578	0.234250017333689	0.814853400486127	0.906478843851078	no	no	SL005700	SAA-4	Serum amyloid A-4 protein	6291	SAA4
seq.15521.4	seq.15521.4	-1.48302453416945	0.814899267567661	-1.81988693964106	0.0691658844463538	0.250600366758941	no	no	SL008440	Alcadein alpha-1	Calsyntenin-1	22883	CLSTN1
seq.15522.2	seq.15522.2	0.00400388989850134	0.85919828545901	0.00466003013071929	0.996283059096855	0.998157653349118	no	no	SL008305	GAPR1	Golgi-associated plant pathogenesis-related protein 1	152007	GLIPR2
seq.15523.9	seq.15523.9	0.0974892326733842	0.825801686785734	0.118054048851415	0.906055741012067	0.95126753710874	no	no	SL008037	HEM2	Delta-aminolevulinic acid dehydratase	210	ALAD
seq.15524.30	seq.15524.30	-0.784795490736997	0.791321203864655	-0.991753395339607	0.321630600235056	0.562904994845166	no	no	SL008043	PGAM2	Phosphoglycerate mutase 2	5224	PGAM2
seq.15525.294	seq.15525.294	2.98776302514713	0.789885673894042	3.78252590709465	0.000167325869554548	0.0138703004898929	yes	yes	SL014682	ADH1G	Alcohol dehydrogenase 1C	126	ADH1C
seq.15527.90	seq.15527.90	0.117519501026787	0.714366576818209	0.164508677813875	0.869374059182741	0.933715248878834	no	no	SL008018	DLDH	Dihydrolipoyl dehydrogenase, mitochondrial	1738	DLD
seq.15529.33	seq.15529.33	0.663146293158759	0.917612428364956	0.722686695013911	0.470092687964268	0.689696190896356	no	no	SL001883	Cysteine-rich protein 1	Cysteine and glycine-rich protein 1	1465	CSRP1
seq.15530.33	seq.15530.33	1.41366395962871	0.802070853637635	1.76251755467402	0.0783801352123813	0.267254425429525	no	no	SL004845	EphB4	Ephrin type-B receptor 4	2050	EPHB4
seq.15533.97	seq.15533.97	0.366253149592878	0.772509399320448	0.474108340837095	0.635557585886769	0.802662869895317	no	no	SL025926	Macrophage scavenger receptor:ECD	Macrophage scavenger receptor types I and II:Extracellular domain	4481	MSR1
seq.15535.3	seq.15535.3	-0.704748147942141	0.810208530000116	-0.869835507584745	0.384662432389756	0.616790201525308	no	no	SL011069	Marapsin	Serine protease 27	83886	PRSS27
seq.15539.15	seq.15539.15	0.204861397759779	0.701153617109883	0.292177623791212	0.770229831630356	0.880172255379315	no	no	SL008760	SLIK1	SLIT and NTRK-like protein 1	114798	SLITRK1
seq.15540.6	seq.15540.6	-1.15118202393536	0.76404900055775	-1.50668611973185	0.13230286016369	0.347994686517092	no	no	SL000649	Vimentin	Vimentin	7431	VIM
seq.15542.19	seq.15542.19	-0.297755216514054	0.791661468820649	-0.376114321892696	0.706935915828182	0.848168069187716	no	no	SL013015	KCRU	Creatine kinase U-type, mitochondrial	1159	CKMT1A
seq.15544.25	seq.15544.25	-1.07404199631075	0.823281079454788	-1.30458724621975	0.192424736291299	0.420378088577985	no	no	SL003919	kallikrein 14	Kallikrein-14	43847	KLK14
seq.15545.13	seq.15545.13	0.0975173270068054	0.877684379099677	0.111107511229536	0.91156015980881	0.954112422864741	no	no	SL004720	Calcineurin B a	Calcineurin subunit B type 1	5534	PPP3R1
seq.15553.22	seq.15553.22	-0.750304855714515	0.790130651881516	-0.949595935720042	0.342616712190483	0.579967831805116	no	no	SL007155	ACES	Acetylcholinesterase	43	ACHE
seq.15556.49	seq.15556.49	-0.75620715618759	0.766060408883451	-0.987137760179745	0.323886401499934	0.564268840334465	no	no	SL005393	Alpha-amylase 2B	Alpha-amylase 2B	280	AMY2B
seq.15560.52	seq.15560.52	0.874846679151584	0.742304218049902	1.17855544651205	0.238940736426609	0.47398287490572	no	no	SL003561	Apo-TC II	Transcobalamin-2	6948	TCN2
seq.15562.24	seq.15562.24	0.978839242328316	0.775256736814476	1.26260011148095	0.20711666051902	0.436324701463056	no	no	SL008667	BGLR	Beta-glucuronidase	2990	GUSB
seq.15567.2	seq.15567.2	-1.14492225551046	0.813347352648114	-1.40766703399574	0.159634827913533	0.381048055634791	no	no	SL004471	CD3-zeta	T-cell surface glycoprotein CD3 zeta chain	919	CD247
seq.15569.15	seq.15569.15	0.824101537307914	0.765462847122116	1.07660553403246	0.281995040579816	0.524403421826027	no	no	SL002527	Collagen II	Collagen Type II	1280	COL2A1
seq.15570.99	seq.15570.99	0.525252841723579	0.81023922446549	0.648268839453046	0.517005104707993	0.721933365966674	no	no	SL004551	Complement receptor type 2	Complement receptor type 2	1380	CR2
seq.15573.110	seq.15573.110	-2.20761653702211	0.771146697448958	-2.86277117482985	0.00431401677348982	0.0678217981832265	yes	no	SL008782	CSPG3	Neurocan core protein	1463	NCAN
seq.15574.37	seq.15574.37	-1.91707995937899	0.780030294459865	-2.4576993650054	0.0142032164475089	0.121225892643247	yes	no	SL000385	Cyclin A	Cyclin-A2	890	CCNA2
seq.15576.158	seq.15576.158	-0.453335105788079	0.831860244051054	-0.544965466290821	0.585935688265536	0.770034626591579	no	no	SL003107	ECP	Eosinophil cationic protein	6037	RNASE3
seq.15579.26	seq.15579.26	-1.02632846254879	0.821749272809434	-1.24895572957422	0.21206231084568	0.442990799021273	no	no	SL008780	ENPP6	Ectonucleotide pyrophosphatase/phosphodiesterase family member 6	133121	ENPP6
seq.15580.2	seq.15580.2	-1.25241838384058	0.745868182270661	-1.67914172183592	0.0935317092249596	0.289402332921302	no	no	SL008537	EPHA7	Ephrin type-A receptor 7	2045	EPHA7
seq.15581.16	seq.15581.16	-0.312465133453829	0.820404488365455	-0.380867167214521	0.70340728108576	0.846974188063048	no	no	SL019927	FANK1	Fibronectin type 3 and ankyrin repeat domains protein 1	92565	FANK1
seq.15582.25	seq.15582.25	-0.073138909659028	0.804502905172796	-0.0909119273389309	0.927586309162009	0.964428866861526	no	no	SL010462	FCN1	Ficolin-1	2219	FCN1
seq.15583.18	seq.15583.18	-0.275830703217698	0.750730470581228	-0.367416421774043	0.713409778903278	0.850660062781833	no	no	SL012568	FCRLB	Fc receptor-like B	127943	FCRLB
seq.15584.9	seq.15584.9	0.807753476510238	0.757226729363586	1.06672604807429	0.286431210554578	0.527809078121959	no	no	SL002691	FHR2	Complement factor H-related protein 2	3080	CFHR2
seq.15588.17	seq.15588.17	0.929002234459618	0.756466724400006	1.22808076613873	0.219793372450902	0.4513849627173	no	no	SL009217	galactosidase, alpha	Alpha-galactosidase A	2717	GLA
seq.15591.28	seq.15591.28	0.238950465997517	0.818391399931143	0.291975778359379	0.770384097459807	0.880172255379315	no	no	SL001812	Glutathione peroxidase	Glutathione peroxidase 1	2876	GPX1
seq.15594.47	seq.15594.47	0.112868783876011	0.862390093456791	0.130879035754677	0.895905318454707	0.946966382779309	no	no	SL008268	HTRA1	Serine protease HTRA1	5654	HTRA1
seq.15596.7	seq.15596.7	1.08281539041091	0.762149056816143	1.42073965811142	0.155798851619178	0.376744032348056	no	no	SL020142	HEXI1	Protein HEXIM1	10614	HEXIM1
seq.15602.43	seq.15602.43	0.147547470165738	0.776203661596649	0.190088603630435	0.849289996721479	0.923199994449277	no	no	SL001943	IL-6 sRa	Interleukin-6 receptor subunit alpha	3570	IL6R
seq.15603.20	seq.15603.20	-0.00483726810266185	0.829560047916535	-0.00583112472064052	0.99534897823869	0.997917315258094	no	no	SL004086	Integrin alpha-2	Integrin alpha-2	3673	ITGA2
seq.15607.56	seq.15607.56	1.26790773057351	0.803303031186493	1.57836791515748	0.114893419458134	0.321964737751142	no	no	SL009203	KPYR	Pyruvate kinase PKLR	5313	PKLR
seq.15608.5	seq.15608.5	-1.24007516702004	0.777222204636561	-1.59552205228094	0.111007470598191	0.316148813973297	no	no	SL018792	KS6B1	Ribosomal protein S6 kinase beta-1	6198	RPS6KB1
seq.15610.72	seq.15610.72	-1.87678557479117	0.80150582821016	-2.34157445739629	0.0194576737907034	0.140254194082922	yes	no	SL000499	LAP	Cytosol aminopeptidase	51056	LAP3
seq.15612.5	seq.15612.5	-0.363383343924095	0.815174648173988	-0.445773607825124	0.655886587975474	0.816002941818105	no	no	SL012168	LIN7B	Protein lin-7 homolog B	64130	LIN7B
seq.15613.16	seq.15613.16	-0.756514693929711	0.789437742073046	-0.958295573686559	0.338215700610641	0.576801152755865	no	no	SL012420	LIPP	Pancreatic triacylglycerol lipase	5406	PNLIP
seq.15614.168	seq.15614.168	1.22318926560745	0.75581992656507	1.61836070023506	0.105996002139208	0.308131842563023	no	no	SL012686	LIRA2	Leukocyte immunoglobulin-like receptor subfamily A member 2	11027	LILRA2
seq.15615.8	seq.15615.8	-1.60066118651429	0.746703004080099	-2.14363833782379	0.0323757186209492	0.17213562349389	yes	no	SL019428	LIRB3	Leukocyte immunoglobulin-like receptor subfamily B member 3	102725035	LILRB3
seq.15623.1	seq.15623.1	-0.329443133848437	0.75012051690234	-0.439186939198635	0.660649786631157	0.818481653681852	no	no	SL005211	PD-1	Programmed cell death protein 1	5133	PDCD1
seq.15626.223	seq.15626.223	0.0434142134425655	0.806377335515147	0.0538385834155801	0.957077788538585	0.978127079488511	no	no	SL005400	Perlecan	Basement membrane-specific heparan sulfate proteoglycan core protein	3339	HSPG2
seq.15631.18	seq.15631.18	-1.49892568502607	0.831576664173015	-1.8025105196004	0.0718575729253445	0.255446901542924	no	no	SL014708	PSG1	Pregnancy-specific beta-1-glycoprotein 1	5669	PSG1
seq.15633.6	seq.15633.6	-0.0547844349270116	0.777975636379993	-0.0704192167018619	0.943878352423003	0.973780589497689	no	no	SL000566	RBP	Retinol-binding protein 4	5950	RBP4
seq.15634.139	seq.15634.139	-1.64066773292091	0.803683491122733	-2.04143515580857	0.0415493137034385	0.193955883337468	yes	no	SL012379	SLIT1	Slit homolog 1 protein	6585	SLIT1
seq.15635.4	seq.15635.4	1.74927837964857	0.761322362900602	2.29768422010343	0.0218481201683541	0.146762668398696	yes	no	SL012834	SMOC2	SPARC-related modular calcium-binding protein 2	64094	SMOC2
seq.15636.49	seq.15636.49	-0.698316887475416	0.836565684829302	-0.834742447770738	0.404122654135446	0.634056507248358	no	no	SL014090	SORC1	VPS10 domain-containing receptor SorCS1	114815	SORCS1
seq.15644.1	seq.15644.1	0.638789118658303	0.751088514590555	0.850484471868844	0.395321204689318	0.626536011255869	no	no	SL000303	Biotinidase	Biotinidase	686	BTD
seq.15653.9	seq.15653.9	0.954034321022774	0.812143848177551	1.17471101106488	0.240474921164041	0.47565445082911	no	no	SL006511	COAA1	Collagen alpha-1(X) chain	1300	COL10A1
seq.15666.21	seq.15666.21	-1.98992113924072	0.809097788462761	-2.45943218188923	0.0141353843235494	0.121024550288167	yes	no	SL000304	BMP-2	Bone morphogenetic protein 2	650	BMP2
seq.15667.39	seq.15667.39	-1.14127582445851	0.824906300409045	-1.38352176955442	0.166907461428113	0.38875026061089	no	no	SL003996	BMP-4	Bone morphogenetic protein 4	652	BMP4
seq.15668.19	seq.15668.19	-0.896928378842742	0.813852910602853	-1.10207676001103	0.27077399916374	0.512419422146254	no	no	SL004079	BMP-8	Bone morphogenetic protein 8B	656	BMP8B
seq.15669.7	seq.15669.7	-0.418681664017227	0.793316385919372	-0.527761270847845	0.597817678530001	0.778543327597629	no	no	SL007123	BRAF1	Serine/threonine-protein kinase B-raf	673	BRAF
seq.15670.15	seq.15670.15	-0.875726075722617	0.790455021456683	-1.10787590938292	0.268262705559693	0.509016227376012	no	no	SL017430	C1QL2	Complement C1q-like protein 2	165257	C1QL2
seq.15678.71	seq.15678.71	0.53554138753216	0.827110015165169	0.647485071771516	0.517511798528923	0.722219264711942	no	no	SL009413	DKK2	Dickkopf-related protein 2	27123	DKK2
seq.15686.49	seq.15686.49	0.291396603590669	0.772701687136816	0.377113973531514	0.706193221529935	0.848168069187716	no	no	SL007288	INHBC	Inhibin beta C chain	3626	INHBC
seq.15688.30	seq.15688.30	-0.136642322918449	0.76180738411276	-0.179365973299917	0.857697719075094	0.927393163090266	no	no	SL004488	Mannose-binding lectin	Protein ERGIC-53	3998	LMAN1
seq.15692.300	seq.15692.300	-2.09728940039693	0.82276682654678	-2.54906898616638	0.0109947218496067	0.108591052159936	yes	no	SL007608	NODAL	Nodal homolog	4838	NODAL
seq.15693.9	seq.15693.9	0.0263752454592403	0.780617912891283	0.033787650813124	0.973055274164818	0.986579949028117	no	no	SL000008	PgR	Progesterone receptor	5241	PGR
seq.15698.6	seq.15698.6	-0.193635622321383	0.775719294331183	-0.249620737470934	0.802947496232902	0.899332575499103	no	no	SL007220	TXLNA	Alpha-taxilin	200081	TXLNA
seq.16015.19	seq.16015.19	-0.101394673401215	0.852964149717135	-0.118873311891057	0.905406851815463	0.951129202435177	no	no	SL000617	ALT	Alanine aminotransferase 1	2875	GPT
seq.16035.8	seq.16035.8	0.440907558011281	0.841296614855341	0.524080984311454	0.600373621040709	0.780756853033924	no	no	SL003322	VEGF sR3	Vascular endothelial growth factor receptor 3	2324	FLT4
seq.16043.30	seq.16043.30	-0.74342987269111	0.82361101047916	-0.90264683598462	0.36699673976923	0.601689890104122	no	no	SL025982	SHC1:PID	SHC-transforming protein 1:Phosphotyrosine Interaction Domain	6464	SHC1
seq.16055.3	seq.16055.3	0.538362467077441	0.779010509643107	0.691084985906139	0.489721236422846	0.705998652034095	no	no	SL006830	complement factor H-related 5	Complement factor H-related protein 5	81494	CFHR5
seq.16060.99	seq.16060.99	0.558478217276964	0.826270769217457	0.67590218374285	0.499306490321475	0.711795946987268	no	no	SL008193	NID2	Nidogen-2	22795	NID2
seq.16070.7	seq.16070.7	-0.441974534788963	0.78096933943431	-0.565930712605318	0.57160641078037	0.759518531063446	no	no	SL004652	WIF-1	Wnt inhibitory factor 1	11197	WIF1
seq.16074.12	seq.16074.12	-0.958888757636195	0.837787478172429	-1.14454892513784	0.252753100088618	0.489664380518708	no	no	SL005725	GRB2-related adapter protein 2	GRB2-related adapter protein 2	9402	GRAP2
seq.16079.2	seq.16079.2	-0.508508353486549	0.806636774779095	-0.630405616735994	0.528617009636313	0.729604187533111	no	no	SL010518	TEC	Tyrosine-protein kinase Tec	7006	TEC
seq.16288.17	seq.16288.17	0.409275908283712	0.785874275723756	0.520790565267945	0.602662985182053	0.782246546128354	no	no	SL013797	EPHA4	Ephrin type-A receptor 4	2043	EPHA4
seq.16292.288	seq.16292.288	-2.40859942003463	0.785879723784358	-3.06484484475074	0.00225414813808361	0.0492174478385066	yes	yes	SL011908	GIP	Gastric inhibitory polypeptide	2695	GIP
seq.16296.43	seq.16296.43	-0.743337696325199	0.794036463354569	-0.936150580774109	0.349490317712627	0.586436019102072	no	no	SL017638	LGR5	Leucine-rich repeat-containing G-protein coupled receptor 5	8549	LGR5
seq.16297.14	seq.16297.14	-0.651694432649022	0.835916866857643	-0.779616321296225	0.435857237141562	0.662565975104608	no	no	SL008763	ROBO4	Roundabout homolog 4	54538	ROBO4
seq.16299.13	seq.16299.13	0.0967771953074787	0.774138809091001	0.125012716286779	0.900546240496483	0.948755725352639	no	no	SL017103	TIGIT	T-cell immunoreceptor with Ig and ITIM domains	201633	TIGIT
seq.16300.4	seq.16300.4	0.666223618847286	0.814077135470693	0.81837898378276	0.413394994364322	0.641612486288569	no	no	SL017099	TREM2	Triggering receptor expressed on myeloid cells 2	54209	TREM2
seq.16304.6	seq.16304.6	-1.62111562190081	0.779311826987942	-2.08018865588947	0.0378396945963319	0.186842029906617	yes	no	SL017589	LGR4	Leucine-rich repeat-containing G-protein coupled receptor 4	55366	LGR4
seq.16305.10	seq.16305.10	0.291018021768342	0.751865578256321	0.387061238317695	0.698818242101412	0.843719261584595	no	no	SL025810	Cadherin-11:ECD	Cadherin-11:Extracellular domain	1009	CDH11
seq.16308.14	seq.16308.14	-0.440828583703673	0.791373022121208	-0.557042723698199	0.577660745495721	0.763377279856784	no	no	SL008978	BTLA	B- and T-lymphocyte attenuator	151888	BTLA
seq.16309.30	seq.16309.30	-0.350011885113812	0.800018829853582	-0.437504558708788	0.661868634017345	0.819357275852567	no	no	SL010381	Soggy-1	Dickkopf-like protein 1	27120	DKKL1
seq.16312.45	seq.16312.45	0.18634536835312	0.792534454598249	0.235125889192518	0.814173784209673	0.906178838222924	no	no	SL004865	Cadherin-6	Cadherin-6	1004	CDH6
seq.16315.105	seq.16315.105	-1.75603830707386	0.798466507063246	-2.19926357779559	0.0281569294894427	0.162106415647369	yes	no	SL003321	VEGF sR1	Vascular endothelial growth factor receptor 1	2321	FLT1
seq.16317.20	seq.16317.20	-1.2441282578291	0.794993672911294	-1.56495365966003	0.118006241474916	0.326892226384438	no	no	SL004969	Desmoglein-3	Desmoglein-3	1830	DSG3
seq.16318.12	seq.16318.12	0.00660993100751069	0.823236642753024	0.00802919921713654	0.993595782596334	0.997490823939434	no	no	SL004851	ALK-1	Serine/threonine-protein kinase receptor R3	94	ACVRL1
seq.16320.139	seq.16320.139	0.816165839076315	0.759072678373429	1.07521435342032	0.282616880015298	0.525252392922206	no	no	SL009127	CD320	CD320 antigen	51293	CD320
seq.16323.8	seq.16323.8	-0.444619308027763	0.835252761892325	-0.532317076115314	0.594660571122536	0.776140728541646	no	no	SL020462	NRX3A	Neurexin-3	9369	NRXN3
seq.16324.38	seq.16324.38	-0.244113055221576	0.76152523258471	-0.320558065283045	0.748632634236209	0.868667898601548	no	no	SL026004	TLR1:ECD	Toll-like receptor 1:Extracellular domain	7096	TLR1
seq.16558.2	seq.16558.2	-2.3210525820116	0.819864576844211	-2.83101947268621	0.00476142731031481	0.0708303310633741	yes	no	SL008560	MYOC	Myocilin	4653	MYOC
seq.16561.9	seq.16561.9	0.0974481896680131	0.762716132962887	0.127764689189752	0.89836868463612	0.947817910529305	no	no	SL005720	Alpha-1B-glycoprotein	Alpha-1B-glycoprotein	1	A1BG
seq.16583.8	seq.16583.8	-1.38487910595558	0.854985313881417	-1.61976946676263	0.10569286191057	0.30757747208124	no	no	SL020189	AP4A	Bis(5'-nucleosyl)-tetraphosphatase [asymmetrical]	318	NUDT2
seq.16585.16	seq.16585.16	-0.656433836307475	0.784381806337749	-0.83688049748673	0.40292040981039	0.63325985695853	no	no	SL017452	B3GN4	N-acetyllactosaminide beta-1,3-N-acetylglucosaminyltransferase 4	79369	B3GNT4
seq.16593.3	seq.16593.3	0.474765913388986	0.818098616963994	0.580328463518087	0.561863584721029	0.751394688831276	no	no	SL003820	FADD	FAS-associated death domain protein	8772	FADD
seq.16596.25	seq.16596.25	-0.561110970217015	0.893390179217972	-0.628069328798961	0.530145482367685	0.730034214455979	no	no	SL012999	GLRX3	Glutaredoxin-3	10539	GLRX3
seq.16597.11	seq.16597.11	0.47643876039926	0.791501620808213	0.601942873992806	0.547390052043174	0.743966046356611	no	no	SL013189	GLRX5	Glutaredoxin-related protein 5, mitochondrial	51218	GLRX5
seq.16599.38	seq.16599.38	0.441988575886084	0.781372074058303	0.565656990517304	0.571792413152105	0.759518531063446	no	no	SL018803	GPN1	GPN-loop GTPase 1	11321	GPN1
seq.16605.2	seq.16605.2	-1.93663479580183	0.827674368032879	-2.33985111850764	0.0195470284265692	0.140527979660657	yes	no	SL017275	C1T9A	Complement C1q and tumor necrosis factor-related protein 9A	338872	C1QTNF9
seq.16606.85	seq.16606.85	-0.198315471330825	0.803922385742733	-0.246684847751322	0.805218141622041	0.900152932736858	no	no	SL003659	Aldose reductase	Aldose reductase	231	AKR1B1
seq.16609.106	seq.16609.106	0.565171220214594	0.812020948485025	0.696005714223292	0.486636093231143	0.702847430324072	no	no	SL012592	KIRR2	Kin of IRRE-like protein 2	84063	KIRREL2
seq.16610.13	seq.16610.13	-1.42586633406216	0.832879288727358	-1.71197237506156	0.0873059890172768	0.280147252735203	no	no	SL007503	LRP10	Low-density lipoprotein receptor-related protein 10	26020	LRP10
seq.16612.28	seq.16612.28	-0.543458820815306	0.822071162270779	-0.661084886269613	0.508756397592433	0.716229074333615	no	no	SL020764	SDC3	Syndecan-3	9672	SDC3
seq.16613.3	seq.16613.3	1.03389756360976	0.772425208595163	1.33850831395073	0.181127410028093	0.40785113766725	no	no	SL008898	CAD17	Cadherin-17	1015	CDH17
seq.16614.27	seq.16614.27	0.476157667895176	0.912670557733163	0.521719106484412	0.602016538250066	0.781964026772581	no	no	SL017248	RSPO1	R-spondin-1	284654	RSPO1
seq.16616.137	seq.16616.137	-0.595837241874793	0.868040731122595	-0.686416225082232	0.492658126979551	0.707065218443107	no	no	SL007119	ENOB	Beta-enolase	2027	ENO3
seq.16617.14	seq.16617.14	-0.210264868575231	0.720189794748948	-0.291957578555424	0.770398007599592	0.880172255379315	no	no	SL003718	Caspase-14	Caspase-14	23581	CASP14
seq.16618.7	seq.16618.7	-0.166533283401858	0.806784977685233	-0.206415944778325	0.836520797077661	0.915504156993775	no	no	SL007370	CD69	Early activation antigen CD69	969	CD69
seq.16620.26	seq.16620.26	-0.055993266830249	0.775577278390353	-0.0721955998330153	0.94246506818878	0.973176999942102	no	no	SL007021	LY75	Lymphocyte antigen 75	100526664	LY75
seq.16746.12	seq.16746.12	-2.45305838207928	0.808309779614152	-3.03479983039455	0.00248827877921043	0.051996567130649	yes	no	SL003950	Activin B	Activin B	3625	INHBB
seq.16749.79	seq.16749.79	-1.40143921458698	0.791278519518688	-1.77110736613883	0.0769399242170598	0.266079851701349	no	no	SL005151	BMP-3b	Growth/differentiation factor 10	2662	GDF10
seq.16751.15	seq.16751.15	-0.670066613011576	0.850303322091103	-0.788032453364663	0.43092119314121	0.658355165505601	no	no	SL002689	BNP	Natriuretic peptides B	4879	NPPB
seq.16753.46	seq.16753.46	0.759451663661201	0.793569967632987	0.957006558509828	0.338865487940927	0.576930509871767	no	no	SL007942	CO6A2	Collagen alpha-2(VI) chain	1292	COL6A2
seq.16754.40	seq.16754.40	-0.921134876514925	0.776498922383274	-1.18626678023934	0.235884291043495	0.471510031530494	no	no	SL019118	CSKP	Peripheral plasma membrane protein CASK	8573	CASK
seq.16755.195	seq.16755.195	-2.16262390509034	0.793918897134377	-2.72398592966643	0.00659667753644653	0.0830563855143849	yes	no	SL004675	GDF-3	Growth/differentiation factor 3	9573	GDF3
seq.16756.30	seq.16756.30	-0.867855717038246	0.81273831597807	-1.06781690979322	0.285939075969389	0.527809078121959	no	no	SL007504	GDF7	Growth/differentiation factor 7	151449	GDF7
seq.16758.96	seq.16758.96	-0.055875890752752	0.791710056958705	-0.0705762043334337	0.943753446413779	0.973780589497689	no	no	SL013046	HDGF	Hepatoma-derived growth factor	3068	HDGF
seq.16760.2	seq.16760.2	0.768686254334718	0.790569809530744	0.972319262723914	0.331198273505626	0.57019478953475	no	no	SL005186	IL-26	Interleukin-26	55801	IL26
seq.16763.11	seq.16763.11	0.00891714595170942	0.858050521929223	0.0103923320641543	0.99171097035145	0.997490823939434	no	no	SL017261	LECT2	Leukocyte cell-derived chemotaxin-2	3950	LECT2
seq.16765.52	seq.16765.52	0.473577026642997	0.871852893500902	0.543184555758439	0.587160557620387	0.77090362628777	no	no	SL004294	PBP	Platelet basic protein	5473	PPBP
seq.16768.3	seq.16768.3	-0.164197921727524	0.733785628566876	-0.223768244205344	0.82299722844264	0.910723672493868	no	no	SL006467	PLAK	Junction plakoglobin	3728	JUP
seq.16769.20	seq.16769.20	-1.66127126890618	0.846770005607335	-1.96189196346728	0.0501363304596825	0.214221797696477	no	no	SL007310	RAC3	Ras-related C3 botulinum toxin substrate 3	5881	RAC3
seq.16770.3	seq.16770.3	0.405477845355363	0.778535104844749	0.520821531144985	0.602641421806974	0.782246546128354	no	no	SL012438	REG1B	Lithostathine-1-beta	5968	REG1B
seq.16773.29	seq.16773.29	0.585387960227903	0.876920491500649	0.667549642073189	0.504621907085581	0.713880314280499	no	no	SL012672	SCUB3	Signal peptide, CUB and EGF-like domain-containing protein 3	222663	SCUBE3
seq.16780.6	seq.16780.6	-1.21336011627637	0.817529030137559	-1.48417985361597	0.13817203395014	0.354901031803388	no	no	SL000451	HSP 70	Heat shock 70 kDa protein 1A	3303	HSPA1A
seq.16781.2	seq.16781.2	0.522782448588552	0.759754954134965	0.68809350402167	0.491601944792912	0.706559551963745	no	no	SL012928	ENASE	Cytosolic endo-beta-N-acetylglucosaminidase	64772	ENGASE
seq.16785.45	seq.16785.45	-0.549329321459047	0.779683291603965	-0.70455443559521	0.481301431064443	0.699574954663541	no	no	SL004530	HD-5	Defensin-5	1670	DEFA5
seq.16792.4	seq.16792.4	-0.752144839752548	0.747793344197731	-1.00581911511861	0.314819793844604	0.555091513389445	no	no	SL005216	Siglec-5	Sialic acid-binding Ig-like lectin 5	8778	SIGLEC5
seq.16803.4	seq.16803.4	0.260906489222639	0.781402752206772	0.333895022107112	0.738550042930308	0.865075691358159	no	no	SL008657	CALB2	Calretinin	794	CALB2
seq.16805.5	seq.16805.5	-1.043804137967	0.766017453600221	-1.36263753921168	0.173396721121538	0.398983289387736	no	no	SL011405	PDE5A	cGMP-specific 3',5'-cyclic phosphodiesterase	8654	PDE5A
seq.16807.35	seq.16807.35	0.555231973205973	0.786610090124596	0.705854120327932	0.480493190598769	0.698793471330131	no	no	SL020644	TNNT3	Troponin T, fast skeletal muscle	7140	TNNT3
seq.16809.1	seq.16809.1	-0.244224845481553	0.803539220849263	-0.303936434146215	0.761258753226415	0.874784003129955	no	no	SL006976	NDKM	Nucleoside diphosphate kinase, mitochondrial	4833	NME4
seq.16818.200	seq.16818.200	1.00052710276326	0.792286676201827	1.26283469458268	0.207032371284227	0.436315139944532	no	no	SL017488	CDCP1	CUB domain-containing protein 1	64866	CDCP1
seq.16823.75	seq.16823.75	-0.98242604702446	0.793088863848816	-1.23873388192188	0.215823025862724	0.447260520642031	no	no	SL007053	APOL3	Apolipoprotein L3	80833	APOL3
seq.16825.20	seq.16825.20	-0.807529182143527	0.849725939885972	-0.950340744277963	0.34223849549966	0.579895245637515	no	no	SL018716	ATX3	Ataxin-3	4287	ATXN3
seq.16828.8	seq.16828.8	0.675985071691489	0.76547776291954	0.883089103873213	0.377464825741131	0.6114690501978	no	no	SL002657	Collagen a1(VI)	Collagen alpha-1(VI) chain	1291	COL6A1
seq.16831.7	seq.16831.7	-1.36437046658467	0.794381319311763	-1.71752587002768	0.0862867787365545	0.278182066274419	no	no	SL019539	DOK1	Docking protein 1	1796	DOK1
seq.16836.1	seq.16836.1	-2.60746847614016	0.822263009692175	-3.17108813774354	0.00157910707400591	0.0417357236806104	yes	yes	SL002693	FHR3	Complement factor H-related protein 3	10878	CFHR3
seq.16845.15	seq.16845.15	-1.99009505908827	0.814366376698862	-2.44373431422277	0.0147604731806405	0.123499314575533	yes	no	SL017475	MPZL1	Myelin protein zero-like protein 1	9019	MPZL1
seq.16847.39	seq.16847.39	-1.85274114957058	0.805770863543484	-2.29933996548709	0.021753493935112	0.146762668398696	yes	no	SL008946	RAB3B	Ras-related protein Rab-3B	5865	RAB3B
seq.16850.5	seq.16850.5	-2.17311528202196	0.7922933398963	-2.74281654608682	0.006233567467642	0.0813934310631728	yes	no	SL005359	RGS5	Regulator of G-protein signaling 5	8490	RGS5
seq.16851.50	seq.16851.50	-0.878154817598997	0.723687110408485	-1.21344543100031	0.225333109599337	0.459142436729227	no	no	SL018615	SCO2	Protein SCO2 homolog, mitochondrial	9997	SCO2
seq.16852.10	seq.16852.10	-1.65267047685659	0.775134269886913	-2.13210864370338	0.0333150263703079	0.174919874541223	yes	no	SL019239	NHRF3	Na(+)/H(+) exchange regulatory cofactor NHE-RF3	5174	PDZK1
seq.16853.5	seq.16853.5	-0.200200219415634	0.816850686584256	-0.245087900033226	0.806453929171306	0.901166145117691	no	no	SL006756	NRK1	Nicotinamide riboside kinase 1	54981	NMRK1
seq.16854.17	seq.16854.17	-0.773129939990865	0.811309376573759	-0.95294096471049	0.340920191795396	0.579173489878219	no	no	SL015367	LSM4	U6 snRNA-associated Sm-like protein LSm4	25804	LSM4
seq.16856.79	seq.16856.79	-1.00436548683858	0.786120114586943	-1.27762344227296	0.201768795429464	0.431342130011861	no	no	SL007443	MARE2	Microtubule-associated protein RP/EB family member 2	10982	MAPRE2
seq.16857.2	seq.16857.2	-2.41049513853946	0.939011568399095	-2.56705584857604	0.0104451485871863	0.105240161916199	yes	no	SL008705	RAB2A	Ras-related protein Rab-2A	5862	RAB2A
seq.16858.384	seq.16858.384	0.6368062937489	0.769196569621238	0.827884989219949	0.4079931515127	0.637139113304717	no	no	SL017265	RCN3	Reticulocalbin-3	57333	RCN3
seq.16859.100	seq.16859.100	-0.886785913679272	0.785417405537632	-1.12906323112645	0.259224162226656	0.497794100225354	no	no	SL016527	SHLB1	Endophilin-B1	51100	SH3GLB1
seq.16865.62	seq.16865.62	-0.484636620279172	0.76595358674198	-0.632723220659619	0.527102984880008	0.728779487055477	no	no	SL013228	RBP56	TATA-binding protein-associated factor 2N	8148	TAF15
seq.16867.76	seq.16867.76	-0.326176968631491	0.794271618469861	-0.410661744731432	0.681435277964162	0.831033368292482	no	no	SL007335	PCTK1	Cyclin-dependent kinase 16	5127	CDK16
seq.16872.248	seq.16872.248	-1.01996680447762	0.717974870384256	-1.42061630086265	0.155834718553034	0.376744032348056	no	no	SL007013	MAAI	Maleylacetoacetate isomerase	2954	GSTZ1
seq.16877.19	seq.16877.19	-0.50046999293035	0.790671279018703	-0.632968474018027	0.526942897656835	0.728765725360455	no	no	SL019317	MSRB2	Methionine-R-sulfoxide reductase B2, mitochondrial	22921	MSRB2
seq.16882.27	seq.16882.27	2.09544895623852	0.837380360597475	2.50238607786718	0.0125430000393462	0.114431164368716	yes	no	SL008943	PHP14	14 kDa phosphohistidine phosphatase	29085	PHPT1
seq.16887.29	seq.16887.29	-1.63068772312547	0.777896913577458	-2.09627740470923	0.0363846735223843	0.182794817161776	yes	no	SL017474	PTH2	Peptidyl-tRNA hydrolase 2, mitochondrial	51651	PTRH2
seq.16890.37	seq.16890.37	1.75633410481203	0.818559053608894	2.14564129132607	0.0322148802345732	0.172040321236156	yes	no	SL012697	ATL1	ADAMTS-like protein 1	92949	ADAMTSL1
seq.16892.23	seq.16892.23	1.82702617129281	1.12539524221965	1.62345290147958	0.104903511296178	0.306094458827408	no	no	SL008778	ENPP2	Ectonucleotide pyrophosphatase/phosphodiesterase family member 2	5168	ENPP2
seq.16902.17	seq.16902.17	-0.8911049352639	0.743040292509698	-1.19926865911147	0.230793849909539	0.465587445743027	no	no	SL008407	LAMP1	Lysosome-associated membrane glycoprotein 1	3916	LAMP1
seq.16907.3	seq.16907.3	-0.359490136101634	0.837034218286869	-0.429480812430095	0.667693972004956	0.823479197664362	no	no	SL004806	Nectin-like protein 3	Cell adhesion molecule 2	253559	CADM2
seq.16908.5	seq.16908.5	-1.1722997226732	0.777964517965474	-1.50688070676923	0.132252973030839	0.347994686517092	no	no	SL010377	OMGP	Oligodendrocyte-myelin glycoprotein	4974	OMG
seq.16913.8	seq.16913.8	0.998941812831956	0.814685365273083	1.22616884433306	0.220511456615134	0.452409631096843	no	no	SL008937	RNT2	Ribonuclease T2	8635	RNASET2
seq.16915.153	seq.16915.153	1.18533195822661	0.785291238804714	1.50941701582052	0.131604062982714	0.346990760760689	no	no	SL014291	SEM4A	Semaphorin-4A	64218	SEMA4A
seq.16916.19	seq.16916.19	-1.45162471458359	0.809768024143708	-1.79264267210183	0.0734240424366062	0.25861297960317	no	no	SL018357	SLIK6	SLIT and NTRK-like protein 6	84189	SLITRK6
seq.16919.1	seq.16919.1	0.912400250414381	0.779155704094431	1.17101144946993	0.241957844868648	0.477199484238058	no	no	SL008480	ACBP	Acyl-CoA-binding protein	1622	DBI
seq.16922.53	seq.16922.53	-0.647821120275387	0.783510364048436	-0.826818827166579	0.408596897957189	0.637665971798724	no	no	SL014112	PLXB3	Plexin-B3	5365	PLXNB3
seq.16927.9	seq.16927.9	0.701101758306235	0.774181651308854	0.905603687611212	0.365430039761455	0.600529730841826	no	no	SL003003	Coagulation factor XIII	Coagulation factor XIII	2162|2165	F13A1|F13B
seq.16932.5	seq.16932.5	-0.427456962505663	0.797339625324986	-0.53610400001309	0.592042110973477	0.774110781066325	no	no	SL000580	SULT 1E	Estrogen sulfotransferase	6783	SULT1E1
seq.17137.160	seq.17137.160	-0.245792952098867	0.828961397890888	-0.296507114473887	0.766923103717724	0.87815745090826	no	no	SL005328	Beta-globin	Hemoglobin subunit beta	3043	HBB
seq.17138.8	seq.17138.8	-1.83408635553657	0.809447749402629	-2.26584897776307	0.0237385729326456	0.150490999437433	yes	no	SL005253	GST A1-1	Glutathione S-transferase A1	2938	GSTA1
seq.17145.1	seq.17145.1	0.407198405684805	0.840318257219148	0.484576411599505	0.628115197507759	0.799352929882519	no	no	SL004832	S100A8/S100A9	Protein S100-A8/A9 heterodimer	6279|6280	S100A8|S100A9
seq.17148.7	seq.17148.7	0.559427844553486	0.800987298162937	0.698422866175946	0.485124477858622	0.702578138922952	no	no	SL008080	BLVRB	Flavin reductase (NADPH)	645	BLVRB
seq.17151.84	seq.17151.84	-1.71572519022129	0.813427061411341	-2.10925511531963	0.0352460719109856	0.180216130303741	yes	no	SL004509	IRF-3	Interferon regulatory factor 3	3661	IRF3
seq.17152.10	seq.17152.10	-1.1007008661662	0.791935824381151	-1.38988644316771	0.164966614692204	0.387533829278261	no	no	SL012437	KI2S4	Killer cell immunoglobulin-like receptor 2DS4	3809	KIR2DS4
seq.17153.46	seq.17153.46	-0.849902563511326	0.756589312451444	-1.12333408564487	0.261647111195345	0.501391014133005	no	no	SL020993	KI2L3	Killer cell immunoglobulin-like receptor 2DL3	3804	KIR2DL3
seq.17158.17	seq.17158.17	0.158267254244519	0.789816932103563	0.200384731969467	0.841232819040254	0.917900161847937	no	no	SL019858	UB2G1	Ubiquitin-conjugating enzyme E2 G1	7326	UBE2G1
seq.17163.117	seq.17163.117	1.08505929398186	0.711230777847618	1.5256079008076	0.127519766713777	0.339714452941038	no	no	SL004210	Annexin III	Annexin A3	306	ANXA3
seq.17164.15	seq.17164.15	-0.176741627615696	0.778303488070751	-0.227085745245471	0.82041758002424	0.909156285256759	no	no	SL004211	annexin IV	Annexin A4	307	ANXA4
seq.17165.1	seq.17165.1	0.239827956732485	0.885535129577149	0.270828280801243	0.786595972203328	0.890935134788033	no	no	SL003044	BTG	Beta-thromboglobulin	5473	PPBP
seq.17166.4	seq.17166.4	-0.668843971520691	0.793645510961878	-0.842749013611971	0.399631545998423	0.629718948202007	no	no	SL014309	FGF-8F	Fibroblast growth factor 8 isoform F	2253	FGF8
seq.17170.15	seq.17170.15	-0.857678439709985	0.837619720035474	-1.02394728681132	0.306183004954588	0.546355910015182	no	no	SL011502	CALCB	Calcitonin gene-related peptide 2	797	CALCB
seq.17172.19	seq.17172.19	-0.443711148448514	0.802805020666482	-0.552701013354586	0.580629193758001	0.765266759588057	no	no	SL007073	STAT	Statherin	6779	STATH
seq.17175.5	seq.17175.5	-1.35869374133176	0.779181402082145	-1.74374508644717	0.081604193404334	0.272832914860138	no	no	SL007270	MP2K6	Dual specificity mitogen-activated protein kinase kinase 6	5608	MAP2K6
seq.17176.13	seq.17176.13	0.239925124434918	0.775517561016255	0.309374199238654	0.757120918760597	0.873420909505787	no	no	SL014348	PSIP1	PC4 and SFRS1-interacting protein	11168	PSIP1
seq.17195.43	seq.17195.43	-0.610875117123998	0.831415540519916	-0.734741037847325	0.462721795905601	0.683754587267388	no	no	SL000023	BAG-1	BAG family molecular chaperone regulator 1	573	BAG1
seq.17196.5	seq.17196.5	-1.93974639230617	0.791219837788013	-2.45158968426406	0.0144446850345136	0.122903377642028	yes	no	SL011328	ClpP endopeptidase	ATP-dependent Clp protease proteolytic subunit, mitochondrial	8192	CLPP
seq.17199.43	seq.17199.43	-0.912576348732882	0.807839158748909	-1.12965104358914	0.258976450474989	0.497667776799672	no	no	SL021005	HIF1N	Hypoxia-inducible factor 1-alpha inhibitor	55662	HIF1AN
seq.17200.50	seq.17200.50	-0.764751477467715	0.80376190018423	-0.951465200443597	0.341667999339653	0.579797029896786	no	no	SL020992	KI2L1	Killer cell immunoglobulin-like receptor 2DL1	3802	KIR2DL1
seq.17202.37	seq.17202.37	-2.20434547891242	0.838544204384216	-2.62877671491532	0.00874076969332861	0.0960193517388866	yes	no	SL011994	PDCD4	Programmed cell death protein 4	27250	PDCD4
seq.17205.21	seq.17205.21	-0.984571165768789	0.834184624476279	-1.18027968495215	0.238254903155105	0.473652825276736	no	no	SL021017	RAB5A	Ras-related protein Rab-5A	5868	RAB5A
seq.17209.27	seq.17209.27	-0.0482321732834997	0.785581447034489	-0.0613967825558668	0.951059209325154	0.976951733799834	no	no	SL020906	ST2B1	Sulfotransferase family cytosolic 2B member 1	6820	SULT2B1
seq.17231.1	seq.17231.1	-2.24200963687456	0.80783613777307	-2.77532723784184	0.00564887779810345	0.0768781354065273	yes	no	SL004609	L-plastin	Plastin-2	3936	LCP1
seq.17319.1	seq.17319.1	-0.983713201213398	0.78077384730422	-1.25992078834334	0.208081152145232	0.437682423447352	no	no	SL006634	SELH	Selenoprotein H	280636	SELENOH
seq.17320.19	seq.17320.19	-2.05765400903035	0.804991401093287	-2.55611924082143	0.0107763116130705	0.107390165455571	yes	no	SL013281	ADPPT	L-aminoadipate-semialdehyde dehydrogenase-phosphopantetheinyl transferase	60496	AASDHPPT
seq.17325.10	seq.17325.10	-0.652831380268281	0.810561696243331	-0.805406156365302	0.420834947468569	0.648967271338439	no	no	SL014982	KGUA	Guanylate kinase	2987	GUK1
seq.17326.44	seq.17326.44	-1.30429825157716	0.792787101452147	-1.64520619620082	0.10033701544565	0.299641818506086	no	no	SL019563	DUS23	Dual specificity protein phosphatase 23	54935	DUSP23
seq.17327.3	seq.17327.3	2.01045623790556	0.820702816802866	2.4496762978559	0.0145210487430395	0.123361269678834	yes	no	SL017270	CNPY3	Protein canopy homolog 3	10695	CNPY3
seq.17329.2	seq.17329.2	1.20096765836351	0.79535990941252	1.50996755575797	0.131463535501037	0.34678736872043	no	no	SL009125	BDH2	3-hydroxybutyrate dehydrogenase type 2	56898	BDH2
seq.17331.138	seq.17331.138	1.73294013221968	0.808274360247978	2.14399988104041	0.0323466356006896	0.17213562349389	yes	no	SL008768	KREM1	Kremen protein 1	83999	KREMEN1
seq.17332.3	seq.17332.3	-0.0927627152448487	0.897198886301281	-0.10339147390972	0.917679305517512	0.95798526755826	no	no	SL018690	ARHL2	Poly(ADP-ribose) glycohydrolase ARH3	54936	ADPRS
seq.17333.20	seq.17333.20	0.0363384795553824	0.760172205962644	0.047802957369857	0.961885723713853	0.980342174820881	no	no	SL008026	ACADM	Medium-chain specific acyl-CoA dehydrogenase, mitochondrial	34	ACADM
seq.17335.18	seq.17335.18	-0.295992070199341	0.792461993590987	-0.373509483853065	0.70887250029714	0.849002068547648	no	no	SL009105	VAMP2	Vesicle-associated membrane protein 2	6844	VAMP2
seq.17336.54	seq.17336.54	-1.94630313859124	0.791143656044736	-2.46011343669446	0.0141087947487189	0.121024550288167	yes	no	SL019427	CR3L2	Cyclic AMP-responsive element-binding protein 3-like protein 2	64764	CREB3L2
seq.17337.1	seq.17337.1	-0.913828384441046	0.892850617695159	-1.02349527046309	0.306396427369143	0.546380330552993	no	no	SL007165	TYY1	Transcriptional repressor protein YY1	7528	YY1
seq.17341.89	seq.17341.89	0.412359825029664	0.888432754648601	0.464142978601418	0.642677015942197	0.807367612909245	no	no	SL010906	THIC	Acetyl-CoA acetyltransferase, cytosolic	39	ACAT2
seq.17342.13	seq.17342.13	-0.128270352014072	0.752025528941223	-0.170566486213126	0.864609634282273	0.931340679101854	no	no	SL012732	AGR3	Anterior gradient protein 3	155465	AGR3
seq.17343.6	seq.17343.6	-0.185005445838727	0.761706853492933	-0.242882737617961	0.808161175276765	0.902336691824323	no	no	SL019113	SNPH	Syntaphilin	9751	SNPH
seq.17345.12	seq.17345.12	-1.64410133327335	0.794488503154178	-2.06938341680987	0.0388444864203722	0.189410147242296	yes	no	SL020272	ZADH2	Prostaglandin reductase 3	284273	ZADH2
seq.17346.61	seq.17346.61	-1.3936310099697	0.826436915567525	-1.68631263163344	0.0921422727503421	0.287570093677765	no	no	SL012716	FDSCP	Follicular dendritic cell secreted peptide	260436	FDCSP
seq.17347.80	seq.17347.80	-1.29309648491152	0.814622730894032	-1.58735625200683	0.112844115098809	0.318889542203298	no	no	SL011281	CA080	Axin interactor, dorsalization-associated protein	64853	AIDA
seq.17348.5	seq.17348.5	-0.967123377726132	0.781258214677143	-1.23790490718334	0.21613010998374	0.447310618081129	no	no	SL018443	SYJ2B	Synaptojanin-2-binding protein	55333	SYNJ2BP
seq.17350.13	seq.17350.13	2.91108859920159	0.804199441081615	3.61985901816382	0.000314121429951775	0.0179945272977594	yes	yes	SL009112	CHM2B	Charged multivesicular body protein 2b	25978	CHMP2B
seq.17355.56	seq.17355.56	-0.350122946411777	0.788972301050939	-0.443770897844451	0.657333391207156	0.816559594928992	no	no	SL019674	SYT4	Synaptotagmin-4	6860	SYT4
seq.17356.34	seq.17356.34	-1.27855725718688	0.7638099989181	-1.67392055484727	0.0945539194969244	0.291038630792165	no	no	SL007561	IL1FA	Interleukin-1 family member 10	84639	IL1F10
seq.17357.33	seq.17357.33	-1.00266296221198	0.812806981833364	-1.23358064660121	0.217737093378823	0.44884688691618	no	no	SL020889	SPCS	O-phosphoseryl-tRNA(Sec) selenium transferase	51091	SEPSECS
seq.17362.5	seq.17362.5	-1.42452421566156	0.82751828548573	-1.72144137555269	0.0855739864819085	0.277190811156022	no	no	SL013777	VHL	Von Hippel-Lindau disease tumor suppressor	7428	VHL
seq.17364.8	seq.17364.8	-2.01571383432595	0.761733042708398	-2.64622081662485	0.00830649465376933	0.094117163052267	yes	no	SL020890	RU2B	U2 small nuclear ribonucleoprotein B''	6629	SNRPB2
seq.17365.7	seq.17365.7	-1.15089142809255	0.811969321611296	-1.41740752693549	0.15676989783361	0.377687280377307	no	no	SL016564	KAT1	Kynurenine--oxoglutarate transaminase 1	883	KYAT1
seq.17370.186	seq.17370.186	-2.39205265803041	0.773886290420212	-3.09096140820837	0.00206724772697938	0.0472881375854676	yes	yes	SL009448	ABHDA	Mycophenolic acid acyl-glucuronide esterase, mitochondrial	55347	ABHD10
seq.17372.5	seq.17372.5	-1.76270825009429	0.833020797275914	-2.11604350798753	0.0346627249543295	0.178400534548576	yes	no	SL010108	4EBP1	Eukaryotic translation initiation factor 4E-binding protein 1	1978	EIF4EBP1
seq.17377.1	seq.17377.1	1.37993962294931	0.763102355573432	1.8083283492322	0.0709469474829811	0.25402535973782	no	no	SL005693	Aldose reductase-like C3	Aldo-keto reductase family 1 member C3	8644	AKR1C3
seq.17383.4	seq.17383.4	-2.46793425565275	0.776986851474139	-3.17628831294951	0.00155143429068121	0.0417357236806104	yes	yes	SL019784	STAR5	StAR-related lipid transfer protein 5	80765	STARD5
seq.17387.27	seq.17387.27	-0.510766607994292	0.78528828480603	-0.650419238229759	0.515616228150969	0.721098257723403	no	no	SL004545	IKB-beta	NF-kappa-B inhibitor beta	4793	NFKBIB
seq.17391.10	seq.17391.10	0.182036326754854	0.788629497902447	0.230826170259956	0.817511405257434	0.907222088876962	no	no	SL015530	SPF45	Splicing factor 45	84991	RBM17
seq.17396.23	seq.17396.23	-0.958634044580841	0.821186385968613	-1.16737693288729	0.243420962495441	0.47876539248378	no	no	SL008013	ADH1A	Alcohol dehydrogenase 1A	124	ADH1A
seq.17397.8	seq.17397.8	-1.90905671965937	0.826609012051515	-2.30950387889117	0.0211804173915655	0.145942145528029	yes	no	SL012708	DHB11	Estradiol 17-beta-dehydrogenase 11	51170	HSD17B11
seq.17398.55	seq.17398.55	-1.42684339972909	0.800205935779904	-1.78309524577376	0.0749661755848447	0.262070253434304	no	no	SL004627	HO-1	Heme oxygenase 1	3162	HMOX1
seq.17400.71	seq.17400.71	0.346950071211781	0.780808035712572	0.444347464860747	0.656916733876299	0.816559594928992	no	no	SL019729	ACOT8	Acyl-coenzyme A thioesterase 8	10005	ACOT8
seq.17403.14	seq.17403.14	1.49016338035117	0.828757754918941	1.79806870162792	0.0725592603910341	0.256959100085077	no	no	SL006190	acyl-Coenzyme A dehydrogenase	Short/branched chain specific acyl-CoA dehydrogenase, mitochondrial	36	ACADSB
seq.17405.2	seq.17405.2	-0.130536466165438	0.784312935242015	-0.166434162054408	0.867859155226995	0.932637485414828	no	no	SL007789	UCHL5	Ubiquitin carboxyl-terminal hydrolase isozyme L5	51377	UCHL5
seq.17408.2	seq.17408.2	-0.857326513180806	0.750740500701677	-1.14197450700942	0.25382099306773	0.491184366685831	no	no	SL020888	PMM1	Phosphomannomutase 1	5372	PMM1
seq.17410.5	seq.17410.5	-0.769758506154109	0.77747971826285	-0.990068921507055	0.322452659975874	0.563262612620691	no	no	SL019878	CETN3	Centrin-3	1070	CETN3
seq.17411.55	seq.17411.55	-0.00566499020918827	0.789958283192884	-0.0071712523682786	0.994280082243249	0.997562136430005	no	no	SL015528	UFD1	Ubiquitin recognition factor in ER-associated degradation protein 1	7353	UFD1
seq.17419.17	seq.17419.17	2.1468763699019	0.793532231386188	2.70546839181518	0.00697222442230173	0.0861061846826473	yes	no	SL013289	TES	Testin	26136	TES
seq.17432.25	seq.17432.25	-0.451941463120266	0.79932732243489	-0.565402245657728	0.571965545826339	0.759518531063446	no	no	SL020885	KAD4	Adenylate kinase 4, mitochondrial	205	AK4
seq.17436.193	seq.17436.193	-1.04121151117618	0.816438733834441	-1.27530881133737	0.202586097332263	0.431342130011861	no	no	SL010497	CSNK1G2	Casein kinase I isoform gamma-2	1455	CSNK1G2
seq.17441.4	seq.17441.4	-0.48604996703043	0.766709769917263	-0.633942576580027	0.526307305385004	0.728765725360455	no	no	SL002514	Alkaline phosphatase, intestine	Intestinal-type alkaline phosphatase	248	ALPI
seq.17447.52	seq.17447.52	-1.37746706480312	0.749747054179564	-1.83724238344685	0.0665608330115337	0.246549977932364	no	no	SL008544	SFRP4	Secreted frizzled-related protein 4	6424	SFRP4
seq.17449.23	seq.17449.23	-1.21469243394721	0.795463040544557	-1.52702560902849	0.127166894020103	0.339396980144306	no	no	SL008836	CD9	CD9 antigen	928	CD9
seq.17450.51	seq.17450.51	-0.23923453259471	0.80128497506609	-0.298563607254683	0.76535390402157	0.877094932740262	no	no	SL006248	Histidyl-tRNA synthetase	Histidine--tRNA ligase, cytoplasmic	3035	HARS1
seq.17451.13	seq.17451.13	-1.41376693841881	0.764278392273475	-1.84980623907648	0.0647259611373376	0.243581940883007	no	no	SL003706	BIM	Bcl-2-like protein 11	10018	BCL2L11
seq.17454.15	seq.17454.15	0.0453215836194737	0.814944564381739	0.0556130878102821	0.955664521132368	0.978101345159951	no	no	SL006311	EGFL6	Epidermal growth factor-like protein 6	25975	EGFL6
seq.17455.42	seq.17455.42	1.00823381277145	0.829805479292979	1.21502428934369	0.224730720056451	0.458644899301182	no	no	SL009337	FOLR1	Folate receptor alpha	2348	FOLR1
seq.17456.53	seq.17456.53	2.378131192961	0.826698861832886	2.87665957067899	0.00413060673739155	0.0666623877884046	yes	no	SL010628	GOLM1	Golgi membrane protein 1	51280	GOLM1
seq.17460.51	seq.17460.51	-0.401059346416211	0.807787875274449	-0.496490921307712	0.619690348403077	0.793058689149295	no	no	SL004388	Mx1	Interferon-induced GTP-binding protein Mx1	4599	MX1
seq.17462.19	seq.17462.19	-1.36983417811201	0.819200531546964	-1.6721597769538	0.0949006640515873	0.291289773946987	no	no	SL007108	IRF1	Interferon regulatory factor 1	3659	IRF1
seq.17466.72	seq.17466.72	-1.5248165534525	0.754496064098822	-2.02097350272298	0.0436294638151045	0.198088627827748	yes	no	SL008274	ACSF2	Acyl-CoA synthetase family member 2, mitochondrial	80221	ACSF2
seq.17468.1	seq.17468.1	-2.15444015318943	0.80208686214045	-2.68604343853743	0.00738674971725062	0.0884308702474357	yes	no	SL019429	SUFU	Suppressor of fused homolog	51684	SUFU
seq.17474.106	seq.17474.106	-2.55294044876433	0.827952604417388	-3.08343791074947	0.00211957291181769	0.0477209193438459	yes	yes	SL020114	YETS4	YEATS domain-containing protein 4	8089	YEATS4
seq.17475.18	seq.17475.18	-0.48095782566127	0.792236749050771	-0.607088507617876	0.543971844671985	0.741267894959811	no	no	SL010511	TOPK	Lymphokine-activated killer T-cell-originated protein kinase	55872	PBK
seq.17495.141	seq.17495.141	0.311184537815822	0.828310912191158	0.37568566734517	0.70725447175038	0.848178258427516	no	no	SL018569	SIR3	NAD-dependent protein deacetylase sirtuin-3, mitochondrial	23410	SIRT3
seq.17510.7	seq.17510.7	-0.9815976786311	0.808678743794988	-1.21382896009438	0.225186673736653	0.459015011927432	no	no	SL013036	SRP14	Signal recognition particle 14 kDa protein	6727	SRP14
seq.17511.10	seq.17511.10	-0.690831580347211	0.806269427974516	-0.856824724314174	0.391809379471943	0.623448882765726	no	no	SL020930	RPP30	Ribonuclease P protein subunit p30	10556	RPP30
seq.17512.2	seq.17512.2	-0.75668842262484	0.805950718552542	-0.938876788873425	0.34808956835615	0.584899147826543	no	no	SL007402	NMI	N-myc-interactor	9111	NMI
seq.17516.7	seq.17516.7	-2.10490491383705	0.817657971022248	-2.57430978286125	0.0102305320963585	0.10422949925359	yes	no	SL000562	Rab3A	Ras-related protein Rab-3A	5864	RAB3A
seq.17671.58	seq.17671.58	-0.134661399138189	0.760942508338706	-0.176966587702114	0.859581353654447	0.928766514117878	no	no	SL019227	ING4	Inhibitor of growth protein 4	51147	ING4
seq.17672.184	seq.17672.184	0.117972567447698	0.797622058593222	0.147905347121126	0.882456340910982	0.940931327445719	no	no	SL006288	Gastric intrinsic factor	Gastric intrinsic factor	2694	CBLIF
seq.17673.34	seq.17673.34	-0.183165542681147	0.774434730348424	-0.236515145180459	0.813096104763837	0.906152872123166	no	no	SL011748	Carbonic Anhydrase VB	Carbonic anhydrase 5B, mitochondrial	11238	CA5B
seq.17675.17	seq.17675.17	-1.45755131391357	0.78686566729562	-1.85235088337635	0.0643594714509548	0.243002531613647	no	no	SL019552	ACO13	Acyl-coenzyme A thioesterase 13	55856	ACOT13
seq.17676.13	seq.17676.13	-1.77542264366468	0.825683064980292	-2.1502471335137	0.0318476289672104	0.17090292710073	yes	no	SL011229	CIP4	Cdc42-interacting protein 4	9322	TRIP10
seq.17682.1	seq.17682.1	-0.713406892596681	0.813324756399295	-0.877148871940202	0.380680434124218	0.613744803921076	no	no	SL002600	CD46	Membrane cofactor protein	4179	CD46
seq.17683.2	seq.17683.2	-1.74754190615571	0.788612857232265	-2.21596933162988	0.0269864218846365	0.160801855756258	yes	no	SL020090	COMD9	COMM domain-containing protein 9	29099	COMMD9
seq.17685.9	seq.17685.9	-0.361682748152016	0.840781687416043	-0.430174388387988	0.667189628161133	0.823228339122589	no	no	SL005129	Apo A-IV	Apolipoprotein A-IV	337	APOA4
seq.17691.1	seq.17691.1	0.119388640751111	0.785626342338327	0.151966188399137	0.879253566825515	0.938797085109756	no	no	SL007957	TPP1	Tripeptidyl-peptidase 1	1200	TPP1
seq.17692.2	seq.17692.2	-1.14409124279241	0.794559558638865	-1.43990621011761	0.150301956184115	0.369327516385743	no	no	SL006193	BT3A3	Butyrophilin subfamily 3 member A3	10384	BTN3A3
seq.17693.2	seq.17693.2	-2.37397055766279	0.838596474734352	-2.83088544870739	0.00476340187622675	0.0708303310633741	yes	no	SL011221	Septin-6	Septin-6	23157	SEPTIN6
seq.17694.32	seq.17694.32	-0.48610634432873	0.805641933173033	-0.603377659867074	0.546435864610539	0.743655659327402	no	no	SL010943	PSME2	Proteasome activator complex subunit 2	5721	PSME2
seq.17696.1	seq.17696.1	0.0550253614278595	0.825401313282467	0.0666649792560105	0.946865787661573	0.97490731819743	no	no	SL004508	TIRP	TIR domain-containing adapter molecule 2	100302736	TICAM2
seq.17697.2	seq.17697.2	-3.121359870713	0.789062238495291	-3.95578411744212	8.33536756488975e-05	0.009213272484277	yes	yes	SL021016	OVCA2	Esterase OVCA2	124641	OVCA2
seq.17699.43	seq.17699.43	-0.327564086451098	0.758415093193388	-0.43190607543404	0.665931064637223	0.822584300675285	no	no	SL015589	TIMELESS	Protein timeless homolog	8914	TIMELESS
seq.17702.53	seq.17702.53	0.657638382999568	0.784440909789385	0.838352991018964	0.402093663836428	0.632687499237589	no	no	SL000606	UGT 1A1	UDP-glucuronosyltransferase 1-1	54658	UGT1A1
seq.17703.40	seq.17703.40	-1.16731702044479	0.792782420812047	-1.47243050526916	0.141314869171748	0.359931866498431	no	no	SL013724	GEMI	Geminin	51053	GMNN
seq.17704.74	seq.17704.74	-1.58645139926047	1.08950191533253	-1.45612538806438	0.145767162439216	0.365152081366735	no	no	SL011275	HS105	Heat shock protein 105 kDa	10808	HSPH1
seq.17706.4	seq.17706.4	2.13940897748416	0.783623616782684	2.73014867299165	0.00647579626687421	0.0825662837599626	yes	no	SL020934	PPR1A	Protein phosphatase 1 regulatory subunit 1A	5502	PPP1R1A
seq.17710.40	seq.17710.40	1.68088708218038	0.734192600125145	2.28943615325715	0.0223248646413635	0.147868443647578	yes	no	SL021023	TPD53	Tumor protein D53	7164	TPD52L1
seq.17711.13	seq.17711.13	0.182860235462426	0.713977681968228	0.256114777927419	0.797930885469704	0.896707617887959	no	no	SL020917	VAMP1	Vesicle-associated membrane protein 1	6843	VAMP1
seq.17712.7	seq.17712.7	1.74179416234958	1.10423570300549	1.57737533536436	0.115121510846931	0.322328447207554	no	no	SL013082	IDI1	Isopentenyl-diphosphate Delta-isomerase 1	3422	IDI1
seq.17721.82	seq.17721.82	-0.615848693445762	0.805335563580668	-0.764710663847487	0.444679063056833	0.669281748001083	no	no	SL004797	GAS7	Growth arrest-specific protein 7	8522	GAS7
seq.17722.5	seq.17722.5	-0.0535007823751197	0.829545517221053	-0.0644940889492663	0.948593618436262	0.975385625332326	no	no	SL002795	FKBP52 protein	Peptidyl-prolyl cis-trans isomerase FKBP4	2288	FKBP4
seq.17724.3	seq.17724.3	-1.71401386724943	0.746850657352581	-2.29498876432033	0.0220029338208941	0.147519408230353	yes	no	SL006762	WWOX	WW domain-containing oxidoreductase	51741	WWOX
seq.17725.37	seq.17725.37	-0.926133930521532	0.819128100020715	-1.1306338172236	0.258562664125116	0.497047201485773	no	no	SL013885	USH1C	Harmonin	10083	USH1C
seq.17726.3	seq.17726.3	-0.403680721390128	0.83061639571726	-0.48600138821187	0.627104995867681	0.798802400197953	no	no	SL016526	SAR1A	GTP-binding protein SAR1a	56681	SAR1A
seq.17727.1	seq.17727.1	-1.62818773564075	0.821024357974298	-1.98311745544061	0.0477105827662794	0.208652756446295	yes	no	SL005062	Securin	Securin	9232	PTTG1
seq.17728.61	seq.17728.61	-0.424663045536759	0.83948353539364	-0.505862268445362	0.613098691945871	0.79011415041646	no	no	SL008404	CHM2A	Charged multivesicular body protein 2a	27243	CHMP2A
seq.17729.20	seq.17729.20	0.751502890310247	0.754410006191333	0.996146504079708	0.319493123997696	0.560419006537799	no	no	SL014981	UBE2S	Ubiquitin-conjugating enzyme E2 S	27338	UBE2S
seq.17734.13	seq.17734.13	0.0103192352165834	0.794423643094074	0.01298958723886	0.989639478232966	0.996561307824877	no	no	SL010230	a-endosulfine	Alpha-endosulfine	2029	ENSA
seq.17737.7	seq.17737.7	-0.162438438626167	0.762841218733472	-0.21293872779431	0.831431336686558	0.913222413774776	no	no	SL011185	IVD	Isovaleryl-CoA dehydrogenase, mitochondrial	3712	IVD
seq.17738.7	seq.17738.7	-1.78646898248953	0.788929774428856	-2.2644207892684	0.0238266168848149	0.150699908643725	yes	no	SL015449	CRNN	Cornulin	49860	CRNN
seq.17739.1	seq.17739.1	-0.902191998466158	0.781492480432675	-1.15444744646379	0.248676333497593	0.484574412541656	no	no	SL008218	HCDH	Hydroxyacyl-coenzyme A dehydrogenase, mitochondrial	3033	HADH
seq.17743.14	seq.17743.14	-0.493467230916912	0.81769617545255	-0.603484822029166	0.54636463082807	0.743655659327402	no	no	SL013042	UBE2A	Ubiquitin-conjugating enzyme E2 A	7319	UBE2A
seq.17744.31	seq.17744.31	-2.439976554266	0.863197538210704	-2.82667228097493	0.00482585400843315	0.0711650870084576	yes	no	SL016588	RB11A	Ras-related protein Rab-11A	8766	RAB11A
seq.17748.21	seq.17748.21	-0.0041840184181643	0.839716620853763	-0.00498265523660863	0.996025728392185	0.998157653349118	no	no	SL008994	QORX	Quinone oxidoreductase PIG3	9540	TP53I3
seq.17750.8	seq.17750.8	-1.742293355189	0.788472740371045	-2.20970651993511	0.0274202064018019	0.16113420969308	yes	no	SL007192	RIR2	Ribonucleoside-diphosphate reductase subunit M2	6241	RRM2
seq.17751.68	seq.17751.68	-0.150775723668509	0.770095623832761	-0.195788313817574	0.844827714750989	0.920911023590887	no	no	SL020925	CRBB1	Beta-crystallin B1	1414	CRYBB1
seq.17752.24	seq.17752.24	-1.1372545542655	0.774268079138067	-1.46881239832529	0.142293681248229	0.361415380737725	no	no	SL002641	Arginase	Arginase-2, mitochondrial	384	ARG2
seq.17756.69	seq.17756.69	-0.0609743356413348	0.801821128904733	-0.0760448102990553	0.939403278327136	0.970994773422967	no	no	SL020918	DCTD	Deoxycytidylate deaminase	1635	DCTD
seq.17757.86	seq.17757.86	-3.06496496572066	0.808267177716171	-3.79201958241208	0.000161169024619192	0.0137730880799364	yes	yes	SL006798	CAB39	Calcium-binding protein 39	51719	CAB39
seq.17758.79	seq.17758.79	-0.899516413447123	0.853738311585369	-1.05362076556778	0.292388373635439	0.532863688260989	no	no	SL009078	DCXR	L-xylulose reductase	51181	DCXR
seq.17761.2	seq.17761.2	0.74403405516926	0.868827135772754	0.856366041683885	0.392062802638092	0.6235394166375	no	no	SL011310	NUDT5	ADP-sugar pyrophosphatase	11164	NUDT5
seq.17765.3	seq.17765.3	-0.878563412160803	0.830424744451763	-1.05796872989475	0.290402780330906	0.53128442266354	no	no	SL020983	SPN1	Snurportin-1	10073	SNUPN
seq.17766.5	seq.17766.5	-1.06651286061992	0.815764884959242	-1.30737775097197	0.191476217385082	0.419026554125515	no	no	SL004552	NCF-1	Neutrophil cytosol factor 1	653361	NCF1
seq.17769.28	seq.17769.28	0.291858861358339	0.823845549286995	0.354264050598964	0.723238376947861	0.855437677505748	no	no	SL013223	PCNP	PEST proteolytic signal-containing nuclear protein	57092	PCNP
seq.17770.42	seq.17770.42	-0.270091739452519	0.735561964870396	-0.367191008170342	0.713577832278067	0.850660062781833	no	no	SL020938	EMC8	ER membrane protein complex subunit 8	10328	EMC8
seq.17771.35	seq.17771.35	-0.65662942464337	0.800221818775248	-0.82055926149121	0.412152303100741	0.641036668401006	no	no	SL020977	RPC9	DNA-directed RNA polymerase III subunit RPC9	27297	CRCP
seq.17772.7	seq.17772.7	-1.73034621378709	0.795643393193415	-2.17477607253437	0.0299517935155884	0.166024581888333	yes	no	SL014594	UBD	Ubiquitin D	10537	UBD
seq.17773.26	seq.17773.26	-0.472957026311666	0.804017360303208	-0.5882423062772	0.556542829610743	0.748967490351429	no	no	SL013253	SNAG	Gamma-soluble NSF attachment protein	8774	NAPG
seq.17774.38	seq.17774.38	-1.14547919677885	0.814000301821492	-1.40722207868425	0.15976664214697	0.381196379932872	no	no	SL013063	SMD3	Small nuclear ribonucleoprotein Sm D3	6634	SNRPD3
seq.17776.15	seq.17776.15	-1.60276487202574	0.8033743986992	-1.99504101029468	0.0463917988976181	0.204852356595412	yes	no	SL020962	PECR	Peroxisomal trans-2-enoyl-CoA reductase	55825	PECR
seq.17777.31	seq.17777.31	0.327062267333149	0.774540706255435	0.422266079357342	0.672949153427714	0.825958383873243	no	no	SL020957	SDSL	Serine dehydratase-like	113675	SDSL
seq.17778.19	seq.17778.19	-0.647826483525942	0.824193815006767	-0.786012308913799	0.43210303120459	0.659424179559362	no	no	SL016450	RAB32	Ras-related protein Rab-32	10981	RAB32
seq.17782.23	seq.17782.23	0.420484576191983	0.824396555251576	0.51005135030394	0.610162224808025	0.787682286910029	no	no	SL020988	THIK	3-ketoacyl-CoA thiolase, peroxisomal	30	ACAA1
seq.17783.9	seq.17783.9	-1.42592127380971	0.771517387461159	-1.84820367885941	0.0649576524144311	0.24374713056197	no	no	SL020955	MMAB	Cob(I)yrinic acid a,c-diamide adenosyltransferase, mitochondrial	326625	MMAB
seq.17785.11	seq.17785.11	-1.07313928509554	0.82215001631474	-1.30528402821891	0.192187569961706	0.420376842609528	no	no	SL008449	RCL	2'-deoxynucleoside 5'-phosphate N-hydrolase 1	10591	DNPH1
seq.17787.1	seq.17787.1	-1.21072677404184	0.760334542366117	-1.59236060783734	0.111715714824345	0.317669789918915	no	no	SL005677	Enoyl-CoA hydratase	Enoyl-CoA hydratase, mitochondrial	1892	ECHS1
seq.17789.1	seq.17789.1	-2.2362143264503	0.816576981796469	-2.73852236384453	0.00631474732758168	0.0814545169741688	yes	no	SL008944	NADC	Nicotinate-nucleotide pyrophosphorylase [carboxylating]	23475	QPRT
seq.17791.25	seq.17791.25	-1.25238882906979	0.855558813935739	-1.46382552393862	0.143651326710236	0.362695321561712	no	no	SL011188	HPCL1	Hippocalcin-like protein 1	3241	HPCAL1
seq.17792.158	seq.17792.158	-0.0599193252105602	0.745559461595038	-0.0803682714754498	0.935965325793753	0.969114699770489	no	no	SL020924	SSDH	Succinate-semialdehyde dehydrogenase, mitochondrial	7915	ALDH5A1
seq.17793.4	seq.17793.4	-1.8919264198467	0.796930067375451	-2.37401811940341	0.0178409560334453	0.136133710542509	yes	no	SL020986	DIRA1	GTP-binding protein Di-Ras1	148252	DIRAS1
seq.17795.176	seq.17795.176	-1.54109829474046	0.801592208721042	-1.92254649929709	0.0549070799358264	0.223548939205011	no	no	SL013520	LSM1	U6 snRNA-associated Sm-like protein LSm1	27257	LSM1
seq.17796.15	seq.17796.15	-0.992680886935932	0.89275339588907	-1.11193179606709	0.266515879245979	0.507521188776454	no	no	SL009428	IMPA1	Inositol monophosphatase 1	3612	IMPA1
seq.17800.33	seq.17800.33	-1.37619259823574	0.79054886373456	-1.74080649706407	0.0821185035487613	0.273372626471199	no	no	SL006198	SCAND1	SCAN domain-containing protein 1	51282	SCAND1
seq.17804.102	seq.17804.102	-0.784369820043302	0.917376172814848	-0.855014380454821	0.392810177598613	0.62443827751874	no	no	SL008550	PNPO	Pyridoxine-5'-phosphate oxidase	55163	PNPO
seq.17805.35	seq.17805.35	-1.06626252608821	0.770695064187549	-1.3835076616356	0.166911782521473	0.38875026061089	no	no	SL020971	SPF30	Survival of motor neuron-related-splicing factor 30	10285	SMNDC1
seq.17806.6	seq.17806.6	-1.07041159558037	0.837060085592807	-1.27877510109959	0.201363040411905	0.431274414088812	no	no	SL005369	Syntenin 1	Syntenin-1	6386	SDCBP
seq.17808.37	seq.17808.37	1.2676960292296	0.784630720400255	1.61565943859925	0.106579195252983	0.309334099325767	no	no	SL012948	NIT2	Omega-amidase NIT2	56954	NIT2
seq.17811.78	seq.17811.78	-0.981936946874067	0.760885616505662	-1.2905184768554	0.197259587192243	0.42656411127619	no	no	SL014570	ST1C2	Sulfotransferase 1C2	6819	SULT1C2
seq.17813.21	seq.17813.21	-0.398223340648762	0.773789074460647	-0.514640686709534	0.606952389477778	0.785949472859863	no	no	SL015053	BPHL	Valacyclovir hydrolase	670	BPHL
seq.17816.58	seq.17816.58	-1.84027527616133	0.807773053527371	-2.27820830136044	0.0229883946722656	0.148876337976037	yes	no	SL020927	NCALD	Neurocalcin-delta	83988	NCALD
seq.17817.22	seq.17817.22	-1.21302171319747	0.813729452365189	-1.49069412403802	0.136452939097459	0.353936223935017	no	no	SL021006	DDIT4	DNA damage-inducible transcript 4 protein	54541	DDIT4
seq.17819.30	seq.17819.30	-0.354359936458303	0.841190201944062	-0.42126018068131	0.673683125947723	0.826390305718473	no	no	SL020941	FAHD1	Acylpyruvase FAHD1, mitochondrial	81889	FAHD1
seq.17822.57	seq.17822.57	-1.28460334760616	0.793066266191436	-1.61979320312695	0.105687760197747	0.30757747208124	no	no	SL021020	RERG	Ras-related and estrogen-regulated growth inhibitor	85004	RERG
seq.17823.40	seq.17823.40	-0.663051486772298	0.800200609712558	-0.828606575306753	0.407584833976383	0.637028804415173	no	no	SL013062	SMD2	Small nuclear ribonucleoprotein Sm D2	6633	SNRPD2
seq.17826.341	seq.17826.341	0.92042690799922	0.830011359190177	1.10893290532464	0.267806711449863	0.508563178876155	no	no	SL011186	EF1D	Elongation factor 1-delta	1936	EEF1D
seq.17827.53	seq.17827.53	-1.64594052533912	0.803191191236038	-2.04925121602264	0.0407772428792835	0.192653105174922	yes	no	SL009441	DLRB2	Dynein light chain roadblock-type 2	83657	DYNLRB2
seq.17828.3	seq.17828.3	-2.04281968733104	0.808938690156974	-2.52530842224228	0.0117601085213098	0.112073405022619	yes	no	SL005106	S100A14	Protein S100-A14	57402	S100A14
seq.17829.2	seq.17829.2	-0.639637460485592	0.812771571744681	-0.786983062304404	0.431534880099485	0.659057009597243	no	no	SL015174	TREX2	Three prime repair exonuclease 2	11219	TREX2
seq.17832.12	seq.17832.12	0.80968575346695	0.843062404021561	0.960410225393283	0.337151450874964	0.575703991178816	no	no	SL021002	IDI2	Isopentenyl-diphosphate delta-isomerase 2	91734	IDI2
seq.17835.28	seq.17835.28	-0.00448614239462557	0.8033942580424	-0.00558398613098977	0.995546098826298	0.997917315258094	no	no	SL020982	ANX13	Annexin A13	312	ANXA13
seq.17836.17	seq.17836.17	0.567957598588525	0.756476528960225	0.750793417700853	0.453007262187873	0.676419959451379	no	no	SL005108	S100A16	Protein S100-A16	140576	S100A16
seq.17843.30	seq.17843.30	-2.47333192404488	0.815744340951744	-3.03199397149258	0.00251124483973691	0.0522396217422076	yes	no	SL016522	PPCS	Phosphopantothenate--cysteine ligase	79717	PPCS
seq.17849.6	seq.17849.6	-1.43271099227565	0.798568810319045	-1.79409835916739	0.0731912150900754	0.258508158655779	no	no	SL021009	DRG1	Developmentally-regulated GTP-binding protein 1	4733	DRG1
seq.17850.42	seq.17850.42	-2.02835176313922	0.816086956387589	-2.48546033883169	0.0131504145940281	0.117390126881359	yes	no	SL013717	KLF4	Krueppel-like factor 4	9314	KLF4
seq.17855.28	seq.17855.28	-1.23134162708688	0.833821369281462	-1.4767451068662	0.140154420501922	0.358539118434535	no	no	SL005549	RGS4	Regulator of G-protein signaling 4	5999	RGS4
seq.17856.23	seq.17856.23	-1.51236637053835	0.783133975807041	-1.93117195430043	0.0538299719125236	0.221612737920085	no	no	SL020966	NT5M	5'(3')-deoxyribonucleotidase, mitochondrial	56953	NT5M
seq.17857.6	seq.17857.6	-0.998786097394874	0.783778441627038	-1.27432198227028	0.202935282995299	0.431671435951509	no	no	SL020990	ACADL	Long-chain specific acyl-CoA dehydrogenase, mitochondrial	33	ACADL
seq.18156.7	seq.18156.7	-1.9929216485939	0.864890382357096	-2.30424767027997	0.0214751139346383	0.146430148292673	yes	no	SL019804	ATG3	Ubiquitin-like-conjugating enzyme ATG3	64422	ATG3
seq.18158.45	seq.18158.45	-1.61129248877289	0.803355448509707	-2.00570306924784	0.0452387110705391	0.202869662513868	yes	no	SL003715	Caspase-8	Caspase-8	841	CASP8
seq.18160.2	seq.18160.2	-1.43160237301701	0.79158603134609	-1.80852404707366	0.0709164818041677	0.25402535973782	no	no	SL011012	PIMT	Protein-L-isoaspartate(D-aspartate) O-methyltransferase	5110	PCMT1
seq.18166.4	seq.18166.4	-0.974667696177616	0.849532083435317	-1.14729945482021	0.251615624638055	0.488498609792335	no	no	SL007317	RHOB	Rho-related GTP-binding protein RhoB	388	RHOB
seq.18170.46	seq.18170.46	-1.59655663181121	0.766784913465571	-2.08214403253631	0.0376602492229046	0.186596423073012	yes	no	SL014772	P5CR1	Pyrroline-5-carboxylate reductase 1, mitochondrial	5831	PYCR1
seq.18171.25	seq.18171.25	-1.54953488142287	0.850133182907341	-1.82269662280876	0.0687385457109035	0.250021540947411	no	no	SL003326	I-TAC	C-X-C motif chemokine 11	6373	CXCL11
seq.18172.71	seq.18172.71	-1.31965060345017	0.778058404825724	-1.69608167621524	0.0902762046849704	0.285041846689429	no	no	SL021360	ASF1A	Histone chaperone ASF1A	25842	ASF1A
seq.18174.79	seq.18174.79	-0.546774276332244	0.799171613548281	-0.684176298385518	0.494070506738117	0.708720435858479	no	no	SL008888	PDC6I	Programmed cell death 6-interacting protein	10015	PDCD6IP
seq.18177.49	seq.18177.49	-0.823759407385456	0.835554178015923	-0.985883894855897	0.324500983057759	0.564677124144085	no	no	SL007410	ULA1	NEDD8-activating enzyme E1 regulatory subunit	8883	NAE1
seq.18181.2	seq.18181.2	0.648568571936825	0.803186439573033	0.807494424683761	0.41963202886622	0.647961335672385	no	no	SL021024	TSSC4	Protein TSSC4	10078	TSSC4
seq.18182.24	seq.18182.24	-0.619327151757711	0.806404665265542	-0.768010377958035	0.442717397707869	0.667513904598056	no	no	SL014784	PCKGC	Phosphoenolpyruvate carboxykinase, cytosolic [GTP]	5105	PCK1
seq.18184.28	seq.18184.28	-1.69394942563046	0.838681920614392	-2.01977577433591	0.0437539090682295	0.198429637248193	yes	no	SL007258	GUAA	GMP synthase [glutamine-hydrolyzing]	8833	GMPS
seq.18185.118	seq.18185.118	1.5335202542232	0.766523890014828	2.00061638547696	0.0457857739783599	0.204151564332198	yes	no	SL008853	ALDOB	Fructose-bisphosphate aldolase B	229	ALDOB
seq.18186.15	seq.18186.15	-0.476331598543541	0.808826033369861	-0.58891724411858	0.556090186700033	0.748967490351429	no	no	SL013024	SYTC	Threonine--tRNA ligase, cytoplasmic	6897	TARS1
seq.18188.12	seq.18188.12	0.34608328742242	0.775015626748678	0.446550076511745	0.655325996760715	0.815579738006795	no	no	SL008715	GATM	Glycine amidinotransferase, mitochondrial	2628	GATM
seq.18189.12	seq.18189.12	-0.701585218551768	0.793942713288903	-0.883672344123489	0.377150008890015	0.611374132929562	no	no	SL008712	VPS25	Vacuolar protein-sorting-associated protein 25	84313	VPS25
seq.18191.23	seq.18191.23	-0.0285645764508964	0.830086396979371	-0.0344115703556172	0.972557910261282	0.986579949028117	no	no	SL013039	RANG	Ran-specific GTPase-activating protein	5902	RANBP1
seq.18196.8	seq.18196.8	0.972940601785573	0.774726403135596	1.25585057879496	0.20955256622972	0.439610863505559	no	no	SL004742	Afamin	Afamin	173	AFM
seq.18197.97	seq.18197.97	0.0244603278984288	0.795378673347799	0.0307530597916006	0.975474475873707	0.988300158797232	no	no	SL008050	KCRS	Creatine kinase S-type, mitochondrial	1160	CKMT2
seq.18202.22	seq.18202.22	-1.75828183494677	0.804386804962197	-2.18586608345645	0.0291270700997988	0.163190710358715	yes	no	SL014706	CD37	Leukocyte antigen CD37	951	CD37
seq.18203.9	seq.18203.9	-1.33809331818639	0.785785467190461	-1.70287358834808	0.088996870684204	0.28346635335062	no	no	SL020916	CRGC	Gamma-crystallin C	1420	CRYGC
seq.18205.123	seq.18205.123	1.40330715272936	0.718586414833407	1.95287181021185	0.0511981234626714	0.217001121706876	no	no	SL011949	MAGE-6	Melanoma-associated antigen 6	4105	MAGEA6
seq.18206.18	seq.18206.18	0.345904212819774	0.846970941081102	0.408401511837289	0.683092913403316	0.831336074996401	no	no	SL020944	ADH6	Alcohol dehydrogenase 6	130	ADH6
seq.18207.6	seq.18207.6	-0.418123174984077	0.809369795472316	-0.516603383673438	0.605581967341921	0.784732104056763	no	no	SL008779	CHM1B	Charged multivesicular body protein 1b	57132	CHMP1B
seq.18208.3	seq.18208.3	-0.84382277346771	0.793707830610885	-1.06314029032352	0.288052937041972	0.529208895146276	no	no	SL007052	CCNB2	G2/mitotic-specific cyclin-B2	9133	CCNB2
seq.18212.43	seq.18212.43	-0.306229064790673	0.792270767554668	-0.386520716567448	0.699218265769431	0.843719261584595	no	no	SL005474	GSTM5-5	Glutathione S-transferase Mu 5	2949	GSTM5
seq.18213.30	seq.18213.30	-1.075520412367	0.821671627583522	-1.30894188902449	0.190946061711778	0.418668301287098	no	no	SL016497	UBE2F	NEDD8-conjugating enzyme UBE2F	140739	UBE2F
seq.18214.2	seq.18214.2	-0.50395775214728	0.852930734150321	-0.590854253422251	0.554792143552469	0.748155735118452	no	no	SL010920	GSH0	Glutamate--cysteine ligase regulatory subunit	2730	GCLM
seq.18216.22	seq.18216.22	-1.97806930681894	0.787605147760932	-2.51149870267145	0.0122263931704168	0.112935909134197	yes	no	SL007423	IL-11 RA	Interleukin-11 receptor subunit alpha	3590	IL11RA
seq.18220.141	seq.18220.141	-0.747555559904298	0.83438154537591	-0.895939710132856	0.370566058625569	0.604347938418051	no	no	SL013277	SRA1	Steroid receptor RNA activator 1	10011	SRA1
seq.18222.34	seq.18222.34	-0.363784313599693	0.820538618088175	-0.443348192979993	0.657638927555558	0.816600674683717	no	no	SL015535	SHLB2	Endophilin-B2	56904	SH3GLB2
seq.18224.11	seq.18224.11	-0.125663102988178	0.79269735450542	-0.158525952274159	0.874084100980344	0.936445402809057	no	no	SL007683	CHM1A	Charged multivesicular body protein 1a	5119	CHMP1A
seq.18225.13	seq.18225.13	-1.03404395580514	0.862953450417821	-1.19826156938649	0.231185324323383	0.466033496452921	no	no	SL008769	HEBP1	Heme-binding protein 1	50865	HEBP1
seq.18226.148	seq.18226.148	0.272891310859458	0.73319142951459	0.372196536776386	0.709849335737643	0.849754974740001	no	no	SL005676	COX5A	Cytochrome c oxidase subunit 5A, mitochondrial	9377	COX5A
seq.18227.3	seq.18227.3	-0.335761582054062	0.76759054400374	-0.437422770091376	0.661927910980539	0.819357275852567	no	no	SL014654	CDKA2	Cyclin-dependent kinase 2-associated protein 2	10263	CDK2AP2
seq.18228.30	seq.18228.30	-1.95732475566504	0.782472821129762	-2.50146037384274	0.0125755659449272	0.114431164368716	yes	no	SL021013	NOP16	Nucleolar protein 16	51491	NOP16
seq.18231.147	seq.18231.147	0.346272363870991	0.816010229820379	0.424348067238339	0.671430984538885	0.825854072934406	no	no	SL009416	PRND	Prion-like protein doppel	23627	PRND
seq.18232.42	seq.18232.42	-1.78216820366808	0.826643561859318	-2.15590888975118	0.0314011161616244	0.169862016780806	yes	no	SL011212	PI42B	Phosphatidylinositol 5-phosphate 4-kinase type-2 beta	8396	PIP4K2B
seq.18235.16	seq.18235.16	0.309943441588208	1.05439439515242	0.293953991991206	0.76887258764948	0.879653267885886	no	no	SL020904	PGP	Glycerol-3-phosphate phosphatase	283871	PGP
seq.18236.3	seq.18236.3	-0.96496721246574	0.891575683237035	-1.08231665646403	0.2794519923233	0.521624650290267	no	no	SL016463	LEGL	Galectin-related protein	29094	LGALSL
seq.18237.29	seq.18237.29	-2.13284718648075	0.791876356480657	-2.69340935491467	0.00722702359513377	0.0875578929050171	yes	no	SL021014	NRIP3	Nuclear receptor-interacting protein 3	56675	NRIP3
seq.18240.6	seq.18240.6	-1.17375131882111	0.823491441255455	-1.42533517656439	0.15446714225237	0.374928897632084	no	no	SL020923	OMP	Olfactory marker protein	4975	OMP
seq.18241.18	seq.18241.18	-0.56996130280987	0.874807857145711	-0.651527416168297	0.514901248327584	0.720791843953876	no	no	SL020919	HEM6	Oxygen-dependent coproporphyrinogen-III oxidase, mitochondrial	1371	CPOX
seq.18242.8	seq.18242.8	-0.363072931362946	0.816433539596518	-0.44470604618029	0.656657658234508	0.816494101863862	no	no	SL004276	Sperm protein 17	Sperm surface protein Sp17	53340	SPA17
seq.18243.9	seq.18243.9	-1.62458051696587	0.842710400734084	-1.92780404223171	0.054248419776147	0.222389824947245	no	no	SL007871	Cytidylate kinase	UMP-CMP kinase	51727	CMPK1
seq.18253.8	seq.18253.8	1.11612736944008	0.772571434504737	1.44469148041382	0.148952951630569	0.367744403596951	no	no	SL008174	SSB	Single-stranded DNA-binding protein, mitochondrial	6742	SSBP1
seq.18255.6	seq.18255.6	-2.09613677226366	0.789976237732231	-2.6534174980769	0.00813304004691489	0.0932827297624138	yes	no	SL008326	NB5R1	NADH-cytochrome b5 reductase 1	51706	CYB5R1
seq.18257.64	seq.18257.64	-0.575879875792278	0.783522294981463	-0.73498849934564	0.462571159700724	0.683754587267388	no	no	SL013012	SRP19	Signal recognition particle 19 kDa protein	6728	SRP19
seq.18259.15	seq.18259.15	-0.740366431950115	0.768342210529244	-0.96358942903858	0.335555503407454	0.573695049731932	no	no	SL020979	MEOX2	Homeobox protein MOX-2	4223	MEOX2
seq.18261.34	seq.18261.34	-2.34944280613634	0.811364557163225	-2.8956685196488	0.00389106248620575	0.0643142080423918	yes	no	SL020999	NATD1	Protein NATD1	256302	NATD1
seq.18264.12	seq.18264.12	-0.230398056543123	0.820389455121539	-0.280839856125393	0.778908970053814	0.886132454806491	no	no	SL006619	CCD25	Coiled-coil domain-containing protein 25	55246	CCDC25
seq.18265.18	seq.18265.18	-0.565104609988809	0.766166393306881	-0.737574259228128	0.460998781365021	0.682392947199143	no	no	SL015067	ZNF34	Zinc finger protein 34	80778	ZNF34
seq.18271.43	seq.18271.43	0.514358590615319	0.778268557638471	0.660901157533662	0.50887415947976	0.716229074333615	no	no	SL015281	OXSM	3-oxoacyl-[acyl-carrier-protein] synthase, mitochondrial	54995	OXSM
seq.18273.14	seq.18273.14	-1.72391423909256	0.798239435280295	-2.15964554355451	0.0311093826355529	0.168848643253085	yes	no	SL021008	GGE2D	G antigen 2D	100101629	GAGE2D
seq.18274.2	seq.18274.2	-0.101545601180038	0.843434129367407	-0.120395413991843	0.904201454188033	0.951050786796615	no	no	SL014888	SERF2	Small EDRK-rich factor 2	10169	SERF2
seq.18276.34	seq.18276.34	-2.33049771968635	0.788163252581635	-2.95687183087107	0.00320316335688521	0.0577103060037491	yes	no	SL021021	TCL1B	T-cell leukemia/lymphoma protein 1B	9623	TCL1B
seq.18280.29	seq.18280.29	-0.305934587907252	0.835852996406919	-0.366014824643057	0.714454942146321	0.850660062781833	no	no	SL020956	DTD2	Putative D-tyrosyl-tRNA(Tyr) deacylase 2	112487	DTD2
seq.18282.1	seq.18282.1	-0.813139608145693	0.807398915021182	-1.00711010755366	0.314199472290955	0.554332574299843	no	no	SL007316	GBG11	Guanine nucleotide-binding protein G(I)/G(S)/G(O) subunit gamma-11	2791	GNG11
seq.18284.77	seq.18284.77	0.361846585200962	0.786168948717052	0.460265679268379	0.64545598572999	0.808839214566225	no	no	SL011996	WWC1	Protein KIBRA	23286	WWC1
seq.18285.6	seq.18285.6	-1.49970734094972	0.830176430827297	-1.80649231327275	0.0712333002741952	0.254218777429956	no	no	SL008800	SVIP	Small VCP/p97-interacting protein	258010	SVIP
seq.18289.16	seq.18289.16	1.89929836233253	0.777647168653108	2.44236517394146	0.0148161325727682	0.123499314575533	yes	no	SL003190	MIP-5	C-C motif chemokine 15	6359	CCL15
seq.18290.6	seq.18290.6	-2.49758770058677	0.807441921219021	-3.09321034114266	0.00205183869127891	0.0471664263864996	yes	yes	SL004909	Annexin A8	Annexin A8	653145	ANXA8
seq.18291.8	seq.18291.8	-1.77270223647183	0.803681312398865	-2.20572782908263	0.027698904478048	0.16207245180479	yes	no	SL002000	p21	Cyclin-dependent kinase inhibitor 1	1026	CDKN1A
seq.18294.26	seq.18294.26	-2.90122533947544	0.818035015896233	-3.54657842647099	0.00041396618129768	0.0201800725344497	yes	yes	SL007245	SOX2	Transcription factor SOX-2	6657	SOX2
seq.18295.102	seq.18295.102	0.325600720619636	0.808835752715023	0.402554807359455	0.68738792841291	0.834057549512642	no	no	SL008323	GRHPR	Glyoxylate reductase/hydroxypyruvate reductase	9380	GRHPR
seq.18297.8	seq.18297.8	-0.798208744206467	0.806033308512803	-0.990292505007301	0.322343467402945	0.563262612620691	no	no	SL021012	RASM	Ras-related protein M-Ras	22808	MRAS
seq.18300.39	seq.18300.39	-0.615406586520249	0.799453243916304	-0.769784338488064	0.441664838726212	0.667336250019704	no	no	SL015153	PURB	Transcriptional activator protein Pur-beta	5814	PURB
seq.18302.204	seq.18302.204	-0.381703043438034	0.788871317353762	-0.483859705684879	0.628623552399175	0.79938256138326	no	no	SL015242	ZWILC	Protein zwilch homolog	55055	ZWILCH
seq.18303.39	seq.18303.39	-0.516059001072044	0.927378264175258	-0.556470882494738	0.578051306524179	0.763524552871507	no	no	SL020951	NEUG	Neurogranin	4900	NRGN
seq.18304.19	seq.18304.19	-1.81732631039509	0.782756772340369	-2.32169988764384	0.0205101933519615	0.144736009916566	yes	no	SL021083	BCCIP	BRCA2 and CDKN1A-interacting protein	56647	BCCIP
seq.18306.1	seq.18306.1	-1.51613885401569	0.79166383948624	-1.91512960223067	0.0558476116016182	0.225160120171299	no	no	SL020913	PALM	Paralemmin-1	5064	PALM
seq.18307.71	seq.18307.71	-0.250833825591445	0.812246108087539	-0.308815053828995	0.757546077756848	0.873420909505787	no	no	SL005288	PPase 2	Inorganic pyrophosphatase 2, mitochondrial	27068	PPA2
seq.18308.30	seq.18308.30	-0.814116955222275	0.766946012379553	-1.06150490657924	0.28879462632562	0.529489075277302	no	no	SL020946	STXB6	Syntaxin-binding protein 6	29091	STXBP6
seq.18309.18	seq.18309.18	-1.02697323346808	0.795280390436214	-1.29133478684768	0.196976642958492	0.426426127085138	no	no	SL007981	CISY	Citrate synthase, mitochondrial	1431	CS
seq.18310.26	seq.18310.26	0.54120751273626	0.791658036356176	0.683637995045583	0.494410255665629	0.708817475278163	no	no	SL014876	SELW	Selenoprotein W	6415	SELENOW
seq.18312.68	seq.18312.68	-1.93599517384152	0.734861100389334	-2.63450490550638	0.00859597390231985	0.0955865309341298	yes	no	SL015308	NDRG3	Protein NDRG3	57446	NDRG3
seq.18313.4	seq.18313.4	-1.54196283233271	0.790771761559127	-1.9499467574468	0.0515464662589977	0.217098319401829	no	no	SL009121	Asparaginase-like protein 1	Isoaspartyl peptidase/L-asparaginase	80150	ASRGL1
seq.18314.88	seq.18314.88	-2.8064802391642	0.797498216678327	-3.51910534778813	0.000458527613956214	0.0207972412201651	yes	yes	SL000693	PAX-8	Paired box protein Pax-8	7849	PAX8
seq.18315.38	seq.18315.38	-1.5445091506035	0.780649997655218	-1.97849119995213	0.0482306951808517	0.209894880309363	yes	no	SL015136	RTP4	Receptor-transporting protein 4	64108	RTP4
seq.18316.75	seq.18316.75	-2.04801019213613	0.775750139806979	-2.64003844413836	0.00845814248648082	0.0948247900482307	yes	no	SL021092	SEPT3	Neuronal-specific septin-3	55964	SEPTIN3
seq.18317.111	seq.18317.111	-0.375901050024441	0.855177875665279	-0.439558904318019	0.66038042769787	0.818345329614879	no	no	SL020914	ZFAN5	AN1-type zinc finger protein 5	7763	ZFAND5
seq.18318.98	seq.18318.98	-0.38941981298494	0.785870825505031	-0.495526491563908	0.620370466674356	0.793557826321113	no	no	SL020960	SH3G3	Endophilin-A3	6457	SH3GL3
seq.18319.7	seq.18319.7	-0.223992651181228	0.740803277114423	-0.302364552238112	0.762456148885601	0.87534898980155	no	no	SL007950	ODPX	Pyruvate dehydrogenase protein X component, mitochondrial	8050	PDHX
seq.18321.38	seq.18321.38	-1.79536558119674	0.758186036367929	-2.36797500227964	0.0181328387068099	0.136306743858277	yes	no	SL014717	MTDC	Bifunctional methylenetetrahydrofolate dehydrogenase/cyclohydrolase, mitochondrial	10797	MTHFD2
seq.18322.15	seq.18322.15	-0.225278105912672	0.821187047547748	-0.274332268860552	0.783903156552407	0.889041079912566	no	no	SL020972	JMJD6	Bifunctional arginine demethylase and lysyl-hydroxylase JMJD6	23210	JMJD6
seq.18323.39	seq.18323.39	-1.22478769857996	0.855411442956727	-1.43181121630369	0.152605219811882	0.373057711166579	no	no	SL005739	DRP-1	Dihydropyrimidinase-related protein 1	1400	CRMP1
seq.18324.61	seq.18324.61	-1.69747284368251	0.790290773319683	-2.14790922656496	0.0320335922989634	0.171315526361318	yes	no	SL020980	SUOX	Sulfite oxidase, mitochondrial	6821	SUOX
seq.18327.6	seq.18327.6	-1.39348994526846	0.790388645928464	-1.76304398152322	0.0782912439078563	0.267254425429525	no	no	SL016768	SNX5	Sorting nexin-5	27131	SNX5
seq.18328.36	seq.18328.36	-0.515320854672304	0.799727445414237	-0.644370601043187	0.519527798060755	0.724085329148872	no	no	SL020954	P5CR2	Pyrroline-5-carboxylate reductase 2	29920	PYCR2
seq.18329.4	seq.18329.4	0.897457495022281	0.807986194615445	1.11073369941601	0.267031068393293	0.507971827253028	no	no	SL016402	PRPS2	Ribose-phosphate pyrophosphokinase 2	5634	PRPS2
seq.18330.7	seq.18330.7	-2.02489408619402	0.899660954077114	-2.25073020788279	0.0246851044044711	0.154381963601647	yes	no	SL010957	PGM2	Phosphoglucomutase-2	55276	PGM2
seq.18331.3	seq.18331.3	-3.26449148292452	0.737970796173661	-4.4236052427152	1.11107525082935e-05	0.00337705149849299	yes	yes	SL008583	GLCM	Glucosylceramidase	2629	GBA
seq.18336.31	seq.18336.31	-0.188289179513098	0.812634400689894	-0.231702201326018	0.816831122363381	0.907074871487835	no	no	SL011813	CDA	Cytidine deaminase	978	CDA
seq.18337.4	seq.18337.4	0.842188879065594	0.751530918502459	1.12063104568443	0.26279569923392	0.50303278994282	no	no	SL014629	GMDS	GDP-mannose 4,6 dehydratase	2762	GMDS
seq.18338.26	seq.18338.26	2.12604908165657	1.19407029553586	1.78050579568473	0.075388971046348	0.262842647159213	no	no	SL004995	IDH	Isocitrate dehydrogenase [NADP] cytoplasmic	3417	IDH1
seq.18340.2	seq.18340.2	-1.71490806060521	0.840717675108641	-2.03981444827314	0.0417109503144784	0.194213284400435	yes	no	SL005691	Proteasome beta chain	Proteasome subunit beta type-4	5692	PSMB4
seq.18342.2	seq.18342.2	1.30583727281535	0.837431069808432	1.55933702473455	0.119329129055827	0.328585169496633	no	no	SL008364	SERC	Phosphoserine aminotransferase	29968	PSAT1
seq.18343.10	seq.18343.10	-0.878052324653919	0.757626669452585	-1.15895118276175	0.246836776017787	0.482003186759187	no	no	SL020975	DECR2	Peroxisomal 2,4-dienoyl-CoA reductase	26063	DECR2
seq.18347.15	seq.18347.15	-0.32170749585812	0.794607618186746	-0.404863341975301	0.685690851364562	0.833092304644797	no	no	SL021367	Laminin-2	Laminin-2	3908|3912|3915	LAMA2|LAMB1|LAMC1
seq.18348.89	seq.18348.89	0.632731382463215	0.943673726870802	0.670498038089219	0.50274219065597	0.713489630370638	no	no	SL008192	HNRPD	Heterogeneous nuclear ribonucleoprotein D0	3184	HNRNPD
seq.18373.13	seq.18373.13	-0.643767245697122	0.84345510369122	-0.763250163381308	0.445548907774869	0.670222181588207	no	no	SL005848	Radixin	Radixin	5962	RDX
seq.18376.19	seq.18376.19	1.95383288187884	0.763382369831762	2.55944197703889	0.0106747227945226	0.106766742977758	yes	no	SL004734	Myosin light chain 1	Myosin light chain 3	4634	MYL3
seq.18381.16	seq.18381.16	1.36620664603334	0.786226537639907	1.73767556884358	0.0826693715825494	0.273448689194757	no	no	SL004755	ALDH-E2	Aldehyde dehydrogenase, mitochondrial	217	ALDH2
seq.18382.109	seq.18382.109	0.960102309077376	0.776094080914257	1.23709526034054	0.216430338445151	0.447671221789574	no	no	SL009649	Catechol O-methyltransferase	Catechol O-methyltransferase	1312	COMT
seq.18383.9	seq.18383.9	-0.230601650958673	0.79291145642164	-0.290829006304643	0.771260721610671	0.880430968320416	no	no	SL008165	FKBP3	Peptidyl-prolyl cis-trans isomerase FKBP3	2287	FKBP3
seq.18385.4	seq.18385.4	-1.78402528690981	0.880573687158673	-2.02598069068619	0.0431124504016338	0.196884988436843	yes	no	SL016384	PSD10	26S proteasome non-ATPase regulatory subunit 10	5716	PSMD10
seq.18386.36	seq.18386.36	0.519108627755778	0.831634685131532	0.624202714288757	0.532680075339444	0.731647519067547	no	no	SL008860	GLRX1	Glutaredoxin-1	2745	GLRX
seq.18387.7	seq.18387.7	-1.3851317684886	0.848119613671966	-1.63317973804617	0.102841603679138	0.304297681843464	no	no	SL009200	suppression of tumorigenicity 13	Hsc70-interacting protein	6767	ST13
seq.18392.19	seq.18392.19	-1.90852753131459	0.924611554580969	-2.06413982375499	0.0393402232328432	0.189855915731221	yes	no	SL021365	MAT2B	Methionine adenosyltransferase 2 subunit beta	27430	MAT2B
seq.18395.5	seq.18395.5	-1.04806471627421	0.780857313898662	-1.34219747656769	0.179929126302743	0.406437758052149	no	no	SL021343	ADPRH	[Protein ADP-ribosylarginine] hydrolase	141	ADPRH
seq.18396.10	seq.18396.10	-1.00657974969341	0.788878369474897	-1.2759631758739	0.202354794940418	0.431342130011861	no	no	SL021344	AES	Amino-terminal enhancer of split	166	TLE5
seq.18397.5	seq.18397.5	0.64128374589714	0.77411298077006	0.828411048293252	0.407695451004149	0.637028804415173	no	no	SL014729	AK1C4	Aldo-keto reductase family 1 member C4	1109	AKR1C4
seq.18398.1	seq.18398.1	-2.02564902528751	0.793940084489747	-2.55138777454392	0.0109224569105411	0.108451473244229	yes	no	SL021346	AK1D1	3-oxo-5-beta-steroid 4-dehydrogenase	6718	AKR1D1
seq.18399.1	seq.18399.1	-1.06232582980231	0.804059439614755	-1.32120310696346	0.186827648301616	0.414327482827215	no	no	SL021345	AKA7A	A-kinase anchor protein 7 isoforms alpha and beta	9465	AKAP7
seq.18400.52	seq.18400.52	-1.51447534743331	0.813724816600845	-1.8611640158152	0.0631034118711091	0.239915751457149	no	no	SL021348	ALKB2	DNA oxidative demethylase ALKBH2	121642	ALKBH2
seq.18401.18	seq.18401.18	-1.63101982779008	0.797487697570072	-2.04519747797961	0.041176136886398	0.193375689437175	yes	no	SL021349	ALKB3	Alpha-ketoglutarate-dependent dioxygenase alkB homolog 3	221120	ALKBH3
seq.18402.1	seq.18402.1	-1.18582312597484	0.790216257581726	-1.5006311431807	0.133862510623906	0.35091604965184	no	no	SL021350	AMERL	AMMECR1-like protein	83607	AMMECR1L
seq.18403.25	seq.18403.25	0.651684182369991	0.833935523821611	0.781456316171265	0.434775302384606	0.66185748979854	no	no	SL016443	AMPD2	AMP deaminase 2	271	AMPD2
seq.18404.22	seq.18404.22	-0.393433622374064	0.857372994407619	-0.458882685762569	0.646448420147459	0.809628090612698	no	no	SL021351	ANR54	Ankyrin repeat domain-containing protein 54	129138	ANKRD54
seq.18405.117	seq.18405.117	-2.00944432337827	0.8173574220877	-2.45846464358974	0.0141732237721319	0.121158917589583	yes	no	SL006495	AP1S2	AP-1 complex subunit sigma-2	8905	AP1S2
seq.18407.36	seq.18407.36	-0.549678704437021	0.87223080573867	-0.630198682298904	0.528752301828443	0.729604187533111	no	no	SL021355	AR2BP	ADP-ribosylation factor-like protein 2-binding protein	23568	ARL2BP
seq.18408.26	seq.18408.26	-1.25413654118943	0.783821009255654	-1.60002924950991	0.110003890080472	0.314600775028886	no	no	SL008052	ARF4	ADP-ribosylation factor 4	378	ARF4
seq.18409.61	seq.18409.61	-0.628646316314941	0.788758784768299	-0.797007055204601	0.425693576389524	0.652693088890109	no	no	SL008833	ARF5	ADP-ribosylation factor 5	381	ARF5
seq.18411.83	seq.18411.83	0.47888288957849	0.79140932860622	0.60510139603973	0.545290607077043	0.742849828515563	no	no	SL021354	ARL15	ADP-ribosylation factor-like protein 15	54622	ARL15
seq.18413.24	seq.18413.24	0.113592289242669	0.780550005364066	0.145528522787834	0.88433183275866	0.94182442467611	no	no	SL014815	ARL4D	ADP-ribosylation factor-like protein 4D	379	ARL4D
seq.18414.26	seq.18414.26	-0.922242147556816	0.80368124318006	-1.14752229865117	0.25152362497951	0.488493344786263	no	no	SL021357	ARL5A	ADP-ribosylation factor-like protein 5A	26225	ARL5A
seq.18415.16	seq.18415.16	0.60905484845929	0.816524585412921	0.74591121852294	0.455949585974061	0.677907064233733	no	no	SL016516	ARL6	ADP-ribosylation factor-like protein 6	84100	ARL6
seq.18416.3	seq.18416.3	-2.44453249989512	0.812779590137051	-3.00762042939947	0.00271907030982855	0.0537500029090651	yes	no	SL021358	ARL9	ADP-ribosylation factor-like protein 9	132946	ARL9
seq.18417.3	seq.18417.3	0.119511842636562	0.770801976573913	0.15504869767949	0.876823718509347	0.938150914277379	no	no	SL021359	AS3MT	Arsenite methyltransferase	57412	AS3MT
seq.18419.20	seq.18419.20	-0.418749812862306	0.831111244936683	-0.503843276593145	0.61451619620882	0.790690994698602	no	no	SL004614	p16-ARC	Actin-related protein 2/3 complex subunit 5	10092	ARPC5
seq.18429.10	seq.18429.10	-0.498736489477253	0.81602540840688	-0.611177647581995	0.541263064479608	0.738879863756566	no	no	SL000055	Cadherin E	Cadherin-1	999	CDH1
seq.18434.141	seq.18434.141	-0.474434654560747	0.781391755329617	-0.607166189462308	0.543920322795627	0.741267894959811	no	no	SL021510	TBPL1	TATA box-binding protein-like protein 1	9519	TBPL1
seq.18435.40	seq.18435.40	-0.00812752341891787	0.787036946249724	-0.0103267368293776	0.991763287909087	0.997490823939434	no	no	SL021481	UBX2B	UBX domain-containing protein 2B	137886	UBXN2B
seq.18449.33	seq.18449.33	-0.0921926922266876	0.803292788629943	-0.114768479851446	0.908658670510772	0.95259519421633	no	no	SL014928	PPIG	Peptidyl-prolyl cis-trans isomerase G	9360	PPIG
seq.18458.4	seq.18458.4	-1.80011238182396	0.782127144644722	-2.30155978366107	0.0216271916682289	0.146762668398696	yes	no	SL020905	PGES2	Prostaglandin E synthase 2	80142	PTGES2
seq.18483.36	seq.18483.36	-1.49261658283136	0.775470636499637	-1.92478800947101	0.0546254530545164	0.223142040008893	no	no	SL014804	MSS4	Guanine nucleotide exchange factor MSS4	5877	RABIF
seq.18813.15	seq.18813.15	-2.08415007448051	0.80134423002329	-2.60081747193705	0.00947932877578374	0.0990999553972806	yes	no	SL021131	DD19A	ATP-dependent RNA helicase DDX19A	55308	DDX19A
seq.18814.21	seq.18814.21	0.225981385827549	0.905544628427234	0.249553007917498	0.802999860224728	0.899332575499103	no	no	SL020353	Activin AC	Inhibin beta A chain:Inhibin beta C chain heterodimer	3624|3626	INHBA|INHBC
seq.18817.50	seq.18817.50	-0.0287348206122463	0.773221113101034	-0.0371624883560203	0.970365117705608	0.985496112672616	no	no	SL013308	CBX1	Chromobox protein homolog 1	10951	CBX1
seq.18819.21	seq.18819.21	0.126269423200104	0.762485063450574	0.16560248751455	0.868513428490811	0.93315729915028	no	no	SL008612	PPIC	Peptidyl-prolyl cis-trans isomerase C	5480	PPIC
seq.18823.52	seq.18823.52	-3.45896233998445	0.760517110237601	-4.54817162352047	6.28770376490947e-06	0.00229333515318798	yes	yes	SL021204	H2B3B	Histone H2B type 3-B	128312	H2BU1
seq.18824.7	seq.18824.7	-3.32534889145348	0.78992549020414	-4.20969943708755	2.86019333933258e-05	0.00586613897869549	yes	yes	SL021460	IF4A2	Eukaryotic initiation factor 4A-II	1974	EIF4A2
seq.18829.4	seq.18829.4	-1.48276740890194	0.810221428275362	-1.83007676316111	0.0676264092253838	0.247831687962657	no	no	SL008140	IF4A1	Eukaryotic initiation factor 4A-I	1973	EIF4A1
seq.18830.1	seq.18830.1	-0.584200613604863	0.880151442848558	-0.663750106134159	0.507049721982654	0.715814619332119	no	no	SL011968	Omentin	Intelectin-1	55600	ITLN1
seq.18831.6	seq.18831.6	0.149445786718886	0.856371566226688	0.174510449217001	0.861510371564145	0.929473507940192	no	no	SL004425	LRIG1	Leucine-rich repeats and immunoglobulin-like domains protein 1	26018	LRIG1
seq.18832.65	seq.18832.65	-1.79304544907578	0.875773380736987	-2.04738518949603	0.0409604532798857	0.193185034391599	yes	no	SL021544	SAA2	Serum amyloid A-2 protein	6289	SAA2
seq.18837.9	seq.18837.9	-0.920598618225907	0.86642592714914	-1.06252431902057	0.288332144893207	0.529350726412999	no	no	SL021504	SGTB	Small glutamine-rich tetratricopeptide repeat-containing protein beta	54557	SGTB
seq.18839.24	seq.18839.24	0.243101510778774	0.770745508870679	0.315410869062311	0.752535512170911	0.871445423148935	no	no	SL000587	Thyroglobulin	Thyroglobulin	7038	TG
seq.18840.205	seq.18840.205	-0.561258813476413	0.768197171656661	-0.730618172240893	0.465235519583807	0.685142268544551	no	no	SL021503	SH21B	SH2 domain-containing protein 1B	117157	SH2D1B
seq.18841.1	seq.18841.1	-0.546259774442134	0.748107235292614	-0.730189134220137	0.465497541607617	0.685262515954675	no	no	SL008432	SPB13	Serpin B13	5275	SERPINB13
seq.18859.7	seq.18859.7	0.768531029185624	0.765197139636802	1.00435690278508	0.315523359954802	0.555414511683629	no	no	SL021123	4EBP3	Eukaryotic translation initiation factor 4E-binding protein 3	8637	EIF4EBP3
seq.18860.2	seq.18860.2	-0.961290781880584	0.77572767667279	-1.23921165995224	0.215646181588147	0.447260520642031	no	no	SL004938	CaMKK alpha	Calcium/calmodulin-dependent protein kinase kinase 1	84254	CAMKK1
seq.18863.176	seq.18863.176	-0.690891691712159	0.787716881827725	-0.877081230135751	0.380717147274784	0.613744803921076	no	no	SL013988	CHST2	Carbohydrate sulfotransferase 2	9435	CHST2
seq.18864.7	seq.18864.7	0.279087228892255	0.781522841513416	0.357106937977403	0.721109979570093	0.854307643618012	no	no	SL006480	TRY3	Trypsin-3	5646	PRSS3
seq.18870.1	seq.18870.1	-0.0170592052738899	0.757840714464784	-0.0225102781472196	0.982046768002059	0.990962094616392	no	no	SL007084	CD3E	T-cell surface glycoprotein CD3 epsilon chain	916	CD3E
seq.18871.24	seq.18871.24	-1.03367122706242	0.767177535359895	-1.34736899794324	0.178259305455871	0.404670813339864	no	no	SL020884	AIF1L	Allograft inflammatory factor 1-like	83543	AIF1L
seq.18873.8	seq.18873.8	0.212594190881653	0.853302278286066	0.249142884405123	0.80331695940333	0.899332575499103	no	no	SL008523	CEAM8	Carcinoembryonic antigen-related cell adhesion molecule 8	1088	CEACAM8
seq.18874.66	seq.18874.66	-1.61801693393817	0.811021110761537	-1.995036765959	0.0463922628078442	0.204852356595412	yes	no	SL007254	CEBPA	CCAAT/enhancer-binding protein alpha	1050	CEBPA
seq.18875.125	seq.18875.125	1.34649877120291	0.77448682005698	1.73856899347086	0.0825118737429845	0.273448689194757	no	no	SL021010	Chondrocalcin	Chondrocalcin	1280	COL2A1
seq.18876.77	seq.18876.77	-3.05794945913043	0.820054414790748	-3.72895920560433	0.000206430366331155	0.015470966221887	yes	yes	SL021174	CHST4	Carbohydrate sulfotransferase 4	10164	CHST4
seq.18878.15	seq.18878.15	-1.80384740969942	0.807149506095537	-2.23483678807568	0.0257152846188729	0.156909935316639	yes	no	SL007024	GREM1	Gremlin-1	26585	GREM1
seq.18880.81	seq.18880.81	0.661475524988236	0.770306872932759	0.858716893528194	0.390765005000312	0.622924050803237	no	no	SL002805	Collagen Type III	Collagen Type III	1281	COL3A1
seq.18881.7	seq.18881.7	-1.97593681398299	0.861711998842868	-2.29303620773105	0.0221156754053642	0.14766173748577	yes	no	SL004726	CD97	CD97 antigen	976	ADGRE5
seq.18882.7	seq.18882.7	-0.94509739783578	0.768305589642827	-1.23010610696603	0.219034525753941	0.450686659011104	no	no	SL021519	CSTN2	Calsyntenin-2	64084	CLSTN2
seq.18886.28	seq.18886.28	-2.42648395961489	0.836753793618213	-2.89987805029543	0.00383975577072986	0.0640466579928752	yes	no	SL006667	DSCL1	Down syndrome cell adhesion molecule-like protein 1	57453	DSCAML1
seq.18887.7	seq.18887.7	-0.978773934972285	0.73229075034511	-1.33659196775463	0.181752199647814	0.408699664723877	no	no	SL015373	ENTP2	Ectonucleoside triphosphate diphosphohydrolase 2	954	ENTPD2
seq.18888.37	seq.18888.37	-0.255297686966694	0.797809980136819	-0.31999811148378	0.749056910371921	0.868791680441972	no	no	SL021138	FBP12	Fatty acid-binding protein 12	646486	FABP12
seq.18891.98	seq.18891.98	-2.49399252420533	0.861259209148646	-2.89575135767853	0.00389004684808032	0.0643142080423918	yes	no	SL014773	GBP2	Guanylate-binding protein 2	2634	GBP2
seq.18892.48	seq.18892.48	-0.0904468917420447	0.791564410313481	-0.11426346430384	0.909058847315477	0.952770297636585	no	no	SL008883	GPC4	Glypican-4	2239	GPC4
seq.18893.26	seq.18893.26	0.371830622016448	0.810541085962856	0.458743706464606	0.646548186416904	0.809628090612698	no	no	SL009016	GPR56	Adhesion G-protein coupled receptor G1	9289	ADGRG1
seq.18894.1	seq.18894.1	-0.132065990989529	0.736432264633018	-0.179332163094919	0.857724256120772	0.927393163090266	no	no	SL007141	GPX2	Glutathione peroxidase 2	2877	GPX2
seq.18895.54	seq.18895.54	1.01873920593027	0.772058422490919	1.31951051404048	0.187392228584572	0.414788154627937	no	no	SL014901	GSTM4	Glutathione S-transferase Mu 4	2948	GSTM4
seq.18896.23	seq.18896.23	-1.11335089332567	0.84608275923587	-1.31588887868508	0.188604496743766	0.416070645840783	no	no	SL021212	H6ST3	Heparan-sulfate 6-O-sulfotransferase 3	266722	HS6ST3
seq.18897.31	seq.18897.31	-0.341915039459236	0.789452054230491	-0.433104249494307	0.665060801318041	0.822270654013785	no	no	SL007577	HDAC2	Histone deacetylase 2	3066	HDAC2
seq.18898.36	seq.18898.36	-1.48319046886452	0.802386108818772	-1.84847475867695	0.064918412755285	0.24374713056197	no	no	SL021221	HDGL1	Hepatoma-derived growth factor-like protein 1	154150	HDGFL1
seq.18899.82	seq.18899.82	0.526504824187838	0.745600122625474	0.706149057934516	0.480309879714851	0.698793471330131	no	no	SL021461	HDGR3	Hepatoma-derived growth factor-related protein 3	50810	HDGFL3
seq.18900.37	seq.18900.37	-0.364376375459231	0.76621389240472	-0.475554383797005	0.634527285223852	0.802074772040609	no	no	SL000447	H-ras (WT)	GTPase HRas	3265	HRAS
seq.18901.26	seq.18901.26	-0.277102659175307	0.834258785485411	-0.33215431949461	0.739863483944765	0.866023346311897	no	no	SL021233	HS71B	Heat shock 70 kDa protein 1B	3303	HSPA1B
seq.18904.23	seq.18904.23	-1.76387859752799	0.78906620484135	-2.23540000408792	0.0256781510125819	0.156909935316639	yes	no	SL021171	KCC4	Calcium/calmodulin-dependent protein kinase type IV	814	CAMK4
seq.18905.5	seq.18905.5	-1.16070067479012	0.757211367813021	-1.53286218898491	0.125722161646133	0.337777885227667	no	no	SL005387	Keratin-16	Keratin, type I cytoskeletal 16	3868	KRT16
seq.18910.45	seq.18910.45	0.148529295031543	0.82621190210075	0.179771429888492	0.857379495765825	0.927386955582212	no	no	SL021281	LIN7A	Protein lin-7 homolog A	8825	LIN7A
seq.18913.3	seq.18913.3	-2.36093667134617	0.793603933476919	-2.97495585865167	0.0030222934834873	0.0561437806727749	yes	no	SL000391	Cyclin H	Cyclin-H	902	CCNH
seq.18914.188	seq.18914.188	-0.71844870019885	0.770711780434346	-0.932188554058377	0.351532423237688	0.588504861546326	no	no	SL017168	PAFA2	Platelet-activating factor acetylhydrolase 2, cytoplasmic	5051	PAFAH2
seq.18917.53	seq.18917.53	-0.785499998170764	0.773751012353597	-1.01518445291778	0.310338034822236	0.550003041306269	no	no	SL005382	Pancreatic alpha-amylase	Pancreatic alpha-amylase	279	AMY2A
seq.18918.86	seq.18918.86	-0.911294552394075	0.802024567512082	-1.13624269044645	0.256209896470635	0.494087322837971	no	no	SL011402	PDE4A	cAMP-specific 3',5'-cyclic phosphodiesterase 4A	5141	PDE4A
seq.18921.30	seq.18921.30	0.28692848397467	0.838065358093519	0.342370056468378	0.732166216424154	0.861992978277715	no	no	SL007331	PHEX	Phosphate-regulating neutral endopeptidase	5251	PHEX
seq.18922.27	seq.18922.27	0.0972404086218228	0.804621180170726	0.12085240982743	0.903839588725634	0.950943536522682	no	no	SL007199	CD68	Macrosialin	968	CD68
seq.18926.7	seq.18926.7	-1.65404872494907	0.826091460497195	-2.002258592473	0.0456085506196852	0.20357639135333	yes	no	SL008802	PSA3	Proteasome subunit alpha type-3	5684	PSMA3
seq.18931.40	seq.18931.40	-0.714947252757354	0.81844165232759	-0.873547003288622	0.38263840827125	0.614921953297576	no	no	SL011409	SLIT3	Slit homolog 3 protein	6586	SLIT3
seq.18932.84	seq.18932.84	-0.872834599060192	0.762509727377772	-1.14468651050764	0.252696116805918	0.489664380518708	no	no	SL020267	NMNA1	Nicotinamide/nicotinic acid mononucleotide adenylyltransferase 1	64802	NMNAT1
seq.18933.4	seq.18933.4	-1.93101806255072	0.844111668748391	-2.28763341870862	0.0224302628028542	0.147903319261859	yes	no	SL013786	TGM4	Protein-glutamine gamma-glutamyltransferase 4	7047	TGM4
seq.18935.14	seq.18935.14	0.724000581434591	0.785027152807531	0.922261833677106	0.356682026144099	0.592952708913512	no	no	SL004493	TLR5	Toll-like receptor 5	7100	TLR5
seq.18945.11	seq.18945.11	-0.0843693742420175	0.802705235539083	-0.105106296192719	0.91631894320581	0.957444793406988	no	no	SL005113	RGS1	Regulator of G-protein signaling 1	5996	RGS1
seq.18947.3	seq.18947.3	-0.545797289913911	0.737291147990776	-0.740273759425007	0.459360437033587	0.681672176493646	no	no	SL017499	LRC3B	Leucine-rich repeat-containing protein 3B	116135	LRRC3B
seq.18950.13	seq.18950.13	-1.26095579281334	0.946393190214952	-1.33238045861989	0.183130912219074	0.410786888376611	no	no	SL007124	RAC2	Ras-related C3 botulinum toxin substrate 2	5880	RAC2
seq.19108.50	seq.19108.50	-1.66768217225047	0.807953333871963	-2.06408229576629	0.0393456917209077	0.189855915731221	yes	no	SL013794	MECP2	Methyl-CpG-binding protein 2	4204	MECP2
seq.19109.32	seq.19109.32	-0.899127617285676	0.834544687365306	-1.07738702420389	0.28164613291822	0.523932673646916	no	no	SL006632	TCAL8	Transcription elongation factor A protein-like 8	90843	TCEAL8
seq.19112.2	seq.19112.2	1.22905776073144	0.763542820230637	1.60967758214292	0.107879727093875	0.311950514932661	no	no	SL013231	TCAL3	Transcription elongation factor A protein-like 3	85012	TCEAL3
seq.19113.66	seq.19113.66	0.381842705122165	0.862458919721603	0.442737267121572	0.658080613669976	0.816778366013711	no	no	SL009024	SH3L2	SH3 domain-binding glutamic acid-rich-like protein 2	83699	SH3BGRL2
seq.19114.8	seq.19114.8	0.499555954933975	0.801646755582987	0.623162198879829	0.533363188152549	0.731886130519838	no	no	SL014563	KITM	Thymidine kinase 2, mitochondrial	7084	TK2
seq.19115.13	seq.19115.13	-0.529933369791135	0.827990892004336	-0.640023187342452	0.522348657410649	0.72585309073537	no	no	SL015135	CMBL	Carboxymethylenebutenolidase homolog	134147	CMBL
seq.19116.1	seq.19116.1	-0.535479158529086	0.80000774843678	-0.669342465214137	0.503478470847931	0.713717169960714	no	no	SL006668	MUTED	Biogenesis of lysosome-related organelles complex 1 subunit 5	63915	BLOC1S5
seq.19117.3	seq.19117.3	-1.22520787534993	0.79171176530167	-1.54754284203808	0.122144891229916	0.332630512652498	no	no	SL015127	PP14A	Protein phosphatase 1 regulatory subunit 14A	94274	PPP1R14A
seq.19118.47	seq.19118.47	-0.466948561387467	0.799934539249457	-0.583733466272857	0.559571264004153	0.749795342974951	no	no	SL013229	OSTF1	Osteoclast-stimulating factor 1	26578	OSTF1
seq.19119.10	seq.19119.10	-0.677954361693149	0.777308085339397	-0.87218231030896	0.383381867363528	0.615602935324828	no	no	SL013775	DDIT3	DNA damage-inducible transcript 3 protein	1649	DDIT3
seq.19120.33	seq.19120.33	-2.74526027365719	0.801811561337593	-3.42382226202564	0.000650255105812877	0.025372894775951	yes	yes	SL014720	OXDA	D-amino-acid oxidase	1610	DAO
seq.19121.3	seq.19121.3	-0.117893119449782	0.822053974035656	-0.1434128696818	0.88600178783624	0.94182442467611	no	no	SL009019	UBQL2	Ubiquilin-2	29978	UBQLN2
seq.19122.47	seq.19122.47	1.20973739185437	0.796597470172412	1.51863072273194	0.129267543118759	0.342812762192309	no	no	SL016370	ML12B	Myosin regulatory light chain 12B	103910	MYL12B
seq.19124.9	seq.19124.9	-1.22827030990506	0.782668240634322	-1.56933710368725	0.116981838865395	0.325537965632034	no	no	SL013222	UBCP1	Ubiquitin-like domain-containing CTD phosphatase 1	134510	UBLCP1
seq.19125.26	seq.19125.26	-0.873530835150276	0.799838351697954	-1.09213422099088	0.275117034281012	0.516899913855757	no	no	SL016404	KAP2	cAMP-dependent protein kinase type II-alpha regulatory subunit	5576	PRKAR2A
seq.19126.4	seq.19126.4	-1.63379110623774	0.792439367533391	-2.06172380269699	0.0395704424023209	0.190012060922704	yes	no	SL005717	C20orf77	Regulation of nuclear pre-mRNA domain-containing protein 1B	58490	RPRD1B
seq.19127.1	seq.19127.1	2.155654596025	0.757815421890187	2.84456416926464	0.00456566056785579	0.0693152781138973	yes	no	SL007954	HSPB6	Heat shock protein beta-6	126393	HSPB6
seq.19129.15	seq.19129.15	-1.08230611751325	0.787306542579536	-1.37469468241325	0.169627591672363	0.393340852949705	no	no	SL006740	MTHFSD	Methenyltetrahydrofolate synthase domain-containing protein	64779	MTHFSD
seq.19130.81	seq.19130.81	1.33278853650694	0.929957883419226	1.4331708567345	0.152216492851076	0.372664483577244	no	no	SL013044	SPB8	Serpin B8	5271	SERPINB8
seq.19131.184	seq.19131.184	-0.795250293646693	0.844645158594486	-0.941519980970486	0.346734892695202	0.584227470876332	no	no	SL014895	TIAR	Nucleolysin TIAR	7073	TIAL1
seq.19132.1	seq.19132.1	-1.24583470311125	0.741250320810019	-1.68072062586069	0.0932243435805442	0.289402332921302	no	no	SL015005	RM02	39S ribosomal protein L2, mitochondrial	51069	MRPL2
seq.19134.66	seq.19134.66	-0.697246788327646	0.771534983239585	-0.903713769918751	0.366430937343301	0.601207597976075	no	no	SL014837	RPAB4	DNA-directed RNA polymerases I, II, and III subunit RPABC4	5440	POLR2K
seq.19135.5	seq.19135.5	-0.299546954279935	0.730110035248193	-0.410276451244924	0.681717740247973	0.831033368292482	no	no	SL009395	Cytosolic 5'-nucleotidase III-like protein	7-methylguanosine phosphate-specific 5'-nucleotidase	115024	NT5C3B
seq.19136.22	seq.19136.22	0.137501915031835	0.74783721975501	0.183866102675232	0.854167094841622	0.925742507107471	no	no	SL007346	MMSA	Methylmalonate-semialdehyde dehydrogenase [acylating], mitochondrial	4329	ALDH6A1
seq.19139.3	seq.19139.3	-0.52150536222059	0.767244705091081	-0.679711907765699	0.496891978076037	0.710160922689132	no	no	SL018905	HSF2B	Heat shock factor 2-binding protein	11077	HSF2BP
seq.19141.22	seq.19141.22	0.546853796322199	0.749750057796403	0.729381466044114	0.465991023438717	0.685516775808878	no	no	SL014824	DAP1	Death-associated protein 1	1611	DAP
seq.19142.39	seq.19142.39	-1.07511655345084	0.816522862533637	-1.31670110266698	0.18833211857643	0.41563736213459	no	no	SL018889	DNM3L	DNA (cytosine-5)-methyltransferase 3-like	29947	DNMT3L
seq.19143.38	seq.19143.38	0.300226561327196	0.76385068988189	0.393043516624457	0.694396557008383	0.839567638318864	no	no	SL013157	NB5R2	NADH-cytochrome b5 reductase 2	51700	CYB5R2
seq.19144.9	seq.19144.9	-0.454651060340857	0.766408139599621	-0.593223162502386	0.553206692772369	0.746385651333572	no	no	SL014722	ITF2	Transcription factor 4	6925	TCF4
seq.19145.4	seq.19145.4	-0.828571630965563	0.80101405197811	-1.03440336523361	0.301273658284443	0.540593041808523	no	no	SL015073	MREG	Melanoregulin	55686	MREG
seq.19147.6	seq.19147.6	-1.70953918927469	0.78888017411789	-2.16704544665007	0.030538519205862	0.167578975501776	yes	no	SL011890	PP13	Galactoside-binding soluble lectin 13	29124	LGALS13
seq.19148.58	seq.19148.58	-1.36483570429541	0.75677831640944	-1.80348151460116	0.0717049261054995	0.255235947119836	no	no	SL012993	TIM8A	Mitochondrial import inner membrane translocase subunit Tim8 A	1678	TIMM8A
seq.19150.20	seq.19150.20	1.53402798579272	0.807320412476997	1.90014765152049	0.0577885024928118	0.228605131697884	no	no	SL010935	KPRB	Phosphoribosyl pyrophosphate synthase-associated protein 2	5636	PRPSAP2
seq.19152.4	seq.19152.4	0.591284078227167	0.739269285766501	0.799822324031902	0.424061383693293	0.651258107137575	no	no	SL011191	IPP2	Protein phosphatase inhibitor 2	5504	PPP1R2
seq.19153.53	seq.19153.53	-1.62267295065363	0.828521204316162	-1.95851710517529	0.0505314109193898	0.215141905945511	no	no	SL006309	MPPD2	Metallophosphoesterase MPPED2	744	MPPED2
seq.19158.1	seq.19158.1	0.0074919285418039	0.864433616123058	0.00866686394659758	0.993087183316094	0.997490823939434	no	no	SL014957	PAF	PCNA-associated factor	9768	PCLAF
seq.19159.9	seq.19159.9	-0.424721350436309	0.780328010733549	-0.544285665251269	0.586403099611793	0.77009394094482	no	no	SL005738	DNA polymerase subunit delta 4	DNA polymerase delta subunit 4	57804	POLD4
seq.19161.1	seq.19161.1	-0.285311495406299	0.846375308374535	-0.337098084718752	0.73613518240684	0.863825266615576	no	no	SL010976	UBP15	Ubiquitin carboxyl-terminal hydrolase 15	9958	USP15
seq.19163.26	seq.19163.26	-0.764001871459229	0.750417435914288	-1.01810250521217	0.308950273807653	0.548787970130412	no	no	SL011278	LRC59	Leucine-rich repeat-containing protein 59	55379	LRRC59
seq.19166.15	seq.19166.15	-0.38085181460501	0.797519840006997	-0.477545254048688	0.633109957307296	0.801468300735326	no	no	SL008098	RS19	40S ribosomal protein S19	6223	RPS19
seq.19168.71	seq.19168.71	-0.545164397127634	0.784193950771508	-0.695190770843474	0.487146309056822	0.703398642610154	no	no	SL008599	PPIP1	Proline-serine-threonine phosphatase-interacting protein 1	9051	PSTPIP1
seq.19169.88	seq.19169.88	-2.85236396597757	0.838450036623303	-3.40194864498416	0.000703744054889435	0.0263490177674184	yes	yes	SL007005	FIBP	Acidic fibroblast growth factor intracellular-binding protein	9158	FIBP
seq.19173.5	seq.19173.5	-0.962579871222336	0.819079429575082	-1.17519722320667	0.240280507055209	0.47565445082911	no	no	SL011267	ZFAN1	AN1-type zinc finger protein 1	79752	ZFAND1
seq.19174.141	seq.19174.141	-2.44381780594941	0.782458341636514	-3.12325612228525	0.00185585461425509	0.044728548874844	yes	yes	SL010781	GOGA7	Golgin subfamily A member 7	51125	GOLGA7
seq.19175.18	seq.19175.18	0.263797642967106	0.845203944661111	0.312111230234352	0.755040819211079	0.872979341619428	no	no	SL015568	MARCKSL1	MARCKS-related protein	65108	MARCKSL1
seq.19176.27	seq.19176.27	-1.72835860275725	0.815417172982308	-2.11960044505311	0.034360379326037	0.177485227705302	yes	no	SL011300	FA49B	Protein FAM49B	51571	CYRIB
seq.19177.7	seq.19177.7	0.0532488559426143	0.871119372963076	0.0611269334551596	0.951274043546262	0.976988979208109	no	no	SL011252	MOL1A	MOB kinase activator 1B	92597	MOB1B
seq.19180.38	seq.19180.38	0.741856365827556	0.809571452529326	0.916356874380626	0.359767768300904	0.595909615614365	no	no	SL008322	GULP1	PTB domain-containing engulfment adapter protein 1	51454	GULP1
seq.19183.164	seq.19183.164	-0.734321928592145	0.767404718210759	-0.956890036204432	0.338924265897982	0.576930509871767	no	no	SL008622	RL12	60S ribosomal protein L12	6136	RPL12
seq.19187.21	seq.19187.21	-1.81061108457757	0.839931780621001	-2.15566445555721	0.0314202816637133	0.169862016780806	yes	no	SL020523	STABP	STAM-binding protein	10617	STAMBP
seq.19188.21	seq.19188.21	-0.620485124187926	0.838239436435456	-0.740224209477053	0.459390479753623	0.681672176493646	no	no	SL004715	NAP2L	nucleosome assembly protein 1-like 4	4676	NAP1L4
seq.19189.2	seq.19189.2	0.31288221024286	0.869501989205387	0.359840706665656	0.719065315641829	0.853522182586371	no	no	SL010983	UBP14	Ubiquitin carboxyl-terminal hydrolase 14	9097	USP14
seq.19190.4	seq.19190.4	-0.159868332574607	0.784640877397648	-0.203747137295254	0.838605149243751	0.916685069233279	no	no	SL014590	UB2L6	Ubiquitin/ISG15-conjugating enzyme E2 L6	9246	UBE2L6
seq.19193.18	seq.19193.18	1.19259292478427	0.833950664353765	1.4300521310915	0.153109272293752	0.373788857081265	no	no	SL013059	PFD3	Prefoldin subunit 3	7411	VBP1
seq.19195.85	seq.19195.85	-1.30051147698633	0.749620728185743	-1.73489263048245	0.0831615286398128	0.274247572747689	no	no	SL013041	RS5	40S ribosomal protein S5	6193	RPS5
seq.19196.73	seq.19196.73	0.427582650911427	0.774411786740737	0.552138614406933	0.58101423166417	0.765391424576166	no	no	SL015588	HOP	Homeodomain-only protein	84525	HOPX
seq.19197.95	seq.19197.95	0.173974257035473	0.790104697148051	0.220191396992636	0.82578068936781	0.911733497042106	no	no	SL016788	THIL	Acetyl-CoA acetyltransferase, mitochondrial	38	ACAT1
seq.19199.3	seq.19199.3	-0.992855593447453	0.781429897889173	-1.27056258805734	0.204269554047993	0.433498343753518	no	no	SL014831	RPB11	DNA-directed RNA polymerase II subunit RPB11-a	5439	POLR2J
seq.19200.16	seq.19200.16	-1.55807625312672	0.818352943083124	-1.90391721114451	0.0572949477432428	0.228086699878935	no	no	SL008216	NDUA5	NADH dehydrogenase [ubiquinone] 1 alpha subcomplex subunit 5	4698	NDUFA5
seq.19206.20	seq.19206.20	-1.83963848848414	0.818302446927671	-2.24811559025773	0.024852076409367	0.154682263976845	yes	no	SL007213	8ODP	7,8-dihydro-8-oxoguanine triphosphatase	4521	NUDT1
seq.19207.119	seq.19207.119	1.17982386516814	0.832051396237327	1.41796993611632	0.156605679380006	0.377687280377307	no	no	SL006494	ADK	Adenosine kinase	132	ADK
seq.19212.4	seq.19212.4	-1.96670990783587	0.804377617308201	-2.44500824677015	0.0147088501603695	0.123499314575533	yes	no	SL007745	DMBT1	Deleted in malignant brain tumors 1 protein	1755	DMBT1
seq.19213.1	seq.19213.1	-0.313997812031347	0.82015057930482	-0.382853856297339	0.701934201458765	0.84608548942104	no	no	SL012371	ISK4	Serine protease inhibitor Kazal-type 4	27290	SPINK4
seq.19215.7	seq.19215.7	-0.786698544424053	0.811504725168436	-0.969431871466634	0.332635351216214	0.571525181860938	no	no	SL007570	NDRG1	Protein NDRG1	10397	NDRG1
seq.19222.124	seq.19222.124	-1.49766658112133	0.835685946867097	-1.79214044071931	0.0735045116583676	0.25861297960317	no	no	SL008540	RAB5B	Ras-related protein Rab-5B	5869	RAB5B
seq.19223.6	seq.19223.6	-1.42084721637663	0.86526073743952	-1.64210295798374	0.100978573684038	0.300736949714412	no	no	SL010834	RAB1A	Ras-related protein Rab-1A	5861	RAB1A
seq.19224.5	seq.19224.5	-0.249630001428169	0.924048099260731	-0.270148276510585	0.787118853195585	0.891162531246332	no	no	SL012984	IF1AY	Eukaryotic translation initiation factor 1A, Y-chromosomal	9086	EIF1AY
seq.19225.11	seq.19225.11	-1.11159096872476	0.806852716417934	-1.37768758300738	0.168701600760947	0.391585259975877	no	no	SL007553	BLNK	B-cell linker protein	29760	BLNK
seq.19227.18	seq.19227.18	-1.28549113495924	0.798836867481014	-1.60920356494411	0.107983320446401	0.311950514932661	no	no	SL007457	BATF	Basic leucine zipper transcriptional factor ATF-like	10538	BATF
seq.19229.92	seq.19229.92	-0.69525476107825	0.763951829610802	-0.910076701344442	0.363067960429069	0.598476894096848	no	no	SL015060	HOME1	Homer protein homolog 1	9456	HOMER1
seq.19230.12	seq.19230.12	-2.49685321468115	0.835861413183071	-2.98716171760196	0.00290554400131655	0.0555812280811288	yes	no	SL013768	GSTT1	Glutathione S-transferase theta-1	2952	GSTT1
seq.19231.22	seq.19231.22	-1.43298287009158	0.809076762402584	-1.77113339139327	0.0769355937550566	0.266079851701349	no	no	SL002051	PRL-3	Protein tyrosine phosphatase type IVA 3	11156	PTP4A3
seq.19237.17	seq.19237.17	-1.6372243241286	0.847071732790231	-1.93280481540286	0.0536280700836076	0.221266343459591	no	no	SL004808	D-dopachrome decarboxylase	D-dopachrome decarboxylase	1652	DDT
seq.19238.12	seq.19238.12	1.38395788890772	0.804615676716445	1.72002352049056	0.0858315450237532	0.2775321411495	no	no	SL008477	GLNA	Glutamine synthetase	2752	GLUL
seq.19240.265	seq.19240.265	-0.570222106235389	0.805987666853294	-0.707482421488692	0.479481638708044	0.698793471330131	no	no	SL010229	HAP28	28 kDa heat- and acid-stable phosphoprotein	11333	PDAP1
seq.19241.31	seq.19241.31	1.05274830863868	0.828881232959064	1.2700834169938	0.204440078183201	0.43352390222492	no	no	SL005353	RBP-III	Retinol-binding protein 5	83758	RBP5
seq.19242.21	seq.19242.21	-0.252214817426265	0.816347760735793	-0.308955116381943	0.757439571087411	0.873420909505787	no	no	SL011167	PFD1	Prefoldin subunit 1	5201	PFDN1
seq.19243.2	seq.19243.2	0.762059976966356	0.807127709120262	0.944162823745665	0.34538376297368	0.583210388972489	no	no	SL011692	PFD2	Prefoldin subunit 2	5202	PFDN2
seq.19247.1	seq.19247.1	-0.468126096341874	0.797079066117668	-0.587301958163292	0.557173768183205	0.748967490351429	no	no	SL011412	UB2D1	Ubiquitin-conjugating enzyme E2 D1	7321	UBE2D1
seq.19249.18	seq.19249.18	-1.48455811290587	0.799061158045937	-1.85787795834837	0.0635693509436499	0.24103800207602	no	no	SL011670	SYK	Lysine--tRNA ligase	3735	KARS1
seq.19251.56	seq.19251.56	-1.43136302460878	0.781810719030393	-1.83083064707013	0.0675136437925598	0.247831687962657	no	no	SL005269	Platelet proteoglycan	Serglycin	5552	SRGN
seq.19252.67	seq.19252.67	-1.79991733630404	0.790341440253409	-2.27739207971548	0.0230372931304146	0.148876337976037	yes	no	SL008675	PSB2	Proteasome subunit beta type-2	5690	PSMB2
seq.19253.82	seq.19253.82	-1.78423158198389	0.89078042571688	-2.00299819177995	0.0455289240462127	0.20357639135333	yes	no	SL016492	RAB2B	Ras-related protein Rab-2B	84932	RAB2B
seq.19254.125	seq.19254.125	-0.0102533493512696	0.789034725143887	-0.0129948011469328	0.98963531984339	0.996561307824877	no	no	SL010923	GMPR1	GMP reductase 1	2766	GMPR
seq.19257.11	seq.19257.11	-0.328956734132293	0.77922023609038	-0.422161436390286	0.67302549356734	0.825958383873243	no	no	SL010965	CLCA	Clathrin light chain A	1211	CLTA
seq.19258.24	seq.19258.24	-2.02370812180345	0.778238311929745	-2.60037072292855	0.00949156948056572	0.0990999553972806	yes	no	SL015122	GCDH	Glutaryl-CoA dehydrogenase, mitochondrial	2639	GCDH
seq.19260.4	seq.19260.4	-1.0445528587172	0.86819467671128	-1.20313207018726	0.229296449815067	0.464278636912743	no	no	SL011152	GIPC1	PDZ domain-containing protein GIPC1	10755	GIPC1
seq.19261.12	seq.19261.12	-1.33824544766227	0.839924877104497	-1.59329183375977	0.111506726318492	0.317334750961448	no	no	SL015225	SDCB2	Syntenin-2	27111	SDCBP2
seq.19264.6	seq.19264.6	-0.596506255776873	0.7729915408754	-0.771685360361564	0.44053848460933	0.666718132585793	no	no	SL013744	RFA2	Replication protein A 32 kDa subunit	6118	RPA2
seq.19266.35	seq.19266.35	-1.06491604799798	0.782845282961314	-1.36031482998742	0.174129962508861	0.399646597914733	no	no	SL013328	G3BP1	Ras GTPase-activating protein-binding protein 1	10146	G3BP1
seq.19267.14	seq.19267.14	0.767123411112592	0.906615722156665	0.846139541114235	0.39773880505831	0.628296525205517	no	no	SL010992	GLO2	Hydroxyacylglutathione hydrolase, mitochondrial	3029	HAGH
seq.19270.26	seq.19270.26	0.597206263874771	0.732005793820644	0.81584909425061	0.414839736327492	0.643125020529246	no	no	SL007285	SYYC	Tyrosine--tRNA ligase, cytoplasmic	8565	YARS1
seq.19271.64	seq.19271.64	-0.681283850053762	0.823050873645019	-0.827754239584951	0.408067163776225	0.637139113304717	no	no	SL005571	GNAI1	Guanine nucleotide-binding protein G(i) subunit alpha-1	2770	GNAI1
seq.19272.9	seq.19272.9	1.34228873418246	0.80101871283905	1.67572706188722	0.0941992277358819	0.290287025252921	no	no	SL008547	PEF1	Peflin	553115	PEF1
seq.19274.80	seq.19274.80	-1.17877185517653	0.762747637674211	-1.54542839197886	0.122655155086296	0.333293128963017	no	no	SL004593	Alpha-1-syntrophin	Alpha-1-syntrophin	6640	SNTA1
seq.19275.68	seq.19275.68	-0.0925402840231174	0.721841704916811	-0.128200245833375	0.898024111211404	0.947741109652314	no	no	SL014825	IDH3G	Isocitrate dehydrogenase [NAD] subunit gamma, mitochondrial	3421	IDH3G
seq.19276.124	seq.19276.124	-0.143329883993862	0.778420742520616	-0.184129065638389	0.853960874205258	0.92570238612581	no	no	SL013061	RUXG	Small nuclear ribonucleoprotein G	6637	SNRPG
seq.19277.4	seq.19277.4	0.209256455117203	0.84630749873097	0.247258183852773	0.804774587962321	0.900134233687844	no	no	SL013211	KAT	Thiosulfate sulfurtransferase/rhodanese-like domain-containing protein 1	100131187	TSTD1
seq.19278.19	seq.19278.19	-0.517222537083811	0.86832235649086	-0.595657284667938	0.551579917776057	0.745293586108375	no	no	SL008303	RAB1B	Ras-related protein Rab-1B	81876	RAB1B
seq.19281.86	seq.19281.86	-0.56995208324472	0.784103363506649	-0.72688386476981	0.467518887697952	0.686840986733485	no	no	SL014605	MAFG	Transcription factor MafG	4097	MAFG
seq.19282.3	seq.19282.3	-0.222406457217214	0.797247845991462	-0.278967774369623	0.780344754675842	0.887212417462912	no	no	SL008534	RAB13	Ras-related protein Rab-13	5872	RAB13
seq.19286.30	seq.19286.30	-0.859144136010001	0.825399264451446	-1.04088308896299	0.29825779809075	0.53823193615096	no	no	SL008170	MLR5	Myosin light chain 5	4636	MYL5
seq.19287.59	seq.19287.59	-0.609640325088685	0.804981819510297	-0.757334278008358	0.449082211395414	0.673684885808695	no	no	SL007009	DENR	Density-regulated protein	8562	DENR
seq.19291.2	seq.19291.2	-1.58397977205791	0.795980349240269	-1.98997346300038	0.0469484807495411	0.206475191463617	yes	no	SL007959	CASQ2	Calsequestrin-2	845	CASQ2
seq.19296.51	seq.19296.51	-0.54206975984465	0.89922583351194	-0.602818268384915	0.546807783103264	0.743709669816743	no	no	SL008168	MLRA	Myosin regulatory light chain 2, atrial isoform	58498	MYL7
seq.19297.4	seq.19297.4	-0.575674899702576	0.825529156205911	-0.697340482010771	0.485801053732343	0.702750222719926	no	no	SL007111	G6PD	Glucose-6-phosphate 1-dehydrogenase	2539	G6PD
seq.19302.7	seq.19302.7	-1.58617709406401	0.798894538551834	-1.98546493625966	0.0474484761343873	0.207672490344986	yes	no	SL020997	GIMA6	GTPase IMAP family member 6	474344	GIMAP6
seq.19310.81	seq.19310.81	0.472957689335432	0.861320266265285	0.549107814896998	0.583091280944667	0.76703351720324	no	no	SL014583	COPE	Coatomer subunit epsilon	11316	COPE
seq.19323.1	seq.19323.1	-0.102142710816323	0.871315355611953	-0.117228177098503	0.906709928178539	0.951401997902721	no	no	SL013709	RCAS1	Receptor-binding cancer antigen expressed on SiSo cells	9166	EBAG9
seq.19325.21	seq.19325.21	-3.13285094334547	0.821451663241935	-3.81379828361584	0.000147842491269086	0.0130459075763415	yes	yes	SL008281	ABHEB	Protein ABHD14B	84836	ABHD14B
seq.19328.51	seq.19328.51	-0.590444052408324	0.748703104071601	-0.78862241814862	0.430576402868501	0.658196004496666	no	no	SL003726	Chk2	Serine/threonine-protein kinase Chk2	11200	CHEK2
seq.19331.18	seq.19331.18	0.245388332054597	0.766814002958912	0.320010238607687	0.749047720861867	0.868791680441972	no	no	SL013299	BAIP2	Brain-specific angiogenesis inhibitor 1-associated protein 2	10458	BAIAP2
seq.19333.4	seq.19333.4	-1.52895280595377	0.801147788288056	-1.90845288260851	0.0567057455786176	0.226947427988747	no	no	SL002756	hnRNP K	Heterogeneous nuclear ribonucleoprotein K	3190	HNRNPK
seq.19334.62	seq.19334.62	0.212366639965636	0.776763184035215	0.273399466311483	0.784619763788502	0.889300751540686	no	no	SL016128	TXD12	Thioredoxin domain-containing protein 12	51060	TXNDC12
seq.19335.2	seq.19335.2	-0.551519512365471	0.7857895942636	-0.701866652844043	0.482975243675422	0.701262621589234	no	no	SL005988	HN1	Hematological and neurological expressed 1 protein	51155	JPT1
seq.19338.3	seq.19338.3	-0.425723525030493	0.840261359409753	-0.506656078210647	0.612541766319711	0.789636193104415	no	no	SL020950	LZIC	Protein LZIC	84328	LZIC
seq.19347.37	seq.19347.37	-0.765220154562862	0.816899245417598	-0.936737497133666	0.349188452551725	0.586375084073201	no	no	SL010370	Carbonic Anhydrase XII	Carbonic anhydrase 12	771	CA12
seq.19353.25	seq.19353.25	-1.04330783235587	0.784054936004659	-1.33065654515524	0.183697500462489	0.411719560349882	no	no	SL015055	OSTM1	Osteopetrosis-associated transmembrane protein 1	28962	OSTM1
seq.19357.11	seq.19357.11	-1.66724615141434	0.773965663399827	-2.15416035911796	0.0315384357006	0.169996829278801	yes	no	SL016435	VAMP7	Vesicle-associated membrane protein 7	6845	VAMP7
seq.19361.78	seq.19361.78	0.257677052792673	0.780883858790243	0.329981276846815	0.741504212493354	0.866460817289863	no	no	SL006992	MATN3	Matrilin-3	4148	MATN3
seq.19364.163	seq.19364.163	0.628075259629809	0.895273637662036	0.701545575797359	0.483175405505316	0.701349709023803	no	no	SL000131	PCNA	Proliferating cell nuclear antigen	5111	PCNA
seq.19365.11	seq.19365.11	-0.639386510045432	0.767739700770333	-0.832816785954778	0.405207309812524	0.635029845884938	no	no	SL013348	BCAT2	Branched-chain-amino-acid aminotransferase, mitochondrial	587	BCAT2
seq.19367.34	seq.19367.34	0.855163700439123	0.74687173795702	1.14499405584461	0.252568774194255	0.489664380518708	no	no	SL016427	D3D2	Enoyl-CoA delta isomerase 1, mitochondrial	1632	ECI1
seq.19370.30	seq.19370.30	-0.587747816467363	0.764802580417391	-0.768496121112196	0.442429044817373	0.667513904598056	no	no	SL018828	HS3S4	Heparan sulfate glucosamine 3-O-sulfotransferase 4	9951	HS3ST4
seq.19372.7	seq.19372.7	-0.0899598721415871	0.784346568266829	-0.114694034220576	0.908717660138005	0.95259519421633	no	no	SL021669	MDGA2	MAM domain-containing glycosylphosphatidylinositol anchor protein 2	161357	MDGA2
seq.19373.3	seq.19373.3	1.49956498980914	0.804944507160231	1.86294207423002	0.0628524776032471	0.239627808339627	no	no	SL008053	MLRM	Myosin regulatory light chain 12A	10627	MYL12A
seq.19374.72	seq.19374.72	-1.07082929997238	0.770123994358179	-1.39046349395309	0.164791493746949	0.387533829278261	no	no	SL019344	MTCP1	Protein p13 MTCP-1	4515	MTCP1
seq.19377.14	seq.19377.14	3.83675334495915	0.919018254033319	4.17483910479546	3.32389523559788e-05	0.00586613897869549	yes	yes	SL012399	NOE2	Noelin-2	93145	OLFM2
seq.19379.154	seq.19379.154	-1.170795321791	0.801346770801754	-1.46103455389183	0.144415483222689	0.363508130688776	no	no	SL008723	RAB3D	Ras-related protein Rab-3D	9545	RAB3D
seq.19381.7	seq.19381.7	0.289308928924541	0.800138813541947	0.361573422046441	0.717770409429537	0.852936991743918	no	no	SL021788	RGS21	Regulator of G-protein signaling 21	431704	RGS21
seq.19383.131	seq.19383.131	-1.2751449907622	0.817355614705154	-1.56008592566184	0.119152070405727	0.328569040922243	no	no	SL021086	CINP	Cyclin-dependent kinase 2-interacting protein	51550	CINP
seq.19388.2	seq.19388.2	-0.290576912813724	0.853837779767812	-0.340318640963324	0.733709763532285	0.862881796277974	no	no	SL025812	Cadherin-12:ECD	Cadherin-12:Extracellular domain	1010	CDH12
seq.19392.6	seq.19392.6	0.801174795244607	0.765570745576135	1.04650654413614	0.295656900910633	0.53564254939701	no	no	SL008871	DDAH1	N(G),N(G)-dimethylarginine dimethylaminohydrolase 1	23576	DDAH1
seq.19437.61	seq.19437.61	0.717600984296913	0.779759339703889	0.920285205650015	0.357713082896867	0.593764647005085	no	no	SL021823	L-VEGF165	Isoform L-VEGF165	7422	VEGFA
seq.19438.68	seq.19438.68	-0.331485969846836	0.82284420808629	-0.402853865396685	0.687167992140979	0.834057549512642	no	no	SL021097	SYF2	Pre-mRNA-splicing factor SYF2	25949	SYF2
seq.19446.1	seq.19446.1	0.134634099126462	0.792630654311338	0.16985729531674	0.86516715672745	0.931574397649258	no	no	SL020976	GMPR2	GMP reductase 2	51292	GMPR2
seq.19448.104	seq.19448.104	1.30418648732394	0.779194599236787	1.6737622265367	0.0945850569158081	0.291038630792165	no	no	SL013090	UPP1	Uridine phosphorylase 1	7378	UPP1
seq.19467.3	seq.19467.3	-1.36396498714742	0.818106881897168	-1.6672210163841	0.0958786881277714	0.293045979188289	no	no	SL020965	RBSK	Ribokinase	64080	RBKS
seq.19488.1	seq.19488.1	-0.463464888582003	0.812196749944111	-0.570631301607517	0.568416727097091	0.757196959812073	no	no	SL007980	PDCD6	Programmed cell death protein 6	10016	PDCD6
seq.19492.5	seq.19492.5	-0.139119014138039	0.79293146758134	-0.175448976142151	0.860773166858972	0.929403985767798	no	no	SL021007	KAAG1	Kidney-associated antigen 1	353219	KAAG1
seq.19496.1	seq.19496.1	1.78978475359432	0.84669485317471	2.1138486278539	0.0348504271067662	0.178861807411931	yes	no	SL008297	NPL	N-acetylneuraminate lyase	80896	NPL
seq.19503.2	seq.19503.2	-1.81166725492078	0.755752289365706	-2.39717071375502	0.0167605126853443	0.131081861494215	yes	no	SL007970	SNX3	Sorting nexin-3	8724	SNX3
seq.19504.22	seq.19504.22	-1.79456120855849	0.811604789838965	-2.21112693151374	0.0273212986962255	0.160898627736329	yes	no	SL021087	KTHY	Thymidylate kinase	1841	DTYMK
seq.19506.6	seq.19506.6	-0.699644211927007	0.754639550084545	-0.927123700114344	0.354153952402294	0.590544429622966	no	no	SL015017	GLYAT	Glycine N-acyltransferase	10249	GLYAT
seq.19511.8	seq.19511.8	-1.84499008982345	0.790598000163452	-2.33366399793828	0.0198707949058242	0.141369465448328	yes	no	SL020984	DCNL2	DCN1-like protein 2	55208	DCUN1D2
seq.19516.10	seq.19516.10	-1.79571129094079	0.749885955753526	-2.39464584869624	0.016875474228983	0.131331037705214	yes	no	SL013047	HMGA2	High mobility group protein HMGI-C	8091	HMGA2
seq.19553.14	seq.19553.14	-0.422507100457495	0.803410005764779	-0.525892256040928	0.599115082126125	0.779676168960996	no	no	SL004304	STX1a	Syntaxin-1A	6804	STX1A
seq.19556.12	seq.19556.12	1.57501447718822	0.806980793427626	1.95173725324786	0.05133300203163	0.217057929984486	no	no	SL004554	Complement receptor type 1	Complement receptor type 1	1378	CR1
seq.19557.3	seq.19557.3	2.19424101656666	0.786619555194824	2.78945648131416	0.00541059197427032	0.0758262703717809	yes	no	SL021540	KLOTB	Beta-klotho	152831	KLB
seq.19558.10	seq.19558.10	-0.406824278208982	0.812502047533809	-0.500705542150715	0.616722017566514	0.791853123235484	no	no	SL007029	LRP4	Low-density lipoprotein receptor-related protein 4	4038	LRP4
seq.19560.23	seq.19560.23	2.42110334669716	0.800920889293824	3.02289948865219	0.00258702542463825	0.0528120003664026	yes	no	SL021489	PLXA4	Plexin-A4	91584	PLXNA4
seq.19561.216	seq.19561.216	1.6905315619799	0.802133309438284	2.10754439703263	0.0353943966003187	0.180805549766894	yes	no	SL009025	PLXD1	Plexin-D1	23129	PLXND1
seq.19562.8	seq.19562.8	-1.42469973247974	0.809925440183486	-1.75905047772914	0.0789676364409777	0.268572222793918	no	no	SL021216	UBP28	Ubiquitin carboxyl-terminal hydrolase 28	57646	USP28
seq.19563.3	seq.19563.3	-2.41851295782472	0.838941733252936	-2.88281398095088	0.00405162198260618	0.0663526446773096	yes	no	SL008781	SEZ6L	Seizure 6-like protein	23544	SEZ6L
seq.19564.61	seq.19564.61	-1.30927852323873	0.783059458824229	-1.67200396915533	0.0949313958960844	0.291289773946987	no	no	SL007438	IRF4	Interferon regulatory factor 4	3662	IRF4
seq.19567.1	seq.19567.1	-0.389374903604733	0.773683140155172	-0.503274381197759	0.614915870203917	0.791019216055874	no	no	SL016828	EGFRvIII	Epidermal growth factor receptor variant III	1956	EGFR
seq.19572.10	seq.19572.10	-1.04944293545284	0.780790471937121	-1.34407753830448	0.179320735152682	0.405733557493931	no	no	SL006492	CEBPG	CCAAT/enhancer-binding protein gamma	1054	CEBPG
seq.19574.5	seq.19574.5	0.0128136858738328	0.864142940325274	0.0148282017660291	0.988173096412536	0.995451115903698	no	no	SL000542	gpIIbIIIa	Integrin alpha-IIb: beta-3 complex	3674|3690	ITGA2B|ITGB3
seq.19575.4	seq.19575.4	-1.80449910056588	0.809459825675005	-2.22926332268697	0.0260852666686224	0.15806851864174	yes	no	SL005159	EPO-R	Erythropoietin receptor	2057	EPOR
seq.19579.5	seq.19579.5	-2.09934570090674	0.81297332835286	-2.58230575062057	0.009998526569276	0.102630279288009	yes	no	SL004526	HNP-1	Neutrophil defensin 1	1667	DEFA1
seq.19584.33	seq.19584.33	-1.96098729059237	0.846001358056325	-2.31794815920592	0.0207143658864324	0.144736009916566	yes	no	SL003849	FGF9	Fibroblast growth factor 9	2254	FGF9
seq.19587.12	seq.19587.12	-1.49365358340425	0.881247900951962	-1.69493008924134	0.0904945822214575	0.285041846689429	no	no	SL021249	IMA5	Importin subunit alpha-5	3836	KPNA1
seq.19590.46	seq.19590.46	-0.0496053646075613	0.803034234393295	-0.0617724157738293	0.950760163423046	0.976827953819246	no	no	SL004484	SP-D	Pulmonary surfactant-associated protein D	6441	SFTPD
seq.19596.18	seq.19596.18	-0.709545868868013	0.783156640984613	-0.906007600185764	0.365216350286019	0.60049265749324	no	no	SL016130	BRF-1	Transcription factor IIIB 90 kDa subunit	2972	BRF1
seq.19601.15	seq.19601.15	-0.504513306799058	0.783018408409873	-0.644318577162965	0.519561507610125	0.724085329148872	no	no	SL019725	ASB9	Ankyrin repeat and SOCS box protein 9	140462	ASB9
seq.19602.36	seq.19602.36	0.16675436025519	0.75315166252225	0.221408739505058	0.824833119383808	0.911355329880096	no	no	SL003671	jun-D	Transcription factor jun-D	3727	JUND
seq.19606.28	seq.19606.28	0.22472160027146	0.862183829824538	0.260642327654409	0.794438304503523	0.894315218917443	no	no	SL004084	ihh	Indian hedgehog protein	3549	IHH
seq.19612.3	seq.19612.3	-0.660811164372497	0.784610995792056	-0.842215018546121	0.399930139447436	0.629826653113679	no	no	SL007309	CD81	CD81 antigen	975	CD81
seq.19614.8	seq.19614.8	-0.360014103117592	0.879687692889671	-0.409252176684419	0.682468862863072	0.831336074996401	no	no	SL003164	Holo-TC I	Transcobalamin-1	6947	TCN1
seq.19622.7	seq.19622.7	0.761979532195315	0.934658794495724	0.815248876576854	0.41518294056505	0.643292514254146	no	no	SL001938	Activin A	Activin A	3624	INHBA
seq.19623.26	seq.19623.26	-0.988086321896063	0.766112488156398	-1.28974052397166	0.197529513621801	0.426810414306823	no	no	SL004605	40S ribosomal protein SA	40S ribosomal protein SA	3921	RPSA
seq.19630.2	seq.19630.2	0.921084217778163	0.822064408848336	1.12045261644224	0.26287164073232	0.50303278994282	no	no	SL005267	g-Synuclein	Gamma-synuclein	6623	SNCG
seq.19631.13	seq.19631.13	-2.56419298417846	0.819350884805411	-3.12954197246938	0.00181709749842619	0.0445427757137064	yes	yes	SL014330	Kininostatin	Kininostatin	3827	KNG1
seq.19636.23	seq.19636.23	0.172278930100375	0.814027778166214	0.211637655029996	0.832445952374995	0.913847878769329	no	no	SL002647	HLA-G	HLA class I histocompatibility antigen, alpha chain G	3135	HLA-G
seq.19637.9	seq.19637.9	-1.09272679601022	0.758952312196548	-1.43978320962969	0.150336753608307	0.369327516385743	no	no	SL003526	CRH	Corticoliberin	1392	CRH
seq.19638.9	seq.19638.9	-0.175450607433087	0.762056195549681	-0.23023316188189	0.817971984780687	0.907493109986318	no	no	SL021368	Dynorphin A (1-17)	Dynorphin A (1-17)	5173	PDYN
seq.19639.53	seq.19639.53	0.419774714384607	0.773169663523085	0.542927036831514	0.587337771480112	0.770951283053669	no	no	SL011501	IAPP	Islet amyloid polypeptide	3375	IAPP
seq.19640.2	seq.19640.2	-1.44191632363282	0.800421232797742	-1.80144686891031	0.0720250918383647	0.255876154186814	no	no	SL000533	Parathyroid Hormone1-34	Parathyroid Hormone1-34	5741	PTH
seq.19743.12	seq.19743.12	-1.23060528270111	0.795751135942344	-1.5464700295323	0.122403576616374	0.332964407123381	no	no	SL018234	VSTM1	V-set and transmembrane domain-containing protein 1	284415	VSTM1
seq.19748.3	seq.19748.3	-1.01870755863238	0.844758706262804	-1.20591543014587	0.22822196287985	0.463303287167221	no	no	SL013390	ERG19	Diphosphomevalonate decarboxylase	4597	MVD
seq.19752.197	seq.19752.197	-1.72333746219795	0.785329825937322	-2.1944123415166	0.0285049462015916	0.162106415647369	yes	no	SL013968	AMP1D	Methionine aminopeptidase 1D, mitochondrial	254042	METAP1D
seq.19755.38	seq.19755.38	-1.03393354704008	0.770776822291374	-1.34141753765557	0.180181966395944	0.406673076795465	no	no	SL018351	ATIF1	ATPase inhibitor, mitochondrial	93974	ATP5IF1
seq.19765.17	seq.19765.17	-1.34771857498812	0.778674755656318	-1.73078498461424	0.083892300905946	0.274654125611118	no	no	SL008886	CLC4G	C-type lectin domain family 4 member G	339390	CLEC4G
seq.19768.13	seq.19768.13	-0.11986818724232	0.788059524127204	-0.152105499105638	0.879143727667524	0.938797085109756	no	no	SL000395	Cystatin B	Cystatin B	1476	CSTB
seq.19774.8	seq.19774.8	-0.120158582635067	0.816584367319419	-0.147147787104361	0.883054041156064	0.941385163516139	no	no	SL009289	HBG2	Hemoglobin subunit gamma-2	3048	HBG2
seq.19786.26	seq.19786.26	-1.79091299436352	0.779066836095509	-2.29879249300245	0.0217847424912562	0.146762668398696	yes	no	SL006554	MEP1A	Meprin A subunit alpha	4224	MEP1A
seq.19787.14	seq.19787.14	-0.320156264761984	0.782498239799093	-0.409146306634739	0.682546517641199	0.831336074996401	no	no	SL004873	MER	Proto-oncogene tyrosine-protein kinase MER	10461	MERTK
seq.19794.10	seq.19794.10	-0.542272317740052	0.820987637741586	-0.660512159758899	0.50912353684581	0.716229074333615	no	no	SL020273	NUD14	Uridine diphosphate glucose pyrophosphatase	256281	NUDT14
seq.19797.4	seq.19797.4	0.145747225864391	0.774470032671875	0.188189626087367	0.850777781753231	0.923939254937749	no	no	SL007580	GCNL2	Histone acetyltransferase KAT2A	2648	KAT2A
seq.19799.2	seq.19799.2	-1.28957126313349	0.77731673300177	-1.65900360610216	0.0975238837349163	0.294617983386928	no	no	SL006635	PGAM4	Probable phosphoglycerate mutase 4	441531	PGAM4
seq.19802.22	seq.19802.22	-1.49747943544486	0.764584946331041	-1.9585520780009	0.0505273034348162	0.215141905945511	no	no	SL013709	RCAS1	Receptor-binding cancer antigen expressed on SiSo cells	9166	EBAG9
seq.19808.26	seq.19808.26	-1.18920710180101	0.799095676881835	-1.48819113431002	0.137111502952747	0.354203571149646	no	no	SL008723	RAB3D	Ras-related protein Rab-3D	9545	RAB3D
[truncated: 3,472 more rows]
