# Supplementary material for: Large-scale molecular endotype discovery in synovial fluid reveals osteoarthritis as a single biological continuum
Source: Nat Commun. 2026 Jun 2;17:4721. doi: 10.1038/s41467-026-71632-4 (PMC13230806; doi:10.1038/s41467-026-71632-4)
Supplement: Supplementary file 8 — Source Data (6) [file 41467_2026_71632_MOESM8_ESM.zip › Source Data File (3).csv]

	Row.names	estimate	std.error	z.value	p.value	p_adj	sig	sig_2	column_name	PlateBimodalBatchCorrected_filter	PlateBimodalBatchCorrected.IPSreg_filter	PlateBimodalSpunBatchCorrected_filter	PlateBimodalSpunBatchCorrected.IPSreg_filter	SomaId	Target	TargetFullName	EntrezGeneID	EntrezGeneSymbol
seq.10000.28	seq.10000.28	0.828356979927216	0.275192573810907	3.01009932228914	0.00261162272393465	0.0168107737785227	yes	yes	seq.10000.28	PASS	PASS	PASS	PASS	SL019233	CRBB2	Beta-crystallin B2	1415	CRYBB2
seq.10001.7	seq.10001.7	0.27943732550022	0.210741448266898	1.32597231251026	0.184848868595323	0.323929583627486	no	no	seq.10001.7	PASS	PASS	PASS	PASS	SL002564	c-Raf	RAF proto-oncogene serine/threonine-protein kinase	5894	RAF1
seq.10008.43	seq.10008.43	0.622800589548655	0.248736515259148	2.50385669711496	0.0122847779974365	0.0536130762548158	yes	no	seq.10008.43	PASS	PASS	PASS	PASS	SL019234	GUC1A	Guanylyl cyclase-activating protein 1	2978	GUCA1A
seq.10010.10	seq.10010.10	0.367783127732487	0.222596596264209	1.65224057287898	0.0984855184623679	0.22100904081289	no	no	seq.10010.10	PASS	PASS	PASS	PASS	SL014943	BECN1	Beclin-1	8678	BECN1
seq.10011.65	seq.10011.65	0.636114299583846	0.20275110830472	3.13741466028296	0.00170444884480982	0.0122375848162133	yes	yes	seq.10011.65	PASS	PASS	PASS	PASS	SL019246	OCRL	Inositol polyphosphate 5-phosphatase OCRL-1	4952	OCRL
seq.10012.5	seq.10012.5	0.54132481659866	0.227855978201867	2.37573234141383	0.0175141621620299	0.069941592108369	yes	no	seq.10012.5	PASS	PASS	PASS	PASS	SL014669	SPDEF	SAM pointed domain-containing Ets transcription factor	25803	SPDEF
seq.10014.31	seq.10014.31	0.424595689948219	0.231743888616223	1.8321764275362	0.0669251396360353	0.171980948308478	no	no	seq.10014.31	PASS	PASS	PASS	PASS	SL007803	SLUG	Zinc finger protein SNAI2	6591	SNAI2
seq.10015.119	seq.10015.119	0.394317787135869	0.221793333272587	1.77786131493523	0.0754266351754718	0.185010033391837	no	no	seq.10015.119	PASS	PASS	PASS	PASS	SL014924	KCAB2	Voltage-gated potassium channel subunit beta-2	8514	KCNAB2
seq.10023.32	seq.10023.32	0.362823741316529	0.203415001853228	1.78366265030109	0.0744784986765599	0.183678510103705	no	no	seq.10023.32	PASS	PASS	PASS	PASS	SL004071	VDR	Vitamin D3 receptor	7421	VDR
seq.10024.44	seq.10024.44	0.162950281963721	0.198594874324455	0.820516050668563	0.411921983013362	0.539402864783654	no	no	seq.10024.44	PASS	PASS	PASS	PASS	SL019235	HOGA1	4-hydroxy-2-oxoglutarate aldolase, mitochondrial	112817	HOGA1
seq.10025.1	seq.10025.1	0.399454996909825	0.180054860889584	2.21851826124697	0.0265195158787543	0.0939082662606244	yes	no	seq.10025.1	PASS	PASS	PASS	PASS	SL008018	DLDH	Dihydrolipoyl dehydrogenase, mitochondrial	1738	DLD
seq.10030.8	seq.10030.8	0.356957750092061	0.219838296023426	1.62372869763339	0.104433723460754	0.229184476956994	no	no	seq.10030.8	PASS	PASS	PASS	PASS	SL006373	MutY homolog	Adenine DNA glycosylase	4595	MUTYH
seq.10035.6	seq.10035.6	0.475817616083808	0.225125412203446	2.11356688446087	0.034552276758071	0.112187244002021	yes	no	seq.10035.6	PASS	PASS	PASS	PASS	SL007389	DUS4	Dual specificity protein phosphatase 4	1846	DUSP4
seq.10037.98	seq.10037.98	0.355872320929812	0.212974377699829	1.67096307440037	0.0947289716065454	0.216483794343947	no	no	seq.10037.98	PASS	PASS	PASS	PASS	SL025986	SIG12:Ig-like V-type 2	Sialic acid-binding Ig-like lectin 12:Ig-like V-type 2 domain, Isoform long	89858	SIGLEC12
seq.10039.32	seq.10039.32	0.189978297009256	0.205855140907666	0.92287370707185	0.356073024092252	0.48957290767202	no	no	seq.10039.32	PASS	PASS	PASS	PASS	SL005262	PNP	Purine nucleoside phosphorylase	4860	PNP
seq.10040.63	seq.10040.63	0.218317277469291	0.213077523727381	1.02459083271783	0.305556291858631	0.443538995160141	no	no	seq.10040.63	PASS	PASS	PASS	PASS	SL007662	P73L	Tumor protein 63	8626	TP63
seq.10041.3	seq.10041.3	0.55387960984804	0.178785168548824	3.09801766188889	0.00194819817565161	0.0136100278146104	yes	yes	seq.10041.3	PASS	PASS	PASS	PASS	SL007226	HNF4A	Hepatocyte nuclear factor 4-alpha	3172	HNF4A
seq.10043.31	seq.10043.31	0.140302243664316	0.196320657888104	0.714658585467269	0.474820034297643	0.594312607559461	no	no	seq.10043.31	PASS	PASS	PASS	PASS	SL019249	BRD4	Bromodomain-containing protein 4	23476	BRD4
seq.10044.12	seq.10044.12	0.207566612637021	0.183397853240255	1.1317832186678	0.257725584597869	0.397411689215035	no	no	seq.10044.12	PASS	PASS	PASS	PASS	SL012823	WN10A	Protein Wnt-10a	80326	WNT10A
seq.10046.55	seq.10046.55	0.323599552170877	0.210841820636079	1.53479775119862	0.124833515369685	0.255504737219434	no	no	seq.10046.55	PASS	PASS	PASS	PASS	SL003727	cIAP-1	Baculoviral IAP repeat-containing protein 2	329	BIRC2
seq.10048.7	seq.10048.7	0.233800184760468	0.19223954961865	1.21619190860707	0.223911825310648	0.366992689117602	no	no	seq.10048.7	PASS	PASS	PASS	PASS	SL011998	PEBB	Core-binding factor subunit beta	865	CBFB
seq.10049.112	seq.10049.112	0.29127956419672	0.215104317177078	1.35413165118826	0.175694379908183	0.314433743041436	no	no	seq.10049.112	PASS	PASS	PASS	PASS	SL019242	TERF1	Telomeric repeat-binding factor 1	7013	TERF1
seq.10053.5	seq.10053.5	0.0193492681755975	0.182172101681252	0.106214222688462	0.915412386706758	0.941733611587554	no	no	seq.10053.5	PASS	PASS	PASS	PASS	SL004474	ILK1	Integrin-linked protein kinase	3611	ILK
seq.10054.3	seq.10054.3	0.539549813446803	0.199570341078007	2.70355710438911	0.00686016592956904	0.0343363059464551	yes	yes	seq.10054.3	PASS	PASS	PASS	PASS	SL019232	GAN	Gigaxonin	8139	GAN
seq.10056.5	seq.10056.5	0.289301807481429	0.217255291334932	1.33162145650771	0.182984610603774	0.322437372879113	no	no	seq.10056.5	PASS	FAIL	PASS	FAIL	SL007372	FOXM1	Forkhead box protein M1	2305	FOXM1
seq.10070.22	seq.10070.22	0.434087722742424	0.219149499471481	1.98078354634305	0.0476155527627877	0.138935834221446	yes	no	seq.10070.22	PASS	PASS	PASS	FAIL	SL016406	PLCG2	1-phosphatidylinositol 4,5-bisphosphate phosphodiesterase gamma-2	5336	PLCG2
seq.10073.22	seq.10073.22	0.134986893849341	0.197312129866856	0.68412871494737	0.493893890925024	0.609540599424951	no	no	seq.10073.22	PASS	PASS	PASS	PASS	SL011411	TYDP1	Tyrosyl-DNA phosphodiesterase 1	55775	TDP1
seq.10074.128	seq.10074.128	0.368206840120214	0.228594106127405	1.61074511656481	0.107235287794039	0.232635177416871	no	no	seq.10074.128	PASS	PASS	PASS	PASS	SL014748	BRD2	Bromodomain-containing protein 2	6046	BRD2
seq.10075.75	seq.10075.75	0.165737519147233	0.199480655816902	0.830845068503078	0.406061158831684	0.534800337016886	no	no	seq.10075.75	PASS	PASS	PASS	PASS	SL019254	ACBD6	Acyl-CoA-binding domain-containing protein 6	84320	ACBD6
seq.10076.1	seq.10076.1	0.257890789482227	0.211165689795456	1.22127221392846	0.22198297021329	0.365143965735691	no	no	seq.10076.1	PASS	PASS	PASS	PASS	SL019225	AP4M1	AP-4 complex subunit mu-1	9179	AP4M1
seq.10078.5	seq.10078.5	0.239122475681488	0.204139163740426	1.1713699189321	0.241450118102355	0.38335369366516	no	no	seq.10078.5	PASS	PASS	PASS	PASS	SL007063	BAG3	BAG family molecular chaperone regulator 3	9531	BAG3
seq.10080.9	seq.10080.9	0.0432257551338252	0.175548851761727	0.246232058484186	0.805502600284552	0.861901960914685	no	no	seq.10080.9	PASS	PASS	PASS	FAIL	SL019240	EI2BA	Translation initiation factor eIF-2B subunit alpha	1967	EIF2B1
seq.10082.251	seq.10082.251	0.0675023345263167	0.185983133266885	0.362948689704304	0.716643214022271	0.797655669232719	no	no	seq.10082.251	PASS	PASS	PASS	PASS	SL019251	NFL	Neurofilament light polypeptide	4747	NEFL
seq.10086.39	seq.10086.39	0.621376581435655	0.217596385463238	2.8556383421205	0.00429504067426213	0.0240513485454331	yes	yes	seq.10086.39	PASS	PASS	PASS	PASS	SL018882	CBS	Cystathionine beta-synthase	102724560	CBS
seq.10087.10	seq.10087.10	0.173778247578377	0.206198674070126	0.842770926447747	0.399356571034591	0.528386892413602	no	no	seq.10087.10	PASS	PASS	PASS	PASS	SL003675	Alpha crystallin A chain	Alpha-crystallin A chain	102724652	CRYAA
seq.10089.7	seq.10089.7	-0.275601745188599	0.142668523394034	-1.93176279274595	0.0533887904272179	0.149866635416782	no	no	seq.10089.7	PASS	PASS	PASS	FAIL	SL019244	ASML	N-acetylserotonin O-methyltransferase-like protein	8623	ASMTL
seq.10336.3	seq.10336.3	0.0486849808172845	0.189244469400193	0.257259728496112	0.796978278414659	0.85765898480757	no	no	seq.10336.3	PASS	PASS	PASS	FAIL	SL019100	CHIP	E3 ubiquitin-protein ligase CHIP	10273	STUB1
seq.10342.55	seq.10342.55	0.262423014395685	0.197345424514274	1.32976487821588	0.18359575120525	0.322914742803049	no	no	seq.10342.55	PASS	PASS	PASS	PASS	SL019096	PIAS4	E3 SUMO-protein ligase PIAS4	51588	PIAS4
seq.10346.5	seq.10346.5	0.199973629180656	0.183130317789167	1.09197445619507	0.274844328896173	0.415035419097698	no	no	seq.10346.5	PASS	PASS	PASS	FAIL	SL007221	STAT3	Signal transducer and activator of transcription 3	6774	STAT3
seq.10354.57	seq.10354.57	0.394342745438862	0.222387362444852	1.7732246162893	0.0761914945994868	0.186239997634472	no	no	seq.10354.57	PASS	PASS	PASS	PASS	SL007221	STAT3	Signal transducer and activator of transcription 3	6774	STAT3
seq.10356.21	seq.10356.21	0.44178895384227	0.21785298442683	2.0279224312883	0.0425681653774454	0.12866944906478	yes	no	seq.10356.21	PASS	PASS	PASS	PASS	SL000455	c-Jun	Transcription factor AP-1	3725	JUN
seq.10361.25	seq.10361.25	0.134488913533725	0.192548952272185	0.698466088476103	0.484885758356078	0.602637433885984	no	no	seq.10361.25	PASS	PASS	PASS	PASS	SL014684	OAS1	2'-5'-oligoadenylate synthase 1	4938	OAS1
seq.10362.35	seq.10362.35	0.264189825219405	0.221418562598293	1.19316927234646	0.232803086161223	0.374828041314907	no	no	seq.10362.35	PASS	PASS	PASS	PASS	SL002565	c-Myc	Myc proto-oncogene protein	4609	MYC
seq.10363.13	seq.10363.13	0.29465305108548	0.221508711868241	1.33020976285911	0.183449168393428	0.322914742803049	no	no	seq.10363.13	PASS	PASS	PASS	PASS	SL004097	SMAD3	Mothers against decapentaplegic homolog 3	4088	SMAD3
seq.10364.6	seq.10364.6	0.199771149770507	0.205734117198368	0.971016146912998	0.331540237933669	0.468212865703435	no	no	seq.10364.6	PASS	PASS	PASS	PASS	SL004101	SMAD2	Mothers against decapentaplegic homolog 2	4087	SMAD2
seq.10365.132	seq.10365.132	0.322551470856453	0.206893800664222	1.55901950576053	0.118991763541814	0.247718393583433	no	no	seq.10365.132	PASS	PASS	PASS	PASS	SL005184	IL-23	Interleukin-23	3593|51561	IL12B|IL23A
seq.10366.11	seq.10366.11	0.234189191586572	0.191029893269407	1.22592955258734	0.220225186577342	0.363235452446378	no	no	seq.10366.11	PASS	PASS	PASS	PASS	SL001728	PDGFRA	Platelet-derived growth factor receptor alpha	5156	PDGFRA
seq.10367.62	seq.10367.62	0.49443401676186	0.260365954120163	1.898996427673	0.0575649456839165	0.156451971106164	no	no	seq.10367.62	PASS	PASS	PASS	PASS	SL001716	IL-12	Interleukin-12	3592|3593	IL12A|IL12B
seq.10370.21	seq.10370.21	0.138585373716674	0.190574537836232	0.727197742626908	0.467104828866481	0.588560690633008	no	no	seq.10370.21	PASS	PASS	PASS	PASS	SL004396	STAT1	Signal transducer and activator of transcription 1-alpha/beta	6772	STAT1
seq.10372.18	seq.10372.18	0.0129062918528231	0.174301880481806	0.0740456259975364	0.940974080583075	0.960819185306085	no	no	seq.10372.18	PASS	PASS	PASS	PASS	SL007229	STAT6	Signal transducer and activator of transcription 6	6778	STAT6
seq.10382.1	seq.10382.1	0.384161530649716	0.17693782549647	2.17116679020892	0.0299185667432604	0.101415414282762	yes	no	seq.10382.1	PASS	PASS	PASS	PASS	SL006803	ANGL3	Angiopoietin-related protein 3	27329	ANGPTL3
seq.10390.21	seq.10390.21	0.530019864920297	0.236358352314223	2.24244186732048	0.0249328284706217	0.0893524316165547	yes	no	seq.10390.21	PASS	PASS	PASS	FAIL	SL018971	ZNRF3	E3 ubiquitin-protein ligase ZNRF3	84133	ZNRF3
seq.10391.1	seq.10391.1	0.37964165846263	0.195845197440927	1.93847826458518	0.0525649000798259	0.148468027019477	no	no	seq.10391.1	PASS	PASS	PASS	PASS	SL006803	ANGL3	Angiopoietin-related protein 3	27329	ANGPTL3
seq.10398.110	seq.10398.110	0.348802608581177	0.215877859791993	1.61574053456553	0.10615042318064	0.231189874690001	no	no	seq.10398.110	PASS	PASS	PASS	PASS	SL019275	ANKR1	Ankyrin repeat domain-containing protein 1	27063	ANKRD1
seq.10419.1	seq.10419.1	-0.595882627373568	0.160453269971279	-3.71374561254021	0.000204214077445943	0.0023131578006351	yes	yes	seq.10419.1	PASS	FAIL	PASS	FAIL	SL014110	SCAR5	Scavenger receptor class A member 5	286133	SCARA5
seq.10420.30	seq.10420.30	0.344787181304334	0.20566892427129	1.67641846003696	0.0936562555532979	0.214749947247315	no	no	seq.10420.30	PASS	FAIL	PASS	FAIL	SL018037	FAIM1	Fas apoptotic inhibitory molecule 1	55179	FAIM
seq.10425.3	seq.10425.3	0.385808672920604	0.217594616383527	1.77306166546229	0.0762184892530767	0.186239997634472	no	no	seq.10425.3	PASS	PASS	PASS	PASS	SL017972	B4GT5	Beta-1,4-galactosyltransferase 5	9334	B4GALT5
seq.10428.1	seq.10428.1	0.399410100841625	0.192590836825206	2.07387904547155	0.0380905455998226	0.119560169235014	yes	no	seq.10428.1	PASS	PASS	PASS	PASS	SL018045	KI2S2	Killer cell immunoglobulin-like receptor 2DS2	100132285	KIR2DS2
seq.10432.3	seq.10432.3	0.358004955632433	0.230337986297115	1.55425929256254	0.120122579363383	0.248848836567876	no	no	seq.10432.3	PASS	PASS	PASS	PASS	SL018002	K1644	Uncharacterized protein KIAA1644	85352	SHISAL1
seq.10438.19	seq.10438.19	0.626745915431297	0.195333291431034	3.20859752497737	0.00133384064084764	0.0100952848599483	yes	yes	seq.10438.19	PASS	PASS	PASS	PASS	SL007128	CSF2R	Granulocyte-macrophage colony-stimulating factor receptor subunit alpha	1438	CSF2RA
seq.10439.57	seq.10439.57	0.550365971987301	0.17568005799452	3.13277430728347	0.00173162537057262	0.0124001602125691	yes	yes	seq.10439.57	PASS	PASS	PASS	PASS	SL005393	Alpha-amylase 2B	Alpha-amylase 2B	280	AMY2B
seq.10440.26	seq.10440.26	0.0918217903293668	0.172512311109029	0.532262246903264	0.594544376098771	0.696222663021485	no	no	seq.10440.26	PASS	PASS	PASS	PASS	SL025782	ACAM:ECD	CXADR-like membrane protein:Extracellular domain	79827	CLMP
seq.10447.18	seq.10447.18	0.298893939076204	0.201735900980851	1.48161005365414	0.138444082381197	0.272064502409313	no	no	seq.10447.18	PASS	PASS	PASS	PASS	SL018138	PABP3	Polyadenylate-binding protein 3	5042	PABPC3
seq.10449.31	seq.10449.31	0.475677906080743	0.224554071061155	2.11832234362474	0.0341477776005549	0.111137710441782	yes	no	seq.10449.31	PASS	PASS	PASS	PASS	SL008887	TMM46	Protein shisa-2 homolog	387914	SHISA2
seq.10451.11	seq.10451.11	0.755174625052095	0.181386018278536	4.1633563172022	3.1360339761319e-05	0.000520509791105386	yes	yes	seq.10451.11	PASS	PASS	PASS	PASS	SL008914	NUCB1	Nucleobindin-1	4924	NUCB1
seq.10453.7	seq.10453.7	0.23116288545375	0.213170534712274	1.08440355401726	0.278185908632571	0.417370137522376	no	no	seq.10453.7	PASS	PASS	PASS	PASS	SL018233	CEA20	Carcinoembryonic antigen-related cell adhesion molecule 20	125931	CEACAM20
seq.10454.99	seq.10454.99	0.251727266441557	0.212244569657461	1.18602453220742	0.235612611573028	0.377684324030483	no	no	seq.10454.99	PASS	PASS	PASS	PASS	SL018290	DJC16	DnaJ homolog subfamily C member 16	23341	DNAJC16
seq.10455.196	seq.10455.196	0.104315398391207	0.197304979449426	0.528701296248559	0.59701267783938	0.698059343815893	no	no	seq.10455.196	PASS	PASS	PASS	PASS	SL004678	IL-31	Interleukin-31	386653	IL31
seq.10457.3	seq.10457.3	0.346179317008433	0.220969410645151	1.56663909270389	0.117199074790093	0.245480910481087	no	no	seq.10457.3	PASS	PASS	PASS	PASS	SL004861	IL-18 Rb	Interleukin-18 receptor accessory protein	8807	IL18RAP
seq.10460.1	seq.10460.1	0.46200214218305	0.186799214001223	2.47325527922202	0.0133888466597789	0.0570041868293001	yes	no	seq.10460.1	PASS	PASS	PASS	PASS	SL006029	Chitotriosidase-1	Chitotriosidase-1	1118	CHIT1
seq.10462.14	seq.10462.14	0.00722553675723176	0.172472009734169	0.0418939674232849	0.96658322547658	0.977843348110645	no	no	seq.10462.14	PASS	PASS	PASS	PASS	SL012880	INSL5	Insulin-like peptide INSL5	10022	INSL5
seq.10464.6	seq.10464.6	0.317184097328884	0.190181725183016	1.66779482636226	0.0953564632786783	0.217132126199472	no	no	seq.10464.6	PASS	PASS	PASS	PASS	SL008696	ANTR1	Anthrax toxin receptor 1	84168	ANTXR1
seq.10472.53	seq.10472.53	0.466869148734042	0.210655309515205	2.21627050278713	0.0266729819192153	0.0942082411593504	yes	no	seq.10472.53	PASS	PASS	PASS	PASS	SL004145	HVEM	Tumor necrosis factor receptor superfamily member 14	8764	TNFRSF14
seq.10473.2	seq.10473.2	0.256637694197257	0.228627138624992	1.12251631954424	0.261642972699433	0.401641050403647	no	no	seq.10473.2	PASS	PASS	PASS	PASS	SL002602	Trefoil factor 2	Trefoil factor 2	7032	TFF2
seq.10479.18	seq.10479.18	-0.41241472776352	0.164906390217587	-2.50090204035972	0.0123877438160101	0.0539596707144836	yes	no	seq.10479.18	PASS	PASS	PASS	PASS	SL000645	MMP-10	Stromelysin-2	4319	MMP10
seq.10480.33	seq.10480.33	0.686651168878828	0.239248608815101	2.87003202350695	0.00410430230054136	0.023365908310366	yes	yes	seq.10480.33	PASS	PASS	PASS	PASS	SL004557	CD59	CD59 glycoprotein	966	CD59
seq.10490.3	seq.10490.3	-0.0309163737567866	0.169139083648673	-0.182786692997607	0.854965390153959	0.896591077157812	no	no	seq.10490.3	PASS	FAIL	PASS	FAIL	SL025976	RPN1:CD	Dolichyl-diphosphooligosaccharide--protein glycosyltransferase subunit 1:Cytoplasmic domain	6184	RPN1
seq.10496.11	seq.10496.11	0.216146518736179	0.189843415329836	1.13855157083349	0.254890237547427	0.394820070674398	no	no	seq.10496.11	PASS	PASS	PASS	PASS	SL009322	CaCC	Calcium-activated chloride channel regulator 1	1179	CLCA1
seq.10499.1	seq.10499.1	0.232680215465897	0.202307240764479	1.1501329096608	0.250089133618545	0.391036767655633	no	no	seq.10499.1	PASS	PASS	PASS	PASS	SL008733	T106A	Transmembrane protein 106A	113277	TMEM106A
seq.10505.12	seq.10505.12	0.187459590096274	0.211314763723555	0.887110710075662	0.375019298437399	0.507057225725985	no	no	seq.10505.12	PASS	PASS	PASS	PASS	SL018629	RNF43	E3 ubiquitin-protein ligase RNF43	54894	RNF43
seq.10511.10	seq.10511.10	0.3528895321895	0.181471958002627	1.9445953858303	0.0518236950920618	0.147197231986365	no	no	seq.10511.10	PASS	PASS	PASS	PASS	SL025821	Collagen alpha-3(VI):isoform 3	Collagen alpha-3(VI) chain:isoform 3	1293	COL6A3
seq.10512.13	seq.10512.13	0.455160926399382	0.228026595464035	1.99608701552171	0.0459244521208184	0.135885709871821	yes	no	seq.10512.13	PASS	PASS	PASS	PASS	SL025888	IL3RB:ECD	Cytokine receptor common subunit beta:Extracellular domain	1439	CSF2RB
seq.10513.13	seq.10513.13	0.24397209331529	0.212504281575979	1.14808083632922	0.25093519451876	0.391353035693311	no	no	seq.10513.13	PASS	PASS	PASS	PASS	SL018613	CSEN	Calsenilin	30818	KCNIP3
seq.10514.5	seq.10514.5	1.18060697320939	0.1735716987211	6.8018402879517	1.03291075763312e-11	2.56866125227764e-09	yes	yes	seq.10514.5	PASS	PASS	PASS	PASS	SL005360	PGD2 synthase	Prostaglandin-H2 D-isomerase	5730	PTGDS
seq.10521.10	seq.10521.10	0.724008973789953	0.187288911248351	3.86573326185817	0.000110755934782551	0.00142575463340079	yes	yes	seq.10521.10	PASS	PASS	PASS	PASS	SL025939	MXRA8:ECD	Matrix-remodeling-associated protein 8:Extracellular domain	54587	MXRA8
seq.10528.2	seq.10528.2	0.326748322303327	0.227674384023786	1.43515628121427	0.151242568580336	0.287607957143907	no	no	seq.10528.2	PASS	PASS	PASS	PASS	SL008734	DPEP1	Dipeptidase 1	1800	DPEP1
seq.10530.8	seq.10530.8	0.317448549872969	0.216599008541369	1.46560481514087	0.142755978714424	0.277244393281433	no	no	seq.10530.8	PASS	PASS	PASS	PASS	SL016414	PSB6	Proteasome subunit beta type-6	5694	PSMB6
seq.10531.18	seq.10531.18	0.0307004093181679	0.182926515500797	0.167829192143739	0.866717656211197	0.906482947262752	no	no	seq.10531.18	PASS	PASS	PASS	PASS	SL010845	RASN	GTPase NRas	4893	NRAS
seq.10534.40	seq.10534.40	0.0657950530400557	0.181278291627311	0.362950535607006	0.716641835088096	0.797655669232719	no	no	seq.10534.40	PASS	PASS	PASS	PASS	SL025953	PARP:BRCT domain	Poly [ADP-ribose] polymerase 1:BRCA1 C-terminal:BRCA1 C-terminus domian	142	PARP1
seq.10535.25	seq.10535.25	0.166314127468051	0.194321064101726	0.855872873261884	0.392068101085876	0.522069163480918	no	no	seq.10535.25	PASS	PASS	PASS	PASS	SL018731	CX6A2	Cytochrome c oxidase subunit 6A2, mitochondrial	1339	COX6A2
seq.10539.30	seq.10539.30	0.536323138164634	0.225893681523788	2.37422815258406	0.0175856804037679	0.0700515548004099	yes	no	seq.10539.30	PASS	PASS	PASS	PASS	SL014293	C99L2	CD99 antigen-like protein 2	83692	CD99L2
seq.10550.37	seq.10550.37	0.46841805445496	0.226492609782978	2.06813835958618	0.0386270145121984	0.120690117873351	yes	no	seq.10550.37	PASS	PASS	PASS	PASS	SL004132	BMP RIB	Bone morphogenetic protein receptor type-1B	658	BMPR1B
seq.10551.7	seq.10551.7	0.453783869739262	0.243450723306588	1.86396599515456	0.0623264798215813	0.164569580648587	no	no	seq.10551.7	PASS	PASS	PASS	PASS	SL007008	LAT	Linker for activation of T-cells family member 1	27040	LAT
seq.10552.88	seq.10552.88	0.171573066999708	0.199000941371281	0.862172137565924	0.388592799609385	0.519929373113951	no	no	seq.10552.88	PASS	PASS	PASS	PASS	SL017983	NKG2F	NKG2-F type II integral membrane protein	8302	KLRC4
seq.10553.8	seq.10553.8	0.514579285571581	0.199995682867632	2.572951966729	0.0100835201105258	0.0462034661010776	yes	yes	seq.10553.8	PASS	PASS	PASS	PASS	SL017988	TOIP2	Torsin-1A-interacting protein 2	163590	TOR1AIP2
seq.10558.26	seq.10558.26	0.285630069678715	0.16173368145137	1.76605186449427	0.077387148030093	0.187920588935925	no	no	seq.10558.26	PASS	PASS	PASS	PASS	SL008436	PCDH9	Protocadherin-9	5101	PCDH9
seq.10561.5	seq.10561.5	0.315231516623255	0.202620353822254	1.55577418890398	0.11976179785142	0.248376344217255	no	no	seq.10561.5	PASS	PASS	PASS	PASS	SL004512	PGRP-I-alpha	Peptidoglycan recognition protein 3	114771	PGLYRP3
seq.10563.13	seq.10563.13	0.0987263538020358	0.185463194309791	0.53232316077295	0.594502193753289	0.696222663021485	no	no	seq.10563.13	PASS	PASS	PASS	PASS	SL018021	LYSM3	LysM and putative peptidoglycan-binding domain-containing protein 3	116068	LYSMD3
seq.10565.19	seq.10565.19	0.199329450583015	0.186082124347588	1.07119075129797	0.28408366932095	0.423263005134782	no	no	seq.10565.19	PASS	PASS	PASS	PASS	SL017951	SLIK3	SLIT and NTRK-like protein 3	22865	SLITRK3
seq.10569.28	seq.10569.28	1.15250163022093	0.226920499693149	5.0788784256133	3.79669558386688e-07	1.36656062758787e-05	yes	yes	seq.10569.28	PASS	PASS	PASS	PASS	SL012443	MFAP2	Microfibrillar-associated protein 2	4237	MFAP2
seq.10571.14	seq.10571.14	0.0384192990932462	0.18240125913032	0.210630668211543	0.833175479367615	0.881512869390877	no	no	seq.10571.14	PASS	PASS	PASS	PASS	SL018096	MGAT1	Alpha-1,3-mannosyl-glycoprotein 2-beta-N-acetylglucosaminyltransferase	4245	MGAT1
seq.10574.10	seq.10574.10	0.992075383721989	0.215111398004445	4.61191453788742	3.9897703851182e-06	9.61587391056461e-05	yes	yes	seq.10574.10	PASS	PASS	PASS	PASS	SL000283	b2-Microglobulin	Beta-2-microglobulin	567	B2M
seq.10575.31	seq.10575.31	0.470783106909989	0.208255267275991	2.26060600083686	0.023783665828984	0.086401351759875	yes	no	seq.10575.31	PASS	PASS	PASS	FAIL	SL018139	PUF60	Poly(U)-binding-splicing factor PUF60	22827	PUF60
seq.10576.7	seq.10576.7	0.561699969326779	0.178456851976882	3.14753938055314	0.00164650925533812	0.0119311948820594	yes	yes	seq.10576.7	PASS	PASS	PASS	PASS	SL025965	PXDC2:ECD	Plexin domain-containing protein 2:Extracellular domain	84898	PLXDC2
seq.10580.14	seq.10580.14	0.314524473291703	0.21048536168427	1.49428193378831	0.135101945104842	0.267805341184272	no	no	seq.10580.14	PASS	PASS	PASS	PASS	SL012586	SFTA2	Surfactant-associated protein 2	389376	SFTA2
seq.10583.1	seq.10583.1	0.265093089311703	0.221109883563828	1.1989201253194	0.230559005422707	0.372847769916201	no	no	seq.10583.1	PASS	PASS	PASS	PASS	SL018282	TM108	Transmembrane protein 108	66000	TMEM108
seq.10584.7	seq.10584.7	0.990076968605464	0.205100250260681	4.82728308398983	1.38408313336805e-06	4.02104875964994e-05	yes	yes	seq.10584.7	PASS	PASS	PASS	PASS	SL018289	NDUS4	NADH dehydrogenase [ubiquinone] iron-sulfur protein 4, mitochondrial	4724	NDUFS4
seq.10588.39	seq.10588.39	0.253062323219586	0.220081477159651	1.14985743682559	0.250202593944082	0.391102397562306	no	no	seq.10588.39	PASS	PASS	PASS	PASS	SL011395	SIAT9	Lactosylceramide alpha-2,3-sialyltransferase	8869	ST3GAL5
seq.10589.7	seq.10589.7	0.807461492240315	0.250159466018048	3.22778707955053	0.00124751792921951	0.00964007145587559	yes	yes	seq.10589.7	PASS	PASS	PASS	PASS	SL018354	RET1L	Retinoic acid early transcript 1L protein	154064	RAET1L
seq.10605.22	seq.10605.22	0.765754729848402	0.225179231145343	3.40064545896839	0.000672269581798208	0.00603938732679474	yes	yes	seq.10605.22	PASS	PASS	PASS	PASS	SL004748	APMAP	Adipocyte plasma membrane-associated protein	57136	APMAP
seq.10606.34	seq.10606.34	0.513322576536822	0.181093177651768	2.8345771121423	0.00458863822781125	0.0252342427782543	yes	yes	seq.10606.34	PASS	PASS	PASS	PASS	SL026012	TOIP1:Perinuclear	Torsin-1A-interacting protein 1:Perinuclear domain	26092	TOR1AIP1
seq.10608.9	seq.10608.9	0.463337246337693	0.262975553142587	1.76190235480356	0.0780857967016242	0.18928107831395	no	no	seq.10608.9	PASS	PASS	PASS	PASS	SL012418	HIS1	Histatin-1	3346	HTN1
seq.10612.18	seq.10612.18	1.05433209983007	0.193139924837101	5.45890292087106	4.79085606370229e-08	2.62107735245152e-06	yes	yes	seq.10612.18	PASS	PASS	PASS	PASS	SL008694	PLOD3	Procollagen-lysine,2-oxoglutarate 5-dioxygenase 3	8985	PLOD3
seq.10613.33	seq.10613.33	0.684698735646405	0.166701892439318	4.10732431184395	4.00269025837664e-05	0.000632910936519612	yes	yes	seq.10613.33	PASS	PASS	PASS	PASS	SL018589	CASC4	Protein CASC4	113201	GOLM2
seq.10618.190	seq.10618.190	0.528726802327725	0.244745413837184	2.16031342135571	0.0307484146686803	0.103234941757836	yes	no	seq.10618.190	PASS	PASS	PASS	PASS	SL004439	megalin	Low-density lipoprotein receptor-related protein 2	4036	LRP2
seq.10620.21	seq.10620.21	-0.19567356556268	0.193674409035883	-1.01032225443077	0.312340922362831	0.450136331680952	no	no	seq.10620.21	PASS	PASS	PASS	PASS	SL000548	PSP-94	Beta-microseminoprotein	4477	MSMB
seq.10623.19	seq.10623.19	0.658310652529837	0.237988556653526	2.76614414485582	0.00567234556974764	0.0293321385747537	yes	yes	seq.10623.19	PASS	PASS	PASS	PASS	SL025933	MUC1:region 1	Mucin-1:region 1	4582	MUC1
seq.10624.45	seq.10624.45	0.585914292089949	0.248016433726706	2.36240108482319	0.0181569861387682	0.0716199503714499	yes	no	seq.10624.45	PASS	PASS	PASS	PASS	SL018582	ISK13	Serine protease inhibitor Kazal-type 13	153218	SPINK13
seq.10627.87	seq.10627.87	0.36196454579664	0.192694932179293	1.87843313626873	0.0603219360261207	0.160986005853125	no	no	seq.10627.87	PASS	PASS	PASS	PASS	SL007366	APLP2	Amyloid-like protein 2	334	APLP2
seq.10630.5	seq.10630.5	0.574981258851519	0.244903176652894	2.34779012142603	0.0188851593016976	0.0735923926247875	yes	no	seq.10630.5	PASS	PASS	PASS	PASS	SL007633	HTAI2	Oxidoreductase HTATIP2	10553	HTATIP2
seq.10638.1	seq.10638.1	0.706783486304118	0.228023877550192	3.09960296218778	0.00193780212483799	0.0135571808503691	yes	yes	seq.10638.1	PASS	PASS	PASS	PASS	SL018685	TINF2	TERF1-interacting nuclear factor 2	26277	TINF2
seq.10643.16	seq.10643.16	0.584398707199621	0.220928139168133	2.64519815990881	0.0081643089884182	0.0393194845736232	yes	yes	seq.10643.16	PASS	PASS	PASS	PASS	SL025948	NOE3:C-term	Noelin-3:Isoform 2, C-term	118427	OLFM3
seq.10663.42	seq.10663.42	0.355446413579567	0.227342538951313	1.56348396221478	0.117938805037912	0.246356192354052	no	no	seq.10663.42	PASS	PASS	PASS	PASS	SL018014	INSI1	Insulin-induced gene 1 protein	3638	INSIG1
seq.10667.78	seq.10667.78	0.306782561282022	0.216455665653682	1.41729975214813	0.156395307609474	0.292826395595973	no	no	seq.10667.78	PASS	PASS	PASS	PASS	SL018036	CA185	Uncharacterized protein C1orf185	284546	C1orf185
seq.10668.5	seq.10668.5	-0.483249673237123	0.170747566004914	-2.83019948420943	0.00465189896098448	0.0254505392155461	yes	yes	seq.10668.5	PASS	PASS	PASS	PASS	SL007377	STX4	Syntaxin-4	6810	STX4
seq.10672.75	seq.10672.75	0.500373540961357	0.189849746967999	2.63562922233286	0.00839814420454192	0.0401628032718959	yes	yes	seq.10672.75	PASS	PASS	PASS	PASS	SL004483	SP-B	Pulmonary surfactant-associated protein B	6439	SFTPB
seq.10693.43	seq.10693.43	0.396941229340247	0.256126689703829	1.54978471708375	0.121193196401109	0.250395761899722	no	no	seq.10693.43	PASS	PASS	PASS	PASS	SL025910	KLRG2:C-term	Killer cell lectin-like receptor subfamily G member 2:C-term	346689	KLRG2
seq.10695.12	seq.10695.12	0.349541679348045	0.216759916658294	1.61257526177716	0.106836816611286	0.232314874276767	no	no	seq.10695.12	PASS	PASS	PASS	PASS	SL012662	WF10B	Protein WFDC10B	280664	WFDC10B
seq.10699.52	seq.10699.52	-0.67558672724984	0.157430674549411	-4.29132841603751	1.77607411809601e-05	0.000329386491528924	yes	yes	seq.10699.52	PASS	PASS	PASS	PASS	SL018603	LRP1	Prolow-density lipoprotein receptor-related protein 1	4035	LRP1
seq.10700.10	seq.10700.10	0.193464286931421	0.214619006919992	0.901431283779739	0.367359054323946	0.501077383746275	no	no	seq.10700.10	PASS	PASS	PASS	PASS	SL025885	IGS11:CD	Immunoglobulin superfamily member 11:Cytoplasmic domain	152404	IGSF11
seq.10702.1	seq.10702.1	0.779404743629531	0.188979271801507	4.12428694533321	3.71885042548085e-05	0.000598406784641344	yes	yes	seq.10702.1	PASS	PASS	PASS	PASS	SL012521	COSA1	Collagen alpha-1(XXVIII) chain	340267	COL28A1
seq.10704.91	seq.10704.91	0.0485478715458169	0.174892099366779	0.277587562397566	0.781328980829691	0.845795578575235	no	no	seq.10704.91	PASS	PASS	PASS	PASS	SL018605	LRMP	Lymphoid-restricted membrane protein	4033	IRAG2
seq.10705.14	seq.10705.14	0.213163732801008	0.207161864785845	1.02897187675621	0.303492890478685	0.441570170867277	no	no	seq.10705.14	PASS	PASS	PASS	PASS	SL018611	SIA7C	Alpha-N-acetylgalactosaminide alpha-2,6-sialyltransferase 3	256435	ST6GALNAC3
seq.10708.3	seq.10708.3	0.277590537950188	0.224042722887499	1.2390071606547	0.215342846249278	0.357967058839306	no	no	seq.10708.3	PASS	PASS	PASS	PASS	SL007007	GON2	Progonadoliberin-2	2797	GNRH2
seq.10710.23	seq.10710.23	0.147583490539206	0.19415596258596	0.760128551158273	0.447177747841041	0.570602348682536	no	no	seq.10710.23	PASS	PASS	PASS	PASS	SL012618	ZPBP2	Zona pellucida-binding protein 2	124626	ZPBP2
seq.10716.35	seq.10716.35	0.653811546827135	0.232549115987825	2.81149874102882	0.00493112837233669	0.0265533497293839	yes	yes	seq.10716.35	PASS	PASS	PASS	PASS	SL010942	PSMD5	26S proteasome non-ATPase regulatory subunit 5	5711	PSMD5
seq.10721.76	seq.10721.76	0.532928679654878	0.22443490442475	2.37453564106185	0.0175710397584653	0.0700515548004099	yes	no	seq.10721.76	PASS	PASS	PASS	PASS	SL000451	HSP 70	Heat shock 70 kDa protein 1A	3303	HSPA1A
seq.10737.96	seq.10737.96	0.556268282003328	0.245851738211105	2.26261683586584	0.0236593193830243	0.0861785195369679	yes	no	seq.10737.96	PASS	PASS	PASS	PASS	SL005397	Serpin B1	Leukocyte elastase inhibitor	1992	SERPINB1
seq.10741.22	seq.10741.22	-0.0539878414200478	0.171610646324123	-0.314594942542669	0.753069219602397	0.825257522238603	no	no	seq.10741.22	PASS	PASS	PASS	PASS	SL002684	CSF-1	Macrophage colony-stimulating factor 1	1435	CSF1
seq.10743.13	seq.10743.13	0.84044167273443	0.181399873143908	4.63308853621794	3.60250378176036e-06	8.99967953881777e-05	yes	yes	seq.10743.13	PASS	PASS	PASS	PASS	SL008760	SLIK1	SLIT and NTRK-like protein 1	114798	SLITRK1
seq.10746.24	seq.10746.24	0.378328098293411	0.147738915333885	2.56078838428184	0.0104434947462198	0.047376749383556	yes	yes	seq.10746.24	PASS	PASS	PASS	PASS	SL009412	DKK3	Dickkopf-related protein 3	27122	DKK3
seq.10748.216	seq.10748.216	1.05038645544283	0.22034819601089	4.76693921011686	1.87045714904053e-06	5.30221298569986e-05	yes	yes	seq.10748.216	PASS	PASS	PASS	PASS	SL018468	PCDB2	Protocadherin beta-2	56133	PCDHB2
seq.10749.18	seq.10749.18	0.438460111742551	0.205879500861459	2.12969290244006	0.0331969753469073	0.109081472746504	yes	no	seq.10749.18	PASS	PASS	PASS	PASS	SL000451	HSP 70	Heat shock 70 kDa protein 1A	3303	HSPA1A
seq.10752.8	seq.10752.8	0.643933453771589	0.218107556329463	2.95236655074386	0.00315348344351001	0.0192337880930248	yes	yes	seq.10752.8	PASS	PASS	PASS	PASS	SL018591	CDYL2	Chromodomain Y-like protein 2	124359	CDYL2
seq.10753.31	seq.10753.31	0.509355202960327	0.270743769155624	1.88131828314597	0.0599286353995518	0.160386331145503	no	no	seq.10753.31	PASS	PASS	PASS	PASS	SL018585	ADAM7	Disintegrin and metalloproteinase domain-containing protein 7	8756	ADAM7
seq.10754.113	seq.10754.113	0.489897230849835	0.261462970315429	1.87367729456612	0.0609749172725305	0.162166636286999	no	no	seq.10754.113	PASS	PASS	PASS	PASS	SL005237	Prokineticin-2	Prokineticin-2	60675	PROK2
seq.10758.2	seq.10758.2	0.0189023161372698	0.17677229299377	0.106930310271735	0.914844266922238	0.941695763750059	no	no	seq.10758.2	PASS	PASS	PASS	PASS	SL012375	KERA	Keratocan	11081	KERA
seq.10761.5	seq.10761.5	0.391815395266223	0.217187729319578	1.80404020288683	0.0712250047241795	0.178830656652586	no	no	seq.10761.5	PASS	PASS	PASS	PASS	SL006541	TMED2	Transmembrane emp24 domain-containing protein 2	10959	TMED2
seq.10762.2	seq.10762.2	1.0793656435686	0.207733314277426	5.19591981345427	2.03710058889332e-07	8.317147255101e-06	yes	yes	seq.10762.2	PASS	PASS	PASS	PASS	SL025911	KLRG2:N-term	Killer cell lectin-like receptor subfamily G member 2:N-term	346689	KLRG2
seq.10767.52	seq.10767.52	0.846435881701512	0.204508868862172	4.13887126954852	3.49018707520517e-05	0.000570899356182251	yes	yes	seq.10767.52	PASS	PASS	PASS	PASS	SL018836	GPR64	G-protein coupled receptor 64	10149	ADGRG2
seq.10781.19	seq.10781.19	0.902527120730677	0.186702069256176	4.83404990810418	1.33783022775918e-06	3.91404768773822e-05	yes	yes	seq.10781.19	PASS	PASS	PASS	PASS	SL008886	CLC4G	C-type lectin domain family 4 member G	339390	CLEC4G
seq.10785.8	seq.10785.8	0.553122317598195	0.260911575388746	2.11996082110986	0.0340093494750284	0.110885072096472	yes	no	seq.10785.8	PASS	PASS	PASS	PASS	SL018337	LRC52	Leucine-rich repeat-containing protein 52	440699	LRRC52
seq.10798.4	seq.10798.4	0.710962404882506	0.258220065698455	2.75331974283035	0.00589942476338499	0.0303914810550652	yes	yes	seq.10798.4	PASS	PASS	PASS	PASS	SL018456	CLM2	CMRF35-like molecule 2	342510	CD300E
seq.10800.15	seq.10800.15	0.465805723770596	0.236494812508602	1.96962342991626	0.0488815443567192	0.141512829629078	yes	no	seq.10800.15	PASS	PASS	PASS	PASS	SL003668	Collagen-binding protein	Serpin H1	871	SERPINH1
seq.10801.11	seq.10801.11	-0.243046949182094	0.182910486373478	-1.32877536985947	0.183922090413793	0.323283606641106	no	no	seq.10801.11	PASS	PASS	PASS	PASS	SL004843	Ephrin-A2	Ephrin-A2	1943	EFNA2
seq.10803.22	seq.10803.22	0.452794444026777	0.213231528522911	2.12348730585648	0.0337130381153334	0.110247478499097	yes	no	seq.10803.22	PASS	PASS	PASS	PASS	SL000451	HSP 70	Heat shock 70 kDa protein 1A	3303	HSPA1A
seq.10809.14	seq.10809.14	0.401076507565518	0.227089039813969	1.76616409094019	0.0773683235412039	0.187920588935925	no	no	seq.10809.14	PASS	PASS	PASS	PASS	SL018479	KLRB1	Killer cell lectin-like receptor subfamily B member 1	3820	KLRB1
seq.10814.7	seq.10814.7	0.379183238696031	0.230758864417222	1.6432011816909	0.100341315487881	0.223904212977106	no	no	seq.10814.7	PASS	PASS	PASS	PASS	SL016708	CD1A	T-cell surface glycoprotein CD1a	909	CD1A
seq.10815.2	seq.10815.2	-0.027525405711567	0.173468697327965	-0.158676499769447	0.873923754042498	0.911927686127505	no	no	seq.10815.2	PASS	PASS	PASS	PASS	SL018601	HABP4	Intracellular hyaluronan-binding protein 4	22927	HABP4
seq.10816.150	seq.10816.150	0.334626976888327	0.178907396881187	1.87039207278028	0.0614293919916359	0.162829556001085	no	no	seq.10816.150	PASS	PASS	PASS	PASS	SL022717	PILRA isoform FDF03-M14	Paired immunoglobulin-like type 2 receptor alpha isoform FDF03-M14	29992	PILRA
seq.10818.36	seq.10818.36	0.694068669485163	0.184474192586196	3.7624160851706	0.000168279779020168	0.00197991112047169	yes	yes	seq.10818.36	PASS	PASS	PASS	PASS	SL008921	ASM	Sphingomyelin phosphodiesterase	6609	SMPD1
seq.10825.12	seq.10825.12	0.595495257866431	0.198202805032529	3.00447442087765	0.00266040127981509	0.0170234566103723	yes	yes	seq.10825.12	PASS	PASS	PASS	PASS	SL018584	VSI10	V-set and immunoglobulin domain-containing protein 10	54621	VSIG10
seq.10827.67	seq.10827.67	0.224988040493014	0.225989292133904	0.995569473086815	0.319459373242698	0.456066025644997	no	no	seq.10827.67	PASS	PASS	PASS	PASS	SL018590	LIGO3	Leucine-rich repeat and immunoglobulin-like domain-containing nogo receptor-interacting protein 3	645191	LINGO3
seq.10830.5	seq.10830.5	0.215066390647409	0.20547796054705	1.04666403187394	0.295254558226626	0.433182539034022	no	no	seq.10830.5	PASS	PASS	PASS	PASS	SL025899	K0494:N-term	EF-hand calcium-binding domain-containing protein 14:N-term	9813	EFCAB14
seq.10832.24	seq.10832.24	0.371637832454395	0.192942021533504	1.92616325619799	0.0540839922119581	0.150589658390451	no	no	seq.10832.24	PASS	PASS	PASS	PASS	SL018597	B4GT6	Beta-1,4-galactosyltransferase 6	9331	B4GALT6
seq.10833.64	seq.10833.64	0.750532892476387	0.193775179493283	3.87321479685381	0.000107409083908539	0.00139580783388032	yes	yes	seq.10833.64	PASS	PASS	PASS	PASS	SL012788	HHIP	Hedgehog-interacting protein	64399	HHIP
seq.10835.25	seq.10835.25	0.556568926929298	0.253618560947907	2.19451180879311	0.0281986359483757	0.0974571934766668	yes	no	seq.10835.25	PASS	PASS	PASS	PASS	SL018593	A4GCT	Alpha-1,4-N-acetylglucosaminyltransferase	51146	A4GNT
seq.10842.7	seq.10842.7	0.508699585457938	0.224895086152174	2.26194175320366	0.0237010022453185	0.086218384215536	yes	no	seq.10842.7	PASS	PASS	PASS	PASS	SL018620	GCNT4	Beta-1,3-galactosyl-O-glycosyl-glycoprotein beta-1,6-N-acetylglucosaminyltransferase 4	51301	GCNT4
seq.10847.1	seq.10847.1	0.479916307163334	0.221693669277728	2.16477226763799	0.030405129586171	0.102742032203749	yes	no	seq.10847.1	PASS	PASS	PASS	PASS	SL018624	SIG15	Sialic acid-binding Ig-like lectin 15	284266	SIGLEC15
seq.10848.137	seq.10848.137	0.165832924796224	0.195663503052687	0.847541428058608	0.396693405799614	0.526310464688093	no	no	seq.10848.137	PASS	PASS	PASS	PASS	SL018632	BTNL3	Butyrophilin-like protein 3	10917	BTNL3
seq.10851.77	seq.10851.77	0.484170518894378	0.196375789762484	2.46553060069157	0.01368104886985	0.0578138590027094	yes	no	seq.10851.77	PASS	PASS	PASS	PASS	SL007417	IL27B	Interleukin-27 subunit beta	10148	EBI3
seq.10852.114	seq.10852.114	0.219753000649339	0.174805110450194	1.25713144245833	0.208706043295645	0.350685123731717	no	no	seq.10852.114	PASS	PASS	PASS	PASS	SL012987	HNRDL	Heterogeneous nuclear ribonucleoprotein D-like	9987	HNRNPDL
seq.10855.55	seq.10855.55	0.307226696600035	0.160497040912454	1.91422031741768	0.0555920107680989	0.15322110373414	no	no	seq.10855.55	PASS	PASS	PASS	PASS	SL009948	PLXB2	Plexin-B2	23654	PLXNB2
seq.10866.60	seq.10866.60	0.27576854029591	0.181442046690033	1.51987119483402	0.128543351315795	0.259701799892749	no	no	seq.10866.60	PASS	PASS	PASS	PASS	SL018833	P4R3A	Serine/threonine-protein phosphatase 4 regulatory subunit 3A	55671	PPP4R3A
seq.10870.32	seq.10870.32	0.149673870530071	0.197540718523552	0.757686170470349	0.448638880028712	0.571745472312388	no	no	seq.10870.32	PASS	PASS	PASS	PASS	SL025990	Spastin:MIT	Spastin:Microtubule interacting and trafficking domain	6683	SPAST
seq.10876.300	seq.10876.300	0.795773082331449	0.243412926299394	3.26923099126075	0.00107840225483713	0.00872606465149528	yes	yes	seq.10876.300	PASS	PASS	PASS	PASS	SL018839	BRAT1	BRCA1-associated ATM activator 1	221927	BRAT1
seq.10880.38	seq.10880.38	0.450986356636155	0.229416934139032	1.96579366875702	0.0493224494545344	0.14214499644071	yes	no	seq.10880.38	PASS	PASS	PASS	PASS	SL018034	F163B	Protein FAM163B	642968	FAM163B
seq.10882.12	seq.10882.12	0.497352060277349	0.237235928013435	2.09644493750198	0.0360427395980438	0.115653858264456	yes	no	seq.10882.12	PASS	PASS	PASS	PASS	SL005718	Desmocollin-1	Desmocollin-1	1823	DSC1
seq.10885.36	seq.10885.36	0.0513211479181852	0.16864529589765	0.304314138411141	0.760888574746031	0.831399325698868	no	no	seq.10885.36	FAIL	PASS	PASS	PASS	SL016472	CF089	Bombesin receptor-activated protein C6orf89	221477	C6orf89
seq.10889.2	seq.10889.2	-0.0839117453304565	0.166354548376732	-0.504415095044034	0.613969712668914	0.712111150733862	no	no	seq.10889.2	PASS	PASS	PASS	PASS	SL017998	MRAP2	Melanocortin-2 receptor accessory protein 2	112609	MRAP2
seq.10890.135	seq.10890.135	0.391018888882831	0.225564369359284	1.73351354202581	0.0830044326593472	0.197627642372975	no	no	seq.10890.135	PASS	PASS	PASS	PASS	SL018026	LCTL	Lactase-like protein	197021	LCTL
seq.10892.8	seq.10892.8	0.623108370551671	0.227319739148077	2.74110982568819	0.00612320367479479	0.0313084554250489	yes	yes	seq.10892.8	PASS	PASS	PASS	PASS	SL007619	OSMR	Oncostatin-M-specific receptor subunit beta	9180	OSMR
seq.10895.28	seq.10895.28	0.408950669102301	0.243831693776036	1.67718421985753	0.0935064638184168	0.214528370795903	no	no	seq.10895.28	PASS	PASS	PASS	PASS	SL017961	TM11B	Transmembrane protease serine 11B	132724	TMPRSS11B
seq.10902.53	seq.10902.53	-0.0161745762971992	0.168119308407276	-0.0962089152663873	0.923354650304924	0.947425598615574	no	no	seq.10902.53	PASS	PASS	PASS	PASS	SL018040	APRV1	Retroviral-like aspartic protease 1	151516	ASPRV1
seq.10903.50	seq.10903.50	-0.0437225571272313	0.177117950744689	-0.246855595061938	0.805019982921118	0.861861364520606	no	no	seq.10903.50	PASS	FAIL	PASS	FAIL	SL017987	STX8	Syntaxin-8	9482	STX8
seq.10916.44	seq.10916.44	-0.0831001481266647	0.174783697364082	-0.475445647276608	0.634469365239189	0.728476587631476	no	no	seq.10916.44	PASS	PASS	PASS	PASS	SL013523	PLA2R	Secretory phospholipase A2 receptor	22925	PLA2R1
seq.10917.40	seq.10917.40	0.197383657162134	0.204629126493902	0.964592189509326	0.334749113003626	0.470800102118981	no	no	seq.10917.40	PASS	PASS	PASS	PASS	SL006983	GBGT2	Guanine nucleotide-binding protein G(I)/G(S)/G(O) subunit gamma-T2	2793	GNGT2
seq.10924.258	seq.10924.258	-0.0885232935014097	0.165258695637994	-0.535664965523653	0.592190120832238	0.694357512017397	no	no	seq.10924.258	PASS	PASS	PASS	PASS	SL018077	NEUFC	Neuferricin	124936	CYB5D2
seq.10933.107	seq.10933.107	0.214521898788047	0.200216476040211	1.07144977791419	0.283967240988123	0.423263005134782	no	no	seq.10933.107	PASS	PASS	PASS	PASS	SL018094	CABP8	Calcium-binding protein 8	83698	CALN1
seq.10938.13	seq.10938.13	0.164124804219129	0.192446558275103	0.85283314853837	0.393751838492918	0.523757915972466	no	no	seq.10938.13	PASS	PASS	PASS	PASS	SL003442	sLFA-3	Lymphocyte function-associated antigen 3	965	CD58
seq.10939.16	seq.10939.16	-0.0574670383610718	0.180596561960279	-0.31820671300327	0.750328140980001	0.822984213973854	no	no	seq.10939.16	PASS	PASS	PASS	PASS	SL018105	PKHA4	Pleckstrin homology domain-containing family A member 4	57664	PLEKHA4
seq.10940.25	seq.10940.25	-0.0844843429253138	0.171989972222236	-0.491216678703499	0.623273203681634	0.720153684760765	no	no	seq.10940.25	PASS	PASS	PASS	PASS	SL008242	SRCA	Sarcalumenin	6345	SRL
seq.10953.14	seq.10953.14	0.210300770918595	0.191118740808692	1.10036708084585	0.271172215459924	0.410964872792588	no	no	seq.10953.14	PASS	PASS	PASS	PASS	SL018252	CLC2A	C-type lectin domain family 2 member A	387836	CLEC2A
seq.10956.82	seq.10956.82	0.649039326145343	0.231544138031739	2.8030911586126	0.00506153607173562	0.0269874388177167	yes	yes	seq.10956.82	PASS	PASS	PASS	PASS	SL009212	GCSH	Glycine cleavage system H protein, mitochondrial	2653	GCSH
seq.10959.125	seq.10959.125	0.0776570691191877	0.183808118443184	0.422489875729791	0.672667488980258	0.76052156069663	no	no	seq.10959.125	PASS	PASS	PASS	PASS	SL005478	BET1L	BET1-like protein	51272	BET1L
seq.10961.15	seq.10961.15	0.575285320739394	0.192557423306848	2.9876039617681	0.00281173647390538	0.0177838268771518	yes	yes	seq.10961.15	PASS	PASS	PASS	PASS	SL015329	TIG3	Retinoic acid receptor responder protein 3	5920	PLAAT4
seq.10966.1	seq.10966.1	-0.071568842940363	0.17115303411683	-0.418157021344476	0.675832316755923	0.763311024973504	no	no	seq.10966.1	PASS	PASS	PASS	PASS	SL000251	a2-HS-Glycoprotein	Alpha-2-HS-glycoprotein	197	AHSG
seq.10967.12	seq.10967.12	0.117227421946044	0.184822250497082	0.63427115312555	0.525903878983204	0.636553124317944	no	no	seq.10967.12	PASS	PASS	PASS	PASS	SL000546	PRL	Prolactin	5617	PRL
seq.10974.20	seq.10974.20	0.136638866324704	0.181540008501779	0.752665307511899	0.451651062292404	0.574478628606184	no	no	seq.10974.20	PASS	PASS	PASS	PASS	SL012454	ISK7	Serine protease inhibitor Kazal-type 7	84651	SPINK7
seq.10975.59	seq.10975.59	0.25666359989175	0.223410582137997	1.14884262614389	0.250620879048196	0.391153956188912	no	no	seq.10975.59	PASS	PASS	PASS	PASS	SL008738	MUCL1	Mucin-like protein 1	118430	MUCL1
seq.10976.44	seq.10976.44	0.052182903811181	0.185270443831869	0.281658006166037	0.778205757497643	0.844587125425433	no	no	seq.10976.44	PASS	PASS	PASS	PASS	SL025935	MUC1:region 3	Mucin-1:region 3	4582	MUC1
seq.10977.55	seq.10977.55	-0.399538318342575	0.143093545705758	-2.79214772666366	0.0052359445583364	0.0276237730748876	yes	yes	seq.10977.55	PASS	PASS	PASS	PASS	SL017252	UCMA	Unique cartilage matrix-associated protein	221044	UCMA
seq.10981.56	seq.10981.56	0.0302559307091196	0.181408569099517	0.166783360120777	0.867540511992418	0.906912650677717	no	no	seq.10981.56	PASS	PASS	PASS	PASS	SL013799	NRG3	Pro-neuregulin-3, membrane-bound isoform	10718	NRG3
seq.11067.13	seq.11067.13	0.170485278751537	0.189427733161597	0.900001683523811	0.36811935477249	0.501315595498616	no	no	seq.11067.13	PASS	PASS	PASS	PASS	SL001791	Osteocalcin	Osteocalcin	632	BGLAP
seq.11071.1	seq.11071.1	0.249602047952692	0.20780088434792	1.20115970023874	0.229689258564367	0.372295522946102	no	no	seq.11071.1	PASS	PASS	PASS	PASS	SL000481	IL-5	Interleukin-5	3567	IL5
seq.11081.1	seq.11081.1	0.0157224457046107	0.179739233645594	0.0874736438212033	0.930295034296395	0.952581720500764	no	no	seq.11081.1	PASS	PASS	PASS	PASS	SL007151	GPDA	Glycerol-3-phosphate dehydrogenase [NAD(+)], cytoplasmic	2819	GPD1
seq.11083.23	seq.11083.23	-0.145288291022734	0.14924491197443	-0.973489073099029	0.330310288319165	0.466837403098464	no	no	seq.11083.23	PASS	PASS	PASS	PASS	SL001731	NSE	Gamma-enolase	2026	ENO2
seq.11089.7	seq.11089.7	0.643838107439471	0.169530018247402	3.79778232843632	0.000145996443027215	0.00178690501074249	yes	yes	seq.11089.7	PASS	PASS	PASS	PASS	SL000459	IgA	Immunoglobulin A	3493 3494	IGHA1|IGHA2
seq.11094.104	seq.11094.104	0.365053665635218	0.224009600152355	1.62963402187645	0.1031788694068	0.227779411546251	no	no	seq.11094.104	PASS	PASS	PASS	PASS	SL007361	LPPL	Galectin-10	1178	CLC
seq.11096.57	seq.11096.57	0.83720516762646	0.211327656203023	3.96164507130177	7.44351339924631e-05	0.00104025717306558	yes	yes	seq.11096.57	PASS	PASS	PASS	PASS	SL018921	HEMK2	HemK methyltransferase family member 2	29104	N6AMT1
seq.11098.1	seq.11098.1	0.335761867617308	0.192484134445831	1.74436126169037	0.08109611544236	0.194520170153332	no	no	seq.11098.1	PASS	FAIL	PASS	FAIL	SL007953	PDXK	Pyridoxal kinase	8566	PDXK
seq.11101.18	seq.11101.18	0.687208073613528	0.247224035474706	2.77969766286676	0.00544095290842289	0.0284040585515092	yes	yes	seq.11101.18	PASS	PASS	PASS	PASS	SL004489	TLR4	Toll-like receptor 4	7099	TLR4
seq.11102.22	seq.11102.22	0.0337990783296862	0.183561447977772	0.184129503782184	0.853911861497253	0.895829682502679	no	no	seq.11102.22	PASS	PASS	PASS	PASS	SL012561	REG4	Regenerating islet-derived protein 4	83998	REG4
seq.11104.13	seq.11104.13	0.245816249187089	0.165032621927016	1.48950096239639	0.136355500104132	0.269445343208873	no	no	seq.11104.13	PASS	PASS	PASS	PASS	SL003340	YKL-40	Chitinase-3-like protein 1	1116	CHI3L1
seq.11105.171	seq.11105.171	0.373801303425593	0.123728184408657	3.02114918449768	0.00251817256422265	0.0163621402599312	yes	yes	seq.11105.171	PASS	PASS	PASS	PASS	SL003650	Alpha enolase	Alpha-enolase	2023	ENO1
seq.11107.25	seq.11107.25	0.0889652426631199	0.185699331811278	0.479082190524698	0.631880158964676	0.726721957051869	no	no	seq.11107.25	PASS	PASS	PASS	PASS	SL007735	TEN3	Teneurin-3	55714	TENM3
seq.11109.56	seq.11109.56	0.146769466084465	0.177399525364566	0.827338549992427	0.40804519956797	0.536767320710836	no	no	seq.11109.56	PASS	PASS	PASS	PASS	SL025995	SVEP1:Sushi 15-18	Sushi, von Willebrand factor type A, EGF and pentraxin domain-containing protein 1:Sushi 15-18	79987	SVEP1
seq.11110.4	seq.11110.4	0.355377140970495	0.222325784812266	1.59845220504036	0.109942374198034	0.236003801183789	no	no	seq.11110.4	PASS	PASS	PASS	PASS	SL019320	TM119	Transmembrane protein 119	338773	TMEM119
seq.11112.18	seq.11112.18	0.320028340861044	0.227970295967313	1.40381596428216	0.160373658856076	0.297674266577163	no	no	seq.11112.18	PASS	PASS	PASS	PASS	SL016490	KISHA	Protein kish-A	153339	TMEM167A
seq.11116.16	seq.11116.16	-0.132994836154964	0.173297187003935	-0.767437939728035	0.442821178391575	0.566523745959151	no	no	seq.11116.16	PASS	PASS	PASS	PASS	SL018991	CK087	Uncharacterized protein C11orf87	399947	C11orf87
seq.11117.2	seq.11117.2	0.472324234260636	0.207855075150286	2.27237287287371	0.0230639987334329	0.0845165017217757	yes	no	seq.11117.2	PASS	PASS	PASS	PASS	SL009460	SPT20	Spermatogenesis-associated protein 20	64847	SPATA20
seq.11118.107	seq.11118.107	0.561092482049928	0.217771911688401	2.57651447195251	0.0099802027584423	0.0458452470960855	yes	yes	seq.11118.107	PASS	PASS	PASS	PASS	SL019321	RAB17	Ras-related protein Rab-17	64284	RAB17
seq.11120.49	seq.11120.49	0.57413584071873	0.188517004145674	3.04553874766159	0.00232263848650355	0.0155154519653979	yes	yes	seq.11120.49	PASS	PASS	PASS	PASS	SL019329	NAT14	N-acetyltransferase 14	57106	NAT14
seq.11121.56	seq.11121.56	0.0835180864400925	0.168824071038219	0.494704848227392	0.620808478745917	0.71821594147154	no	no	seq.11121.56	PASS	PASS	PASS	PASS	SL012520	VWC2	Brorin	375567	VWC2
seq.11122.97	seq.11122.97	0.0642692412585891	0.183427473972656	0.350379579823304	0.726053849248336	0.803446725169427	no	no	seq.11122.97	PASS	PASS	PASS	PASS	SL019337	SPG21	Maspardin	51324	SPG21
seq.11128.29	seq.11128.29	-0.36590954761089	0.141327151692014	-2.58909589013932	0.00962282941874218	0.0447674317601517	yes	yes	seq.11128.29	PASS	PASS	PASS	PASS	SL026000	T132C:CD	Transmembrane protein 132C:Cytoplasmic domain	92293	TMEM132C
seq.11129.66	seq.11129.66	0.247139065093412	0.204214014757745	1.21019639806107	0.226203539917533	0.36920034811719	no	no	seq.11129.66	PASS	PASS	PASS	PASS	SL007065	BMP15	Bone morphogenetic protein 15	9210	BMP15
seq.11130.158	seq.11130.158	-0.147580401684317	0.163365591907454	-0.903375061793429	0.366326870903737	0.500388907599482	no	no	seq.11130.158	PASS	PASS	PASS	PASS	SL019338	CACB4	Voltage-dependent L-type calcium channel subunit beta-4	785	CACNB4
seq.11134.30	seq.11134.30	0.146771494428202	0.19398737909349	0.756603316741895	0.449287553666946	0.572146423660099	no	no	seq.11134.30	PASS	PASS	PASS	PASS	SL019322	RF1ML	Peptide chain release factor 1-like, mitochondrial	54516	MTRF1L
seq.11135.5	seq.11135.5	0.141074182288253	0.198746823429801	0.709818551329355	0.477816663480571	0.59601800408167	no	no	seq.11135.5	PASS	PASS	PASS	PASS	SL012643	RM55	39S ribosomal protein L55, mitochondrial	128308	MRPL55
seq.11138.16	seq.11138.16	0.409160859301032	0.212511369277984	1.92535985576288	0.0541843541666844	0.150631403275371	no	no	seq.11138.16	PASS	PASS	PASS	PASS	SL006056	RUNX3	Runt-related transcription factor 3	864	RUNX3
seq.11140.56	seq.11140.56	0.628655710990433	0.168034193022232	3.74123682616941	0.000183116863881301	0.00210968573341687	yes	yes	seq.11140.56	PASS	PASS	PASS	PASS	SL025819	CO1A1:C-term propeptide	Collagen alpha-1(I) chain:C-term propeptide	1277	COL1A1
seq.11142.11	seq.11142.11	0.94812987089634	0.17718829744777	5.35097342518246	8.74823695672629e-08	4.31185625137383e-06	yes	yes	seq.11142.11	PASS	PASS	PASS	PASS	SL025792	ANGL1:C-term	Angiopoietin-related protein 1:C-Term, Fibrinogen domian	9068	ANGPTL1
seq.11143.32	seq.11143.32	0.0546029839818348	0.17962604111988	0.30398144746392	0.761142025534489	0.831399325698868	no	no	seq.11143.32	PASS	PASS	PASS	PASS	SL025949	NOE3:N-term	Noelin-3:Isoform 2, N-term	118427	OLFM3
seq.11144.10	seq.11144.10	0.224147345245238	0.210376481088722	1.06545819230957	0.286668635122229	0.426185897487422	no	no	seq.11144.10	PASS	PASS	PASS	PASS	SL012527	DB116	Beta-defensin 116	245930	DEFB116
seq.11145.72	seq.11145.72	0.430022963921119	0.225520641389506	1.90680090865124	0.056546373647902	0.154818338343355	no	no	seq.11145.72	PASS	PASS	PASS	PASS	SL019333	K154L	UPF0606 protein KIAA1549L	25758	KIAA1549L
seq.11146.4	seq.11146.4	0.379433663645149	0.22864758297392	1.65946938388773	0.0970212450496954	0.219340178374745	no	no	seq.11146.4	PASS	PASS	PASS	PASS	SL019339	TBX22	T-box transcription factor TBX22	50945	TBX22
seq.11147.17	seq.11147.17	0.34443438826856	0.223623766981975	1.54024052504367	0.123501735081394	0.253728123406048	no	no	seq.11147.17	PASS	PASS	PASS	PASS	SL026020	TRML1:ITIM	Trem-like transcript 1 protein:immunoreceptor tyrosine-based inhibition motif	340205	TREML1
seq.11149.3	seq.11149.3	0.284483347951243	0.216814304240513	1.31210599294991	0.18948437420399	0.329430131469661	no	no	seq.11149.3	PASS	PASS	PASS	PASS	SL026003	TLR1:CD	Toll-like receptor 1:Cytoplasmic domain	7096	TLR1
seq.11150.3	seq.11150.3	0.900164277475648	0.161447356721927	5.57559006076557	2.46692238757521e-08	1.5164643126319e-06	yes	yes	seq.11150.3	PASS	PASS	PASS	PASS	SL002657	Collagen a1(VI)	Collagen alpha-1(VI) chain	1291	COL6A1
seq.11152.46	seq.11152.46	0.240519642158282	0.175842804100517	1.36781054754333	0.171371385301462	0.309532138984582	no	no	seq.11152.46	PASS	PASS	PASS	PASS	SL003918	kallikrein 13	Kallikrein-13	26085	KLK13
seq.11154.3	seq.11154.3	0.76236979345916	0.259770291391021	2.9347843796025	0.00333779540651035	0.0199574630262493	yes	yes	seq.11154.3	PASS	PASS	PASS	PASS	SL007421	NF2L1	Nuclear factor erythroid 2-related factor 1	4779	NFE2L1
seq.11155.16	seq.11155.16	0.630038859544637	0.237418773727566	2.6537027786505	0.00796139187851008	0.03857996011278	yes	yes	seq.11155.16	PASS	PASS	PASS	PASS	SL019315	CO6A5	Collagen alpha-5(VI) chain	256076	COL6A5
seq.11158.40	seq.11158.40	0.328819768373374	0.209972105056612	1.56601643958715	0.11734476855294	0.245692012534685	no	no	seq.11158.40	PASS	PASS	PASS	PASS	SL019326	BICR1	Bicaudal D-related protein 1	92558	BICDL1
seq.11159.14	seq.11159.14	0.217616084028239	0.194761539251121	1.11734629365221	0.26384628883847	0.403664162817469	no	no	seq.11159.14	PASS	PASS	PASS	PASS	SL025937	MUL1:CD	Mitochondrial ubiquitin ligase activator of NFKB 1:Cytoplasmic domain	79594	MUL1
seq.11161.5	seq.11161.5	0.102989412229278	0.194345995914767	0.529928140502805	0.596161754474783	0.697519452252253	no	no	seq.11161.5	PASS	FAIL	PASS	FAIL	SL019340	SPG20	Spartin	23111	SPART
seq.11162.37	seq.11162.37	0.386751103973437	0.240275330430887	1.60961636502538	0.107481633335751	0.23286015983299	no	no	seq.11162.37	PASS	PASS	PASS	PASS	SL019313	EQTN	Equatorin	54586	EQTN
seq.11163.7	seq.11163.7	0.242888768112871	0.211844211887132	1.14654427396996	0.251570019026468	0.39189623408138	no	no	seq.11163.7	PASS	PASS	PASS	PASS	SL019316	F162B	Protein FAM162B	221303	FAM162B
seq.11164.7	seq.11164.7	0.40584935276005	0.231281743801104	1.75478334817931	0.0792963729316453	0.191198967081988	no	no	seq.11164.7	PASS	PASS	PASS	PASS	SL019319	TEN2	Teneurin-2	57451	TENM2
seq.11167.6	seq.11167.6	0.402226495992959	0.216137478096588	1.86097524379003	0.0627476727919373	0.165015464971499	no	no	seq.11167.6	PASS	PASS	PASS	PASS	SL019330	MTMR1	Myotubularin-related protein 1	8776	MTMR1
seq.11171.25	seq.11171.25	0.5013604601667	0.218175937534225	2.29796404604909	0.0215638355371176	0.0808053042627193	yes	no	seq.11171.25	PASS	PASS	PASS	PASS	SL025862	filamin A:CH2	Filamin-A:Calponin Homology 2	2316	FLNA
seq.11173.29	seq.11173.29	0.690463147874004	0.229163243647658	3.01297510405116	0.00258700139571028	0.0166904299952016	yes	yes	seq.11173.29	PASS	PASS	PASS	PASS	SL019119	MILR1	Allergin-1	284021	MILR1
seq.11174.8	seq.11174.8	0.588692483533847	0.25777014930045	2.28378842597357	0.0223839682097566	0.0826891897876964	yes	no	seq.11174.8	PASS	PASS	PASS	PASS	SL026002	THS7A:TSP type-1 domain 6	Thrombospondin type-1 domain-containing protein 7A:Thrombospondin type-1 domain 6	221981	THSD7A
seq.11175.45	seq.11175.45	0.189389795393326	0.195867767573178	0.966926808529475	0.333580623789564	0.47012354269776	no	no	seq.11175.45	PASS	PASS	PASS	PASS	SL018606	PCAT2	Lysophosphatidylcholine acyltransferase 2	54947	LPCAT2
seq.11177.16	seq.11177.16	0.128537043802319	0.175082798389087	0.734150042065647	0.462857297328945	0.585095257321317	no	no	seq.11177.16	PASS	PASS	PASS	PASS	SL006465	K2C5	Keratin, type II cytoskeletal 5	3852	KRT5
seq.11178.21	seq.11178.21	0.246712115479632	0.180287361830971	1.36843821427116	0.171174949466513	0.30938161497565	no	no	seq.11178.21	PASS	PASS	PASS	PASS	SL025996	SVEP1:EGF-like domains 4-6	Sushi, von Willebrand factor type A, EGF and pentraxin domain-containing protein 1:EGF-like domains 4-6	79987	SVEP1
seq.11179.7	seq.11179.7	0.369192783798906	0.227411759777662	1.62345511137974	0.104492151754722	0.22922075471134	no	no	seq.11179.7	PASS	PASS	PASS	PASS	SL006717	TSSK1	Testis-specific serine/threonine-protein kinase 1	83942	TSSK1B
seq.11180.17	seq.11180.17	0.279257206046072	0.222832294211827	1.25321694072138	0.210126766357126	0.352076287952244	no	no	seq.11180.17	PASS	PASS	PASS	PASS	SL019318	SMRC1	SWI/SNF complex subunit SMARCC1	6599	SMARCC1
seq.11184.51	seq.11184.51	0.0369823058290993	0.181125066658051	0.204181047446729	0.838212021323227	0.885507332438087	no	no	seq.11184.51	PASS	PASS	PASS	PASS	SL002762	CgA	Chromogranin-A	1113	CHGA
seq.11185.145	seq.11185.145	0.35107984062009	0.244442143034321	1.43624923371252	0.150931434009095	0.287415898177431	no	no	seq.11185.145	PASS	PASS	PASS	PASS	SL019341	GCH1	GTP cyclohydrolase 1	2643	GCH1
seq.11186.12	seq.11186.12	0.129550468147398	0.199149587182219	0.650518386607858	0.515357428942384	0.627257062011965	no	no	seq.11186.12	PASS	PASS	PASS	PASS	SL019314	TMM52	Transmembrane protein 52	339456	TMEM52
seq.11187.11	seq.11187.11	0.439924818688652	0.192761647321247	2.28222172201868	0.0224762532724347	0.0828707444417894	yes	no	seq.11187.11	PASS	PASS	PASS	PASS	SL018579	CL12A	C-type lectin domain family 12 member A	160364	CLEC12A
seq.11190.129	seq.11190.129	0.249420994900264	0.20629898255766	1.2090267814605	0.226652556517026	0.369492293416164	no	no	seq.11190.129	PASS	PASS	PASS	PASS	SL019328	YMEL1	ATP-dependent zinc metalloprotease YME1L1	10730	YME1L1
seq.11192.168	seq.11192.168	0.608486981090368	0.222332798989706	2.73682958094969	0.00620344202330953	0.0316187045253719	yes	yes	seq.11192.168	PASS	PASS	PASS	PASS	SL008302	TINAL	Tubulointerstitial nephritis antigen-like	64129	TINAGL1
seq.11193.27	seq.11193.27	0.529646253765884	0.254564683505396	2.08059596670116	0.0374709033910763	0.118293890624685	yes	no	seq.11193.27	PASS	PASS	PASS	PASS	SL019342	HNF1A	Hepatocyte nuclear factor 1-alpha	6927	HNF1A
seq.11194.6	seq.11194.6	0.333630259853915	0.253645546188885	1.31534050121056	0.188395492195885	0.32827495861525	no	no	seq.11194.6	PASS	PASS	PASS	PASS	SL007783	SIT1	Signaling threshold-regulating transmembrane adapter 1	27240	SIT1
seq.11196.31	seq.11196.31	0.822509526041634	0.172833037098946	4.75898323519452	1.94570593749555e-06	5.45895240207085e-05	yes	yes	seq.11196.31	PASS	PASS	PASS	PASS	SL025822	Collagen alpha-3(VI):BPTI/Kunitz inhibitor	Collagen alpha-3(VI) chain:Bovine pancreatic trypsin inhibitor/Kunitz inhibitor domain, isoform 1	1293	COL6A3
seq.11198.37	seq.11198.37	0.260779023580498	0.211585427025657	1.23249992802612	0.217762393500806	0.360804983295853	no	no	seq.11198.37	PASS	PASS	PASS	PASS	SL012768	CR3L1	Cyclic AMP-responsive element-binding protein 3-like protein 1	90993	CREB3L1
seq.11200.52	seq.11200.52	0.659613293994036	0.197769649079138	3.33526047634381	0.000852195337660355	0.00721727661352911	yes	yes	seq.11200.52	PASS	PASS	PASS	PASS	SL007696	C1QR1	Complement component C1q receptor	22918	CD93
seq.11202.70	seq.11202.70	0.356088343897959	0.230595734014091	1.54421045740681	0.122537356288405	0.2524103449751	no	no	seq.11202.70	PASS	PASS	PASS	PASS	SL019350	TBX5	T-box transcription factor TBX5	6910	TBX5
seq.11203.97	seq.11203.97	0.573236447759403	0.260778657967991	2.19817239733538	0.0279368229027127	0.0971044206485014	yes	no	seq.11203.97	PASS	PASS	PASS	PASS	SL009203	KPYR	Pyruvate kinase PKLR	5313	PKLR
seq.11205.10	seq.11205.10	0.35504502055599	0.246511018588576	1.44028053021255	0.149788047510116	0.285896666376622	no	no	seq.11205.10	PASS	PASS	PASS	PASS	SL004571	Integrin beta-7	Integrin beta-7	3695	ITGB7
seq.11207.3	seq.11207.3	0.359278029534653	0.202344553764866	1.77557548671239	0.075802913343103	0.185722229691051	no	no	seq.11207.3	PASS	PASS	PASS	PASS	SL025927	Macrophage scavenger receptor:CD	Macrophage scavenger receptor types I and II:Cytoplasmic domain	4481	MSR1
seq.11208.15	seq.11208.15	0.680150279383991	0.1551841451213	4.38285933690166	1.17131745048516e-05	0.00023734362117053	yes	yes	seq.11208.15	PASS	PASS	PASS	PASS	SL019369	NAGPA	N-acetylglucosamine-1-phosphodiester alpha-N-acetylglucosaminidase	51172	NAGPA
seq.11211.7	seq.11211.7	0.208480850660852	0.199530308017044	1.04485806057616	0.296088575754125	0.434173304194805	no	no	seq.11211.7	PASS	PASS	PASS	PASS	SL019355	TBCE	Tubulin-specific chaperone E	6905	TBCE
seq.11212.7	seq.11212.7	0.777701974933025	0.201726125353126	3.85523676505283	0.00011561767792741	0.00147483382314684	yes	yes	seq.11212.7	PASS	PASS	PASS	PASS	SL008805	TXND5	Thioredoxin domain-containing protein 5	81567	TXNDC5
seq.11214.40	seq.11214.40	0.218019281740054	0.184342976819737	1.18268287461392	0.236934853805789	0.378694298910743	no	no	seq.11214.40	PASS	PASS	PASS	PASS	SL019363	DNJB9	DnaJ homolog subfamily B member 9	4189	DNAJB9
seq.11215.6	seq.11215.6	0.492658342908991	0.247177183343874	1.99313842905801	0.0462462909661807	0.136616337945991	yes	no	seq.11215.6	PASS	PASS	PASS	PASS	SL025808	CAD15:CD	Cadherin-15:Cytoplasmic domain	1013	CDH15
seq.11217.16	seq.11217.16	0.168464129508509	0.204928706707237	0.822062131828014	0.411041536259567	0.538894858585213	no	no	seq.11217.16	PASS	PASS	PASS	PASS	SL007405	CTBP1	C-terminal-binding protein 1	1487	CTBP1
seq.11219.95	seq.11219.95	0.567836941594284	0.186260566624922	3.04861598932935	0.00229898145032214	0.0154251166519443	yes	yes	seq.11219.95	PASS	PASS	PASS	PASS	SL012727	FGFP3	Fibroblast growth factor-binding protein 3	143282	FGFBP3
seq.11220.53	seq.11220.53	-0.131170749906247	0.170653501172222	-0.768637906666038	0.442108295769993	0.565824881447612	no	no	seq.11220.53	PASS	PASS	PASS	FAIL	SL019359	CJ105	Uncharacterized protein C10orf105	414152	C10orf105
seq.11223.1	seq.11223.1	0.245565856244772	0.210442792716377	1.16690076706848	0.2432504461167	0.384621461959846	no	no	seq.11223.1	PASS	PASS	PASS	PASS	SL018407	TM154	Transmembrane protein 154	201799	TMEM154
seq.11226.16	seq.11226.16	0.395995509109356	0.21544658113154	1.8380217826134	0.0660591956058192	0.170556799980857	no	no	seq.11226.16	PASS	FAIL	PASS	FAIL	SL019352	UBE3A	Ubiquitin-protein ligase E3A	7337	UBE3A
seq.11227.31	seq.11227.31	0.332902396467319	0.21377718052068	1.55724009296266	0.119413492698807	0.248210990497623	no	no	seq.11227.31	PASS	PASS	PASS	PASS	SL019356	TBL2	Transducin beta-like protein 2	26608	TBL2
seq.11228.37	seq.11228.37	0.439029319406692	0.227513573555941	1.92968407354713	0.0536459945094465	0.150340230682917	no	no	seq.11228.37	PASS	PASS	PASS	PASS	SL018079	RIC3	Protein RIC-3	79608	RIC3
seq.11229.16	seq.11229.16	0.929121919426906	0.317573275119007	2.92569303597328	0.00343689876405722	0.0204161489013649	yes	yes	seq.11229.16	PASS	PASS	PASS	PASS	SL007036	ERN1	Serine/threonine-protein kinase/endoribonuclease IRE1	2081	ERN1
seq.11231.12	seq.11231.12	0.593174779962666	0.269939248028633	2.19743806910119	0.0279891749438124	0.0972246197572047	yes	no	seq.11231.12	PASS	PASS	PASS	PASS	SL019364	ADXL	Adrenodoxin-like protein, mitochondrial	112812	FDX2
seq.11232.46	seq.11232.46	0.808181775690718	0.243127278029868	3.32410983349813	0.00088701254461441	0.00749617089365215	yes	yes	seq.11232.46	PASS	PASS	PASS	PASS	SL003164	Holo-TC I	Transcobalamin-1	6947	TCN1
seq.11239.49	seq.11239.49	0.182352846306238	0.197106815130991	0.925147343003091	0.354889269585625	0.489314312979576	no	no	seq.11239.49	PASS	PASS	PASS	PASS	SL019365	TMPS6	Transmembrane protease serine 6	164656	TMPRSS6
seq.11241.8	seq.11241.8	0.510141069456671	0.140663798446347	3.62666922897901	0.000287100684626642	0.00303229313820919	yes	yes	seq.11241.8	PASS	PASS	PASS	PASS	SL011173	ARLY	Argininosuccinate lyase	435	ASL
seq.11242.33	seq.11242.33	0.479049967903296	0.254533901570638	1.88206743756823	0.0598268598565265	0.160211820986322	no	no	seq.11242.33	PASS	PASS	PASS	PASS	SL019353	TGM1	Protein-glutamine gamma-glutamyltransferase K	7051	TGM1
seq.11245.43	seq.11245.43	0.155638711615005	0.181160452059024	0.859120795107621	0.390273875535776	0.521031813825337	no	no	seq.11245.43	PASS	PASS	PASS	PASS	SL025863	filamin A:CH1	Filamin-A:Calponin Homology 1	2316	FLNA
seq.11246.3	seq.11246.3	0.398245297808711	0.210043302403915	1.89601521805672	0.0579580322451135	0.157052201294213	no	no	seq.11246.3	PASS	PASS	PASS	PASS	SL012736	LPLC1	BPI fold-containing family B member 1	92747	BPIFB1
seq.11247.20	seq.11247.20	0.431399239603303	0.229536794300057	1.8794339309251	0.0601852669144824	0.160717576590851	no	no	seq.11247.20	PASS	PASS	PASS	PASS	SL019366	NAGS	N-acetylglutamate synthase, mitochondrial	162417	NAGS
seq.11248.43	seq.11248.43	0.258900919803923	0.229223893920566	1.12946741884439	0.258700706320337	0.398129835240102	no	no	seq.11248.43	PASS	PASS	PASS	PASS	SL019345	HEM4	Uroporphyrinogen-III synthase	7390	UROS
seq.11252.30	seq.11252.30	0.32846199122988	0.213828021571494	1.5361035883693	0.124512976358628	0.255039495940866	no	no	seq.11252.30	PASS	PASS	PASS	PASS	SL025921	LRCH4:CH	Leucine-rich repeat and calponin homology domain-containing protein 4:Calponin Homology	4034	LRCH4
seq.11254.13	seq.11254.13	0.305308301599103	0.217493590509507	1.40375769641707	0.160391015071106	0.297674266577163	no	no	seq.11254.13	PASS	PASS	PASS	PASS	SL012393	PPN	Papilin	89932	PAPLN
seq.11257.1	seq.11257.1	-0.075417369049384	0.176707129760896	-0.426793017075382	0.669530093040166	0.757936557807946	no	no	seq.11257.1	PASS	PASS	PASS	PASS	SL007095	DHPR	Dihydropteridine reductase	5860	QDPR
seq.11258.41	seq.11258.41	0.986889230672517	0.194973495157328	5.06165840580628	4.15625207131826e-07	1.47654903131053e-05	yes	yes	seq.11258.41	PASS	PASS	PASS	PASS	SL004569	MAdCAM-1	Mucosal addressin cell adhesion molecule 1	8174	MADCAM1
seq.11265.8	seq.11265.8	0.231053869901193	0.176277470274037	1.31073965119877	0.189945737589279	0.330112176096234	no	no	seq.11265.8	PASS	PASS	PASS	PASS	SL005674	Retinal dehydrogenase 1	Retinal dehydrogenase 1	216	ALDH1A1
seq.11266.8	seq.11266.8	0.969999437102785	0.17486205178425	5.54722666928098	2.90236375767339e-08	1.72108915896405e-06	yes	yes	seq.11266.8	PASS	PASS	PASS	PASS	SL025980	SELPL:ECD	P-selectin glycoprotein ligand 1:Extracellular domain	6404	SELPLG
seq.11270.17	seq.11270.17	0.0429249318825867	0.181236039341094	0.236845453247851	0.81277668798535	0.867479761991387	no	no	seq.11270.17	PASS	PASS	PASS	PASS	SL019368	CHC10	Coiled-coil-helix-coiled-coil-helix domain-containing protein 10, mitochondrial	400916	CHCHD10
seq.11273.176	seq.11273.176	0.25436782916137	0.204280985340055	1.24518603010426	0.213063376493942	0.355712460420615	no	no	seq.11273.176	PASS	PASS	PASS	PASS	SL013030	GSTT2	Glutathione S-transferase theta-2B	653689	GSTT2B
seq.11275.94	seq.11275.94	0.00420899143471136	0.175321293814659	0.0240073030670245	0.98084678338196	0.986436167625497	no	no	seq.11275.94	PASS	FAIL	PASS	FAIL	SL013872	LRP1B	Low-density lipoprotein receptor-related protein 1B	53353	LRP1B
seq.11277.23	seq.11277.23	0.262845547925604	0.175281937721374	1.49955866156284	0.133728762569948	0.266382100390943	no	no	seq.11277.23	PASS	PASS	PASS	PASS	SL014732	ATF6A	Cyclic AMP-dependent transcription factor ATF-6 alpha	22926	ATF6
seq.11279.42	seq.11279.42	0.176512618301504	0.198278239754224	0.89022687774665	0.373344075278002	0.505849963691311	no	no	seq.11279.42	PASS	PASS	PASS	PASS	SL019373	GABR1	Gamma-aminobutyric acid type B receptor subunit 1	2550	GABBR1
seq.11280.6	seq.11280.6	0.385343841483523	0.225600799235798	1.70807835250957	0.0876218050315369	0.204513180600486	no	no	seq.11280.6	PASS	PASS	PASS	PASS	SL019348	DCE1	Glutamate decarboxylase 1	2571	GAD1
seq.11281.6	seq.11281.6	0.457687726896419	0.228508456003226	2.00293562392263	0.0451841987614972	0.134349321426169	yes	no	seq.11281.6	PASS	PASS	PASS	PASS	SL002520	GRB7	Growth factor receptor-bound protein 7	2886	GRB7
seq.11282.16	seq.11282.16	0.176579090681735	0.194042912380891	0.910000208279316	0.362822399942075	0.496871426804278	no	no	seq.11282.16	PASS	PASS	PASS	PASS	SL025926	Macrophage scavenger receptor:ECD	Macrophage scavenger receptor types I and II:Extracellular domain	4481	MSR1
seq.11283.13	seq.11283.13	0.381665468882584	0.224144853797081	1.70276257704362	0.0886125088269899	0.206385285565118	no	no	seq.11283.13	PASS	PASS	PASS	PASS	SL019361	DCAF5	DDB1- and CUL4-associated factor 5	8816	DCAF5
seq.11285.8	seq.11285.8	0.272714852784189	0.210829378987632	1.29353344440761	0.195826624650927	0.33659046920051	no	no	seq.11285.8	PASS	PASS	PASS	PASS	SL004572	CD34	Hematopoietic progenitor cell antigen CD34	947	CD34
seq.11286.78	seq.11286.78	0.481708804833189	0.23235024470149	2.07320119439538	0.0381535592900626	0.119635298240558	yes	no	seq.11286.78	PASS	PASS	PASS	PASS	SL007632	SELS	Selenoprotein S	55829	SELENOS
seq.11287.14	seq.11287.14	0.100133777760462	0.19236631442239	0.52053696647009	0.602689369768775	0.702452821049205	no	no	seq.11287.14	PASS	PASS	PASS	PASS	SL005251	Cytochrome b5	Cytochrome b5	1528	CYB5A
seq.11289.31	seq.11289.31	0.261392158730237	0.210537324785869	1.2415478300396	0.214403440473397	0.356969331354217	no	no	seq.11289.31	PASS	PASS	PASS	PASS	SL019354	KC1D	Casein kinase I isoform delta	1453	CSNK1D
seq.11292.13	seq.11292.13	0.346955063274016	0.227134326657776	1.52753248872318	0.126628654837938	0.257158637942969	no	no	seq.11292.13	PASS	PASS	PASS	PASS	SL025978	SCAR3:region 2	Scavenger receptor class A member 3:region 2	51435	SCARA3
seq.11293.14	seq.11293.14	0.0436831589843123	0.178815555212964	0.244291716860353	0.807004898163896	0.863171807987229	no	no	seq.11293.14	PASS	PASS	PASS	PASS	SL025922	LRRN1:CD	Leucine-rich repeat neuronal protein 1:Cytoplasmic domain	57633	LRRN1
seq.11294.7	seq.11294.7	0.472841363449133	0.224209334255223	2.10892809177554	0.0349507889863054	0.113145057523349	yes	no	seq.11294.7	PASS	PASS	PASS	PASS	SL026006	TMCC3:region 2	Transmembrane and coiled-coil domains protein 3:region 2	57458	TMCC3
seq.11300.32	seq.11300.32	0.0204466143810771	0.175053526806997	0.116802070509669	0.907016902955323	0.93635503106336	no	no	seq.11300.32	PASS	PASS	PASS	PASS	SL008851	SORT	Sortilin	6272	SORT1
seq.11302.237	seq.11302.237	0.671169616911157	0.2395462334272	2.80183748794001	0.00508124628654766	0.0270423136514613	yes	yes	seq.11302.237	PASS	PASS	PASS	PASS	SL008783	TENR	Tenascin-R	7143	TNR
seq.11303.7	seq.11303.7	0.478762460739474	0.216572952415354	2.21062905316671	0.0270615351570567	0.0951501663523503	yes	no	seq.11303.7	PASS	PASS	PASS	PASS	SL008335	SAMH1	Deoxynucleoside triphosphate triphosphohydrolase SAMHD1	25939	SAMHD1
seq.11308.8	seq.11308.8	-0.0124824507698298	0.176312957748299	-0.0707971264803432	0.943559218824426	0.962740113052673	no	no	seq.11308.8	PASS	PASS	PASS	PASS	SL019414	CR3L4	Cyclic AMP-responsive element-binding protein 3-like protein 4	148327	CREB3L4
seq.11310.8	seq.11310.8	0.535722135752764	0.260539800663386	2.05620075853558	0.0397631692064412	0.123184767116897	yes	no	seq.11310.8	PASS	PASS	PASS	PASS	SL004969	Desmoglein-3	Desmoglein-3	1830	DSG3
seq.11311.79	seq.11311.79	0.203515487315149	0.206216773321155	0.986900745451008	0.323691298770465	0.460576097678339	no	no	seq.11311.79	PASS	PASS	PASS	PASS	SL004573	RAG-1	V(D)J recombination-activating protein 1	5896	RAG1
seq.11312.40	seq.11312.40	0.358455553975117	0.224531316769682	1.59646128269407	0.110385843322009	0.236115244311155	no	no	seq.11312.40	PASS	PASS	PASS	PASS	SL019432	PMS2	Mismatch repair endonuclease PMS2	5395	PMS2
seq.11313.100	seq.11313.100	-0.181585255548146	0.170128472512216	-1.06734194968516	0.285817451585425	0.425035954776804	no	no	seq.11313.100	PASS	PASS	PASS	PASS	SL008857	PHS	Pterin-4-alpha-carbinolamine dehydratase	5092	PCBD1
seq.11315.148	seq.11315.148	0.0810422159350666	0.1891175390463	0.42852829168439	0.668266540279982	0.75695367326538	no	no	seq.11315.148	PASS	PASS	PASS	PASS	SL013714	PPM1D	Protein phosphatase 1D	8493	PPM1D
seq.11318.20	seq.11318.20	0.306221546841432	0.214408399241836	1.42821618893781	0.153229642345776	0.290023527309426	no	no	seq.11318.20	PASS	PASS	PASS	PASS	SL004840	Apo A-V	Apolipoprotein A-V	116519	APOA5
seq.11319.106	seq.11319.106	0.230279860888742	0.205466905396329	1.12076375728028	0.262388435056525	0.402323467952566	no	no	seq.11319.106	PASS	PASS	PASS	PASS	SL013791	MRE11	Double-strand break repair protein MRE11	4361	MRE11
seq.11320.29	seq.11320.29	1.09042664605114	0.245543957996158	4.44086124109885	8.95995582454391e-06	0.000189228343630972	yes	yes	seq.11320.29	PASS	PASS	PASS	PASS	SL013858	CHFR	E3 ubiquitin-protein ligase CHFR	55743	CHFR
seq.11324.3	seq.11324.3	0.274093949456152	0.215166740566947	1.27386764670942	0.202710326118795	0.344553106236511	no	no	seq.11324.3	PASS	PASS	PASS	PASS	SL006952	PXDNL	Peroxidasin-like protein	137902	PXDNL
seq.11325.8	seq.11325.8	0.542537039449623	0.23018727651578	2.3569375669312	0.0184263445371786	0.0724213584503622	yes	no	seq.11325.8	PASS	PASS	PASS	PASS	SL007329	BTG2	Protein BTG2	7832	BTG2
seq.11328.9	seq.11328.9	0.180080281511694	0.197956648534812	0.909695546194431	0.362983093681018	0.496967093475688	no	no	seq.11328.9	PASS	PASS	PASS	PASS	SL019433	USB1	U6 snRNA phosphodiesterase	79650	USB1
seq.11330.15	seq.11330.15	0.227274220489674	0.209413084245195	1.08529140530477	0.277792611304403	0.417149487510206	no	no	seq.11330.15	PASS	PASS	PASS	PASS	SL013806	CSK2B	Casein kinase II subunit beta	1460	CSNK2B
seq.11334.7	seq.11334.7	0.436969451080678	0.229379310432772	1.90500812935675	0.0567790143832609	0.155241373158831	no	no	seq.11334.7	PASS	PASS	PASS	PASS	SL019428	LIRB3	Leukocyte immunoglobulin-like receptor subfamily B member 3	102725035	LILRB3
seq.11338.49	seq.11338.49	0.0260085693638179	0.182187599726777	0.142757077884677	0.886482036674017	0.922393157596719	no	no	seq.11338.49	PASS	PASS	PASS	PASS	SL013793	BLK	Tyrosine-protein kinase BLK	640	BLK
seq.11342.59	seq.11342.59	-0.0482955020563849	0.173387298618058	-0.278541175976053	0.780596961257856	0.845703901271606	no	no	seq.11342.59	PASS	PASS	PASS	PASS	SL025966	PXDC2:CD	Plexin domain-containing protein 2:Cytoplasmic domain	84898	PLXDC2
seq.11350.30	seq.11350.30	0.0147423352756941	0.186284725219741	0.0791387230397129	0.936922283552217	0.957592307464295	no	no	seq.11350.30	PASS	PASS	PASS	PASS	SL019100	CHIP	E3 ubiquitin-protein ligase CHIP	10273	STUB1
seq.11351.233	seq.11351.233	0.0261969237162219	0.179466634651497	0.145970997712713	0.883944283631382	0.920628055539176	no	no	seq.11351.233	PASS	PASS	PASS	PASS	SL019435	NHEJ1	Non-homologous end-joining factor 1	79840	NHEJ1
seq.11352.42	seq.11352.42	-0.347649216075911	0.118031251422073	-2.94539973004894	0.00322537670801279	0.0195462626613258	yes	yes	seq.11352.42	PASS	PASS	PASS	PASS	SL006679	TITIN	Titin	7273	TTN
seq.11353.143	seq.11353.143	0.410778342219653	0.228875176787175	1.79477017991176	0.0726903237688174	0.180678920562565	no	no	seq.11353.143	PASS	PASS	PASS	PASS	SL004101	SMAD2	Mothers against decapentaplegic homolog 2	4087	SMAD2
seq.11355.10	seq.11355.10	-0.082994788733936	0.174906842967232	-0.474508528802871	0.635137317506995	0.728782773506872	no	no	seq.11355.10	PASS	PASS	PASS	FAIL	SL008435	IF5A2	Eukaryotic translation initiation factor 5A-2	56648	EIF5A2
seq.11356.19	seq.11356.19	0.367228666317385	0.211651797579855	1.73506046495462	0.0827300959627064	0.197339372293447	no	no	seq.11356.19	PASS	PASS	PASS	PASS	SL019423	DGC14	Protein DGCR14	8220	ESS2
seq.11358.15	seq.11358.15	0.190291545647918	0.199790206990856	0.952456822153587	0.340865353720796	0.477194050718136	no	no	seq.11358.15	PASS	PASS	PASS	PASS	SL013823	GRB10	Growth factor receptor-bound protein 10	2887	GRB10
seq.11361.73	seq.11361.73	0.646905275494147	0.215221389318615	3.00576665517416	0.00264912205531139	0.0169711320428672	yes	yes	seq.11361.73	PASS	PASS	PASS	PASS	SL000155	TP	Thymidine phosphorylase	1890	TYMP
seq.11363.58	seq.11363.58	0.158337446820976	0.195145347141574	0.811382126913359	0.417146259909204	0.544669090413251	no	no	seq.11363.58	PASS	PASS	PASS	PASS	SL019418	AQP4	Aquaporin-4	361	AQP4
seq.11364.18	seq.11364.18	0.0385801952023848	0.171458972246368	0.225011235614718	0.821970533621768	0.873712995812064	no	no	seq.11364.18	PASS	FAIL	PASS	FAIL	SL019424	MFN1	Mitofusin-1	55669	MFN1
seq.11365.17	seq.11365.17	0.110099538002388	0.191581806182797	0.574686814975201	0.565503126201372	0.671025849146263	no	no	seq.11365.17	PASS	PASS	PASS	PASS	SL009091	TEN4	Teneurin-4	26011	TENM4
seq.11369.23	seq.11369.23	-0.0272349504118402	0.18121166776536	-0.150293580693187	0.880532997331939	0.917424495982296	no	no	seq.11369.23	PASS	PASS	PASS	PASS	SL008855	ADHX	Alcohol dehydrogenase class-3	128	ADH5
seq.11370.20	seq.11370.20	0.177500923781969	0.202395075578792	0.877002186314895	0.380485450561022	0.512465755790092	no	no	seq.11370.20	PASS	PASS	PASS	PASS	SL019445	INP5E	72 kDa inositol polyphosphate 5-phosphatase	56623	INPP5E
seq.11371.1	seq.11371.1	0.27438530259028	0.219544219142189	1.24979516045728	0.211374384424034	0.353539974681715	no	no	seq.11371.1	PASS	PASS	PASS	PASS	SL019419	GP101	Probable G-protein coupled receptor 101	83550	GPR101
seq.11377.19	seq.11377.19	0.0388009179177451	0.177700766410769	0.218349749983935	0.82715661457091	0.877350492112728	no	no	seq.11377.19	PASS	PASS	PASS	PASS	SL019442	ADH7	Alcohol dehydrogenase class 4 mu/sigma chain	131	ADH7
seq.11378.37	seq.11378.37	0.412023879598438	0.224086889397325	1.83867909767753	0.065962399576598	0.170387293712732	no	no	seq.11378.37	PASS	PASS	PASS	PASS	SL025913	KSYK:SH2, 1 and 2	Tyrosine-protein kinase SYK:Src Homology domain	6850	SYK
seq.11380.84	seq.11380.84	0.275622579489763	0.209805021566734	1.31370821075459	0.188944416790746	0.329069935141042	no	no	seq.11380.84	PASS	PASS	PASS	PASS	SL019426	RBM24	RNA-binding protein 24	221662	RBM24
seq.11383.41	seq.11383.41	0.240871896611702	0.199644359914405	1.20650489057128	0.227622874527468	0.3704994704846	no	no	seq.11383.41	PASS	PASS	PASS	PASS	SL001732	Keratin 7	Keratin, type II cytoskeletal 7	3855	KRT7
seq.11387.3	seq.11387.3	0.586762660268477	0.142734309736678	4.11087328163047	3.94165489960097e-05	0.000625066491470055	yes	yes	seq.11387.3	PASS	PASS	PASS	PASS	SL019420	ATF6B	Cyclic AMP-dependent transcription factor ATF-6 beta	1388	ATF6B
seq.11391.69	seq.11391.69	0.641641257854926	0.238854762874492	2.68632389881243	0.00722430190123221	0.0357361263125149	yes	yes	seq.11391.69	PASS	PASS	PASS	PASS	SL015949	MVK	Mevalonate kinase	4598	MVK
seq.11395.5	seq.11395.5	0.673767528069354	0.236492597162139	2.84900050214857	0.00438568112492712	0.0243594532329708	yes	yes	seq.11395.5	PASS	PASS	PASS	PASS	SL025855	FAK2:FERM	Protein-tyrosine kinase 2-beta:4.1 protein, ezrin, radixin, moesin domain	2185	PTK2B
seq.11396.39	seq.11396.39	0.25241262589765	0.207931524583734	1.21392187357335	0.224777559282102	0.367870493361221	no	no	seq.11396.39	PASS	PASS	PASS	PASS	SL019451	DNAI1	Dynein intermediate chain 1, axonemal	27019	DNAI1
seq.11401.181	seq.11401.181	0.164584886569388	0.203522021862724	0.8086834292576	0.4186972621038	0.545922955426571	no	no	seq.11401.181	PASS	PASS	PASS	PASS	SL019468	RN146	E3 ubiquitin-protein ligase RNF146	81847	RNF146
seq.11402.17	seq.11402.17	0.319131395901418	0.217383890951873	1.46805448418471	0.142089423795641	0.276546153534668	no	no	seq.11402.17	PASS	PASS	PASS	PASS	SL019475	KMT2C	Histone-lysine N-methyltransferase 2C	58508	KMT2C
seq.11406.82	seq.11406.82	0.254487594133038	0.1867818148975	1.36248592654854	0.173044582602267	0.311628344771891	no	no	seq.11406.82	PASS	PASS	PASS	PASS	SL019452	ACAD8	Isobutyryl-CoA dehydrogenase, mitochondrial	27034	ACAD8
seq.11407.57	seq.11407.57	0.396289772524673	0.228521562389913	1.73414608398531	0.0828921665164705	0.197518746956276	no	no	seq.11407.57	PASS	PASS	PASS	PASS	SL015269	PLS3	Phospholipid scramblase 3	57048	PLSCR3
seq.11421.10	seq.11421.10	-0.295946429104546	0.141379045233738	-2.09328354577064	0.0363238505937656	0.115925435495825	yes	no	seq.11421.10	PASS	PASS	PASS	PASS	SL008304	EHD4	EH domain-containing protein 4	30844	EHD4
seq.11422.2	seq.11422.2	-0.261361184900608	0.146469895451892	-1.78440207179947	0.0743583546690381	0.183497771039381	no	no	seq.11422.2	PASS	PASS	PASS	PASS	SL019446	DLX3	Homeobox protein DLX-3	1747	DLX3
seq.11424.4	seq.11424.4	0.179441856564687	0.173805224541027	1.0324307398615	0.301870377712559	0.440376208333684	no	no	seq.11424.4	PASS	PASS	PASS	PASS	SL008049	FAAA	Fumarylacetoacetase	2184	FAH
seq.11425.31	seq.11425.31	0.591057495757195	0.211659586971417	2.79249101925637	0.00523039194846716	0.0276211142375133	yes	yes	seq.11425.31	PASS	PASS	PASS	PASS	SL019064	RUFY1	RUN and FYVE domain-containing protein 1	80230	RUFY1
seq.11429.80	seq.11429.80	0.324923842674502	0.207319474991111	1.5672615546052	0.117053567755056	0.245270037988477	no	no	seq.11429.80	PASS	PASS	PASS	PASS	SL004923	hnRNP C1/C2	Heterogeneous nuclear ribonucleoproteins C1/C2	3183	HNRNPC
seq.11430.49	seq.11430.49	0.409151354658426	0.229058169578411	1.78623340704888	0.0740614741212407	0.183012793548919	no	no	seq.11430.49	PASS	PASS	PASS	PASS	SL007518	DTX1	E3 ubiquitin-protein ligase DTX1	1840	DTX1
seq.11431.235	seq.11431.235	0.0490886958135591	0.173043040591521	0.283679110386393	0.776656304847492	0.843240056324792	no	no	seq.11431.235	PASS	FAIL	PASS	FAIL	SL019447	RECQ1	ATP-dependent DNA helicase Q1	5965	RECQL
seq.11432.11	seq.11432.11	0.353078418293131	0.205806915381917	1.71558092514978	0.0862387721900532	0.202668523475851	no	no	seq.11432.11	PASS	PASS	PASS	PASS	SL019453	PQBP1	Polyglutamine-binding protein 1	10084	PQBP1
seq.11433.11	seq.11433.11	0.513204846509874	0.211925181633046	2.42163221262919	0.0154509793693475	0.0635103742522164	yes	no	seq.11433.11	PASS	PASS	PASS	PASS	SL019456	TECT2	Tectonic-2	79867	TCTN2
seq.11436.6	seq.11436.6	0.0744979180196648	0.183140294097015	0.406780596192561	0.684169139335811	0.770341502635568	no	no	seq.11436.6	PASS	PASS	PASS	PASS	SL008211	AINX	Alpha-internexin	9118	INA
seq.11439.88	seq.11439.88	0.588955060367782	0.226050173369102	2.60541742388367	0.00917623896941065	0.0430559205846018	yes	yes	seq.11439.88	PASS	PASS	PASS	PASS	SL019482	RHPN2	Rhophilin-2	85415	RHPN2
seq.11440.58	seq.11440.58	0.525664114221584	0.187369808200032	2.8054899520439	0.00502401477492661	0.026868411372066	yes	yes	seq.11440.58	PASS	PASS	PASS	PASS	SL004268	SOCS-3	Suppressor of cytokine signaling 3	9021	SOCS3
seq.11441.11	seq.11441.11	0.673269746035445	0.166857747617704	4.03499241508404	5.46040614796405e-05	0.000818604409820421	yes	yes	seq.11441.11	PASS	PASS	PASS	PASS	SL007082	PYGL	Glycogen phosphorylase, liver form	5836	PYGL
seq.11442.1	seq.11442.1	0.431177775412707	0.238551189002736	1.80748533350535	0.0706866394511073	0.17796898501473	no	no	seq.11442.1	PASS	PASS	PASS	PASS	SL025837	DNER:CD	Delta and Notch-like epidermal growth factor-related receptor:Cytoplasmic domain	92737	DNER
seq.11448.34	seq.11448.34	0.502210955550818	0.217315197379425	2.31097945107803	0.0208339899481933	0.0789641735198289	yes	no	seq.11448.34	PASS	PASS	PASS	PASS	SL016433	GALK1	Galactokinase	2584	GALK1
seq.11449.22	seq.11449.22	0.310709918880661	0.19381405153862	1.60313411960612	0.10890504656577	0.234759460110846	no	no	seq.11449.22	PASS	PASS	PASS	PASS	SL008129	CAZA1	F-actin-capping protein subunit alpha-1	829	CAPZA1
seq.11450.110	seq.11450.110	0.968637445765341	0.240928501417477	4.02043527464151	5.80907085404779e-05	0.000854973532659674	yes	yes	seq.11450.110	PASS	PASS	PASS	PASS	SL004901	Protein disulfide-isomerase	Protein disulfide-isomerase	5034	P4HB
seq.11454.87	seq.11454.87	0.449004670949194	0.192943275915181	2.32713303337184	0.0199581858475376	0.076464450120363	yes	no	seq.11454.87	PASS	PASS	PASS	PASS	SL012996	EIF3G	Eukaryotic translation initiation factor 3 subunit G	8666	EIF3G
seq.11456.2	seq.11456.2	0.27284518638477	0.202419184045015	1.34792158002224	0.177683606411169	0.316853654066332	no	no	seq.11456.2	PASS	PASS	PASS	PASS	SL019448	MAGBA	Melanoma-associated antigen B10	139422	MAGEB10
seq.11457.53	seq.11457.53	0.517381800688715	0.209774499756643	2.46637127624627	0.0136489776970864	0.057796870728142	yes	no	seq.11457.53	PASS	PASS	PASS	PASS	SL014942	GALE	UDP-glucose 4-epimerase	2582	GALE
seq.11459.81	seq.11459.81	0.510498682972692	0.223670395781561	2.28237036550537	0.0224674834043234	0.0828707444417894	yes	no	seq.11459.81	PASS	PASS	PASS	PASS	SL007290	ELL	RNA polymerase II elongation factor ELL	8178	ELL
seq.11462.8	seq.11462.8	-0.166054955779533	0.164187727690865	-1.01137251921888	0.311838168848349	0.449883318779502	no	no	seq.11462.8	PASS	PASS	PASS	PASS	SL011160	RBM9	RNA binding protein fox-1 homolog 2	23543	RBFOX2
seq.11464.9	seq.11464.9	0.685644039613771	0.224444934277967	3.05484301447688	0.00225178354110814	0.0151531460681459	yes	yes	seq.11464.9	PASS	PASS	PASS	PASS	SL013813	RELB	Transcription factor RelB	5971	RELB
seq.11465.4	seq.11465.4	0.429394293419611	0.232302012098716	1.84843122769484	0.0645399846807616	0.167606070916005	no	no	seq.11465.4	PASS	PASS	PASS	PASS	SL019454	GP135	Probable G-protein coupled receptor 135	64582	GPR135
seq.11468.15	seq.11468.15	0.989713337865966	0.309781838591536	3.19487205049149	0.00139892845034596	0.0104129762610106	yes	yes	seq.11468.15	PASS	PASS	PASS	PASS	SL019467	RBM19	Probable RNA-binding protein 19	9904	RBM19
seq.11480.1	seq.11480.1	-0.0369570197757354	0.167144415768574	-0.221108312867033	0.825008097710864	0.876090703139778	no	no	seq.11480.1	PASS	PASS	PASS	PASS	SL006130	Aldehyde dehydrogenase, class 3	Aldehyde dehydrogenase, dimeric NADP-preferring	218	ALDH3A1
seq.11481.25	seq.11481.25	0.180732513128857	0.205504154942303	0.87945916801341	0.37915236307033	0.510921817329501	no	no	seq.11481.25	PASS	PASS	PASS	PASS	SL007547	TIMD3	Hepatitis A virus cellular receptor 2	84868	HAVCR2
seq.11486.26	seq.11486.26	0.252870116327454	0.218112173934114	1.15935810352264	0.246310246921134	0.387119609567803	no	no	seq.11486.26	PASS	PASS	PASS	PASS	SL019479	ZN174	Zinc finger protein 174	7727	ZNF174
seq.11487.4	seq.11487.4	0.739845504753157	0.235035572354651	3.14780225538279	0.00164502936073689	0.0119311948820594	yes	yes	seq.11487.4	PASS	PASS	PASS	PASS	SL010384	Testican-1	Testican-1	6695	SPOCK1
seq.11510.31	seq.11510.31	0.719883119988041	0.16332923606682	4.40755823833968	1.04542496112483e-05	0.000215037597737907	yes	yes	seq.11510.31	PASS	PASS	PASS	PASS	SL005699	Apo L1	Apolipoprotein L1	8542	APOL1
seq.11510.51	seq.11510.51	0.764499757305792	0.202235528796242	3.78024455869002	0.000156674388878195	0.00189350710308405	yes	yes	seq.11510.51	PASS	PASS	PASS	PASS	SL005699	Apo L1	Apolipoprotein L1	8542	APOL1
seq.11513.92	seq.11513.92	0.216001440018352	0.206475049626771	1.04613821577378	0.295497223380292	0.433422334882997	no	no	seq.11513.92	PASS	PASS	PASS	PASS	SL002722	CD38	ADP-ribosyl cyclase/cyclic ADP-ribose hydrolase 1	952	CD38
seq.11514.196	seq.11514.196	-0.0386720240054057	0.182640219451428	-0.211738817011716	0.832310803034801	0.880956444245907	no	no	seq.11514.196	PASS	PASS	PASS	PASS	SL004557	CD59	CD59 glycoprotein	966	CD59
seq.11516.7	seq.11516.7	0.130573277577145	0.183892901557584	0.710050667922372	0.477672716524254	0.59601800408167	no	no	seq.11516.7	PASS	PASS	PASS	PASS	SL006131	FABPL	Fatty acid-binding protein, liver	2168	FABP1
seq.11530.37	seq.11530.37	0.219549007908174	0.198649814155712	1.10520620842907	0.269070247311131	0.408904190505535	no	no	seq.11530.37	PASS	PASS	PASS	PASS	SL010978	HEM3	Porphobilinogen deaminase	3145	HMBS
seq.11531.24	seq.11531.24	-0.33594513559416	0.147334769614586	-2.28014837551897	0.0225988899366448	0.0830904078248547	yes	no	seq.11531.24	PASS	PASS	PASS	PASS	SL025872	GI24:CD	V-type immunoglobulin domain-containing suppressor of T-cell activation:Cytoplasmic domain	64115	VSIR
seq.11534.6	seq.11534.6	0.426951837129346	0.229489920824208	1.86043829548574	0.0628235408427521	0.165015464971499	no	no	seq.11534.6	PASS	PASS	PASS	PASS	SL019063	LRIT3	Leucine-rich repeat, immunoglobulin-like domain and transmembrane domain-containing protein 3	345193	LRIT3
seq.11536.9	seq.11536.9	0.42468635502421	0.23399724449089	1.81492032501581	0.0695361545649892	0.17632395111513	no	no	seq.11536.9	PASS	PASS	PASS	PASS	SL019540	MYSM1	Histone H2A deubiquitinase MYSM1	114803	MYSM1
seq.11537.12	seq.11537.12	0.448399050321226	0.231788166395211	1.9345208916174	0.053049115952877	0.149180159419496	no	no	seq.11537.12	PASS	PASS	PASS	PASS	SL008830	TFR2	Transferrin receptor protein 2	7036	TFR2
seq.11538.216	seq.11538.216	0.465113580479841	0.229541489880762	2.02627237769281	0.0427368802431608	0.128973483879126	yes	no	seq.11538.216	PASS	PASS	PASS	PASS	SL019512	DCMC	Malonyl-CoA decarboxylase, mitochondrial	23417	MLYCD
seq.11539.4	seq.11539.4	0.306800661873037	0.215366301673684	1.42455277120322	0.154286520475892	0.290908653708787	no	no	seq.11539.4	PASS	PASS	PASS	PASS	SL008136	ATPK	ATP synthase subunit f, mitochondrial	9551	ATP5MF
seq.11540.37	seq.11540.37	0.086611248006523	0.198911378678552	0.435426311867709	0.663253015179436	0.752209213525434	no	no	seq.11540.37	PASS	PASS	PASS	PASS	SL012328	FOXO3A	Forkhead box protein O3	2309	FOXO3
seq.11543.84	seq.11543.84	-0.158634696956995	0.1633006063465	-0.971427482763875	0.331335448402121	0.468044471522852	no	no	seq.11543.84	PASS	PASS	PASS	PASS	SL006779	LIMA1	LIM domain and actin-binding protein 1	51474	LIMA1
seq.11544.39	seq.11544.39	0.0641286211752875	0.183403158962848	0.349659305422749	0.726594397591461	0.803719763288088	no	no	seq.11544.39	PASS	PASS	PASS	PASS	SL010933	PHF3	PHD finger protein 3	23469	PHF3
seq.11545.9	seq.11545.9	0.354289727413765	0.214899782742139	1.6486276667803	0.0992239371077863	0.222203037097107	no	no	seq.11545.9	PASS	PASS	PASS	PASS	SL004145	HVEM	Tumor necrosis factor receptor superfamily member 14	8764	TNFRSF14
seq.11547.84	seq.11547.84	0.431223538417519	0.168847364447165	2.55392519646023	0.0106516137300203	0.0482009749519777	yes	yes	seq.11547.84	PASS	PASS	PASS	PASS	SL019518	MUSK	Muscle, skeletal receptor tyrosine-protein kinase	4593	MUSK
seq.11549.6	seq.11549.6	1.08991878371955	0.237661210005874	4.58601882777847	4.51777878792055e-06	0.000105177735100908	yes	yes	seq.11549.6	PASS	PASS	PASS	PASS	SL007314	ISL1	Insulin gene enhancer protein ISL-1	3670	ISL1
seq.11551.16	seq.11551.16	0.115332482453977	0.190790283482547	0.604498721574191	0.545512118913163	0.652491649010475	no	no	seq.11551.16	PASS	PASS	PASS	PASS	SL019534	HM20B	SWI/SNF-related matrix-associated actin-dependent regulator of chromatin subfamily E member 1-related	10362	HMG20B
seq.11560.76	seq.11560.76	0.154478922341412	0.196084036116611	0.787819984741359	0.430802009650251	0.556422613163413	no	no	seq.11560.76	PASS	PASS	PASS	PASS	SL007428	NFAC4	Nuclear factor of activated T-cells, cytoplasmic 4	4776	NFATC4
seq.11562.9	seq.11562.9	0.256729548311361	0.212548370449557	1.20786411002991	0.227099536614691	0.369890314027679	no	no	seq.11562.9	PASS	PASS	PASS	PASS	SL014854	DPOE2	DNA polymerase epsilon subunit 2	5427	POLE2
seq.11563.51	seq.11563.51	0.638782575204507	0.22863893719557	2.7938486026906	0.00520848570064499	0.0275586317874553	yes	yes	seq.11563.51	PASS	PASS	PASS	FAIL	SL025998	SYTL4:C2 2	Synaptotagmin-like protein 4:Ca2+-dependent membrane-targeting module 2	94121	SYTL4
seq.11565.58	seq.11565.58	0.480489740397956	0.246848147951568	1.94649927246863	0.0515947952497848	0.146860658331799	no	no	seq.11565.58	PASS	PASS	PASS	PASS	SL019525	ZNF23	Zinc finger protein 23	7571	ZNF23
seq.11566.48	seq.11566.48	0.235372829610451	0.208583686970982	1.12843354640286	0.259136867017466	0.398576834257115	no	no	seq.11566.48	PASS	PASS	PASS	PASS	SL009148	Keratin 72	Keratin, type II cytoskeletal 72	140807	KRT72
seq.11567.23	seq.11567.23	-0.00311527573464311	0.172728281319405	-0.0180357015703897	0.985610372303313	0.989831693156219	no	no	seq.11567.23	PASS	PASS	PASS	PASS	SL019535	ZNF10	Zinc finger protein 10	7556	ZNF10
seq.11568.2	seq.11568.2	0.215433287974277	0.209232397805626	1.02963637674512	0.303180732307827	0.441291968197459	no	no	seq.11568.2	PASS	PASS	PASS	PASS	SL007323	FKB1B	Peptidyl-prolyl cis-trans isomerase FKBP1B	2281	FKBP1B
seq.11570.94	seq.11570.94	0.410473044542419	0.226295359457659	1.81388184683133	0.0696959180873003	0.17655749700022	no	no	seq.11570.94	PASS	PASS	PASS	PASS	SL019514	BAP29	B-cell receptor-associated protein 29	55973	BCAP29
seq.11573.3	seq.11573.3	0.419552368717375	0.211701895063806	1.98180733616449	0.0475008080818493	0.138749023500159	yes	no	seq.11573.3	PASS	PASS	PASS	PASS	SL017909	SRSF6	Serine/arginine-rich splicing factor 6	6431	SRSF6
seq.11586.2	seq.11586.2	0.23450426089203	0.2041409956044	1.14873673559656	0.250664553170961	0.391153956188912	no	no	seq.11586.2	PASS	PASS	PASS	PASS	SL025923	LRRN1:ECD	Leucine-rich repeat neuronal protein 1:Extracellular domain	57633	LRRN1
seq.11587.5	seq.11587.5	0.313529274836689	0.215056650779897	1.45789155415414	0.144870436981382	0.279571837998286	no	no	seq.11587.5	PASS	PASS	PASS	PASS	SL019521	MGAP	MAX gene-associated protein	23269	MGA
seq.11590.5	seq.11590.5	0.161333668713391	0.189970279186571	0.849257417550799	0.395738069925526	0.525505577806445	no	no	seq.11590.5	PASS	FAIL	PASS	FAIL	SL019537	RBM23	Probable RNA-binding protein 23	55147	RBM23
seq.11591.43	seq.11591.43	0.137514008869558	0.197346628180399	0.696814585267973	0.485918837164041	0.603647129456056	no	no	seq.11591.43	PASS	PASS	PASS	PASS	SL007011	PRC1	Protein regulator of cytokinesis 1	9055	PRC1
seq.11593.21	seq.11593.21	0.300825520769504	0.213297768958187	1.41035474603804	0.158434960752996	0.295532789048633	no	no	seq.11593.21	PASS	PASS	PASS	PASS	SL003188	MIG	C-X-C motif chemokine 9	4283	CXCL9
seq.11596.47	seq.11596.47	0.248757807820069	0.208134817235999	1.1951763338952	0.232018142934618	0.373910702455023	no	no	seq.11596.47	PASS	PASS	PASS	PASS	SL019527	ZN75D	Zinc finger protein 75D	7626	ZNF75D
seq.11601.26	seq.11601.26	0.103064598776365	0.190354746706287	0.541434351176919	0.588208235543707	0.691466965332966	no	no	seq.11601.26	PASS	PASS	PASS	PASS	SL019516	DHX8	ATP-dependent RNA helicase DHX8	1659	DHX8
seq.11602.12	seq.11602.12	0.436871388212985	0.226377540453039	1.92983538622557	0.0536272374392891	0.150340230682917	no	no	seq.11602.12	PASS	PASS	PASS	PASS	SL025824	CPNE1:VWFA	Copine-1:Von Willebrand factor type A domain	8904	CPNE1
seq.11606.22	seq.11606.22	0.122887202107696	0.197046125932451	0.623646882303196	0.53285951428434	0.641283414573169	no	no	seq.11606.22	PASS	PASS	PASS	PASS	SL019538	DNJB6	DnaJ homolog subfamily B member 6	10049	DNAJB6
seq.11607.15	seq.11607.15	0.154043379721098	0.194353920873389	0.792592086791237	0.428015520621741	0.553979870669871	no	no	seq.11607.15	PASS	PASS	PASS	PASS	SL016389	BRD1	Bromodomain-containing protein 1	23774	BRD1
seq.11614.29	seq.11614.29	0.205324682038204	0.181328681067614	1.13233428285756	0.257493922127657	0.397390478973317	no	no	seq.11614.29	PASS	PASS	PASS	PASS	SL013071	ERH	Enhancer of rudimentary homolog	2079	ERH
seq.11616.9	seq.11616.9	0.287419449685315	0.207155335965292	1.38745858679436	0.165301970823611	0.303784710237143	no	no	seq.11616.9	PASS	PASS	PASS	PASS	SL013812	HSF1	Heat shock factor protein 1	3297	HSF1
seq.11617.1	seq.11617.1	0.195542184639959	0.203609213661918	0.960379842950754	0.336864079131025	0.473131187437563	no	no	seq.11617.1	PASS	PASS	PASS	PASS	SL004121	LFA-1 alpha-L chain	Integrin alpha-L	3683	ITGAL
seq.11618.83	seq.11618.83	0.300982532931601	0.217415662118898	1.38436453932653	0.16624686123806	0.305174485487052	no	no	seq.11618.83	PASS	PASS	PASS	PASS	SL007101	MYB	Transcriptional activator Myb	4602	MYB
seq.11633.89	seq.11633.89	0.311305645036892	0.213524827220156	1.45793652705275	0.14485803926829	0.279571837998286	no	no	seq.11633.89	PASS	PASS	PASS	PASS	SL013002	AHSA1	Activator of 90 kDa heat shock protein ATPase homolog 1	10598	AHSA1
seq.11634.32	seq.11634.32	0.420424636884196	0.187541564383024	2.24176778234368	0.0249763844887258	0.0894278792786774	yes	no	seq.11634.32	PASS	PASS	PASS	PASS	SL016376	RGS10	Regulator of G-protein signaling 10	6001	RGS10
seq.11638.42	seq.11638.42	1.2107446355343	0.257764637172057	4.69709363090845	2.63889502385792e-06	6.97458679977134e-05	yes	yes	seq.11638.42	PASS	PASS	PASS	PASS	SL019577	B3GT2	Beta-1,3-galactosyltransferase 2	8707	B3GALT2
seq.11643.73	seq.11643.73	0.045792118528589	0.183167978713867	0.25000067615597	0.802586825738286	0.860296340833496	no	no	seq.11643.73	PASS	PASS	PASS	PASS	SL019554	DTX3L	E3 ubiquitin-protein ligase DTX3L	151636	DTX3L
seq.11645.9	seq.11645.9	0.334906692874897	0.209259059759256	1.60044058909656	0.109500876824402	0.235487145088956	no	no	seq.11645.9	PASS	PASS	PASS	PASS	SL012417	P4HA1	Prolyl 4-hydroxylase subunit alpha-1	5033	P4HA1
seq.11646.4	seq.11646.4	0.601347363022317	0.21617840067769	2.78171806774948	0.00540719904496371	0.0282671307331299	yes	yes	seq.11646.4	PASS	PASS	PASS	PASS	SL005434	Carbohydrate sulfotransferase 9	Carbohydrate sulfotransferase 9	83539	CHST9
seq.11649.3	seq.11649.3	0.181305399124518	0.196102682810668	0.924543185875552	0.355203577640863	0.48957290767202	no	no	seq.11649.3	PASS	PASS	PASS	PASS	SL019547	SMAP1	Stromal membrane-associated protein 1	60682	SMAP1
seq.11654.77	seq.11654.77	0.231213272379438	0.218633593391735	1.05753772232597	0.290266248113172	0.42908582637859	no	no	seq.11654.77	PASS	PASS	PASS	PASS	SL019578	NRSN1	Neurensin-1	140767	NRSN1
seq.11656.110	seq.11656.110	0.300122636901647	0.202877855373306	1.47932674243527	0.139053008853214	0.272771248273909	no	no	seq.11656.110	PASS	PASS	PASS	PASS	SL007751	EVL	Ena/VASP-like protein	51466	EVL
seq.11657.86	seq.11657.86	0.200917126267874	0.199869299211938	1.00524256131416	0.314780065545505	0.451857824650883	no	no	seq.11657.86	PASS	PASS	PASS	PASS	SL006979	SOCS7	Suppressor of cytokine signaling 7	30837	SOCS7
seq.11661.11	seq.11661.11	0.305546550214725	0.229136295034785	1.3334707631907	0.18237736381949	0.322178417002399	no	no	seq.11661.11	PASS	PASS	PASS	PASS	SL019570	NALP1	NACHT, LRR and PYD domains-containing protein 1	22861	NLRP1
seq.11664.32	seq.11664.32	0.17548332486152	0.198030275788713	0.88614391997692	0.375539978645181	0.507428802955739	no	no	seq.11664.32	PASS	PASS	PASS	PASS	SL019543	ARFG2	ADP-ribosylation factor GTPase-activating protein 2	84364	ARFGAP2
seq.11667.29	seq.11667.29	-0.102826492262949	0.161445597170557	-0.636911096152837	0.524182754628647	0.63501494226507	no	no	seq.11667.29	PASS	PASS	PASS	PASS	SL019556	TENC1	Tensin-2	23371	TNS2
seq.11669.39	seq.11669.39	0.715293070773356	0.265637817400537	2.69273809645415	0.00708679143483321	0.0351831542105014	yes	yes	seq.11669.39	PASS	PASS	PASS	PASS	SL019571	SO5A1	Solute carrier organic anion transporter family member 5A1	81796	SLCO5A1
seq.11670.18	seq.11670.18	0.402955054958444	0.23106167690321	1.74392854911738	0.0811715497093872	0.194520170153332	no	no	seq.11670.18	PASS	PASS	PASS	PASS	SL019419	GP101	Probable G-protein coupled receptor 101	83550	GPR101
seq.11671.19	seq.11671.19	0.208796098449921	0.202703057863877	1.03005894755735	0.302982334810625	0.441291968197459	no	no	seq.11671.19	PASS	PASS	PASS	PASS	SL019544	BRPF1	Peregrin	7862	BRPF1
seq.11672.17	seq.11672.17	0.465980456439964	0.223436028995276	2.08552066797524	0.0370220640800982	0.117282983545001	yes	no	seq.11672.17	PASS	PASS	PASS	PASS	SL019549	KI16B	Kinesin-like protein KIF16B	55614	KIF16B
seq.11677.17	seq.11677.17	0.397815128955193	0.240634997757897	1.65318899022093	0.0982924064728519	0.220777850957082	no	no	seq.11677.17	PASS	PASS	PASS	PASS	SL019579	ZDH14	Probable palmitoyltransferase ZDHHC14	79683	ZDHHC14
seq.11678.105	seq.11678.105	0.532371231293008	0.246062010997938	2.16356531076822	0.0304977262472835	0.102742032203749	yes	no	seq.11678.105	PASS	PASS	PASS	PASS	SL019586	CXD2	Gap junction delta-2 protein	57369	GJD2
seq.11681.8	seq.11681.8	-0.221184978126366	0.172544721763419	-1.28189941637067	0.19987793273312	0.34162204623021	no	no	seq.11681.8	PASS	PASS	PASS	PASS	SL007271	NUPL	Arf-GAP domain and FG repeat-containing protein 1	3267	AGFG1
seq.11682.7	seq.11682.7	0.400337539293774	0.218805464778651	1.82965055145568	0.0673022094728267	0.172782361135297	no	no	seq.11682.7	PASS	PASS	PASS	PASS	SL015231	TXNIP	Thioredoxin-interacting protein	10628	TXNIP
seq.11690.47	seq.11690.47	0.248552265585242	0.205471328055885	1.20966885227723	0.226405986453058	0.369420564236409	no	no	seq.11690.47	PASS	PASS	PASS	PASS	SL019558	APC7	Anaphase-promoting complex subunit 7	51434	ANAPC7
seq.11692.21	seq.11692.21	0.274503591769953	0.210705321370233	1.3027843339923	0.192648400625894	0.333432268213941	no	no	seq.11692.21	PASS	PASS	PASS	PASS	SL019573	SHC4	SHC-transforming protein 4	399694	SHC4
seq.11696.7	seq.11696.7	0.0270646284207577	0.173383218420322	0.156097162501313	0.875956434943834	0.913874457585377	no	no	seq.11696.7	PASS	PASS	PASS	PASS	SL008838	RABP2	Cellular retinoic acid-binding protein 2	1382	CRABP2
seq.11699.16	seq.11699.16	0.151013386397022	0.183119396488785	0.824671713060559	0.409557995296757	0.538052549721889	no	no	seq.11699.16	PASS	FAIL	PASS	FAIL	SL014919	TP4A2	Protein tyrosine phosphatase type IVA 2	8073	PTP4A2
seq.11708.2	seq.11708.2	0.227373746888481	0.206051512720335	1.10348011468902	0.269818722418123	0.409594403537611	no	no	seq.11708.2	PASS	PASS	PASS	PASS	SL007868	LCN1	Lipocalin-1	3933	LCN1
seq.11709.29	seq.11709.29	0.489853219061504	0.151430010899932	3.23484899822935	0.00121707078533526	0.0095122775236703	yes	yes	seq.11709.29	PASS	PASS	PASS	PASS	SL015112	CPT1B	Carnitine O-palmitoyltransferase 1, muscle isoform	1375	CPT1B
seq.11712.207	seq.11712.207	0.0792085957490727	0.188388497386205	0.420453461055489	0.674154220457025	0.761887572840402	no	no	seq.11712.207	PASS	PASS	PASS	PASS	SL011294	UN45A	Protein unc-45 homolog A	55898	UNC45A
seq.11814.29	seq.11814.29	0.30105413077739	0.205616217260865	1.46415557482727	0.143151445392603	0.27772395664643	no	no	seq.11814.29	PASS	PASS	PASS	PASS	SL000134	Met	Hepatocyte growth factor receptor	4233	MET
seq.11816.84	seq.11816.84	0.312902600093848	0.208313727175336	1.50207383995621	0.133078040072589	0.265718962495304	no	no	seq.11816.84	PASS	PASS	PASS	PASS	SL007025	JAK2	Tyrosine-protein kinase JAK2	3717	JAK2
seq.11817.1	seq.11817.1	0.450696601069999	0.232448285698205	1.93891127102203	0.0525121432857802	0.148395628056045	no	no	seq.11817.1	PASS	PASS	PASS	PASS	SL018792	KS6B1	Ribosomal protein S6 kinase beta-1	6198	RPS6KB1
seq.11825.27	seq.11825.27	0.132297582286641	0.194921524821938	0.67872228276223	0.497313844682745	0.612793703662003	no	no	seq.11825.27	PASS	PASS	PASS	PASS	SL013877	PRGC1	Peroxisome proliferator-activated receptor gamma coactivator 1-alpha	10891	PPARGC1A
seq.11827.7	seq.11827.7	0.311343000626264	0.223314620986953	1.39418995160399	0.163260251506208	0.301348460185716	no	no	seq.11827.7	PASS	PASS	PASS	PASS	SL019486	RORG	Nuclear receptor ROR-gamma	6097	RORC
seq.11830.48	seq.11830.48	0.387306262400061	0.193917778309827	1.99727052246469	0.0457958037257067	0.135725266621528	yes	no	seq.11830.48	PASS	FAIL	PASS	FAIL	SL010616	SHP-2	Tyrosine-protein phosphatase non-receptor type 11	5781	PTPN11
seq.11833.83	seq.11833.83	0.148148341403385	0.199806305209868	0.741459791510463	0.458414702694843	0.580671541775715	no	no	seq.11833.83	PASS	PASS	PASS	PASS	SL012513	FRDA	Frataxin, mitochondrial	2395	FXN
seq.11836.144	seq.11836.144	0.687502091204872	0.183037980238909	3.75606248663538	0.000172607613776397	0.00202647265015164	yes	yes	seq.11836.144	PASS	PASS	PASS	PASS	SL004119	discoidin domain receptor 1	Epithelial discoidin domain-containing receptor 1	780	DDR1
seq.11837.7	seq.11837.7	0.433816545991293	0.235209655085231	1.8443823908253	0.0651274317614062	0.168628575090702	no	no	seq.11837.7	PASS	PASS	PASS	PASS	SL004859	GITR	Tumor necrosis factor receptor superfamily member 18	8784	TNFRSF18
seq.11838.130	seq.11838.130	0.309092492301219	0.219649515872082	1.40720771031076	0.159365805988774	0.296323388166712	no	no	seq.11838.130	PASS	PASS	PASS	PASS	SL010815	FA38A	Piezo-type mechanosensitive ion channel component 1	9780	PIEZO1
seq.11851.21	seq.11851.21	1.10763584240271	0.194384052219128	5.69818269429878	1.21091251295482e-08	8.60376929659196e-07	yes	yes	seq.11851.21	PASS	PASS	PASS	PASS	SL017099	TREM2	Triggering receptor expressed on myeloid cells 2	54209	TREM2
seq.11911.13	seq.11911.13	0.102079056645397	0.195369584234317	0.522492060601246	0.60132777290064	0.701613189494434	no	no	seq.11911.13	PASS	PASS	PASS	PASS	SL025919	LRC4B:CD	Leucine-rich repeat-containing protein 4B:Cytoplasmic domain	94030	LRRC4B
seq.11926.23	seq.11926.23	0.0378232389263039	0.173702314436885	0.21774746668702	0.827625877844863	0.877507980172335	no	no	seq.11926.23	PASS	PASS	PASS	PASS	SL012582	P34	Alpha- and gamma-adaptin-binding protein p34	79719	AAGAB
seq.11934.9	seq.11934.9	0.325546404078286	0.243949002104208	1.33448549192762	0.182044798443633	0.321902744759249	no	no	seq.11934.9	PASS	PASS	PASS	PASS	SL015014	INT3	Integrator complex subunit 3	65123	INTS3
seq.11952.1	seq.11952.1	0.253898292684893	0.215528758037169	1.17802512758463	0.238786588884576	0.380592310756468	no	no	seq.11952.1	PASS	PASS	PASS	PASS	SL025881	IGDC3:CD	Immunoglobulin superfamily DCC subclass member 3:Cytoplasmic domain	9543	IGDCC3
seq.11955.1	seq.11955.1	-0.0801415199971902	0.166675184617389	-0.480824546144401	0.630641203157094	0.725907431616339	no	no	seq.11955.1	PASS	PASS	PASS	FAIL	SL025968	RHG01:Rho-GAP	Rho GTPase-activating protein 1:Rho-GTPase activating protein domain	392	ARHGAP1
seq.11969.5	seq.11969.5	0.489205676144265	0.233520348968645	2.09491668843793	0.036178399074867	0.115817449583732	yes	no	seq.11969.5	PASS	PASS	PASS	PASS	SL004807	S100A2	Protein S100-A2	6273	S100A2
seq.11988.24	seq.11988.24	0.40498220452721	0.232900639135428	1.73886257259998	0.0820589389961564	0.19630277885788	no	no	seq.11988.24	PASS	PASS	PASS	PASS	SL015251	PTPRH	Receptor-type tyrosine-protein phosphatase H	5794	PTPRH
seq.11989.35	seq.11989.35	0.526243202072133	0.22159827264949	2.37476220270233	0.0175602591721038	0.0700515548004099	yes	no	seq.11989.35	PASS	PASS	PASS	PASS	SL019200	EMC1	ER membrane protein complex subunit 1	23065	EMC1
seq.12001.7	seq.12001.7	0.21366334656438	0.192307406930708	1.11105105089045	0.266546375680899	0.406339937050416	no	no	seq.12001.7	PASS	PASS	PASS	PASS	SL006520	ZO1	Tight junction protein ZO-1	7082	TJP1
seq.12008.3	seq.12008.3	0.311085869090956	0.202183088241435	1.5386344713435	0.123893558086533	0.254246682779978	no	no	seq.12008.3	PASS	PASS	PASS	PASS	SL007098	CD7	T-cell antigen CD7	924	CD7
seq.12014.19	seq.12014.19	0.463390231920076	0.285893617020519	1.62084847066319	0.105050140326889	0.229983720579596	no	no	seq.12014.19	PASS	PASS	PASS	PASS	SL019226	PTPS	6-pyruvoyl tetrahydrobiopterin synthase	5805	PTS
seq.12016.60	seq.12016.60	0.372896719208379	0.191533492633178	1.94690084789789	0.0515466229824811	0.146860658331799	no	no	seq.12016.60	PASS	FAIL	PASS	FAIL	SL013756	CBL	E3 ubiquitin-protein ligase CBL	867	CBL
seq.12018.84	seq.12018.84	0.349505480237377	0.221245134964717	1.57972052263709	0.114170883607026	0.241341061442815	no	no	seq.12018.84	PASS	PASS	PASS	PASS	SL019230	TPK1	Thiamin pyrophosphokinase 1	27010	TPK1
seq.12020.39	seq.12020.39	0.234374027316098	0.220180796204029	1.06446171217819	0.287119590324148	0.426508628472282	no	no	seq.12020.39	PASS	PASS	PASS	PASS	SL010883	PMGE	Bisphosphoglycerate mutase	669	BPGM
seq.12033.3	seq.12033.3	-0.114168796467219	0.172333529083685	-0.662487428153223	0.50765888923724	0.621753060928407	no	no	seq.12033.3	PASS	PASS	PASS	PASS	SL007012	BUB1	Mitotic checkpoint serine/threonine-protein kinase BUB1	699	BUB1
seq.12034.28	seq.12034.28	0.381156717945537	0.177121921281178	2.15194548020094	0.031401648624246	0.104819047970256	yes	no	seq.12034.28	PASS	PASS	PASS	PASS	SL004613	CAP 1	Adenylyl cyclase-associated protein 1	10487	CAP1
seq.12041.33	seq.12041.33	0.649550469893654	0.213430986188288	3.04337472966847	0.00233940818838297	0.0156084173154186	yes	yes	seq.12041.33	PASS	PASS	PASS	PASS	SL013773	HS71L	Heat shock 70 kDa protein 1-like	3305	HSPA1L
seq.12046.51	seq.12046.51	0.419610223765895	0.218174014782991	1.92328231289719	0.0544446046268066	0.150971328896735	no	no	seq.12046.51	PASS	PASS	PASS	PASS	SL011216	TADBP	TAR DNA-binding protein 43	23435	TARDBP
seq.12077.32	seq.12077.32	0.203629727936301	0.186226642277258	1.09345110584732	0.274195785378773	0.414173539515999	no	no	seq.12077.32	PASS	PASS	PASS	PASS	SL004357	Myostatin	Growth/differentiation factor 8	2660	MSTN
seq.12329.21	seq.12329.21	0.340376724211408	0.207147554813152	1.643160714682	0.100349685655248	0.223904212977106	no	no	seq.12329.21	PASS	PASS	PASS	PASS	SL013834	KS6A1	Ribosomal protein S6 kinase alpha-1	6195	RPS6KA1
seq.12332.7	seq.12332.7	0.135050302772879	0.196011273689684	0.688992526963957	0.490827970337316	0.606851938014792	no	no	seq.12332.7	PASS	PASS	PASS	PASS	SL019680	EF2K	Eukaryotic elongation factor 2 kinase	29904	EEF2K
seq.12333.87	seq.12333.87	0.12868128951671	0.208511588889284	0.617142146401449	0.537140971395025	0.645442181968413	no	no	seq.12333.87	PASS	PASS	PASS	PASS	SL010958	RPIA	Ribose-5-phosphate isomerase	22934	RPIA
seq.12334.25	seq.12334.25	0.729868965981835	0.223537569007429	3.26508411638662	0.00109431573605997	0.0088173805478411	yes	yes	seq.12334.25	PASS	PASS	PASS	PASS	SL004695	cSHMT	Serine hydroxymethyltransferase, cytosolic	6470	SHMT1
seq.12340.17	seq.12340.17	0.24122376865031	0.180978988362177	1.33288273314674	0.182570289797053	0.322264286387577	no	no	seq.12340.17	PASS	FAIL	PASS	FAIL	SL011196	SYAC	Alanine--tRNA ligase, cytoplasmic	16	AARS1
seq.12341.8	seq.12341.8	0.340199394826086	0.177385511784807	1.91785333200602	0.0551296110964418	0.152393450812431	no	no	seq.12341.8	PASS	PASS	PASS	PASS	SL007465	DUS6	Dual specificity protein phosphatase 6	1848	DUSP6
seq.12343.14	seq.12343.14	0.203415304112354	0.207135572716821	0.982039450994966	0.326080412998321	0.462718184424283	no	no	seq.12343.14	PASS	PASS	PASS	PASS	SL011226	CENB2	Arf-GAP with coiled-coil, ANK repeat and PH domain-containing protein 2	23527	ACAP2
seq.12345.4	seq.12345.4	0.157855194271518	0.198480288017344	0.795319252346735	0.426427817265561	0.552709449954959	no	no	seq.12345.4	PASS	PASS	PASS	PASS	SL019703	APC10	Anaphase-promoting complex subunit 10	10393	ANAPC10
seq.12347.29	seq.12347.29	0.323913155189395	0.200224011184545	1.6177538012204	0.105715666247407	0.230518298142512	no	no	seq.12347.29	PASS	PASS	PASS	PASS	SL019675	CCM2	Cerebral cavernous malformations 2 protein	83605	CCM2
seq.12348.46	seq.12348.46	0.0878377913713368	0.190979874625783	0.459932186799533	0.645564896258355	0.737653623105568	no	no	seq.12348.46	PASS	PASS	PASS	PASS	SL019681	SYSM	Serine--tRNA ligase, mitochondrial	54938	SARS2
seq.12350.86	seq.12350.86	-0.148475659996094	0.158060647721135	-0.939358797630948	0.347546559796765	0.483461286877132	no	no	seq.12350.86	PASS	PASS	PASS	PASS	SL018899	ETS2	Protein C-ets-2	2114	ETS2
seq.12351.25	seq.12351.25	0.0674086775607333	0.17759294043089	0.379568452423735	0.704265782523346	0.788103517321584	no	no	seq.12351.25	PASS	PASS	PASS	FAIL	SL004396	STAT1	Signal transducer and activator of transcription 1-alpha/beta	6772	STAT1
seq.12355.223	seq.12355.223	0.330055907065165	0.214381359187023	1.53957372187956	0.123664294988734	0.253966725932194	no	no	seq.12355.223	PASS	PASS	PASS	PASS	SL019676	RRFM	Ribosome-recycling factor, mitochondrial	92399	MRRF
seq.12356.65	seq.12356.65	0.144038899339643	0.195474301927853	0.736868723505177	0.461202185664031	0.583554086145256	no	no	seq.12356.65	PASS	PASS	PASS	PASS	SL005002	Sorcin	Sorcin	6717	SRI
seq.12357.41	seq.12357.41	0.445290391038926	0.234825943817462	1.89625721843181	0.0579260403801443	0.157043293815545	no	no	seq.12357.41	PASS	PASS	PASS	PASS	SL016390	SNP29	Synaptosomal-associated protein 29	9342	SNAP29
seq.12358.6	seq.12358.6	0.429228536055179	0.205290069268023	2.09083925776646	0.0365424756494924	0.11616727732619	yes	no	seq.12358.6	PASS	PASS	PASS	PASS	SL007325	IGBP1	Immunoglobulin-binding protein 1	3476	IGBP1
seq.12363.70	seq.12363.70	0.4604177661077	0.229018074610292	2.01039925294616	0.0443889494956121	0.132633502288637	yes	no	seq.12363.70	PASS	PASS	PASS	PASS	SL015111	TRIB2	Tribbles homolog 2	28951	TRIB2
seq.12370.30	seq.12370.30	0.97940720830186	0.191123129075624	5.12448290815879	2.98355411199916e-07	1.1335433713019e-05	yes	yes	seq.12370.30	PASS	PASS	PASS	PASS	SL006348	Apo F	Apolipoprotein F	319	APOF
seq.12372.50	seq.12372.50	-0.137365018564611	0.146444699998608	-0.937999248630485	0.348244796240769	0.483933777046799	no	no	seq.12372.50	PASS	PASS	PASS	PASS	SL005671	Tropomyosin alpha-3 chain	Tropomyosin alpha-3 chain	7170	TPM3
seq.12373.73	seq.12373.73	0.220611175147745	0.159732660308772	1.38112753347556	0.167239751162502	0.305704569626094	no	no	seq.12373.73	PASS	PASS	PASS	PASS	SL014875	TRA2B	Transformer-2 protein homolog beta	6434	TRA2B
seq.12376.85	seq.12376.85	0.103196140621165	0.199000696543999	0.518571755844826	0.604059409295135	0.703580642745656	no	no	seq.12376.85	PASS	PASS	PASS	PASS	SL003762	p19-INK4d	Cyclin-dependent kinase 4 inhibitor D	1032	CDKN2D
seq.12378.71	seq.12378.71	0.083808157324628	0.185332047408696	0.452205425324058	0.651121000122313	0.741370029483699	no	no	seq.12378.71	PASS	PASS	PASS	PASS	SL012578	TPSN	Tapasin	6892	TAPBP
seq.12382.2	seq.12382.2	0.443854423912028	0.230039665515361	1.92946908924448	0.0536726538818949	0.150340230682917	no	no	seq.12382.2	PASS	PASS	PASS	PASS	SL019687	DDX58	Probable ATP-dependent RNA helicase DDX58	23586	DDX58
seq.12384.92	seq.12384.92	0.988155653782706	0.228227044915025	4.32970445790341	1.49309588547282e-05	0.000286622020681467	yes	yes	seq.12384.92	PASS	PASS	PASS	PASS	SL019700	CSN7B	COP9 signalosome complex subunit 7b	64708	COPS7B
seq.12386.11	seq.12386.11	0.367893503518069	0.210949668547424	1.743987113378	0.0811613369402603	0.194520170153332	no	no	seq.12386.11	PASS	PASS	PASS	PASS	SL012837	AMPB	Aminopeptidase B	6051	RNPEP
seq.12387.7	seq.12387.7	-0.325200838592277	0.189120501785662	-1.71954301898396	0.0855155414820858	0.201228183848813	no	no	seq.12387.7	PASS	PASS	PASS	PASS	SL013045	PDLI4	PDZ and LIM domain protein 4	8572	PDLIM4
seq.12395.86	seq.12395.86	0.0357419390558057	0.177909190946794	0.200899902166914	0.84077684421279	0.887666946099609	no	no	seq.12395.86	PASS	PASS	PASS	PASS	SL019677	SYDM	Aspartate--tRNA ligase, mitochondrial	55157	DARS2
seq.12396.19	seq.12396.19	0.232868593862367	0.177276839713868	1.31358723586356	0.188985146447296	0.329069935141042	no	no	seq.12396.19	PASS	PASS	PASS	PASS	SL006368	HIBCH	3-hydroxyisobutyryl-CoA hydrolase, mitochondrial	26275	HIBCH
seq.12398.15	seq.12398.15	0.0412713254487554	0.180102960756441	0.22915406429419	0.818749173995606	0.87130455765998	no	no	seq.12398.15	PASS	PASS	PASS	PASS	SL019692	PAX4	Paired box protein Pax-4		PAX4
seq.12399.194	seq.12399.194	0.0751829256498871	0.180568818471081	0.416367157333579	0.677141357165357	0.76431614711196	no	no	seq.12399.194	PASS	PASS	PASS	PASS	SL013198	CCD50	Coiled-coil domain-containing protein 50	152137	CCDC50
seq.12400.25	seq.12400.25	0.329608088192049	0.212281245445136	1.55269528168109	0.120495950089231	0.249331824106726	no	no	seq.12400.25	PASS	PASS	PASS	PASS	SL015259	UBE2T	Ubiquitin-conjugating enzyme E2 T	29089	UBE2T
seq.12401.3	seq.12401.3	0.2784105307732	0.210666160033674	1.32157215344267	0.186310661185251	0.325552739490421	no	no	seq.12401.3	PASS	PASS	PASS	PASS	SL019706	STALP	AMSH-like protease	57559	STAMBPL1
seq.12406.119	seq.12406.119	0.373998041798326	0.215962413405571	1.73177376516889	0.0833138509415194	0.197834235460526	no	no	seq.12406.119	PASS	PASS	PASS	PASS	SL000635	ARHI	GTP-binding protein Di-Ras3	9077	DIRAS3
seq.12408.333	seq.12408.333	-0.157131299854037	0.166596900289102	-0.943182613730275	0.345587504804706	0.482077827329563	no	no	seq.12408.333	PASS	PASS	PASS	PASS	SL015330	RB22A	Ras-related protein Rab-22A	57403	RAB22A
seq.12409.90	seq.12409.90	0.469023092999455	0.220478233841726	2.12729884862989	0.0333952603702369	0.10966714855076	yes	no	seq.12409.90	PASS	PASS	PASS	PASS	SL019707	RAB7B	Ras-related protein Rab-7b	338382	RAB7B
seq.12411.60	seq.12411.60	0.446710177020161	0.212754804272338	2.09964789536948	0.0357598262347049	0.115083534900042	yes	no	seq.12411.60	PASS	PASS	PASS	PASS	SL019679	MAX	Protein max	4149	MAX
seq.12414.31	seq.12414.31	0.104902875524324	0.187593471645539	0.559203231349863	0.57602302808923	0.680613346612846	no	no	seq.12414.31	PASS	PASS	PASS	PASS	SL004815	14-3-3 protein beta/alpha	14-3-3 protein beta/alpha	7529	YWHAB
seq.12415.122	seq.12415.122	0.286411120320249	0.207421918191889	1.38081415318552	0.167336110649431	0.305717709996186	no	no	seq.12415.122	PASS	PASS	PASS	PASS	SL011710	EDF1	Endothelial differentiation-related factor 1	8721	EDF1
seq.12422.143	seq.12422.143	0.394301862430512	0.212648100293116	1.8542458732855	0.0637039919076641	0.166484718847139	no	no	seq.12422.143	PASS	PASS	PASS	PASS	SL019693	LX15B	Arachidonate 15-lipoxygenase B	247	ALOX15B
seq.12425.104	seq.12425.104	0.184242805042179	0.197526683030571	0.932748944170061	0.3509496077323	0.486009106745786	no	no	seq.12425.104	PASS	PASS	PASS	PASS	SL008834	ARF6	ADP-ribosylation factor 6	382	ARF6
seq.12426.19	seq.12426.19	-0.00092376273942436	0.182024014905548	-0.00507494980760478	0.995950793282968	0.997044243376234	no	no	seq.12426.19	PASS	PASS	PASS	PASS	SL016520	MOL1B	MOB kinase activator 1A	55233	MOB1A
seq.12427.8	seq.12427.8	0.569105655519356	0.222976058240737	2.55231732056595	0.010700900930789	0.0483613576978579	yes	yes	seq.12427.8	PASS	PASS	PASS	PASS	SL007185	MPIP2	M-phase inducer phosphatase 2	994	CDC25B
seq.12428.2	seq.12428.2	0.268521358004438	0.210145251897871	1.27778931752851	0.201323721991502	0.343556482537588	no	no	seq.12428.2	PASS	PASS	PASS	PASS	SL015008	LYPL1	Lysophospholipase-like protein 1	127018	LYPLAL1
seq.12430.78	seq.12430.78	0.274084346015755	0.201712744665772	1.35878546727377	0.174214579764657	0.31280865306611	no	no	seq.12430.78	PASS	PASS	PASS	PASS	SL011150	PAIP1	Polyadenylate-binding protein-interacting protein 1	10605	PAIP1
seq.12431.13	seq.12431.13	0.0459631206844281	0.171569066234277	0.267898646843863	0.788777335303424	0.851331781701526	no	no	seq.12431.13	FAIL	PASS	PASS	PASS	SL019737	PELO	Protein pelota homolog	53918	PELO
seq.12433.8	seq.12433.8	1.06451838089912	0.207620652270472	5.12722780348629	2.94039650859864e-07	1.12495869220581e-05	yes	yes	seq.12433.8	PASS	PASS	PASS	PASS	SL019709	ARL11	ADP-ribosylation factor-like protein 11	115761	ARL11
seq.12434.25	seq.12434.25	0.161539116943989	0.18741965711698	0.861911282033576	0.388736340138772	0.519994258410568	no	no	seq.12434.25	PASS	PASS	PASS	FAIL	SL008617	K0174	IST1 homolog	9798	IST1
seq.12436.84	seq.12436.84	0.582642955045711	0.208824021746956	2.79011461503089	0.00526893856513876	0.0277710625143296	yes	yes	seq.12436.84	PASS	PASS	PASS	PASS	SL005847	GST omega-1	Glutathione S-transferase omega-1	9446	GSTO1
seq.12437.18	seq.12437.18	0.404000674886989	0.22113020131558	1.82698099347556	0.0677026271712226	0.173278790909828	no	no	seq.12437.18	PASS	PASS	PASS	PASS	SL019726	ULK3	Serine/threonine-protein kinase ULK3	25989	ULK3
seq.12438.127	seq.12438.127	0.272666961779706	0.204609645232272	1.3326202754038	0.182656448023936	0.322264286387577	no	no	seq.12438.127	PASS	PASS	PASS	FAIL	SL014754	3MG	DNA-3-methyladenine glycosylase	4350	MPG
seq.12439.67	seq.12439.67	-0.00818736004806462	0.174910322041215	-0.0468089015703454	0.962665534384724	0.974600876872469	no	no	seq.12439.67	PASS	PASS	PASS	PASS	SL004395	ISGF3	Interferon regulatory factor 9	10379	IRF9
seq.12442.4	seq.12442.4	0.405736711710794	0.230903027720519	1.75717363135615	0.0788882183264116	0.190404638801237	no	no	seq.12442.4	PASS	PASS	PASS	PASS	SL019715	RHOD	Rho-related GTP-binding protein RhoD	29984	RHOD
seq.12444.39	seq.12444.39	0.19078700001232	0.213154464750883	0.895064526259376	0.3707525955587	0.503321947965669	no	no	seq.12444.39	PASS	PASS	PASS	PASS	SL006967	NR5A2	Nuclear receptor subfamily 5 group A member 2	2494	NR5A2
seq.12445.50	seq.12445.50	0.592897286391576	0.23361440481174	2.53793119850365	0.0111509904115404	0.0498423762594259	yes	yes	seq.12445.50	PASS	PASS	PASS	PASS	SL019727	ANR27	Ankyrin repeat domain-containing protein 27	84079	ANKRD27
seq.12449.16	seq.12449.16	0.025634930704473	0.181428169787073	0.141295206442079	0.887636736330499	0.923243457122464	no	no	seq.12449.16	PASS	PASS	PASS	PASS	SL012991	PPIH	Peptidyl-prolyl cis-trans isomerase H	10465	PPIH
seq.12450.42	seq.12450.42	0.504100561122636	0.239844263122527	2.10178285925943	0.0355723013116649	0.114594201889392	yes	no	seq.12450.42	PASS	PASS	PASS	PASS	SL016459	PMVK	Phosphomevalonate kinase	10654	PMVK
seq.12451.62	seq.12451.62	0.400472278213433	0.221423676987553	1.80862445995757	0.0705093658172323	0.177722510899185	no	no	seq.12451.62	PASS	PASS	PASS	PASS	SL018858	BACH1	Transcription regulator protein BACH1	571	BACH1
seq.12452.32	seq.12452.32	0.35437565781579	0.218064303679926	1.62509705548113	0.104141880215436	0.228727509698374	no	no	seq.12452.32	PASS	PASS	PASS	PASS	SL019721	SV422	Histone-lysine N-methyltransferase SUV420H2	84787	KMT5C
seq.12453.161	seq.12453.161	0.305530351521283	0.214185408607409	1.42647603077997	0.153730980886545	0.290422029154105	no	no	seq.12453.161	PASS	PASS	PASS	FAIL	SL019728	NXF1	Nuclear RNA export factor 1	10482	NXF1
seq.12454.105	seq.12454.105	0.333796199756317	0.219191146148242	1.52285439271605	0.127795138179797	0.258950815178396	no	no	seq.12454.105	PASS	PASS	PASS	PASS	SL019732	NTM1A	N-terminal Xaa-Pro-Lys N-methyltransferase 1	28989	NTMT1
seq.12455.48	seq.12455.48	0.482695925150503	0.229465534575017	2.10356612396926	0.0354163115832098	0.114246840018715	yes	no	seq.12455.48	PASS	PASS	PASS	PASS	SL019739	MYNN	Myoneurin	55892	MYNN
seq.12456.5	seq.12456.5	0.517355062085582	0.212737690941354	2.43189187490149	0.0150201904244734	0.0622808314528579	yes	no	seq.12456.5	PASS	PASS	PASS	PASS	SL019744	F263	6-phosphofructo-2-kinase/fructose-2,6-bisphosphatase 3	5209	PFKFB3
seq.12457.10	seq.12457.10	-0.101325726347079	0.175481528114812	-0.577415340723412	0.563658913507361	0.669367900108263	no	no	seq.12457.10	PASS	PASS	PASS	PASS	SL019711	MTND	1,2-dihydroxy-3-keto-5-methylthiopentene dioxygenase	55256	ADI1
seq.12458.79	seq.12458.79	0.180419669344775	0.192310876935701	0.938166744489954	0.348158725680821	0.483933777046799	no	no	seq.12458.79	PASS	PASS	PASS	PASS	SL016506	CHP1	Calcineurin B homologous protein 1	11261	CHP1
seq.12459.13	seq.12459.13	-0.336704701408138	0.14918805070787	-2.25691467788832	0.0240134067023663	0.0870048662706265	yes	no	seq.12459.13	PASS	PASS	PASS	PASS	SL007671	PKHA1	Pleckstrin homology domain-containing family A member 1	59338	PLEKHA1
seq.12462.20	seq.12462.20	0.194881499095566	0.198403461610364	0.982248482530439	0.325977447868078	0.462718184424283	no	no	seq.12462.20	PASS	PASS	PASS	PASS	SL019733	SETMR	Histone-lysine N-methyltransferase SETMAR	6419	SETMAR
seq.12463.7	seq.12463.7	0.398622469871822	0.195237697215855	2.04172900805681	0.0411784196617631	0.12606539822477	yes	no	seq.12463.7	PASS	PASS	PASS	PASS	SL019740	KLH13	Kelch-like protein 13	90293	KLHL13
seq.12466.7	seq.12466.7	0.271218156568615	0.182373080201687	1.48716113292967	0.136972258642258	0.27001356846721	no	no	seq.12466.7	PASS	PASS	PASS	PASS	SL008019	ROA1	Heterogeneous nuclear ribonucleoprotein A1	3178	HNRNPA1
seq.12471.47	seq.12471.47	0.268813224025038	0.20480729550936	1.31251781513199	0.189345479093843	0.329430131469661	no	no	seq.12471.47	PASS	PASS	PASS	PASS	SL007061	STAU1	Double-stranded RNA-binding protein Staufen homolog 1	6780	STAU1
seq.12473.48	seq.12473.48	0.287771383716838	0.202960916128218	1.4178660069461	0.156229888518228	0.292826395595973	no	no	seq.12473.48	PASS	PASS	PASS	PASS	SL015285	KCTD5	BTB/POZ domain-containing protein KCTD5	54442	KCTD5
seq.12478.15	seq.12478.15	0.302219465868908	0.18036455137336	1.67560345737397	0.0938158911522578	0.215025865309595	no	no	seq.12478.15	PASS	PASS	PASS	PASS	SL008862	RL30	60S ribosomal protein L30	6156	RPL30
seq.12480.9	seq.12480.9	0.271268661288103	0.191388011026775	1.41737541360495	0.156373197065238	0.292826395595973	no	no	seq.12480.9	PASS	PASS	PASS	PASS	SL019713	OTUD5	OTU domain-containing protein 5	55593	OTUD5
seq.12482.5	seq.12482.5	-0.233751428123821	0.180286048490216	-1.29655860828581	0.194783102092848	0.335534745450243	no	no	seq.12482.5	PASS	PASS	PASS	PASS	SL007512	BPTF	Nucleosome-remodeling factor subunit BPTF	2186	BPTF
seq.12484.67	seq.12484.67	0.415541651352065	0.215748396853838	1.92604745811196	0.0540984483017136	0.150589658390451	no	no	seq.12484.67	PASS	PASS	PASS	PASS	SL011194	PIPNB	Phosphatidylinositol transfer protein beta isoform	23760	PITPNB
seq.12486.8	seq.12486.8	0.111542299340617	0.190610151570762	0.585185513055995	0.558422984800614	0.663726298032622	no	no	seq.12486.8	PASS	PASS	PASS	PASS	SL007708	GLRX2	Glutaredoxin-2, mitochondrial	51022	GLRX2
seq.12488.9	seq.12488.9	0.765207809626753	0.23416677631657	3.26778982767508	0.0010839082385509	0.00874640409013567	yes	yes	seq.12488.9	PASS	PASS	PASS	PASS	SL015331	MCTS1	Malignant T-cell-amplified sequence 1	28985	MCTS1
seq.12493.42	seq.12493.42	0.220453157431949	0.201613144917052	1.09344635005147	0.274197872441409	0.414173539515999	no	no	seq.12493.42	PASS	PASS	PASS	PASS	SL019735	OTUB2	Ubiquitin thioesterase OTUB2	78990	OTUB2
seq.12494.99	seq.12494.99	0.319724602142256	0.142230899335894	2.24792646067146	0.0245808795763056	0.0886499618734134	yes	no	seq.12494.99	PASS	FAIL	PASS	FAIL	SL019741	GBRL2	Gamma-aminobutyric acid receptor-associated protein-like 2	11345	GABARAPL2
seq.12497.29	seq.12497.29	0.287639577256886	0.1909609961978	1.50627396685209	0.13199685822335	0.264041978552084	no	no	seq.12497.29	PASS	PASS	PASS	PASS	SL015180	SDOS	Tudor-interacting repair regulator protein	84309	NUDT16L1
seq.12498.12	seq.12498.12	-0.0178948116444998	0.184416539426933	-0.0970347437388596	0.922698803113605	0.947239160600608	no	no	seq.12498.12	PASS	PASS	PASS	PASS	SL019719	TX1B3	Tax1-binding protein 3	30851	TAX1BP3
seq.12499.108	seq.12499.108	-0.0463296340521798	0.181888302467899	-0.254714753085105	0.798943420694442	0.85840916233686	no	no	seq.12499.108	PASS	PASS	PASS	PASS	SL015171	SH3G2	Endophilin-A1	6456	SH3GL2
seq.12503.5	seq.12503.5	0.478302489026304	0.19464117419	2.45735513576078	0.0139964247207508	0.0588154759564667	yes	no	seq.12503.5	PASS	PASS	PASS	PASS	SL007451	SPR1	Ovarian cancer G-protein coupled receptor 1	8111	GPR68
seq.12507.16	seq.12507.16	0.539410977564555	0.226020170351464	2.38656123798936	0.0170067747205809	0.0683027860811598	yes	no	seq.12507.16	PASS	PASS	PASS	PASS	SL019723	IP3KC	Inositol-trisphosphate 3-kinase C	80271	ITPKC
seq.12508.9	seq.12508.9	0.100229579344021	0.188474080251427	0.531795030968256	0.594867964694572	0.696294069392853	no	no	seq.12508.9	PASS	PASS	PASS	PASS	SL008756	CHMP3	Charged multivesicular body protein 3	100526767	CHMP3
seq.12509.115	seq.12509.115	0.286098716267835	0.218420606081109	1.30985222228343	0.190245832673759	0.330528723581498	no	no	seq.12509.115	PASS	PASS	PASS	PASS	SL019736	COMD1	COMM domain-containing protein 1	150684	COMMD1
seq.12510.3	seq.12510.3	0.610901705976721	0.219045273503547	2.78892895612664	0.0052882664156003	0.0278461073722322	yes	yes	seq.12510.3	PASS	PASS	PASS	PASS	SL019742	STAP1	Signal-transducing adaptor protein 1	26228	STAP1
seq.12511.83	seq.12511.83	0.3554957719484	0.215681735011964	1.64824236010843	0.0993029474871919	0.222203037097107	no	no	seq.12511.83	PASS	PASS	PASS	PASS	SL019747	S41A2	Solute carrier family 41 member 2	84102	SLC41A2
seq.12513.8	seq.12513.8	0.257167215514373	0.22089253637881	1.1642186727095	0.2443354048919	0.385455305698842	no	no	seq.12513.8	PASS	PASS	PASS	PASS	SL008826	GLTP	Glycolipid transfer protein	51228	GLTP
seq.12514.16	seq.12514.16	0.290278991685829	0.209955575849164	1.38257338730728	0.166795713807323	0.305311694655621	no	no	seq.12514.16	PASS	PASS	PASS	PASS	SL004624	METTL1	tRNA (guanine-N(7)-)-methyltransferase	4234	METTL1
seq.12515.45	seq.12515.45	0.70965640887925	0.219952525579031	3.22640718496439	0.00125354881461743	0.0096730120800733	yes	yes	seq.12515.45	PASS	PASS	PASS	PASS	SL019724	UCK2	Uridine-cytidine kinase 2	7371	UCK2
seq.12517.52	seq.12517.52	0.169969490260406	0.189266745997297	0.898042016651111	0.369163149625385	0.501786730832417	no	no	seq.12517.52	PASS	PASS	PASS	PASS	SL003787	TFAR19	Programmed cell death protein 5	9141	PDCD5
seq.12518.289	seq.12518.289	0.293593910876099	0.20230488182232	1.45124481540666	0.146711701768213	0.282030822337982	no	no	seq.12518.289	PASS	PASS	PASS	PASS	SL011258	PB1	Protein polybromo-1	55193	PBRM1
seq.12527.50	seq.12527.50	0.428415806855001	0.223070264233273	1.92054197957551	0.0547894758852696	0.151696974983963	no	no	seq.12527.50	PASS	PASS	PASS	PASS	SL013736	THA	Thyroid hormone receptor alpha	7067	THRA
seq.12528.40	seq.12528.40	0.512702092785662	0.233977565241004	2.19124467022111	0.0284340916238119	0.0979095478385142	yes	no	seq.12528.40	PASS	PASS	PASS	PASS	SL019761	WRIP1	ATPase WRNIP1	56897	WRNIP1
seq.12529.32	seq.12529.32	0.8416566917541	0.20326539665031	4.14067866751592	3.46279767354878e-05	0.000568917900059622	yes	yes	seq.12529.32	PASS	PASS	PASS	PASS	SL019753	FKBP6	Inactive peptidyl-prolyl cis-trans isomerase FKBP6	8468	FKBP6
seq.12531.5	seq.12531.5	0.34153463103381	0.212386936717412	1.60807739078714	0.107818230231805	0.233151595888618	no	no	seq.12531.5	PASS	PASS	PASS	PASS	SL019768	ERVV1	Endogenous retrovirus group V member 1 Env polyprotein		ERVV-1
seq.12532.28	seq.12532.28	0.545551991699745	0.190140965618189	2.86919754470604	0.00411514694860337	0.0234032941328576	yes	yes	seq.12532.28	PASS	PASS	PASS	PASS	SL013788	UB2R1	Ubiquitin-conjugating enzyme E2 R1	997	CDC34
seq.12533.135	seq.12533.135	0.731832025882243	0.226372167411296	3.23287104705137	0.00122552869192895	0.00954957592585751	yes	yes	seq.12533.135	PASS	PASS	PASS	PASS	SL019781	CYH2	Cytohesin-2	9266	CYTH2
seq.12534.10	seq.12534.10	0.202348263986768	0.152328890889729	1.32836432278134	0.184057779683182	0.323297689391356	no	no	seq.12534.10	PASS	PASS	PASS	PASS	SL019796	CACO2	Calcium-binding and coiled-coil domain-containing protein 2	10241	CALCOCO2
seq.12535.2	seq.12535.2	0.127164537991626	0.190938777385112	0.665996398076555	0.505413402681378	0.620120369156721	no	no	seq.12535.2	PASS	PASS	PASS	PASS	SL013748	XRCC1	DNA repair protein XRCC1	7515	XRCC1
seq.12536.46	seq.12536.46	0.00288605278242687	0.176442628783717	0.0163568906353384	0.986949671433188	0.990752596772656	no	no	seq.12536.46	PASS	PASS	PASS	FAIL	SL019758	MTMR6	Myotubularin-related protein 6	9107	MTMR6
seq.12537.88	seq.12537.88	0.186113350269748	0.202852090338811	0.917483028934504	0.358889581997086	0.492101479475203	no	no	seq.12537.88	PASS	PASS	PASS	PASS	SL013811	PURA	Transcriptional activator protein Pur-alpha	5813	PURA
seq.12543.76	seq.12543.76	0.0891380698579328	0.194516553929523	0.458254416178015	0.646769669208662	0.738459968400802	no	no	seq.12543.76	PASS	PASS	PASS	PASS	SL019752	ZN560	Zinc finger protein 560	147741	ZNF560
seq.12546.1	seq.12546.1	-0.0716830721621035	0.174502105757857	-0.41078628736763	0.681229248990775	0.76750519382795	no	no	seq.12546.1	PASS	PASS	PASS	PASS	SL014839	SMTN	Smoothelin	6525	SMTN
seq.12551.3	seq.12551.3	0.433862284105427	0.241751013081079	1.79466583645678	0.0727069567940976	0.180678920562565	no	no	seq.12551.3	PASS	PASS	PASS	PASS	SL007599	ITCH	E3 ubiquitin-protein ligase Itchy homolog	83737	ITCH
seq.12553.5	seq.12553.5	0.2718206808156	0.213417212567216	1.27365865923298	0.202784413608811	0.344553106236511	no	no	seq.12553.5	PASS	PASS	PASS	PASS	SL010954	VRK1	Serine/threonine-protein kinase VRK1	7443	VRK1
seq.12556.7	seq.12556.7	0.619881827435576	0.242899311466189	2.55201146390183	0.0107102994646104	0.0483613576978579	yes	yes	seq.12556.7	PASS	PASS	PASS	PASS	SL006252	UBE2C	Ubiquitin-conjugating enzyme E2 C	11065	UBE2C
seq.12558.3	seq.12558.3	0.510943648615559	0.221053515689998	2.3114024991672	0.0208106330427537	0.078956292216994	yes	no	seq.12558.3	PASS	FAIL	PASS	PASS	SL011269	UBS3B	Ubiquitin-associated and SH3 domain-containing protein B	84959	UBASH3B
seq.12560.9	seq.12560.9	-0.137836442776793	0.176796831743484	-0.779631860014216	0.435607597179822	0.561019106443221	no	no	seq.12560.9	PASS	PASS	PASS	PASS	SL008415	NT5C	5'(3')-deoxyribonucleotidase, cytosolic type	30833	NT5C
seq.12563.2	seq.12563.2	0.811646715909575	0.235595050868326	3.44509238593133	0.000570864241967372	0.00526677616830269	yes	yes	seq.12563.2	PASS	PASS	PASS	PASS	SL019770	TFIP8	Tumor necrosis factor alpha-induced protein 8	25816	TNFAIP8
seq.12564.9	seq.12564.9	0.246323220212521	0.20346229590731	1.2106578229351	0.226026573318142	0.369135030648372	no	no	seq.12564.9	PASS	PASS	PASS	PASS	SL019777	NIP7	60S ribosome subunit biogenesis protein NIP7 homolog	51388	NIP7
seq.12571.14	seq.12571.14	-0.0617475848184116	0.176458988057199	-0.349925982792082	0.726394246853792	0.803660854304771	no	no	seq.12571.14	PASS	FAIL	PASS	FAIL	SL019778	ARL3	ADP-ribosylation factor-like protein 3	403	ARL3
seq.12573.80	seq.12573.80	0.430030883062735	0.227510288225792	1.89016016117896	0.0587365430171653	0.158221382002418	no	no	seq.12573.80	PASS	PASS	PASS	PASS	SL019797	TRIM3	Tripartite motif-containing protein 3	10612	TRIM3
seq.12574.36	seq.12574.36	0.119624110811354	0.173198835563876	0.690675029205012	0.489769785122523	0.605954431118345	no	no	seq.12574.36	PASS	PASS	PASS	PASS	SL000405	Endothelin 2	Endothelin-2	1907	EDN2
seq.12575.30	seq.12575.30	0.814710370934092	0.246355560005129	3.30705087767099	0.000942837660745288	0.00781555279081435	yes	yes	seq.12575.30	PASS	PASS	PASS	PASS	SL008027	C1TC	C-1-tetrahydrofolate synthase, cytoplasmic	4522	MTHFD1
seq.12576.21	seq.12576.21	0.619668581632992	0.210983178568169	2.93705207134688	0.00331348462082855	0.0198772745181502	yes	yes	seq.12576.21	PASS	PASS	PASS	PASS	SL002732	MAGE-3	Melanoma-associated antigen 3	4102	MAGEA3
seq.12581.39	seq.12581.39	0.611876536030645	0.214017736559488	2.85899919262331	0.00424979866350493	0.0238468189620876	yes	yes	seq.12581.39	PASS	PASS	PASS	PASS	SL014587	IMPA2	Inositol monophosphatase 2	3613	IMPA2
seq.12583.77	seq.12583.77	0.982259521884309	0.247399853379432	3.97033186748836	7.1772589717337e-05	0.00101203051119472	yes	yes	seq.12583.77	PASS	PASS	PASS	PASS	SL019755	ARAF	Serine/threonine-protein kinase A-Raf	369	ARAF
seq.12585.39	seq.12585.39	0.679219544542135	0.262618669009362	2.58633381664851	0.00970029341920397	0.0449748349970042	yes	yes	seq.12585.39	PASS	PASS	PASS	PASS	SL009589	ERCC1	DNA excision repair protein ERCC-1	2067	ERCC1
seq.12587.65	seq.12587.65	0.558983318810338	0.197820937705819	2.82570351396073	0.00471769084414066	0.0256820762271577	yes	yes	seq.12587.65	PASS	PASS	PASS	PASS	SL019779	ARL2	ADP-ribosylation factor-like protein 2	402	ARL2
seq.12591.27	seq.12591.27	-0.0415120469036093	0.168126996614495	-0.246908870910207	0.804978750852047	0.861861364520606	no	no	seq.12591.27	PASS	PASS	PASS	PASS	SL002050	Oligophrenin-1	Oligophrenin-1	4983	OPHN1
seq.12593.33	seq.12593.33	0.359422979078987	0.20821614939513	1.72620125827471	0.0843112117672581	0.199402968616587	no	no	seq.12593.33	PASS	FAIL	PASS	FAIL	SL019751	PDRG1	p53 and DNA damage-regulated protein 1	81572	PDRG1
seq.12594.5	seq.12594.5	0.405005533371221	0.260108422831087	1.55706427713119	0.119455225366522	0.248210990497623	no	no	seq.12594.5	PASS	PASS	PASS	PASS	SL019772	GRAN	Grancalcin	25801	GCA
seq.12595.11	seq.12595.11	0.00467420837410243	0.183291055816611	0.025501562819187	0.979654901944397	0.985781123512562	no	no	seq.12595.11	PASS	PASS	PASS	PASS	SL010848	TMOD1	Tropomodulin-1	7111	TMOD1
seq.12597.68	seq.12597.68	0.285314587359278	0.216379595187525	1.31858360818178	0.187308356696864	0.326774240908336	no	no	seq.12597.68	PASS	PASS	PASS	PASS	SL019171	Autophagy protein 5	Autophagy protein 5	9474	ATG5
seq.12603.87	seq.12603.87	0.376091732417724	0.191077392067604	1.96826913089049	0.0490370797655071	0.141723118540459	yes	no	seq.12603.87	PASS	PASS	PASS	PASS	SL019780	PABP4	Polyadenylate-binding protein 4	8761	PABPC4
seq.12604.16	seq.12604.16	0.352531681163102	0.200313920784632	1.75989606604589	0.0784254304716908	0.189852004473726	no	no	seq.12604.16	PASS	PASS	PASS	PASS	SL019785	SCMH1	Polycomb protein SCMH1	22955	SCMH1
seq.12605.1	seq.12605.1	0.228306252348901	0.214910203053794	1.06233324013823	0.288084429301966	0.427233901383782	no	no	seq.12605.1	PASS	PASS	PASS	PASS	SL005742	Exosome component 3	Exosome complex component RRP40	51010	EXOSC3
seq.12616.45	seq.12616.45	0.536813476405398	0.210629202005383	2.54861847879801	0.0108150543750627	0.0487791941351755	yes	yes	seq.12616.45	PASS	PASS	PASS	PASS	SL019803	NRBP	Nuclear receptor-binding protein	29959	NRBP1
seq.12617.2	seq.12617.2	0.0238046111334539	0.172597039526741	0.137920158994185	0.890303518091104	0.9249826179625	no	no	seq.12617.2	PASS	PASS	PASS	PASS	SL008369	STK24	Serine/threonine-protein kinase 24	8428	STK24
seq.12618.50	seq.12618.50	0.106467000874316	0.191644814421265	0.555543343011018	0.578523072286012	0.682427712047601	no	no	seq.12618.50	PASS	FAIL	PASS	PASS	SL008344	Aldo-keto reductase 1C1	Aldo-keto reductase family 1 member C1	1645	AKR1C1
seq.12620.3	seq.12620.3	0.101817421357641	0.182238188536896	0.55870518783733	0.576362938193624	0.680613346612846	no	no	seq.12620.3	PASS	PASS	PASS	PASS	SL011301	Septin-11	Septin-11	55752	SEPTIN11
seq.12621.55	seq.12621.55	0.785163698818008	0.21792363521153	3.602930439628	0.000314649752628063	0.00324801659741157	yes	yes	seq.12621.55	PASS	FAIL	PASS	FAIL	SL008081	PP2AAA	Serine/threonine-protein phosphatase 2A 65 kDa regulatory subunit A alpha isoform	5518	PPP2R1A
seq.12623.84	seq.12623.84	0.592967462421672	0.204531353666275	2.89915189917138	0.00374173572146904	0.0217017943925675	yes	yes	seq.12623.84	PASS	PASS	PASS	PASS	SL019793	JARD2	Protein Jumonji	3720	JARID2
seq.12626.6	seq.12626.6	0.244393869467357	0.215072506104808	1.13633245780035	0.255817451555718	0.395726824345381	no	no	seq.12626.6	PASS	PASS	PASS	PASS	SL019816	SENP7	Sentrin-specific protease 7	57337	SENP7
seq.12627.97	seq.12627.97	0.882198939319502	0.288635953888358	3.05644160900596	0.00223981101337923	0.0150911404608347	yes	yes	seq.12627.97	PASS	PASS	PASS	PASS	SL019821	ATG7	Ubiquitin-like modifier-activating enzyme ATG7	10533	ATG7
seq.12628.31	seq.12628.31	0.155337305879738	0.170848998594259	0.909208173052515	0.363240250821093	0.497194749122392	no	no	seq.12628.31	PASS	PASS	PASS	PASS	SL019826	LANC2	LanC-like protein 2	55915	LANCL2
seq.12630.8	seq.12630.8	0.440445549276029	0.18778020715434	2.34553766848291	0.0189996586327286	0.0739311041107099	yes	no	seq.12630.8	PASS	PASS	PASS	PASS	SL019787	ARFP2	Arfaptin-2	23647	ARFIP2
seq.12633.3	seq.12633.3	0.27338939562191	0.217730907760369	1.25562970564932	0.209250256025655	0.351168144391521	no	no	seq.12633.3	PASS	PASS	PASS	PASS	SL019812	PTN9	Tyrosine-protein phosphatase non-receptor type 9	5780	PTPN9
seq.12634.79	seq.12634.79	0.564769403652829	0.235960086023869	2.39349549819921	0.0166886861269441	0.0672835680180626	yes	no	seq.12634.79	PASS	PASS	PASS	PASS	SL025804	BCAR3:Ras-GEF	Breast cancer anti-estrogen resistance protein 3:Guanine Nucleotide Exchange Factor Domain	8412	BCAR3
seq.12635.9	seq.12635.9	0.541778461992555	0.251446705655921	2.15464529781481	0.0311896014574147	0.104302145216086	yes	no	seq.12635.9	PASS	PASS	PASS	PASS	SL019822	TRDMT	tRNA (cytosine(38)-C(5))-methyltransferase	1787	TRDMT1
seq.12636.113	seq.12636.113	0.379352302625442	0.219307739497879	1.72977161450844	0.0836710878392316	0.198545514253834	no	no	seq.12636.113	PASS	PASS	PASS	PASS	SL019827	SMYD2	N-lysine methyltransferase SMYD2	56950	SMYD2
seq.12637.7	seq.12637.7	0.0564771596642697	0.186011191939739	0.303622373876118	0.761415603921955	0.831477997815771	no	no	seq.12637.7	PASS	PASS	PASS	PASS	SL019832	CACP	Carnitine O-acetyltransferase	1384	CRAT
seq.12641.3	seq.12641.3	0.0998512716651118	0.185239826252244	0.539037817543312	0.589860760406937	0.692326267669425	no	no	seq.12641.3	PASS	PASS	PASS	FAIL	SL019813	I5P2	Type II inositol 1,4,5-trisphosphate 5-phosphatase	3633	INPP5B
seq.12643.4	seq.12643.4	0.153974653607849	0.169722915272635	0.907211930460369	0.364294735908391	0.498139590141167	no	no	seq.12643.4	PASS	FAIL	PASS	FAIL	SL011195	ARRB1	Beta-arrestin-1	408	ARRB1
seq.12644.63	seq.12644.63	0.27338495034451	0.211268948343158	1.29401387420389	0.195660628495957	0.336410841766619	no	no	seq.12644.63	PASS	PASS	PASS	PASS	SL019828	PURA2	Adenylosuccinate synthetase isozyme 2	159	ADSS2
seq.12646.2	seq.12646.2	0.193889017081611	0.206600302874411	0.938474021499732	0.348000861392533	0.483840587720089	no	no	seq.12646.2	PASS	PASS	PASS	PASS	SL013233	RPE	Ribulose-phosphate 3-epimerase	6120	RPE
seq.12651.21	seq.12651.21	0.294956316100944	0.216079669495651	1.36503502059864	0.172242043269923	0.310694434134438	no	no	seq.12651.21	PASS	PASS	PASS	PASS	SL019823	PDK2	[Pyruvate dehydrogenase (acetyl-transferring)] kinase isozyme 2, mitochondrial	5164	PDK2
seq.12653.13	seq.12653.13	0.207222086296827	0.206166316859047	1.0051209598826	0.314838608585116	0.451857824650883	no	no	seq.12653.13	PASS	PASS	PASS	PASS	SL010497	CSNK1G2	Casein kinase I isoform gamma-2	1455	CSNK1G2
seq.12655.30	seq.12655.30	0.655615031289237	0.222118258315175	2.95164853291327	0.00316082483904538	0.0192570965416673	yes	yes	seq.12655.30	PASS	PASS	PASS	PASS	SL010994	SNAB	Beta-soluble NSF attachment protein	63908	NAPB
seq.12656.1	seq.12656.1	0.658103485422885	0.219757662892619	2.99467821399456	0.00274734509610808	0.0174370359870154	yes	yes	seq.12656.1	PASS	PASS	PASS	PASS	SL019807	KLC1	Kinesin light chain 1	3831	KLC1
seq.12657.2	seq.12657.2	0.627487695962236	0.24633538315886	2.54729015343108	0.0108563124874702	0.048884679521769	yes	yes	seq.12657.2	PASS	PASS	PASS	PASS	SL010919	FCL	GDP-L-fucose synthase	7264	TSTA3
seq.12662.82	seq.12662.82	-0.42954624027846	0.172478375518379	-2.4904353313131	0.0127586712138697	0.0550928888800956	yes	no	seq.12662.82	PASS	PASS	PASS	PASS	SL004998	ECH1	Delta(3,5)-Delta(2,4)-dienoyl-CoA isomerase, mitochondrial	1891	ECH1
seq.12663.1	seq.12663.1	0.102812552889173	0.181792220484999	0.565549794236969	0.571699865490186	0.677006485735239	no	no	seq.12663.1	PASS	PASS	PASS	PASS	SL011234	THTR	Thiosulfate sulfurtransferase	7263	TST
seq.12664.19	seq.12664.19	0.721908143564907	0.242123544203166	2.98156937170536	0.00286775066466494	0.0179513316777825	yes	yes	seq.12664.19	PASS	PASS	PASS	PASS	SL014918	PTN13	Tyrosine-protein phosphatase non-receptor type 13	5783	PTPN13
seq.12667.2	seq.12667.2	-0.0510324777118468	0.167351249889292	-0.304942315911033	0.760410086223756	0.831043464189007	no	no	seq.12667.2	PASS	PASS	PASS	PASS	SL009095	GUAD	Guanine deaminase	9615	GDA
seq.12668.7	seq.12668.7	0.562639494683975	0.218028090969124	2.5805825854048	0.00986337614129103	0.0454996044426672	yes	yes	seq.12668.7	PASS	PASS	PASS	PASS	SL019834	VPS4B	Vacuolar protein sorting-associated protein 4B	9525	VPS4B
seq.12669.30	seq.12669.30	0.274079739824752	0.193924407351821	1.41333287319276	0.157557872644235	0.294371243963985	no	no	seq.12669.30	PASS	PASS	PASS	PASS	SL019789	HECW1	E3 ubiquitin-protein ligase HECW1	23072	HECW1
seq.12670.15	seq.12670.15	0.535767711079371	0.212179181846538	2.52507200007432	0.0115674587342488	0.0508726420699959	yes	no	seq.12670.15	PASS	PASS	PASS	PASS	SL019800	RAD1	Cell cycle checkpoint protein RAD1	5810	RAD1
seq.12671.35	seq.12671.35	0.820663368544267	0.268849514952762	3.05250083374137	0.00226943100621044	0.015253141320611	yes	yes	seq.12671.35	PASS	PASS	PASS	PASS	SL019808	ST1B1	Sulfotransferase family cytosolic 1B member 1	27284	SULT1B1
seq.12676.1	seq.12676.1	0.328111232667085	0.204938616825894	1.60102199257953	0.109372048162993	0.235302585725417	no	no	seq.12676.1	PASS	PASS	PASS	PASS	SL019835	PACN1	Protein kinase C and casein kinase substrate in neurons protein 1	29993	PACSIN1
seq.12677.164	seq.12677.164	0.184652804851946	0.162282934708944	1.13784487064596	0.255185264752216	0.395053362608764	no	no	seq.12677.164	PASS	PASS	PASS	PASS	SL006530	FLII	Protein flightless-1 homolog	2314	FLII
seq.12678.66	seq.12678.66	0.452245761101062	0.195599796757428	2.31209729559132	0.0207723221666046	0.0788656312099193	yes	no	seq.12678.66	PASS	PASS	PASS	PASS	SL013011	SNRPA	U1 small nuclear ribonucleoprotein A	6626	SNRPA
seq.12681.63	seq.12681.63	0.331801724097174	0.199002090159211	1.66732783475649	0.095449234785182	0.217132126199472	no	no	seq.12681.63	PASS	PASS	PASS	PASS	SL019819	UBP21	Ubiquitin carboxyl-terminal hydrolase 21	27005	USP21
seq.12682.5	seq.12682.5	0.254038809018635	0.20068329699085	1.26586922194236	0.205559907153581	0.347533452421892	no	no	seq.12682.5	PASS	PASS	PASS	PASS	SL019824	KAT3	Kynurenine--oxoglutarate transaminase 3	56267	KYAT3
seq.12683.156	seq.12683.156	0.194466430958036	0.200537497263612	0.969726029354025	0.332183072394646	0.468757696433094	no	no	seq.12683.156	PASS	PASS	PASS	PASS	SL019830	DPYL5	Dihydropyrimidinase-related protein 5	56896	DPYSL5
seq.12686.15	seq.12686.15	0.152904522590165	0.20072679761595	0.761754406517841	0.446206596841728	0.569829515294558	no	no	seq.12686.15	PASS	PASS	PASS	PASS	SL008788	THTM	3-mercaptopyruvate sulfurtransferase	4357	MPST
seq.12688.115	seq.12688.115	0.3525049026512	0.210957187087198	1.67097839859561	0.0947259446126484	0.216483794343947	no	no	seq.12688.115	PASS	PASS	PASS	PASS	SL019814	KS6A6	Ribosomal protein S6 kinase alpha-6	27330	RPS6KA6
seq.12689.56	seq.12689.56	0.182335921037747	0.170625812625237	1.06863034515317	0.285236269358388	0.424633368614895	no	no	seq.12689.56	PASS	PASS	PASS	PASS	SL011157	ARC1B	Actin-related protein 2/3 complex subunit 1B	10095	ARPC1B
seq.12690.33	seq.12690.33	0.770382672831185	0.202178459323899	3.8104092562947	0.000138736930487276	0.00172115588819929	yes	yes	seq.12690.33	PASS	PASS	PASS	PASS	SL019825	SEP10	Septin-10	151011	SEPTIN10
seq.12691.44	seq.12691.44	-0.0434114740238943	0.174297942761176	-0.249064752780111	0.803310693651235	0.86056643919442	no	no	seq.12691.44	PASS	PASS	PASS	PASS	SL015512	GLYM	Serine hydroxymethyltransferase, mitochondrial	6472	SHMT2
seq.12694.28	seq.12694.28	-0.0861438526538576	0.158782059086902	-0.54252887983214	0.587454217970743	0.690728997747246	no	no	seq.12694.28	PASS	PASS	PASS	PASS	SL019801	DIM1	Probable dimethyladenosine transferase	27292	DIMT1
seq.12695.62	seq.12695.62	0.315352110897477	0.227978135963355	1.38325594059672	0.166586402472271	0.305311694655621	no	no	seq.12695.62	PASS	PASS	PASS	PASS	SL019809	KLH12	Kelch-like protein 12	59349	KLHL12
seq.12696.166	seq.12696.166	0.374272044425796	0.220217573560191	1.69955575467958	0.0892145188009297	0.207522377704033	no	no	seq.12696.166	PASS	PASS	PASS	PASS	SL019815	ANM3	Protein arginine N-methyltransferase 3	10196	PRMT3
seq.12697.30	seq.12697.30	-0.0126228051738935	0.178268103095334	-0.0708079850221053	0.943550576650388	0.962740113052673	no	no	seq.12697.30	PASS	PASS	PASS	FAIL	SL010809	PI42A	Phosphatidylinositol 5-phosphate 4-kinase type-2 alpha	5305	PIP4K2A
seq.12698.72	seq.12698.72	0.515634811640081	0.243141167092974	2.12072195673433	0.0339452076601348	0.110808013787946	yes	no	seq.12698.72	PASS	PASS	PASS	PASS	SL006395	IMA4	Importin subunit alpha-3	3840	KPNA4
seq.12700.9	seq.12700.9	0.339393323195964	0.223333007850818	1.51967381114874	0.128592976770144	0.259701799892749	no	no	seq.12700.9	PASS	PASS	PASS	PASS	SL007279	ACLY	ATP-citrate synthase	47	ACLY
seq.12701.1	seq.12701.1	0.379406791815849	0.176940353630882	2.14426378172237	0.032011757080712	0.106182650659641	yes	no	seq.12701.1	PASS	PASS	PASS	PASS	SL019791	EIF1B	Eukaryotic translation initiation factor 1b	10289	EIF1B
seq.12703.6	seq.12703.6	0.171771930545377	0.191187913346975	0.898445553059826	0.368948060083905	0.501743683002497	no	no	seq.12703.6	PASS	PASS	PASS	PASS	SL019810	NEK7	Serine/threonine-protein kinase Nek7	140609	NEK7
seq.12706.2	seq.12706.2	0.549425352068896	0.213015049195061	2.57927951168267	0.00990066401209266	0.0455947245876759	yes	yes	seq.12706.2	PASS	FAIL	PASS	PASS	SL007478	MRCKA	Serine/threonine-protein kinase MRCK alpha	8476	CDC42BPA
seq.12707.26	seq.12707.26	0.390355581810227	0.19933195123285	1.95831917259582	0.0501925724491044	0.14384681187483	no	no	seq.12707.26	PASS	PASS	PASS	PASS	SL008196	DPYL3	Dihydropyrimidinase-related protein 3	1809	DPYSL3
seq.12708.91	seq.12708.91	0.239284896235885	0.209669641430432	1.14124722398249	0.253767057544204	0.394084465462486	no	no	seq.12708.91	PASS	PASS	PASS	PASS	SL019851	LMBL2	Lethal(3)malignant brain tumor-like protein 2	83746	L3MBTL2
seq.12709.63	seq.12709.63	0.094656035788499	0.173844240600941	0.544487614092327	0.586105969384734	0.689736665627851	no	no	seq.12709.63	PASS	PASS	PASS	PASS	SL008266	H1X	Histone H1x	8971	H1-10
seq.12711.19	seq.12711.19	0.472868110384282	0.238312718936553	1.98423362586105	0.0472298015974674	0.138328150569679	yes	no	seq.12711.19	PASS	PASS	PASS	PASS	SL007244	CXA8	Gap junction alpha-8 protein	2703	GJA8
seq.12712.9	seq.12712.9	0.0641989315023414	0.182679333379171	0.35142963527839	0.725266052721851	0.802737320340127	no	no	seq.12712.9	PASS	PASS	PASS	PASS	SL019881	HM20A	High mobility group protein 20A	10363	HMG20A
seq.12716.3	seq.12716.3	0.354278900697951	0.216732762771757	1.63463472788858	0.10212564304651	0.226481310542138	no	no	seq.12716.3	PASS	PASS	PASS	PASS	SL015364	ZN175	Zinc finger protein 175	7728	ZNF175
seq.12718.43	seq.12718.43	0.089834751746953	0.184264374352489	0.487531852332472	0.625881475955191	0.72255698564061	no	no	seq.12718.43	PASS	PASS	PASS	PASS	SL010814	PIN4	Peptidyl-prolyl cis-trans isomerase NIMA-interacting 4	5303	PIN4
seq.12720.71	seq.12720.71	0.316843658705238	0.208733783950007	1.51793184940836	0.129031579907063	0.260011703009776	no	no	seq.12720.71	PASS	PASS	PASS	PASS	SL019882	UBQL4	Ubiquilin-4	56893	UBQLN4
seq.12724.81	seq.12724.81	0.0147692328073339	0.176977234551057	0.0834527268142674	0.933491564750131	0.9546041777099	no	no	seq.12724.81	PASS	PASS	PASS	PASS	SL005468	CIRBP	Cold-inducible RNA-binding protein	1153	CIRBP
seq.12727.7	seq.12727.7	0.383221170907964	0.161087321265077	2.37896544494246	0.0173613033660562	0.0694833143494465	yes	no	seq.12727.7	PASS	PASS	PASS	PASS	SL019877	FPRP	Prostaglandin F2 receptor negative regulator	5738	PTGFRN
seq.12729.12	seq.12729.12	0.188086971072727	0.204154110338043	0.92129896753628	0.356894360014857	0.489978337028629	no	no	seq.12729.12	PASS	PASS	PASS	PASS	SL019892	PSMG3	Proteasome assembly chaperone 3	84262	PSMG3
seq.12735.39	seq.12735.39	0.262965405824048	0.21136382308973	1.24413630478482	0.213449401353387	0.356030998415969	no	no	seq.12735.39	PASS	PASS	PASS	PASS	SL007039	CSDE1	Cold shock domain-containing protein E1	7812	CSDE1
seq.12737.12	seq.12737.12	0.255071060230544	0.192052150286037	1.32813436272725	0.184133723294364	0.323297689391356	no	no	seq.12737.12	PASS	PASS	PASS	PASS	SL015520	PLSI	Plastin-1	5357	PLS1
seq.12738.43	seq.12738.43	0.13206463734146	0.191728369093539	0.6888111444636	0.490942121532146	0.606855930163211	no	no	seq.12738.43	PASS	PASS	PASS	PASS	SL019897	NISCH	Nischarin	11188	NISCH
seq.12740.55	seq.12740.55	0.143673554579926	0.196454142363212	0.731333800609289	0.464575289577656	0.586183443099482	no	no	seq.12740.55	PASS	PASS	PASS	PASS	SL019853	FEV	Protein FEV	54738	FEV
seq.12747.89	seq.12747.89	0.0410878192883767	0.176358669276497	0.232978732811591	0.815777920157231	0.869834535408344	no	no	seq.12747.89	PASS	PASS	PASS	PASS	SL010231	RBM3	RNA-binding protein 3	5935	RBM3
seq.12750.9	seq.12750.9	0.48519679212507	0.22334366693184	2.17242243216658	0.0298238145287566	0.101282488694492	yes	no	seq.12750.9	PASS	PASS	PASS	PASS	SL004122	LFA-1 beta-2	Integrin beta-2	3689	ITGB2
seq.12753.6	seq.12753.6	0.134061641297896	0.195286705300485	0.686486266904942	0.492406521429447	0.608253799670468	no	no	seq.12753.6	PASS	PASS	PASS	PASS	SL025795	APBB2:PID 1	Amyloid beta A4 precursor protein-binding family B member 2:Phosphotyrosine Interaction Domain 1	323	APBB2
seq.12756.3	seq.12756.3	0.70021022204675	0.211118161559185	3.31667449581524	0.000910956812349223	0.00760421682297711	yes	yes	seq.12756.3	PASS	PASS	PASS	PASS	SL019855	BACH2	Transcription regulator protein BACH2	60468	BACH2
seq.12758.47	seq.12758.47	0.407861661123484	0.199997743847743	2.03933131082712	0.0414169727332449	0.126457855328248	yes	no	seq.12758.47	PASS	PASS	PASS	PASS	SL019871	GRID2	Glutamate receptor ionotropic, delta-2	2895	GRID2
seq.12760.34	seq.12760.34	0.114346844293768	0.189728436237848	0.602686906407745	0.546716993657586	0.653738779463393	no	no	seq.12760.34	PASS	PASS	PASS	PASS	SL019886	ZN774	Zinc finger protein 774	342132	ZNF774
seq.12761.12	seq.12761.12	0.775525217294127	0.24391515059619	3.17948768413339	0.00147535638806713	0.0109076686474531	yes	yes	seq.12761.12	PASS	PASS	PASS	PASS	SL025796	APBB2:PID 2	Amyloid beta A4 precursor protein-binding family B member 2:Phosphotyrosine Interaction Domain 2	323	APBB2
seq.12763.69	seq.12763.69	0.735391350304727	0.196149556664659	3.74913592877482	0.000177444894164238	0.00206944250757415	yes	yes	seq.12763.69	PASS	PASS	PASS	PASS	SL019908	ZN334	Zinc finger protein 334	55713	ZNF334
seq.12764.3	seq.12764.3	-0.303875980274956	0.149814928874397	-2.0283424526385	0.0425253090365515	0.12866944906478	yes	no	seq.12764.3	PASS	PASS	PASS	PASS	SL019856	ELMO1	Engulfment and cell motility protein 1	9844	ELMO1
seq.12768.3	seq.12768.3	0.380466857712623	0.236004360117547	1.61211791817373	0.106936282312573	0.232438776532415	no	no	seq.12768.3	PASS	PASS	PASS	PASS	SL019887	PPR3B	Protein phosphatase 1 regulatory subunit 3B	79660	PPP1R3B
seq.12771.19	seq.12771.19	-0.017593078485749	0.171856327841738	-0.102370850737312	0.918462319835959	0.943821816645855	no	no	seq.12771.19	PASS	PASS	PASS	PASS	SL011309	ZN180	Zinc finger protein 180	7733	ZNF180
seq.12774.12	seq.12774.12	0.761485591638694	0.262524582464472	2.90062585564438	0.00372418250671719	0.0217017943925675	yes	yes	seq.12774.12	PASS	PASS	PASS	PASS	SL019873	HCN1	Potassium/sodium hyperpolarization-activated cyclic nucleotide-gated channel 1	348980	HCN1
seq.12777.11	seq.12777.11	0.145627148349701	0.198655684651169	0.733063081509179	0.463519955932458	0.585501356004746	no	no	seq.12777.11	PASS	PASS	PASS	PASS	SL013086	SF01	Splicing factor 1	7536	SF1
seq.12779.30	seq.12779.30	0.510597169339445	0.228791977186317	2.23170923919085	0.0256341862141655	0.0913645816141366	yes	no	seq.12779.30	PASS	PASS	PASS	PASS	SL019909	PRDM4	PR domain zinc finger protein 4	11108	PRDM4
seq.12781.2	seq.12781.2	0.205292660056741	0.202819697255358	1.01219291239879	0.311445824368486	0.449701796020055	no	no	seq.12781.2	PASS	PASS	PASS	PASS	SL014970	TRBP2	RISC-loading complex subunit TARBP2	6895	TARBP2
seq.12784.10	seq.12784.10	0.781879022288727	0.241210355202177	3.24148199041195	0.00118909947250932	0.00934707358347483	yes	yes	seq.12784.10	PASS	PASS	PASS	PASS	SL025797	APBB3:PID 1	Amyloid beta A4 precursor protein-binding family B member 3:Phosphotyrosine Interaction Domain 1,Isoform II	10307	APBB3
seq.12785.49	seq.12785.49	0.058268492152758	0.1805847109153	0.322665699977712	0.746948431249621	0.820758157735826	no	no	seq.12785.49	PASS	PASS	PASS	PASS	SL009382	KAISO	Transcriptional regulator Kaiso	10009	ZBTB33
seq.12788.6	seq.12788.6	0.121767411140317	0.190009122813301	0.640850340959486	0.521619922339368	0.63262748727969	no	no	seq.12788.6	PASS	PASS	PASS	PASS	SL019859	SGF29	SAGA-associated factor 29 homolog	112869	SGF29
seq.12790.10	seq.12790.10	0.147522207215698	0.196319682690176	0.751438700359512	0.452388679304466	0.575184397972282	no	no	seq.12790.10	PASS	PASS	PASS	PASS	SL019874	CCD51	Coiled-coil domain-containing protein 51	79714	CCDC51
seq.12793.4	seq.12793.4	0.238401686917087	0.195685646280799	1.21828908480591	0.223114136488809	0.366233855604643	no	no	seq.12793.4	PASS	PASS	PASS	PASS	SL019894	PIWL1	Piwi-like protein 1	9271	PIWIL1
seq.12794.6	seq.12794.6	0.257675651355376	0.208827985532426	1.2339134081977	0.217235172668862	0.360258754068307	no	no	seq.12794.6	PASS	PASS	PASS	PASS	SL019902	NALP4	NACHT, LRR and PYD domains-containing protein 4	147945	NLRP4
seq.12795.2	seq.12795.2	0.270933631355597	0.211472701603441	1.28117543919999	0.20013205091242	0.341949547327249	no	no	seq.12795.2	PASS	PASS	PASS	PASS	SL019910	ZN566	Zinc finger protein 566	84924	ZNF566
seq.12796.44	seq.12796.44	0.12257372281226	0.187569128505933	0.653485591091731	0.51344327561521	0.625551167316095	no	no	seq.12796.44	PASS	PASS	PASS	FAIL	SL019860	NUDT3	Diphosphoinositol polyphosphate phosphohydrolase 1	11165	NUDT3
seq.12798.46	seq.12798.46	0.310768037262907	0.209789992205109	1.48132918065544	0.138518876192371	0.272113742064079	no	no	seq.12798.46	PASS	PASS	PASS	PASS	SL019875	S4A8	Electroneutral sodium bicarbonate exchanger 1	9498	SLC4A8
seq.12799.65	seq.12799.65	0.133933729355609	0.189401301962833	0.707142601278905	0.479477864109867	0.596865391250303	no	no	seq.12799.65	PASS	PASS	PASS	PASS	SL019880	DJC27	DnaJ homolog subfamily C member 27	51277	DNAJC27
seq.12801.33	seq.12801.33	0.205968878843345	0.196576918524917	1.04777753354211	0.294741115774457	0.432893595812632	no	no	seq.12801.33	PASS	PASS	PASS	PASS	SL019895	IRF2	Interferon regulatory factor 2	3660	IRF2
seq.12803.9	seq.12803.9	0.0623228701239252	0.180424641696816	0.345423272219389	0.729776183935121	0.806261208059178	no	no	seq.12803.9	PASS	PASS	PASS	PASS	SL019911	ZN329	Zinc finger protein 329	79673	ZNF329
seq.12804.5	seq.12804.5	0.239241513931043	0.207546607107784	1.15271223781943	0.249028516710672	0.389935608163735	no	no	seq.12804.5	PASS	PASS	PASS	PASS	SL019919	GMEB2	Glucocorticoid modulatory element-binding protein 2	26205	GMEB2
seq.12807.89	seq.12807.89	0.558285176754066	0.180226094584966	3.09769336143977	0.00195033116553729	0.0136100278146104	yes	yes	seq.12807.89	PASS	PASS	PASS	PASS	SL019940	RHG30	Rho GTPase-activating protein 30	257106	ARHGAP30
seq.12808.103	seq.12808.103	0.373729855927176	0.202664173209796	1.84408447733035	0.0651708297604695	0.168661120917469	no	no	seq.12808.103	PASS	PASS	PASS	PASS	SL013301	CHSP1	Calcium-regulated heat-stable protein 1	23589	CARHSP1
seq.12811.55	seq.12811.55	0.288148896329951	0.213887980491466	1.34719536678896	0.177917319775819	0.317051164864077	no	no	seq.12811.55	PASS	PASS	PASS	PASS	SL019912	ZN415	Zinc finger protein 415	55786	ZNF415
seq.12812.25	seq.12812.25	-0.285754083537629	0.151903422592683	-1.88115632064365	0.0599506575018377	0.160386331145503	no	no	seq.12812.25	PASS	PASS	PASS	PASS	SL009425	ACYP2	Acylphosphatase-2	98	ACYP2
seq.12814.17	seq.12814.17	0.245544190671268	0.207404460844799	1.1838905955596	0.236456373395827	0.378376060649539	no	no	seq.12814.17	PASS	PASS	PASS	PASS	SL019933	RBM40	RNA-binding protein 40	55599	RNPC3
seq.12815.9	seq.12815.9	0.445945423539231	0.234657581613258	1.90040918547519	0.0573794424252447	0.156302743183892	no	no	seq.12815.9	PASS	PASS	PASS	PASS	SL008104	SYIC	Isoleucine--tRNA ligase, cytoplasmic	3376	IARS1
seq.12817.1	seq.12817.1	0.69316274268954	0.216909052186018	3.19563769102219	0.00139522192524858	0.0103995356308378	yes	yes	seq.12817.1	PASS	PASS	PASS	PASS	SL019954	GEM	GTP-binding protein GEM	2669	GEM
seq.12818.159	seq.12818.159	0.490004016774425	0.211403413740447	2.31786236610178	0.0204568023346513	0.0782104581222063	yes	no	seq.12818.159	PASS	PASS	PASS	PASS	SL019965	UT2	Urea transporter 2	8170	SLC14A2
seq.12820.1	seq.12820.1	0.442396260807658	0.224628263278226	1.96945947206876	0.048900352148762	0.141512829629078	yes	no	seq.12820.1	PASS	PASS	PASS	PASS	SL019920	GRAP	GRB2-related adapter protein	10750	GRAP
seq.12821.6	seq.12821.6	0.364717816652098	0.199982016749094	1.82375306830558	0.0681894119577447	0.174003858591801	no	no	seq.12821.6	PASS	PASS	PASS	PASS	SL019926	NAL10	NACHT, LRR and PYD domains-containing protein 10	338322	NLRP10
seq.12825.18	seq.12825.18	0.153486782959659	0.188293540254754	0.815146301630941	0.414988570901601	0.542509551111747	no	no	seq.12825.18	PASS	PASS	PASS	PASS	SL019955	DP13A	DCC-interacting protein 13-alpha	26060	APPL1
seq.12826.5	seq.12826.5	0.128653598390005	0.194572115578478	0.66121292872572	0.508475771156377	0.622041032302069	no	no	seq.12826.5	PASS	PASS	PASS	PASS	SL019966	SC5A5	Sodium/iodide cotransporter	6528	SLC5A5
seq.12827.37	seq.12827.37	0.396583570641513	0.220573642140567	1.79796446571244	0.072182639051272	0.179986389306314	no	no	seq.12827.37	PASS	PASS	PASS	PASS	SL014817	RGS3	Regulator of G-protein signaling 3	5998	RGS3
seq.12831.21	seq.12831.21	0.921098037162341	0.245713829700803	3.74866175942938	0.000177780657751755	0.00206944250757415	yes	yes	seq.12831.21	PASS	PASS	PASS	PASS	SL015132	TESC	Calcineurin B homologous protein 3	54997	TESC
seq.12832.10	seq.12832.10	0.25872242712025	0.212530262206912	1.21734394167531	0.223473382173303	0.366553640231287	no	no	seq.12832.10	PASS	PASS	PASS	PASS	SL019949	ASH2L	Set1/Ash2 histone methyltransferase complex subunit ASH2	9070	ASH2L
seq.12834.3	seq.12834.3	0.261310135814333	0.207530003003377	1.25914389260661	0.207978363006528	0.349892258305263	no	no	seq.12834.3	PASS	PASS	PASS	PASS	SL019967	KCNF1	Potassium voltage-gated channel subfamily F member 1	3754	KCNF1
seq.12835.101	seq.12835.101	0.313678140062567	0.219874450031604	1.4266238756594	0.153688338451899	0.290422029154105	no	no	seq.12835.101	PASS	PASS	PASS	PASS	SL019914	PYDC1	Pyrin domain-containing protein 1	260434	PYDC1
seq.12842.43	seq.12842.43	0.927372508801185	0.215554619809905	4.30226227403069	1.6906302036967e-05	0.000316761570014542	yes	yes	seq.12842.43	PASS	PASS	PASS	PASS	SL019968	STX10	Syntaxin-10	8677	STX10
seq.12843.6	seq.12843.6	0.18554003987789	0.195419400659717	0.94944534294714	0.342394158162443	0.478599499056393	no	no	seq.12843.6	PASS	PASS	PASS	PASS	SL019915	ZN410	Zinc finger protein 410	57862	ZNF410
seq.12844.10	seq.12844.10	-0.0150060871826667	0.172809771074503	-0.0868358721232097	0.930801973475353	0.952744171540441	no	no	seq.12844.10	PASS	PASS	PASS	PASS	SL006067	BAG4	BAG family molecular chaperone regulator 4	9530	BAG4
seq.12845.18	seq.12845.18	0.16737169623252	0.19681811213358	0.850387672242913	0.395109587709818	0.525053328724901	no	no	seq.12845.18	PASS	PASS	PASS	PASS	SL011225	SNX17	Sorting nexin-17	9784	SNX17
seq.12846.3	seq.12846.3	0.290998099356195	0.224803301068393	1.29445652253862	0.19550777775338	0.336262777227353	no	no	seq.12846.3	PASS	PASS	PASS	PASS	SL019936	FBXL5	F-box/LRR-repeat protein 5	26234	FBXL5
seq.12847.27	seq.12847.27	0.117984205349613	0.187873954694057	0.627996603050934	0.530006165295861	0.639114774153329	no	no	seq.12847.27	PASS	PASS	PASS	PASS	SL019942	MCE1	mRNA-capping enzyme	8732	RNGTT
seq.12849.25	seq.12849.25	0.07553564725764	0.188535649622228	0.400643843267795	0.688682361369958	0.774278118649334	no	no	seq.12849.25	PASS	PASS	PASS	PASS	SL019958	GSKIP	GSK3-beta interaction protein	51527	GSKIP
seq.12853.112	seq.12853.112	-0.130154043657295	0.171466961735193	-0.759061934381853	0.447815508574962	0.57109525580737	no	no	seq.12853.112	PASS	PASS	PASS	PASS	SL019937	TMOD2	Tropomodulin-2	29767	TMOD2
seq.12855.16	seq.12855.16	0.718339507569161	0.187809914432885	3.82482208001785	0.000130866560575986	0.0016309133323718	yes	yes	seq.12855.16	PASS	PASS	PASS	PASS	SL011299	CT032	Cas scaffolding protein family member 4	57091	CASS4
seq.12856.14	seq.12856.14	0.649732970922901	0.238449496550082	2.72482425135436	0.00643357229927177	0.0326512746283078	yes	yes	seq.12856.14	PASS	PASS	PASS	PASS	SL019959	TM237	Transmembrane protein 237	65062	TMEM237
seq.12860.7	seq.12860.7	0.27307650494394	0.209107703825829	1.30591317272267	0.191582086434159	0.332217304241295	no	no	seq.12860.7	PASS	PASS	PASS	PASS	SL006617	cAMP-regulated phosphoprotein 21	cAMP-regulated phosphoprotein 21	10777	ARPP21
seq.12861.13	seq.12861.13	-0.0171845624177262	0.179219675109615	-0.0958854679722844	0.92361153627449	0.947511478521983	no	no	seq.12861.13	PASS	PASS	PASS	PASS	SL006759	TMOD3	Tropomodulin-3	29766	TMOD3
seq.12862.14	seq.12862.14	0.154904671880977	0.189610867614302	0.816960935994858	0.413950752476112	0.541541025059017	no	no	seq.12862.14	PASS	PASS	PASS	PASS	SL014945	CASL	Enhancer of filamentation 1	4739	NEDD9
seq.12864.9	seq.12864.9	0.333117284964281	0.2120772912585	1.57073528706214	0.116244149091343	0.244022930638171	no	no	seq.12864.9	PASS	PASS	PASS	PASS	SL019960	NIPA4	Magnesium transporter NIPA4	348938	NIPAL4
seq.12867.40	seq.12867.40	0.476552872299588	0.223700604490042	2.13031553216389	0.0331455720804624	0.108978019742914	yes	no	seq.12867.40	PASS	PASS	PASS	PASS	SL019922	DYLT3	Dynein light chain Tctex-type 3	6990	DYNLT3
seq.12872.35	seq.12872.35	0.248325185612677	0.215220838565899	1.15381571444181	0.248575730168418	0.38933805317819	no	no	seq.12872.35	PASS	PASS	PASS	PASS	SL019961	CNGA2	Cyclic nucleotide-gated olfactory channel	1260	CNGA2
seq.12873.11	seq.12873.11	0.535561883162721	0.201631439427365	2.65614273589338	0.00790401516580841	0.0383735361772613	yes	yes	seq.12873.11	PASS	PASS	PASS	PASS	SL007131	LEUK	Leukosialin	6693	SPN
seq.12875.28	seq.12875.28	-0.0614929594230444	0.171378711764019	-0.35881329011107	0.719734769774144	0.799039960518332	no	no	seq.12875.28	PASS	PASS	PASS	PASS	SL019923	UBTD2	Ubiquitin domain-containing protein 2	92181	UBTD2
seq.12876.39	seq.12876.39	0.207006635984389	0.207775237732164	0.996300801981195	0.319104014248217	0.455827170222453	no	no	seq.12876.39	PASS	PASS	PASS	PASS	SL007787	SPEF1	Sperm flagellar protein 1	25876	SPEF1
seq.12879.5	seq.12879.5	0.255367262203888	0.211300270345403	1.20855151669447	0.226835192516694	0.369679874369626	no	no	seq.12879.5	PASS	PASS	PASS	PASS	SL003759	p107	Retinoblastoma-like protein 1	5933	RBL1
seq.12880.1	seq.12880.1	0.139039867977541	0.192338221234727	0.722892553986237	0.469745898510811	0.590528449161913	no	no	seq.12880.1	PASS	PASS	PASS	PASS	SL019962	SV2A	Synaptic vesicle glycoprotein 2A	9900	SV2A
seq.12888.18	seq.12888.18	0.364241295253825	0.186729449225255	1.95063658552559	0.0511002918672881	0.145837087535698	no	no	seq.12888.18	PASS	PASS	PASS	PASS	SL012382	SAP30	Histone deacetylase complex subunit SAP30	8819	SAP30
seq.12891.1	seq.12891.1	0.663988662710997	0.231599028095009	2.86697516899168	0.00414415526332649	0.0235193707942523	yes	yes	seq.12891.1	PASS	PASS	PASS	PASS	SL019924	MILK2	MICAL-like protein 2	79778	MICALL2
seq.12892.10	seq.12892.10	0.503843399463985	0.238936696168233	2.10868990633919	0.0349713566572806	0.113145057523349	yes	no	seq.12892.10	PASS	PASS	PASS	PASS	SL019931	SYTL1	Synaptotagmin-like protein 1	84958	SYTL1
seq.12893.159	seq.12893.159	0.282161550540603	0.181021993904681	1.55871418966459	0.119064041798644	0.247774580707638	no	no	seq.12893.159	PASS	PASS	PASS	PASS	SL025892	IP16:HIN 2	Gamma-interferon-inducible protein 16:Isoform 2, Hematopoietic expression, interferon-inducible nature, and nuclear localization 2	3428	IFI16
seq.12894.3	seq.12894.3	0.558773240007964	0.241961805030971	2.30934481554409	0.0209244546493873	0.0791213008526066	yes	no	seq.12894.3	PASS	PASS	PASS	PASS	SL019946	PAXI1	PAX-interacting protein 1	22976	PAXIP1
seq.12895.28	seq.12895.28	0.84271577185025	0.197744959977324	4.26162958563843	2.02941620658065e-05	0.000366433533538045	yes	yes	seq.12895.28	PASS	PASS	PASS	PASS	SL019952	DGKB	Diacylglycerol kinase beta	1607	DGKB
seq.12916.3	seq.12916.3	0.338085756778189	0.213096883820329	1.58653543269663	0.112617901017854	0.239437811110495	no	no	seq.12916.3	PASS	PASS	PASS	PASS	SL019344	MTCP1	Protein p13 MTCP-1	4515	MTCP1
seq.12923.51	seq.12923.51	0.437532827409303	0.200146056705128	2.18606768782817	0.0288106535682711	0.0986994900889238	yes	no	seq.12923.51	PASS	PASS	PASS	PASS	SL005401	Keratin 17	Keratin, type I cytoskeletal 17	3872	KRT17
seq.12934.1	seq.12934.1	0.816121372452582	0.191775832222106	4.2556007344418	2.08488469043104e-05	0.000372063645981966	yes	yes	seq.12934.1	PASS	PASS	PASS	PASS	SL015312	HERC5	E3 ISG15--protein ligase HERC5	51191	HERC5
seq.12936.38	seq.12936.38	0.3138567934308	0.212072594844074	1.47994979578367	0.138886645194153	0.272576714600996	no	no	seq.12936.38	PASS	PASS	PASS	PASS	SL019347	RLBP1	Retinaldehyde-binding protein 1	6017	RLBP1
seq.12940.35	seq.12940.35	-0.353071693483595	0.153530605202718	-2.29968280928357	0.0214661967463937	0.0804945595610143	yes	no	seq.12940.35	PASS	PASS	PASS	PASS	SL010891	AL3B1	Aldehyde dehydrogenase family 3 member B1	221	ALDH3B1
seq.12957.62	seq.12957.62	0.430674852461718	0.226750431011713	1.89933421753659	0.0575205466284796	0.156451971106164	no	no	seq.12957.62	PASS	PASS	PASS	PASS	SL008041	UCR6	Cytochrome b-c1 complex subunit 7	7381	UQCRB
seq.12968.2	seq.12968.2	-0.0549087419878667	0.181743323237283	-0.302122471460358	0.762558702652877	0.832061958957696	no	no	seq.12968.2	PASS	PASS	PASS	PASS	SL008213	CSRP2	Cysteine and glycine-rich protein 2	1466	CSRP2
seq.12970.35	seq.12970.35	0.138756120673567	0.199657559703816	0.694970532943534	0.48707376844779	0.60412164751255	no	no	seq.12970.35	PASS	PASS	PASS	PASS	SL007715	STAU2	Double-stranded RNA-binding protein Staufen homolog 2	27067	STAU2
seq.12976.49	seq.12976.49	-0.106774584131689	0.173095810508421	-0.616852503928714	0.53733201717887	0.645453673713462	no	no	seq.12976.49	PASS	PASS	PASS	PASS	SL001913	Vinexin b	Vinexin b	10174	SORBS3
seq.12980.31	seq.12980.31	0.217561967269367	0.20437455654191	1.06452569708574	0.287090619696997	0.426508628472282	no	no	seq.12980.31	PASS	PASS	PASS	PASS	SL019459	RBM22	Pre-mRNA-splicing factor RBM22	55696	RBM22
seq.12993.21	seq.12993.21	0.090259829929502	0.187850121259491	0.480488536948132	0.630880052220295	0.726029609948935	no	no	seq.12993.21	PASS	PASS	PASS	FAIL	SL016487	NPL4	Nuclear protein localization protein 4 homolog	55666	NPLOC4
seq.13013.41	seq.13013.41	0.0824033697220863	0.190614665815344	0.432303408395205	0.665520910269718	0.754260891123422	no	no	seq.13013.41	PASS	PASS	PASS	PASS	SL019524	PRKN2	E3 ubiquitin-protein ligase parkin	5071	PRKN
seq.13022.20	seq.13022.20	0.456381859293432	0.197627011820051	2.30930911260748	0.0209264343508905	0.0791213008526066	yes	no	seq.13022.20	PASS	PASS	PASS	PASS	SL019515	P5I11	Tumor protein p53-inducible protein 11	9537	TP53I11
seq.13025.4	seq.13025.4	0.309838557446653	0.20975891941578	1.477117437054	0.139644160189665	0.273538560829808	no	no	seq.13025.4	PASS	PASS	PASS	PASS	SL019541	FRS2	Fibroblast growth factor receptor substrate 2	10818	FRS2
seq.13027.20	seq.13027.20	0.0458045640370565	0.180797004094713	0.253348025684436	0.799999287160529	0.85866374762919	no	no	seq.13027.20	PASS	PASS	PASS	PASS	SL019531	CBX7	Chromobox protein homolog 7	23492	CBX7
seq.13032.1	seq.13032.1	0.436936632428255	0.230889166520862	1.89240854827537	0.0584365679604146	0.157839036738421	no	no	seq.13032.1	PASS	PASS	PASS	PASS	SL014943	BECN1	Beclin-1	8678	BECN1
seq.13039.1	seq.13039.1	0.290286575399122	0.195788686092189	1.48265245144164	0.138166773749454	0.271910222727793	no	no	seq.13039.1	PASS	PASS	PASS	PASS	SL019546	PP1R8	Nuclear inhibitor of protein phosphatase 1	5511	PPP1R8
seq.13041.47	seq.13041.47	0.240335848932255	0.205895920105202	1.16726863169244	0.243101902251607	0.384507229609293	no	no	seq.13041.47	PASS	PASS	PASS	PASS	SL007634	TRAF4	TNF receptor-associated factor 4	9618	TRAF4
seq.13043.157	seq.13043.157	0.2890921249728	0.212708655002076	1.35909902194614	0.174115212733799	0.31280865306611	no	no	seq.13043.157	PASS	PASS	PASS	PASS	SL007491	ATAD2	ATPase family AAA domain-containing protein 2	29028	ATAD2
seq.13053.6	seq.13053.6	0.420256833831481	0.205879062345234	2.04128010417476	0.0412229934973703	0.12606539822477	yes	no	seq.13053.6	PASS	PASS	PASS	PASS	SL015342	S6A14	Sodium- and chloride-dependent neutral and basic amino acid transporter B(0+)	11254	SLC6A14
seq.13059.33	seq.13059.33	0.289375258073079	0.203151074689265	1.42443380383639	0.154320934608517	0.290908653708787	no	no	seq.13059.33	PASS	FAIL	PASS	FAIL	SL019557	RIFK	Riboflavin kinase	55312	RFK
seq.13068.139	seq.13068.139	0.176713674226431	0.175570771386289	1.00650964184482	0.314170475898671	0.451491114694413	no	no	seq.13068.139	PASS	PASS	PASS	PASS	SL006984	CCS	Copper chaperone for superoxide dismutase	9973	CCS
seq.13073.14	seq.13073.14	0.272800967694394	0.173365920033438	1.57355590788419	0.115590153549463	0.243287904528002	no	no	seq.13073.14	PASS	PASS	PASS	PASS	SL019559	AN32A	Acidic leucine-rich nuclear phosphoprotein 32 family member A	8125	ANP32A
seq.13076.4	seq.13076.4	0.347342393763881	0.226958447447851	1.53042284907104	0.125912096819914	0.256751651272688	no	no	seq.13076.4	PASS	PASS	PASS	PASS	SL018149	FXR1	Fragile X mental retardation syndrome-related protein 1	8087	FXR1
seq.13082.9	seq.13082.9	0.240371516438501	0.202711834773142	1.18577939323328	0.235709431439648	0.377728851612862	no	no	seq.13082.9	PASS	PASS	PASS	PASS	SL011294	UN45A	Protein unc-45 homolog A	55898	UNC45A
seq.13085.18	seq.13085.18	0.262925249948211	0.208109205329925	1.26340038409826	0.206445326187398	0.348384447739437	no	no	seq.13085.18	PASS	PASS	PASS	PASS	SL025874	GLP1R:CD	Glucagon-like peptide 1 receptor:Cytoplasmic domain	2740	GLP1R
seq.13088.397	seq.13088.397	-0.613204266866059	0.140593785380237	-4.36153180745253	1.29155015491982e-05	0.000256017061506026	yes	yes	seq.13088.397	PASS	PASS	PASS	PASS	SL000137	BTC	Betacellulin	685	BTC
seq.13089.6	seq.13089.6	0.447552080800529	0.231281018709005	1.93510078474548	0.0529779292516355	0.149095808094495	no	no	seq.13089.6	PASS	PASS	PASS	PASS	SL003349	HIF-1a	Hypoxia-inducible factor 1-alpha	3091	HIF1A
seq.13090.17	seq.13090.17	0.125031646901038	0.181253308984267	0.689817182382536	0.490309161892295	0.606484608797818	no	no	seq.13090.17	PASS	PASS	PASS	PASS	SL004827	S100A6	Protein S100-A6	6277	S100A6
seq.13095.51	seq.13095.51	-0.0610446892542182	0.178190618589639	-0.342580825732471	0.731913828957172	0.808296438882658	no	no	seq.13095.51	PASS	PASS	PASS	PASS	SL005357	PSP	Lithostathine-1-alpha	5967	REG1A
seq.13097.11	seq.13097.11	0.478159317832107	0.213929480821612	2.23512587416985	0.0254090861535196	0.0906804372771726	yes	no	seq.13097.11	PASS	PASS	PASS	PASS	SL003774	Apoptosis regulator Bcl-W	Bcl-2-like protein 2	599	BCL2L2
seq.13098.93	seq.13098.93	-0.388436217738243	0.16538852568499	-2.34862857703977	0.0188426923209566	0.0735295076233621	yes	no	seq.13098.93	PASS	PASS	PASS	PASS	SL003320	VEGF-D	Vascular endothelial growth factor D	2277	VEGFD
seq.13101.60	seq.13101.60	0.0658102578628662	0.185797870515843	0.35420350986883	0.723186373395784	0.801245979920683	no	no	seq.13101.60	PASS	PASS	PASS	PASS	SL007631	SOST	Sclerostin	50964	SOST
seq.13102.1	seq.13102.1	0.063329545789483	0.174880458840162	0.362130487359741	0.717254521957284	0.797681438631109	no	no	seq.13102.1	PASS	PASS	PASS	PASS	SL012769	FAM3D	Protein FAM3D	131177	FAM3D
seq.13105.7	seq.13105.7	0.669505664054364	0.259377707560608	2.58119971199885	0.00984576056801417	0.0454996044426672	yes	yes	seq.13105.7	PASS	PASS	PASS	PASS	SL007311	SNP25	Synaptosomal-associated protein 25	6616	SNAP25
seq.13107.9	seq.13107.9	0.503622579169836	0.207391185689907	2.42837021975879	0.0151668522012854	0.0626720909314444	yes	no	seq.13107.9	PASS	PASS	PASS	PASS	SL008402	LYPD3	Ly6/PLAUR domain-containing protein 3	27076	LYPD3
seq.13109.82	seq.13109.82	-0.840313706162414	0.17074776645607	-4.92137451401808	8.5938497174369e-07	2.71774287884955e-05	yes	yes	seq.13109.82	PASS	PASS	PASS	PASS	SL008810	NEGR1	Neuronal growth regulator 1	257194	NEGR1
seq.13111.79	seq.13111.79	0.215520354026496	0.175720301988403	1.22649660618453	0.220011851679137	0.363041691819143	no	no	seq.13111.79	PASS	PASS	PASS	PASS	SL007223	BCL6	B-cell lymphoma 6 protein	604	BCL6
seq.13112.179	seq.13112.179	0.858900446136359	0.157847446005663	5.44133255159252	5.28834873836139e-08	2.83652509289953e-06	yes	yes	seq.13112.179	PASS	PASS	PASS	PASS	SL009349	FSTL1	Follistatin-related protein 1	11167	FSTL1
seq.13113.7	seq.13113.7	0.955167556461038	0.266924794905902	3.57841449985101	0.000345684915573042	0.00346381350384636	yes	yes	seq.13113.7	PASS	PASS	PASS	PASS	SL002688	Osteopontin	Osteopontin	6696	SPP1
seq.13114.50	seq.13114.50	0.955809428052755	0.148057152050821	6.4556788700398	1.0773484639344e-10	1.84192920193285e-08	yes	yes	seq.13114.50	PASS	PASS	PASS	PASS	SL006230	Lumican	Lumican	4060	LUM
seq.13116.25	seq.13116.25	0.588882079523033	0.251053446990705	2.34564427050004	0.0189942260612788	0.0739311041107099	yes	no	seq.13116.25	PASS	PASS	PASS	PASS	SL008931	CD177	CD177 antigen	57126	CD177
seq.13117.232	seq.13117.232	0.299727071758905	0.207504739111673	1.4444348261251	0.148616700301369	0.284692565598315	no	no	seq.13117.232	PASS	PASS	PASS	PASS	SL018256	CHKB	Choline/ethanolamine kinase	1120	CHKB
seq.13118.5	seq.13118.5	0.761185757865164	0.196404573248362	3.87560098665631	0.000106361855709311	0.00138879645008507	yes	yes	seq.13118.5	PASS	PASS	PASS	PASS	SL011888	SMOC1	SPARC-related modular calcium-binding protein 1	64093	SMOC1
seq.13119.26	seq.13119.26	0.598188778963969	0.200350142129891	2.98571676867667	0.00282914544444125	0.0178115704563154	yes	yes	seq.13119.26	PASS	PASS	PASS	PASS	SL004467	protein Z inhibitor	Protein Z-dependent protease inhibitor	51156	SERPINA10
seq.13122.19	seq.13122.19	0.293283592373335	0.165252484978614	1.7747605575268	0.0759374314984757	0.185839131896069	no	no	seq.13122.19	PASS	PASS	PASS	PASS	SL008360	FLRT2	Leucine-rich repeat transmembrane protein FLRT2	23768	FLRT2
seq.13125.45	seq.13125.45	-0.0437977381653995	0.172528819480306	-0.253857519557183	0.79960563436913	0.858659063864541	no	no	seq.13125.45	PASS	PASS	PASS	PASS	SL000616	Vitronectin	Vitronectin	7448	VTN
seq.13126.52	seq.13126.52	0.0651701474683636	0.182726826793019	0.356653418724247	0.721351281510016	0.79986073391595	no	no	seq.13126.52	PASS	PASS	PASS	PASS	SL008631	DSC2	Desmocollin-2	1824	DSC2
seq.13129.40	seq.13129.40	0.227679663123216	0.209582643622065	1.08634789211737	0.277325105924845	0.416940273293439	no	no	seq.13129.40	PASS	PASS	PASS	PASS	SL007070	LDLR	Low-density lipoprotein receptor	3949	LDLR
seq.13130.150	seq.13130.150	0.868999636076259	0.257972014551241	3.36858103615596	0.000755561826174968	0.00657182631320071	yes	yes	seq.13130.150	PASS	PASS	PASS	PASS	SL007272	HXK2	Hexokinase-2	3099	HK2
seq.13131.5	seq.13131.5	0.299192028114839	0.207982804477514	1.43854213749284	0.150280290526026	0.286574928361063	no	no	seq.13131.5	PASS	PASS	PASS	PASS	SL011180	HXK1	Hexokinase-1	3098	HK1
seq.13132.14	seq.13132.14	0.61599523465834	0.187190838769033	3.29073387730471	0.000999263975799847	0.00822101234827212	yes	yes	seq.13132.14	PASS	PASS	PASS	PASS	SL008522	SEM5A	Semaphorin-5A	9037	SEMA5A
seq.13229.20	seq.13229.20	0.274934969339789	0.199224752699268	1.38002414667221	0.167579210276263	0.305728882186952	no	no	seq.13229.20	PASS	PASS	PASS	PASS	SL019996	MDM4	Protein Mdm4	4194	MDM4
seq.13240.170	seq.13240.170	-0.117596370697361	0.167995059603162	-0.699998981964986	0.483927940217248	0.601720400211037	no	no	seq.13240.170	PASS	PASS	PASS	FAIL	SL019993	SHAN1	SH3 and multiple ankyrin repeat domains protein 1	50944	SHANK1
seq.13268.45	seq.13268.45	1.19913170718748	0.263739898400276	4.54664506379526	5.45078053403666e-06	0.000123739503326616	yes	yes	seq.13268.45	PASS	PASS	PASS	PASS	SL012434	WNT5A	Protein Wnt-5a	7474	WNT5A
seq.13374.4	seq.13374.4	-0.226452617685494	0.145132755446815	-1.56031363828464	0.118685782017063	0.247183176643311	no	no	seq.13374.4	PASS	PASS	PASS	PASS	SL012530	DB113	Beta-defensin 113	245927	DEFB113
seq.13375.48	seq.13375.48	0.373166289560316	0.234127471915016	1.5938594753877	0.110967512792299	0.236862449307842	no	no	seq.13375.48	PASS	PASS	PASS	PASS	SL020085	SNG3	Synaptogyrin-3	9143	SYNGR3
seq.13378.80	seq.13378.80	0.351571294705393	0.215623333176293	1.63048817364283	0.102998362688622	0.227516795114993	no	no	seq.13378.80	PASS	PASS	PASS	PASS	SL020102	YD286	Glutaredoxin-like protein C5orf63	401207	C5orf63
seq.13384.110	seq.13384.110	-0.200115935192738	0.151259943081982	-1.32299359047277	0.185837509348206	0.325141353899596	no	no	seq.13384.110	PASS	PASS	PASS	PASS	SL008015	FUMH	Fumarate hydratase, mitochondrial	2271	FH
seq.13386.248	seq.13386.248	0.232530556144423	0.204220095140335	1.13862720504872	0.254858676473817	0.394820070674398	no	no	seq.13386.248	PASS	PASS	PASS	PASS	SL020103	RNF34	E3 ubiquitin-protein ligase RNF34	80196	RNF34
seq.13387.55	seq.13387.55	0.372114228075871	0.227783511442808	1.63363109875186	0.102336333787234	0.226856597305493	no	no	seq.13387.55	PASS	PASS	PASS	PASS	SL015293	EHF	ETS homologous factor	26298	EHF
seq.13388.57	seq.13388.57	0.787654220833265	0.196739928674686	4.00353007210686	6.24042644790648e-05	0.000903210928478739	yes	yes	seq.13388.57	PASS	PASS	PASS	PASS	SL012430	NEC1	Neuroendocrine convertase 1	5122	PCSK1
seq.13392.13	seq.13392.13	0.51266492691682	0.169272678296308	3.02863363465787	0.00245662400248453	0.0161346817738209	yes	yes	seq.13392.13	PASS	PASS	PASS	PASS	SL008814	AT1B1	Sodium/potassium-transporting ATPase subunit beta-1	481	ATP1B1
seq.13397.88	seq.13397.88	-0.0184668083266259	0.176748711240421	-0.104480582613735	0.91678797676639	0.942632403850577	no	no	seq.13397.88	PASS	PASS	PASS	PASS	SL004533	HBD-2	Beta-defensin 4A	100289462	DEFB4A
seq.13399.33	seq.13399.33	0.556836519958078	0.23273677328728	2.39255925092139	0.0167313263682752	0.0674058074822044	yes	no	seq.13399.33	PASS	PASS	PASS	PASS	SL020071	RELL1	RELT-like protein 1	768211	RELL1
seq.13403.5	seq.13403.5	0.00599574216779907	0.17412197495612	0.0344341497924661	0.972530952014017	0.982407097206183	no	no	seq.13403.5	PASS	PASS	PASS	PASS	SL013779	ETV5	ETS translocation variant 5	2119	ETV5
seq.13406.161	seq.13406.161	-0.147167326978758	0.145860155348132	-1.00896181433172	0.312992947854408	0.450260093842585	no	no	seq.13406.161	PASS	PASS	PASS	PASS	SL014270	CLM6	CMRF35-like molecule 6	10871	CD300C
seq.13408.23	seq.13408.23	0.139638731255872	0.180784383864307	0.772404829836863	0.439874694167908	0.563727910937603	no	no	seq.13408.23	PASS	PASS	PASS	PASS	SL010391	WFKN2	WAP, Kazal, immunoglobulin, Kunitz and NTR domain-containing protein 2	124857	WFIKKN2
seq.13411.21	seq.13411.21	0.133317867484783	0.190031817482892	0.701555503971252	0.482956409048	0.600648900636874	no	no	seq.13411.21	PASS	PASS	PASS	PASS	SL020111	RNF41	E3 ubiquitin-protein ligase NRDP1	10193	RNF41
seq.13412.5	seq.13412.5	0.29519254986793	0.221166238993045	1.33470891041925	0.18197163612899	0.321902744759249	no	no	seq.13412.5	PASS	PASS	PASS	PASS	SL012556	WFDC6	WAP four-disulfide core domain protein 6	140870	WFDC6
seq.13421.17	seq.13421.17	0.332281805693338	0.214597648463802	1.54839443988309	0.121527359077736	0.250727702607043	no	no	seq.13421.17	PASS	PASS	PASS	PASS	SL020080	KISHB	Protein kish-B	56900	TMEM167B
seq.13423.94	seq.13423.94	-0.111580670564806	0.147124286910849	-0.758410952451506	0.448205003186005	0.571325622653922	no	no	seq.13423.94	PASS	PASS	PASS	PASS	SL008291	CJ058	Redox-regulatory protein FAM213A	84293	PRXL2A
seq.13429.3	seq.13429.3	0.134623777695081	0.183840253744275	0.732286726944716	0.463993578961016	0.585854805099405	no	no	seq.13429.3	PASS	PASS	PASS	PASS	SL012827	WF10A	WAP four-disulfide core domain protein 10A	140832	WFDC10A
seq.13430.50	seq.13430.50	0.403970418411347	0.221072384108342	1.82732194272339	0.0676513779179382	0.173277475931198	no	no	seq.13430.50	PASS	PASS	PASS	PASS	SL010851	UT1	Urea transporter 1	6563	SLC14A1
seq.13432.9	seq.13432.9	0.396372834866601	0.201141259134049	1.97061923830576	0.0487674444328199	0.141317101955486	yes	no	seq.13432.9	PASS	PASS	PASS	PASS	SL026028	ZFY27:CD region 1	Protrudin:Cytoplasmic domain, region 1, isoform 6	118813	ZFYVE27
seq.13434.172	seq.13434.172	-0.537722590593455	0.183154026409885	-2.93590373705501	0.00332577510790549	0.0199291518240427	yes	yes	seq.13434.172	PASS	PASS	PASS	PASS	SL008312	PARVA	Alpha-parvin	55742	PARVA
seq.13435.31	seq.13435.31	-0.00396446708050654	0.175823972566525	-0.0225479325864198	0.982010877030314	0.987243937565757	no	no	seq.13435.31	PASS	PASS	PASS	PASS	SL005182	IL-20 Rb	Interleukin-20 receptor subunit beta	53833	IL20RB
seq.13436.54	seq.13436.54	0.262641745875099	0.213952409561204	1.2275708715492	0.219608101992354	0.362654973136182	no	no	seq.13436.54	PASS	PASS	PASS	FAIL	SL020077	MAZ	Myc-associated zinc finger protein	4150	MAZ
seq.13438.115	seq.13438.115	0.595298034685574	0.223497219243294	2.66355902190239	0.00773188466873993	0.0378364409862935	yes	yes	seq.13438.115	PASS	PASS	PASS	PASS	SL007661	CHRD	Chordin	8646	CHRD
seq.13439.6	seq.13439.6	0.323880128374724	0.217203373940325	1.49113764901142	0.135925359523216	0.268755924088006	no	no	seq.13439.6	PASS	PASS	PASS	PASS	SL020093	IQCF3	IQ domain-containing protein F3	401067	IQCF3
seq.13447.42	seq.13447.42	0.912667346413995	0.213964395173487	4.26551036995657	1.99445749517071e-05	0.000362514184587341	yes	yes	seq.13447.42	PASS	PASS	PASS	PASS	SL020094	SPRN	Shadow of prion protein	503542	SPRN
seq.13450.49	seq.13450.49	0.198685800057549	0.191119628286963	1.0395886693502	0.298531043293343	0.437403143507735	no	no	seq.13450.49	PASS	PASS	PASS	PASS	SL020113	UBP8	Ubiquitin carboxyl-terminal hydrolase 8	9101	USP8
seq.13451.2	seq.13451.2	0.18808187837171	0.201150765362325	0.935029394657911	0.349773151019725	0.485071966851436	no	no	seq.13451.2	PASS	PASS	PASS	PASS	SL006734	FNDC4	Fibronectin type III domain-containing protein 4	64838	FNDC4
seq.13452.113	seq.13452.113	0.235997295600844	0.201684617294883	1.17013036872213	0.241948508938294	0.383570064445495	no	no	seq.13452.113	PASS	PASS	PASS	PASS	SL020075	SIM13	Small integral membrane protein 13	221710	SMIM13
seq.13459.30	seq.13459.30	0.190414852481668	0.199854598923118	0.95276692909588	0.340708173795946	0.477096088773387	no	no	seq.13459.30	PASS	PASS	PASS	PASS	SL016531	CI167	Torsin-4A	54863	TOR4A
seq.13460.4	seq.13460.4	-1.20249038770754	0.253004478152807	-4.75284230732577	2.00576784847112e-06	5.59875300968646e-05	yes	yes	seq.13460.4	PASS	PASS	PASS	PASS	SL012363	CHAD	Chondroadherin	1101	CHAD
seq.13463.1	seq.13463.1	0.524956303371397	0.167295496531241	3.13789859414037	0.00170163736092275	0.0122334533529677	yes	yes	seq.13463.1	PASS	PASS	PASS	PASS	SL007573	PXDN	Peroxidasin homolog	7837	PXDN
seq.13464.8	seq.13464.8	0.178008213540106	0.199962593129601	0.890207567095984	0.37335444221998	0.505849963691311	no	no	seq.13464.8	PASS	PASS	PASS	PASS	SL020101	NRAC	Nutritionally-regulated adipose and cardiac enriched protein homolog	400258	NRAC
seq.13465.5	seq.13465.5	0.356467930023266	0.2226382201844	1.60110842481593	0.109352906553763	0.235302585725417	no	no	seq.13465.5	PASS	PASS	PASS	PASS	SL007283	CCP1	Calcipressin-1	1827	RCAN1
seq.13468.5	seq.13468.5	0.525350793719592	0.238312473185794	2.20446201030366	0.0274918688222031	0.0959580923629625	yes	no	seq.13468.5	PASS	PASS	PASS	PASS	SL020119	NEUL4	Neuralized-like protein 4	84461	NEURL4
seq.13470.43	seq.13470.43	0.191209185312308	0.205464867009447	0.930617424260258	0.35205149801349	0.486505113824654	no	no	seq.13470.43	PASS	PASS	PASS	PASS	SL014902	PTH1R	Parathyroid hormone/parathyroid hormone-related peptide receptor	5745	PTH1R
seq.13472.35	seq.13472.35	0.229775521991245	0.199492549028843	1.15180002015025	0.249403259613831	0.390298979790409	no	no	seq.13472.35	PASS	PASS	PASS	PASS	SL016517	HDHD2	Haloacid dehalogenase-like hydrolase domain-containing protein 2	84064	HDHD2
seq.13473.55	seq.13473.55	0.240251366700862	0.207355390957074	1.15864538458322	0.246600761360885	0.387464895291615	no	no	seq.13473.55	PASS	PASS	PASS	PASS	SL020131	IP3KA	Inositol-trisphosphate 3-kinase A	3706	ITPKA
seq.13474.40	seq.13474.40	0.375411756170599	0.224833942602456	1.6697290089975	0.0949729915640988	0.21677219326386	no	no	seq.13474.40	PASS	PASS	PASS	PASS	SL011317	GSTK1	Glutathione S-transferase kappa 1	373156	GSTK1
seq.13476.16	seq.13476.16	0.205958176470595	0.206613640046715	0.996827588072249	0.318848204725235	0.455699719971724	no	no	seq.13476.16	PASS	PASS	PASS	PASS	SL020144	KIN17	DNA/RNA-binding protein KIN17	22944	KIN
seq.13477.65	seq.13477.65	0.327573378886865	0.216532656550201	1.51281282050369	0.130327211327939	0.262043430053345	no	no	seq.13477.65	PASS	PASS	PASS	PASS	SL007448	LT4R1	Leukotriene B4 receptor 1	1241	LTB4R
seq.13479.8	seq.13479.8	0.758786430053771	0.233745261668168	3.24621095905237	0.00116952140459232	0.00925969841465204	yes	yes	seq.13479.8	PASS	PASS	PASS	PASS	SL020149	F1712	Protein FAM171A2	284069	FAM171A2
seq.13484.69	seq.13484.69	0.404502539585958	0.227951343217446	1.77451263886652	0.0759783933766966	0.185839131896069	no	no	seq.13484.69	PASS	PASS	PASS	PASS	SL025820	CO1A1:N-term propeptide	Collagen alpha-1(I) chain:N-term propeptide	1277	COL1A1
seq.13486.9	seq.13486.9	0.606376434538116	0.217760750889866	2.78459930019618	0.00535939079274546	0.0281361693696229	yes	yes	seq.13486.9	PASS	PASS	PASS	PASS	SL025961	PKD2:CD 1	Polycystin-2:Cytoplasmic domain 1	5311	PKD2
seq.13487.24	seq.13487.24	0.205867165861141	0.223252984110405	0.922125035333609	0.35646335962893	0.48957290767202	no	no	seq.13487.24	PASS	PASS	PASS	PASS	SL020148	UN93B	Protein unc-93 homolog B1	81622	UNC93B1
seq.13488.3	seq.13488.3	0.129766136572605	0.198383361825338	0.654118043865266	0.513035757339105	0.62526590073563	no	no	seq.13488.3	PASS	PASS	PASS	PASS	SL020128	ARFP1	Arfaptin-1	27236	ARFIP1
seq.13490.1	seq.13490.1	0.190299897512518	0.195439222751321	0.973703716344891	0.330203671528986	0.46680730928555	no	no	seq.13490.1	PASS	PASS	PASS	PASS	SL020136	MPP6	MAGUK p55 subfamily member 6	51678	MPP6
seq.13494.6	seq.13494.6	0.21551677523034	0.213205697548544	1.01083966192447	0.312093176750223	0.449924050066001	no	no	seq.13494.6	PASS	PASS	PASS	PASS	SL020154	CERS5	Ceramide synthase 5	91012	CERS5
seq.13496.19	seq.13496.19	0.891235220253618	0.168981512991954	5.27415812815012	1.33366879126682e-07	5.88427577179095e-06	yes	yes	seq.13496.19	PASS	FAIL	PASS	PASS	SL020125	HMCS1	Hydroxymethylglutaryl-CoA synthase, cytoplasmic	3157	HMGCS1
seq.13499.30	seq.13499.30	0.314123919712747	0.239375306263104	1.31226534857144	0.189430619490878	0.329430131469661	no	no	seq.13499.30	PASS	PASS	PASS	PASS	SL000359	Coagulation Factor VIII	Coagulation Factor VIII	2157	F8
seq.13501.10	seq.13501.10	0.184489375611201	0.190564991687051	0.968117879249154	0.332985501539572	0.46976887027411	no	no	seq.13501.10	PASS	PASS	PASS	PASS	SL020163	S35G2	Solute carrier family 35 member G2	80723	SLC35G2
seq.13503.19	seq.13503.19	0.0319418521915331	0.18078255624867	0.176686583342679	0.85975458000947	0.90057769619602	no	no	seq.13503.19	PASS	PASS	PASS	PASS	SL007985	PRAF3	PRA1 family protein 3	10550	ARL6IP5
seq.13504.147	seq.13504.147	0.398345267211848	0.198138829765805	2.01043514631979	0.0443851537810287	0.132633502288637	yes	no	seq.13504.147	PASS	PASS	PASS	PASS	SL013259	HNRPR	Heterogeneous nuclear ribonucleoprotein R	10236	HNRNPR
seq.13506.10	seq.13506.10	0.334233234045678	0.197894753442352	1.68894439206567	0.091230086997752	0.210955116637659	no	no	seq.13506.10	PASS	PASS	PASS	PASS	SL020145	DUS2L	tRNA-dihydrouridine(20) synthase [NAD(P)+]-like	54920	DUS2
seq.13507.51	seq.13507.51	0.489639399533478	0.168933425611016	2.89841633035322	0.00375052364316736	0.0217133490494906	yes	yes	seq.13507.51	PASS	PASS	PASS	PASS	SL007444	TRADD	Tumor necrosis factor receptor type 1-associated DEATH domain protein	8717	TRADD
seq.13509.5	seq.13509.5	0.273301612813005	0.21890143428993	1.24851449100614	0.211842704987086	0.353890515720412	no	no	seq.13509.5	PASS	PASS	PASS	PASS	SL020162	SCAM5	Secretory carrier-associated membrane protein 5	192683	SCAMP5
seq.13510.7	seq.13510.7	0.971038921117249	0.218237353405766	4.44946250476108	8.60854565216021e-06	0.000185422650641608	yes	yes	seq.13510.7	PASS	PASS	PASS	PASS	SL011088	AT2A3	Sarcoplasmic/endoplasmic reticulum calcium ATPase 3	489	ATP2A3
seq.13511.29	seq.13511.29	0.241686948899865	0.207441797868724	1.16508317698255	0.243985325830743	0.385190486069718	no	no	seq.13511.29	PASS	PASS	PASS	PASS	SL009828	SATB1	DNA-binding protein SATB1	6304	SATB1
seq.13513.174	seq.13513.174	0.434467983007671	0.234992915471284	1.84885566501583	0.0644786569750062	0.167590991905003	no	no	seq.13513.174	PASS	PASS	PASS	PASS	SL020133	PIAS3	E3 SUMO-protein ligase PIAS3	10401	PIAS3
seq.13514.121	seq.13514.121	0.171277165532464	0.196010208383822	0.873817577894073	0.382217606178347	0.513913129368821	no	no	seq.13514.121	PASS	PASS	PASS	PASS	SL005732	Rab-1C	Ras-related protein Rab-35	11021	RAB35
seq.13515.8	seq.13515.8	0.128569805052546	0.195937379849795	0.656178035814845	0.511709579308422	0.624683333341982	no	no	seq.13515.8	PASS	PASS	PASS	PASS	SL020146	RPR1A	Regulation of nuclear pre-mRNA domain-containing protein 1A	55197	RPRD1A
seq.13516.46	seq.13516.46	0.60538358652766	0.264901165141124	2.2853187006752	0.0222941471820895	0.082491061684462	yes	no	seq.13516.46	PASS	PASS	PASS	PASS	SL016509	TMM85	ER membrane protein complex subunit 4	51234	EMC4
seq.13517.3	seq.13517.3	0.39751035568449	0.223615209468873	1.77765348174952	0.0754607841901802	0.185010033391837	no	no	seq.13517.3	PASS	PASS	PASS	PASS	SL020152	PTHD3	Patched domain-containing protein 3	374308	PTCHD3
seq.13518.5	seq.13518.5	0.0863882167024482	0.188939843009493	0.457226042566934	0.647508581603686	0.738794462972631	no	no	seq.13518.5	PASS	PASS	PASS	PASS	SL014608	ASAP2	Arf-GAP with SH3 domain, ANK repeat and PH domain-containing protein 2	8853	ASAP2
seq.13519.112	seq.13519.112	0.479512680993542	0.232186210278239	2.06520740580985	0.038903380100952	0.121207512831611	yes	no	seq.13519.112	PASS	PASS	PASS	PASS	SL020123	ARHGP	Rho guanine nucleotide exchange factor 25	115557	ARHGEF25
seq.13524.25	seq.13524.25	-0.0100307187769345	0.174023850260236	-0.0576399083340271	0.954035460246267	0.968830490955197	no	no	seq.13524.25	PASS	PASS	PASS	PASS	SL020161	H6ST2	Heparan-sulfate 6-O-sulfotransferase 2	90161	HS6ST2
seq.13525.17	seq.13525.17	0.321802876912112	0.217084267656218	1.48238691079047	0.138237374748073	0.27195134025412	no	no	seq.13525.17	PASS	PASS	PASS	PASS	SL020151	KCNG4	Potassium voltage-gated channel subfamily G member 4	93107	KCNG4
seq.13526.5	seq.13526.5	0.274556592606015	0.20226537283837	1.35740778934718	0.1746516746005	0.313285020242406	no	no	seq.13526.5	PASS	PASS	PASS	PASS	SL025914	LA:RRM	Lupus La protein:RNA recognition motif	6741	SSB
seq.13530.5	seq.13530.5	0.0250678843861038	0.17309777360789	0.144819219009072	0.884853607616321	0.92087389904297	no	no	seq.13530.5	PASS	PASS	PASS	PASS	SL020120	UR2R	Urotensin-2 receptor	2837	UTS2R
seq.13532.25	seq.13532.25	0.506951820385936	0.233133674961693	2.17451134191246	0.0296667545557533	0.100821965775355	yes	no	seq.13532.25	PASS	PASS	PASS	PASS	SL020160	NEPR1	Nuclear envelope phosphatase-regulatory subunit 1	255919	CNEP1R1
seq.13534.20	seq.13534.20	-0.224782612573377	0.150114931204757	-1.49740342795596	0.134288316865804	0.266966345048261	no	no	seq.13534.20	PASS	PASS	PASS	PASS	SL008132	MYOM2	Myomesin-2	9172	MYOM2
seq.13535.2	seq.13535.2	-0.238081744763005	0.157267130168528	-1.51386843841988	0.130059210423876	0.261600713319494	no	no	seq.13535.2	PASS	PASS	PASS	PASS	SL025805	C43BP:PH domain	Collagen type IV alpha-3-binding protein:PH domain	10087	CERT1
seq.13536.56	seq.13536.56	0.611770492480146	0.25220542215689	2.42568334672671	0.0152795955482828	0.0629952277653768	yes	no	seq.13536.56	PASS	PASS	PASS	PASS	SL020124	POLI	DNA polymerase iota	11201	POLI
seq.13539.131	seq.13539.131	0.35380585768506	0.219337991353369	1.61306235870034	0.106730960627157	0.232176972402058	no	no	seq.13539.131	PASS	PASS	PASS	PASS	SL020168	KCNN1	Small conductance calcium-activated potassium channel protein 1	3780	KCNN1
seq.13540.1	seq.13540.1	0.512767596538463	0.239178146548391	2.14387310855224	0.0320430554266254	0.106182650659641	yes	no	seq.13540.1	PASS	PASS	PASS	PASS	SL020159	GPR26	G-protein coupled receptor 26	2849	GPR26
seq.13541.1	seq.13541.1	0.449548180452558	0.230725761477682	1.94840913114092	0.0513660281024325	0.146442699191458	no	no	seq.13541.1	PASS	PASS	PASS	PASS	SL016488	MYCT1	Myc target protein 1	80177	MYCT1
seq.13543.7	seq.13543.7	0.164358811400702	0.193938839910824	0.847477542282282	0.396728999519959	0.526310464688093	no	no	seq.13543.7	PASS	PASS	PASS	FAIL	SL005407	LTB4DH	Prostaglandin reductase 1	22949	PTGR1
seq.13544.9	seq.13544.9	0.288896796510536	0.192665561744003	1.49947294106664	0.13375098332552	0.266382100390943	no	no	seq.13544.9	PASS	PASS	PASS	PASS	SL011276	HMHA1	Rho GTPase-activating protein 45	23526	ARHGAP45
seq.13545.97	seq.13545.97	-0.101164254849233	0.167887542545774	-0.602571538752799	0.546793758878539	0.653738779463393	no	no	seq.13545.97	PASS	PASS	PASS	PASS	SL013206	EIF1A	Probable RNA-binding protein EIF1AD	84285	EIF1AD
seq.13547.5	seq.13547.5	0.173393068412983	0.200191706681039	0.866135122616477	0.386416066290498	0.517864994363635	no	no	seq.13547.5	PASS	PASS	PASS	PASS	SL019581	5HT7R	5-hydroxytryptamine receptor 7	3363	HTR7
seq.13549.15	seq.13549.15	0.269969027497418	0.213870144805348	1.26230347738871	0.206839605901985	0.348942178196041	no	no	seq.13549.15	PASS	PASS	PASS	PASS	SL020150	ADA29	Disintegrin and metalloproteinase domain-containing protein 29	11086	ADAM29
seq.13553.4	seq.13553.4	0.0530025458263025	0.180303800215745	0.293962444290588	0.768786601203744	0.837354468482119	no	no	seq.13553.4	PASS	PASS	PASS	PASS	SL020126	DCNL3	DCN1-like protein 3	123879	DCUN1D3
seq.13554.78	seq.13554.78	0.379900926681913	0.195779731995832	1.94045074435999	0.0523249347120346	0.148096077501056	no	no	seq.13554.78	PASS	PASS	PASS	PASS	SL020118	REPI1	Replication initiator 1	29803	REPIN1
seq.13556.28	seq.13556.28	0.296736756256343	0.222523322008964	1.3335085670004	0.182364965992838	0.322178417002399	no	no	seq.13556.28	PASS	PASS	PASS	PASS	SL020157	5HT2A	5-hydroxytryptamine receptor 2A	3356	HTR2A
seq.13557.3	seq.13557.3	0.123870049934933	0.194220931393473	0.637779095415747	0.523617489368119	0.634487549132443	no	no	seq.13557.3	PASS	PASS	PASS	PASS	SL004802	Nectin 3	Nectin-3	25945	NECTIN3
seq.13561.5	seq.13561.5	0.267029971683048	0.208283537967483	1.28205029686377	0.199825002908708	0.34162204623021	no	no	seq.13561.5	PASS	PASS	PASS	PASS	SL020176	5HT6R	5-hydroxytryptamine receptor 6	3362	HTR6
seq.13565.2	seq.13565.2	0.679349128225278	0.212293927755939	3.20004031865803	0.0013740836417592	0.0102559503466093	yes	yes	seq.13565.2	PASS	PASS	PASS	PASS	SL003760	p130	Retinoblastoma-like protein 2	5934	RBL2
seq.13566.2	seq.13566.2	0.276555096645112	0.194262382104527	1.42361631546506	0.154557570270887	0.291034980095792	no	no	seq.13566.2	PASS	PASS	PASS	PASS	SL020204	SSU72	RNA polymerase II subunit A C-terminal domain phosphatase SSU72	29101	SSU72
seq.13567.1	seq.13567.1	0.0591688445569551	0.184721241778664	0.320314242082955	0.748730127849928	0.821595902395082	no	no	seq.13567.1	PASS	PASS	PASS	PASS	SL008214	DPYL2	Dihydropyrimidinase-related protein 2	1808	DPYSL2
seq.13570.43	seq.13570.43	0.174989795262426	0.199739380140291	0.876090609370663	0.380980777412689	0.513006604288659	no	no	seq.13570.43	PASS	PASS	PASS	PASS	SL008163	VIGLN	Vigilin	3069	HDLBP
seq.13572.43	seq.13572.43	0.659310113207902	0.215392923426339	3.06096459772215	0.00220625179110666	0.0149386182538917	yes	yes	seq.13572.43	PASS	PASS	PASS	PASS	SL010941	PSD11	26S proteasome non-ATPase regulatory subunit 11	5717	PSMD11
seq.13573.5	seq.13573.5	0.436010463016236	0.208478022627037	2.09139772874885	0.0364924256209723	0.116075616611825	yes	no	seq.13573.5	PASS	PASS	PASS	PASS	SL004616	p21-ARC	Actin-related protein 2/3 complex subunit 3	10094	ARPC3
seq.13574.50	seq.13574.50	0.375714503653009	0.219297240420146	1.71326598972786	0.0866636162803639	0.203056378873606	no	no	seq.13574.50	PASS	PASS	PASS	PASS	SL020205	RND1	Rho-related GTP-binding protein Rho6	27289	RND1
seq.13575.40	seq.13575.40	0.999865049383825	0.168073489992105	5.94897535257221	2.69826262765937e-09	2.51355383802368e-07	yes	yes	seq.13575.40	PASS	PASS	PASS	PASS	SL020209	DVL2	Segment polarity protein dishevelled homolog DVL-2	1856	DVL2
seq.13577.25	seq.13577.25	0.475376700300588	0.186902624749025	2.54344582340098	0.0109765077424479	0.0492934200097881	yes	yes	seq.13577.25	PASS	PASS	PASS	PASS	SL017896	U2AF2	Splicing factor U2AF 65 kDa subunit	11338	U2AF2
seq.13578.98	seq.13578.98	0.052259569936795	0.187107889307664	0.279301798177328	0.780013226433762	0.845493888291624	no	no	seq.13578.98	PASS	PASS	PASS	PASS	SL020134	ABLM3	Actin-binding LIM protein 3	22885	ABLIM3
seq.13583.19	seq.13583.19	0.665163940880345	0.19907479279773	3.34127657013907	0.000833941067484192	0.00710668470437074	yes	yes	seq.13583.19	PASS	PASS	PASS	PASS	SL003661	Apaf-1	Apoptotic protease-activating factor 1	317	APAF1
seq.13587.10	seq.13587.10	0.591898764055838	0.256759003721084	2.30526974897759	0.0211514706613989	0.0795903940845369	yes	no	seq.13587.10	PASS	PASS	PASS	PASS	SL005989	RGAP1	Rac GTPase-activating protein 1	29127	RACGAP1
seq.13588.11	seq.13588.11	0.14084076840375	0.20305082397713	0.693623230111164	0.487918521635673	0.604830671321732	no	no	seq.13588.11	PASS	PASS	PASS	PASS	SL020193	ANXA9	Annexin A9	8416	ANXA9
seq.13589.10	seq.13589.10	0.783681881622577	0.236012412202088	3.32051129985291	0.00089852721644175	0.00751660076127034	yes	yes	seq.13589.10	PASS	PASS	PASS	PASS	SL025798	APBB3:PID 2	Amyloid beta A4 precursor protein-binding family B member 3:Phosphotyrosine Interaction Domain 2, Isoform IV	10307	APBB3
seq.13591.31	seq.13591.31	0.483106156765737	0.228721265032793	2.11220481268531	0.034668885913939	0.112365802627465	yes	no	seq.13591.31	PASS	PASS	PASS	PASS	SL020210	PRI1	DNA primase small subunit	5557	PRIM1
seq.13596.3	seq.13596.3	0.401098682834597	0.222135916107977	1.80564534480606	0.0709737549337164	0.178363533873386	no	no	seq.13596.3	PASS	PASS	PASS	PASS	SL006957	RB27B	Ras-related protein Rab-27B	5874	RAB27B
seq.13597.20	seq.13597.20	-0.0633777540777011	0.175042812282144	-0.362070017336931	0.717299708445206	0.797681438631109	no	no	seq.13597.20	PASS	PASS	PASS	PASS	SL014934	RAB31	Ras-related protein Rab-31	11031	RAB31
seq.13599.15	seq.13599.15	0.456635836650956	0.213237567441391	2.14144178312513	0.0322384284941579	0.106636301264533	yes	no	seq.13599.15	PASS	PASS	PASS	PASS	SL020211	RABEK	Rab9 effector protein with kelch motifs	10244	RABEPK
seq.13602.6	seq.13602.6	0.188228893446155	0.186966862100652	1.0067500268835	0.314054914867211	0.451443625653839	no	no	seq.13602.6	PASS	PASS	PASS	PASS	SL013050	NH2L1	NHP2-like protein 1	4809	SNU13
seq.13603.7	seq.13603.7	0.743427154395207	0.252846320508464	2.94023323297806	0.00327965275107676	0.0196959167959835	yes	yes	seq.13603.7	PASS	PASS	PASS	PASS	SL020186	RFESD	Rieske domain-containing protein	317671	RFESD
seq.13604.27	seq.13604.27	0.897047095227356	0.220074775084857	4.07610138363868	4.57970575678053e-05	0.000707784468795093	yes	yes	seq.13604.27	PASS	PASS	PASS	PASS	SL020194	NEUL1	E3 ubiquitin-protein ligase NEURL1	9148	NEURL1
seq.13609.11	seq.13609.11	0.084739559281454	0.18715588999798	0.452775273502579	0.650710570344061	0.741211075856112	no	no	seq.13609.11	PASS	PASS	PASS	PASS	SL007326	GTF2I	General transcription factor II-I	2969	GTF2I
seq.13612.7	seq.13612.7	0.548152367069889	0.254092706358698	2.15729280436752	0.0309828573172847	0.103737584077641	yes	no	seq.13612.7	PASS	PASS	PASS	PASS	SL020195	CYTIP	Cytohesin-interacting protein	9595	CYTIP
seq.13613.23	seq.13613.23	0.18654949073537	0.184485456508289	1.01118805929826	0.311926429725592	0.449883318779502	no	no	seq.13613.23	PASS	PASS	PASS	PASS	SL005741	Adenylate kinase isoenzyme 5	Adenylate kinase isoenzyme 5	26289	AK5
seq.13615.60	seq.13615.60	0.153863270014915	0.197452546694709	0.779241760061018	0.435837314789595	0.561050811579735	no	no	seq.13615.60	PASS	PASS	PASS	PASS	SL007010	NCK2	Cytoplasmic protein NCK2	8440	NCK2
seq.13618.15	seq.13618.15	0.640660282812645	0.246414825909239	2.59992587884553	0.00932438981219236	0.0435270790635703	yes	yes	seq.13618.15	PASS	PASS	PASS	PASS	SL015381	MD1L1	Mitotic spindle assembly checkpoint protein MAD1	8379	MAD1L1
seq.13620.10	seq.13620.10	-0.0445682006850055	0.168713373055209	-0.264165192586253	0.791652630931347	0.853256805324153	no	no	seq.13620.10	PASS	PASS	PASS	PASS	SL016377	ASNA	ATPase ASNA1	439	GET3
seq.13622.16	seq.13622.16	0.65533240325504	0.210428697654707	3.11427296066993	0.00184398810996121	0.0130173663865778	yes	yes	seq.13622.16	PASS	PASS	PASS	FAIL	SL014961	2A5A	Serine/threonine-protein phosphatase 2A 56 kDa regulatory subunit alpha isoform	5525	PPP2R5A
seq.13623.4	seq.13623.4	0.340437356809637	0.216913104032944	1.56946422544363	0.116539809011095	0.244380718704371	no	no	seq.13623.4	PASS	PASS	PASS	PASS	SL007956	MLL2	Histone-lysine N-methyltransferase 2D	8085	KMT2D
seq.13625.19	seq.13625.19	0.0686387329970439	0.186393973838128	0.36824545120033	0.712690222573972	0.795253560616398	no	no	seq.13625.19	PASS	PASS	PASS	PASS	SL025915	LA:HTH	Lupus La protein:HTH La-type RNA-binding domain	6741	SSB
seq.13629.25	seq.13629.25	0.256199343788392	0.208448451622986	1.22907770143465	0.219042674692387	0.362158499015428	no	no	seq.13629.25	PASS	PASS	PASS	PASS	SL020200	ATG4B	Cysteine protease ATG4B	23192	ATG4B
seq.13632.10	seq.13632.10	0.213983681246588	0.201687082117329	1.06096869963197	0.288704126080661	0.427701130188816	no	no	seq.13632.10	PASS	PASS	PASS	PASS	SL009456	Zyxin	Zyxin	7791	ZYX
seq.13634.209	seq.13634.209	-0.0654309863482409	0.178274500229543	-0.367023810270078	0.71360125750625	0.795748465246604	no	no	seq.13634.209	PASS	PASS	PASS	PASS	SL006975	PIR	Pirin	8544	PIR
seq.13636.20	seq.13636.20	0.164928429066401	0.178579177776237	0.92355912441852	0.35571590393958	0.48957290767202	no	no	seq.13636.20	PASS	FAIL	PASS	FAIL	SL008135	NP1L1	Nucleosome assembly protein 1-like 1	4673	NAP1L1
seq.13639.101	seq.13639.101	0.348907755830115	0.214665997083745	1.62535175840634	0.104087628786486	0.228700167506371	no	no	seq.13639.101	PASS	PASS	PASS	PASS	SL016380	USO1	General vesicular transport factor p115	8615	USO1
seq.13640.5	seq.13640.5	0.196598185405956	0.205772413000986	0.955415658196197	0.339367538687776	0.475993175370685	no	no	seq.13640.5	PASS	PASS	PASS	PASS	SL007223	BCL6	B-cell lymphoma 6 protein	604	BCL6
seq.13642.90	seq.13642.90	0.154471293071873	0.194566840550081	0.793924044997343	0.427239650673079	0.553126551924679	no	no	seq.13642.90	PASS	PASS	PASS	PASS	SL004393	CIG49	Interferon-induced protein with tetratricopeptide repeats 3	3437	IFIT3
seq.13644.30	seq.13644.30	-0.00342619263893533	0.179455192582883	-0.0190921900315194	0.984767561747936	0.989288162013029	no	no	seq.13644.30	PASS	PASS	PASS	FAIL	SL016371	HGS	Hepatocyte growth factor-regulated tyrosine kinase substrate	9146	HGS
seq.13645.14	seq.13645.14	0.338618750674822	0.222132328889087	1.52440102873949	0.127408563286424	0.258263152923314	no	no	seq.13645.14	PASS	PASS	PASS	PASS	SL020202	PRP16	Pre-mRNA-splicing factor ATP-dependent RNA helicase PRP16	9785	DHX38
seq.13650.11	seq.13650.11	0.753066121829135	0.211518627144043	3.5602827608951	0.000370455673801032	0.00367167208580697	yes	yes	seq.13650.11	PASS	PASS	PASS	PASS	SL020183	KCIP1	Kv channel-interacting protein 1	30820	KCNIP1
seq.13651.54	seq.13651.54	0.34093268319958	0.240824263692253	1.41569075296854	0.156866066942293	0.293306306302559	no	no	seq.13651.54	PASS	PASS	PASS	PASS	SL020192	ZFP91	E3 ubiquitin-protein ligase ZFP91	80829	ZFP91
seq.13654.1	seq.13654.1	-0.137633875961455	0.159183301599211	-0.864625086794513	0.387244598666013	0.518632851726257	no	no	seq.13654.1	PASS	PASS	PASS	PASS	SL005370	ROCK2	Rho-associated protein kinase 2	9475	ROCK2
seq.13655.34	seq.13655.34	0.148100255108001	0.189875284685054	0.779987007543691	0.435398522700698	0.560881873721573	no	no	seq.13655.34	PASS	PASS	PASS	PASS	SL005695	Nucleolin	Nucleolin	4691	NCL
seq.13657.2	seq.13657.2	0.162403574008647	0.190321458561335	0.853311945149416	0.393486337612883	0.523659390192187	no	no	seq.13657.2	PASS	PASS	PASS	FAIL	SL007610	PNKP	Bifunctional polynucleotide phosphatase/kinase	11284	PNKP
seq.13658.31	seq.13658.31	0.369854327583869	0.214265867876386	1.72614673185953	0.0843210183668169	0.199402968616587	no	no	seq.13658.31	PASS	PASS	PASS	PASS	SL011071	PDGF-CC	Platelet-derived growth factor C	56034	PDGFC
seq.13659.36	seq.13659.36	0.399111387837351	0.201369781701171	1.98198252223178	0.0474811968286033	0.138749023500159	yes	no	seq.13659.36	PASS	PASS	PASS	PASS	SL020228	AT131	Manganese-transporting ATPase 13A1	57130	ATP13A1
seq.13661.193	seq.13661.193	0.342849801360708	0.228009066759869	1.50366740337474	0.132667026326619	0.265082950703043	no	no	seq.13661.193	PASS	PASS	PASS	PASS	SL008382	CYTD	Cystatin-D	1473	CST5
seq.13665.35	seq.13665.35	0.926817292285119	0.22512832851369	4.11683993038113	3.84102644493871e-05	0.000616139998129719	yes	yes	seq.13665.35	PASS	PASS	PASS	PASS	SL004990	PP2A, subunit B	Serine/threonine-protein phosphatase 2A regulatory subunit B'' subunit alpha	5523	PPP2R3A
seq.13666.222	seq.13666.222	0.742944667298062	0.226547332295808	3.27942359669008	0.00104019372092147	0.00848122182885451	yes	yes	seq.13666.222	PASS	PASS	PASS	PASS	SL010449	Carbonic Anhydrase X	Carbonic anhydrase-related protein 10	56934	CA10
seq.13668.44	seq.13668.44	0.276781374463743	0.224373785461735	1.23357269163222	0.217362174136	0.360299368196607	no	no	seq.13668.44	PASS	PASS	PASS	PASS	SL004136	Dtk	Tyrosine-protein kinase receptor TYRO3	7301	TYRO3
seq.13670.81	seq.13670.81	0.619773555574736	0.249114984979719	2.48790154323793	0.0128499301581876	0.0552966667938442	yes	no	seq.13670.81	PASS	PASS	PASS	PASS	SL004066	GIIE	Group IIE secretory phospholipase A2	30814	PLA2G2E
seq.13671.40	seq.13671.40	0.784091126039751	0.230958685099445	3.39494107226209	0.000686433732331366	0.00611084232840958	yes	yes	seq.13671.40	PASS	PASS	PASS	PASS	SL000401	Elastase	Neutrophil elastase	1991	ELANE
seq.13672.3	seq.13672.3	0.560796782543248	0.221500958215728	2.53180296401727	0.011347773796069	0.0503925896414719	yes	no	seq.13672.3	PASS	PASS	PASS	PASS	SL013017	HSP76	Heat shock 70 kDa protein 6	3310	HSPA6
seq.13680.3	seq.13680.3	0.29832453521844	0.21669330602356	1.37671320214204	0.168600935365149	0.306970357725399	no	no	seq.13680.3	PASS	PASS	PASS	PASS	SL020216	NAB2	NGFI-A-binding protein 2	4665	NAB2
seq.13681.173	seq.13681.173	0.254002795913375	0.206607216609446	1.22939943764657	0.218922081008406	0.362068532405378	no	no	seq.13681.173	PASS	PASS	PASS	PASS	SL013751	CSK22	Casein kinase II subunit alpha'	1459	CSNK2A2
seq.13682.47	seq.13682.47	0.698550098777218	0.173757421873982	4.02026049444865	5.81338245566439e-05	0.000854973532659674	yes	yes	seq.13682.47	PASS	PASS	PASS	PASS	SL004153	M-CSF R	Macrophage colony-stimulating factor 1 receptor	1436	CSF1R
seq.13683.18	seq.13683.18	0.239886491548096	0.191361171677901	1.25357975938751	0.209994791938483	0.351985755727769	no	no	seq.13683.18	PASS	PASS	PASS	PASS	SL020231	CLCKB	Chloride channel protein ClC-Kb	1188	CLCNKB
seq.13686.2	seq.13686.2	0.468073120800083	0.211881858512377	2.20912315988931	0.0271660756357283	0.0952807248444652	yes	no	seq.13686.2	PASS	PASS	PASS	PASS	SL005188	IL-5 Ra	Interleukin-5 receptor subunit alpha	3568	IL5RA
seq.13687.5	seq.13687.5	0.429429149176667	0.222821281901887	1.92723578964846	0.0539502516135397	0.150589658390451	no	no	seq.13687.5	PASS	PASS	PASS	PASS	SL003176	I-309	C-C motif chemokine 1	6346	CCL1
seq.13688.2	seq.13688.2	0.362780727613649	0.236783963789529	1.53211696352932	0.125493574389776	0.256242455707376	no	no	seq.13688.2	PASS	PASS	PASS	PASS	SL020217	CAPSL	Calcyphosin-like protein	133690	CAPSL
seq.13691.10	seq.13691.10	0.691543363285028	0.153020186344233	4.51929500157148	6.20458915278058e-06	0.000137989053881555	yes	yes	seq.13691.10	PASS	PASS	PASS	PASS	SL020232	SC5A8	Sodium-coupled monocarboxylate transporter 1	160728	SLC5A8
seq.13692.154	seq.13692.154	0.591629060137302	0.149105885070262	3.96784513138775	7.2525436925363e-05	0.0010174017062017	yes	yes	seq.13692.154	PASS	PASS	PASS	PASS	SL004689	WISP-1	WNT1-inducible-signaling pathway protein 1	8840	CCN4
seq.13693.5	seq.13693.5	0.170107631224816	0.198432778625016	0.857255703435335	0.391303583548743	0.521769901436796	no	no	seq.13693.5	PASS	PASS	PASS	PASS	SL012538	ARMEL	Cerebral dopamine neurotrophic factor	441549	CDNF
seq.13694.24	seq.13694.24	0.132294940559691	0.199745091108356	0.66231885762802	0.507766893845389	0.621753060928407	no	no	seq.13694.24	PASS	PASS	PASS	PASS	SL005226	TSLP R	Cytokine receptor-like factor 2	64109	CRLF2
seq.13697.51	seq.13697.51	-0.308963417473153	0.165867825817123	-1.86270855092656	0.0625032821753286	0.164877269421997	no	no	seq.13697.51	PASS	PASS	PASS	PASS	SL007151	GPDA	Glycerol-3-phosphate dehydrogenase [NAD(+)], cytoplasmic	2819	GPD1
seq.13698.28	seq.13698.28	0.362641282050247	0.202216463250112	1.79333213637365	0.0729198317658101	0.180763207789192	no	no	seq.13698.28	PASS	FAIL	PASS	PASS	SL020223	K319L	Dyslexia-associated protein KIAA0319-like protein	79932	KIAA0319L
seq.13699.6	seq.13699.6	0.469597797561272	0.243763566818673	1.9264478432521	0.0540484784132245	0.150589658390451	no	no	seq.13699.6	PASS	PASS	PASS	PASS	SL000062	PSA	Prostate-specific antigen	354	KLK3
seq.13701.2	seq.13701.2	0.850123754066718	0.305564189041893	2.78214458550366	0.0054000976464452	0.0282671307331299	yes	yes	seq.13701.2	PASS	PASS	PASS	PASS	SL003167	BLC	C-X-C motif chemokine 13	10563	CXCL13
seq.13704.5	seq.13704.5	0.334355805597698	0.202820974636889	1.64852676699881	0.0992446226081591	0.222203037097107	no	no	seq.13704.5	PASS	PASS	PASS	PASS	SL014847	HMCS2	Hydroxymethylglutaryl-CoA synthase, mitochondrial	3158	HMGCS2
seq.13707.27	seq.13707.27	-0.364923910462231	0.153752853983386	-2.37344479148116	0.0176230274093391	0.0701204239683594	yes	no	seq.13707.27	PASS	PASS	PASS	PASS	SL005488	SPARCL1	SPARC-like protein 1	8404	SPARCL1
seq.13708.56	seq.13708.56	0.175596024518645	0.181768232701135	0.966043526469018	0.334022401323983	0.47050374810595	no	no	seq.13708.56	PASS	PASS	PASS	PASS	SL003915	kallikrein 8	Kallikrein-8	11202	KLK8
seq.13710.6	seq.13710.6	0.486939828296631	0.158336779652947	3.07534250326385	0.00210260944619313	0.0143542498010267	yes	yes	seq.13710.6	PASS	PASS	PASS	PASS	SL000308	C1-Esterase Inhibitor	Plasma protease C1 inhibitor	710	SERPING1
seq.13711.10	seq.13711.10	0.174169281765254	0.196612280722277	0.885851489670046	0.37569755955686	0.507445323256513	no	no	seq.13711.10	PASS	PASS	PASS	PASS	SL008164	CLH1	Clathrin heavy chain 1	1213	CLTC
seq.13712.104	seq.13712.104	0.840043400130982	0.219919372263684	3.8197790012049	0.000133571296840978	0.00166083764776588	yes	yes	seq.13712.104	PASS	PASS	PASS	PASS	SL004298	granzyme A	Granzyme A	3001	GZMA
seq.13713.164	seq.13713.164	0.628724619840035	0.219765084341799	2.86089403930146	0.00422448218257194	0.0237779238897645	yes	yes	seq.13713.164	PASS	PASS	PASS	PASS	SL020224	SC22A	Vesicle-trafficking protein SEC22a	26984	SEC22A
seq.13717.15	seq.13717.15	0.558375217253418	0.165119998372757	3.38163288975384	0.000720563706445578	0.00632777534183588	yes	yes	seq.13717.15	PASS	PASS	PASS	PASS	SL006542	FCN2	Ficolin-2	2220	FCN2
seq.13719.19	seq.13719.19	-0.149532653957982	0.169601457067555	-0.881670809575774	0.377954850820165	0.509810401587062	no	no	seq.13719.19	PASS	PASS	PASS	PASS	SL020219	PAK4	Serine/threonine-protein kinase PAK 4	10298	PAK4
seq.13720.95	seq.13720.95	1.15088277265263	0.293445892951884	3.92195904013328	8.7831925538134e-05	0.00118649003609662	yes	yes	seq.13720.95	PASS	PASS	PASS	PASS	SL004008	Proteinase-3	Myeloblastin	5657	PRTN3
seq.13722.105	seq.13722.105	0.0436265874396172	0.173383511404464	0.251619009709905	0.801335563658434	0.859609424361609	no	no	seq.13722.105	PASS	PASS	PASS	PASS	SL000325	C9	Complement component C9	735	C9
seq.13723.6	seq.13723.6	0.717759736328842	0.222315544125104	3.22856298309459	0.00124413859037978	0.00962755619231655	yes	yes	seq.13723.6	PASS	PASS	PASS	PASS	SL001717	IL-10	Interleukin-10	3586	IL10
seq.13724.27	seq.13724.27	0.201718725049372	0.182925970761419	1.10273420559	0.270142607799042	0.409972318243706	no	no	seq.13724.27	PASS	PASS	PASS	PASS	SL004337	FGF-19	Fibroblast growth factor 19	9965	FGF19
seq.13725.3	seq.13725.3	0.311917812078733	0.211822555012179	1.47254295965224	0.140874315067071	0.27496374517729	no	no	seq.13725.3	PASS	PASS	PASS	PASS	SL004334	FGF-16	Fibroblast growth factor 16	8823	FGF16
seq.13731.14	seq.13731.14	0.596786715016374	0.172337086855167	3.46290357987726	0.00053437985200203	0.00499759345350958	yes	yes	seq.13731.14	PASS	PASS	PASS	PASS	SL000323	C7	Complement component C7	730	C7
seq.13733.5	seq.13733.5	0.474712792218519	0.223437898126183	2.12458493478324	0.0336212620337393	0.110013112791022	yes	no	seq.13733.5	PASS	PASS	PASS	PASS	SL004250	IL-12 p40	Interleukin-12 subunit beta	3593	IL12B
seq.13734.22	seq.13734.22	0.119944126855413	0.18988281466546	0.631674472841225	0.527599611826749	0.637618174575689	no	no	seq.13734.22	PASS	PASS	PASS	PASS	SL004348	IFN-lambda 1	Interferon lambda-1	282618	IFNL1
seq.13735.1	seq.13735.1	0.595704349311109	0.211719134350626	2.81365381139604	0.00489819468764196	0.0264280307062023	yes	yes	seq.13735.1	PASS	PASS	PASS	PASS	SL020221	RPGP1	Rap1 GTPase-activating protein 1	5909	RAP1GAP
seq.13738.8	seq.13738.8	1.12019548145558	0.158876004376357	7.05075310681896	1.77951999528496e-12	6.49050259613601e-10	yes	yes	seq.13738.8	PASS	PASS	PASS	PASS	SL001932	Inhibin bA chain	Inhibin beta A chain	3624	INHBA
seq.13739.3	seq.13739.3	0.397560741983799	0.214601586743107	1.85255266756115	0.063946502017576	0.166724754384332	no	no	seq.13739.3	PASS	PASS	PASS	PASS	SL014071	FLRT1	Leucine-rich repeat transmembrane protein FLRT1	23769	FLRT1
seq.13740.51	seq.13740.51	-1.825972387148	0.221607589198773	-8.23966540924814	1.72692910132897e-16	4.7240145566854e-13	yes	yes	seq.13740.51	PASS	PASS	PASS	PASS	SL004650	sFRP-3	Secreted frizzled-related protein 3	2487	FRZB
seq.13741.36	seq.13741.36	-0.271245302858292	0.184298283416136	-1.4717733547514	0.141082091180784	0.275215749411462	no	no	seq.13741.36	PASS	PASS	PASS	PASS	SL000462	IGFBP-1	Insulin-like growth factor-binding protein 1	3484	IGFBP1
seq.13743.56	seq.13743.56	0.29173989190236	0.207078414286877	1.40883777243048	0.158883143253373	0.295864423668891	no	no	seq.13743.56	PASS	PASS	PASS	PASS	SL020222	CUL4B	Cullin-4B	8450	CUL4B
seq.13744.37	seq.13744.37	-0.0446463725080976	0.17633604947341	-0.253189138814352	0.800122059114168	0.85866374762919	no	no	seq.13744.37	PASS	PASS	PASS	PASS	SL005187	IL-3 Ra	Interleukin-3 receptor subunit alpha	3563	IL3RA
seq.13745.10	seq.13745.10	0.339928639890044	0.225988912052743	1.50418282384894	0.132534299071404	0.265020157244025	no	no	seq.13745.10	PASS	PASS	PASS	PASS	SL025962	PKD2:CD 4	Polycystin-2:Cytoplasmic domain 4	5311	PKD2
seq.13747.9	seq.13747.9	0.575926692996765	0.190594394657978	3.02173993117829	0.00251326374978159	0.0163496622771166	yes	yes	seq.13747.9	PASS	PASS	PASS	PASS	SL010288	Carbonic anhydrase 6	Carbonic anhydrase 6	765	CA6
seq.13748.4	seq.13748.4	0.0417022604547063	0.180491868675581	0.231047862492148	0.817277618914151	0.87058525176778	no	no	seq.13748.4	PASS	PASS	PASS	PASS	SL000515	MCP-2	C-C motif chemokine 8	6355	CCL8
seq.13924.13	seq.13924.13	0.764703187051625	0.297342282009766	2.57179430346374	0.0101172983236944	0.0463194469698175	yes	yes	seq.13924.13	PASS	PASS	PASS	PASS	SL018834	MYZAP	Myocardial zonula adherens protein	100820829	MYZAP
seq.13926.1	seq.13926.1	0.383153243496723	0.226918854056222	1.68850334226433	0.0913146479252361	0.210978125713272	no	no	seq.13926.1	PASS	PASS	PASS	PASS	SL020268	RMI1	RecQ-mediated genome instability protein 1	80010	RMI1
seq.13929.27	seq.13929.27	0.0106143974444216	0.183441630989486	0.0578625330965899	0.953858127353083	0.968830490955197	no	no	seq.13929.27	PASS	PASS	PASS	PASS	SL020289	OCTC	Peroxisomal carnitine O-octanoyltransferase	54677	CROT
seq.13930.3	seq.13930.3	0.590897830907204	0.209400915915028	2.82184931391123	0.00477476064530073	0.025906105625885	yes	yes	seq.13930.3	PASS	PASS	PASS	PASS	SL007678	ABC3G	DNA dC->dU-editing enzyme APOBEC-3G	60489	APOBEC3G
seq.13931.22	seq.13931.22	0.180934370987959	0.197772756529712	0.914859934011063	0.360265166038993	0.49386387456761	no	no	seq.13931.22	PASS	PASS	PASS	PASS	SL012980	PSMD9	26S proteasome non-ATPase regulatory subunit 9	5715	PSMD9
seq.13933.276	seq.13933.276	-0.023014805780307	0.180416983157649	-0.127564519578496	0.898493610949961	0.930291170610757	no	no	seq.13933.276	PASS	PASS	PASS	PASS	SL020257	NAB1	NGFI-A-binding protein 1	4664	NAB1
seq.13934.3	seq.13934.3	0.363345777276618	0.221879736747238	1.63757981059143	0.101509377511929	0.225469314229116	no	no	seq.13934.3	PASS	PASS	PASS	PASS	SL014593	MCF2L	Guanine nucleotide exchange factor DBS	23263	MCF2L
seq.13936.24	seq.13936.24	0.34259691007201	0.232792457080739	1.4716838954674	0.141106258461195	0.275215749411462	no	no	seq.13936.24	PASS	PASS	PASS	PASS	SL020280	PGK2	Phosphoglycerate kinase 2	5232	PGK2
seq.13937.75	seq.13937.75	0.476385573084622	0.197941807429664	2.40669507503562	0.0160976042406602	0.0655282684528662	yes	no	seq.13937.75	PASS	PASS	PASS	FAIL	SL008246	CAND1	Cullin-associated NEDD8-dissociated protein 1	55832	CAND1
seq.13940.19	seq.13940.19	0.145200378469956	0.185206932487069	0.783989975537736	0.433045992401403	0.559036013314789	no	no	seq.13940.19	PASS	PASS	PASS	FAIL	SL025893	IP16:HIN 1	Gamma-interferon-inducible protein 16:Isoform 2, Hematopoietic expression, interferon-inducible nature, and nuclear localization 1	3428	IFI16
seq.13942.140	seq.13942.140	0.292977852373517	0.214454885084224	1.36615145072799	0.171891432132451	0.310266586999881	no	no	seq.13942.140	PASS	PASS	PASS	PASS	SL020269	SPSB1	SPRY domain-containing SOCS box protein 1	80176	SPSB1
seq.13946.8	seq.13946.8	0.63534441536477	0.230489211037033	2.75650392704363	0.00584229111548888	0.0301539383894714	yes	yes	seq.13946.8	PASS	PASS	PASS	PASS	SL020297	DDX23	Probable ATP-dependent RNA helicase DDX23	9416	DDX23
seq.13948.50	seq.13948.50	0.696142175097605	0.203724495825132	3.41707644079847	0.000632975041274515	0.00577167741802145	yes	yes	seq.13948.50	PASS	PASS	PASS	PASS	SL025871	GABR2:ECD	Gamma-aminobutyric acid type B receptor subunit 2:Extracellular domain	9568	GABBR2
seq.13950.9	seq.13950.9	-0.0509911792008486	0.174500729826427	-0.292211839180092	0.770124660128147	0.838144423226793	no	no	seq.13950.9	PASS	PASS	PASS	FAIL	SL025806	C43BP:START domain	Collagen type IV alpha-3-binding protein:StAR-related lipid-transfer domain, isoform 2	10087	CERT1
seq.13955.33	seq.13955.33	-0.250064932727036	0.151707966723243	-1.64833092241769	0.0992847825976323	0.222203037097107	no	no	seq.13955.33	PASS	PASS	PASS	PASS	SL007277	DAPK1	Death-associated protein kinase 1	1612	DAPK1
seq.13959.7	seq.13959.7	-0.163535395886076	0.171342631366212	-0.954434950497231	0.33986352182481	0.476488425565759	no	no	seq.13959.7	PASS	PASS	PASS	PASS	SL000499	LAP	Cytosol aminopeptidase	51056	LAP3
seq.13960.15	seq.13960.15	0.578856440401599	0.208667421237136	2.77406236665842	0.00553610639252774	0.0288183045418832	yes	yes	seq.13960.15	PASS	PASS	PASS	PASS	SL020282	AGAP3	Arf-GAP with GTPase, ANK repeat and PH domain-containing protein 3	116988	AGAP3
seq.13966.30	seq.13966.30	0.463595585609364	0.208777744872828	2.22052204794027	0.0263833507321996	0.0936078546406381	yes	no	seq.13966.30	PASS	PASS	PASS	PASS	SL008254	MYOM3	Myomesin-3	127294	MYOM3
seq.13969.24	seq.13969.24	0.17993410433101	0.199355548750162	0.902578862033624	0.366749449330267	0.500620318684105	no	no	seq.13969.24	PASS	PASS	PASS	PASS	SL020292	IMA7	Importin subunit alpha-7	23633	KPNA6
seq.13972.4	seq.13972.4	0.373920985698528	0.216609363458984	1.72624571591676	0.0843032167240099	0.199402968616587	no	no	seq.13972.4	PASS	PASS	PASS	PASS	SL020263	DHB14	17-beta-hydroxysteroid dehydrogenase 14	51171	HSD17B14
seq.13973.62	seq.13973.62	0.513713689583429	0.22010465911205	2.33395191022244	0.0195982401503744	0.0754991982023839	yes	no	seq.13973.62	PASS	FAIL	PASS	FAIL	SL020271	TTL	Tubulin--tyrosine ligase	150465	TTL
seq.13975.56	seq.13975.56	0.140269892990119	0.172756451448791	0.811951691608451	0.416819351697548	0.544512577157899	no	no	seq.13975.56	PASS	FAIL	PASS	FAIL	SL020284	LIPA1	Liprin-alpha-1	8500	PPFIA1
seq.13976.9	seq.13976.9	0.487169596036234	0.235478808320376	2.06884687208636	0.038560458387829	0.12061993587182	yes	no	seq.13976.9	PASS	PASS	PASS	PASS	SL015120	ARHG1	Rho guanine nucleotide exchange factor 1	9138	ARHGEF1
seq.13977.28	seq.13977.28	0.559017454221578	0.236949224553832	2.35922888236579	0.0183129568558621	0.072131164116934	yes	no	seq.13977.28	PASS	PASS	PASS	PASS	SL015168	BARD1	BRCA1-associated RING domain protein 1	580	BARD1
seq.13979.3	seq.13979.3	-0.107443345389209	0.161978961167256	-0.663316671590853	0.507127761351539	0.62145790633364	no	no	seq.13979.3	PASS	FAIL	PASS	FAIL	SL020254	S26A7	Anion exchange transporter	115111	SLC26A7
seq.13982.33	seq.13982.33	0.452143299415209	0.176112417428834	2.56735615816481	0.0102477296241496	0.0467991058211371	yes	yes	seq.13982.33	PASS	FAIL	PASS	FAIL	SL016529	RGS18	Regulator of G-protein signaling 18	64407	RGS18
seq.13983.27	seq.13983.27	-0.0192404419726854	0.179539805591103	-0.107165326983282	0.914657822041096	0.941695763750059	no	no	seq.13983.27	PASS	FAIL	PASS	FAIL	SL008181	QOR	Quinone oxidoreductase	1429	CRYZ
seq.13984.23	seq.13984.23	0.227464190267268	0.206580754425235	1.10109090704087	0.270857094112564	0.41061893690263	no	no	seq.13984.23	PASS	PASS	PASS	PASS	SL020293	DDX25	ATP-dependent RNA helicase DDX25	29118	DDX25
seq.13985.12	seq.13985.12	0.280163922747495	0.210698710195413	1.32968978541756	0.183620501710891	0.322914742803049	no	no	seq.13985.12	PASS	PASS	PASS	PASS	SL007669	SMUF2	E3 ubiquitin-protein ligase SMURF2	64750	SMURF2
seq.13986.6	seq.13986.6	0.0747397463250803	0.187069972317697	0.399528290933572	0.689503982274112	0.774594720127652	no	no	seq.13986.6	PASS	PASS	PASS	PASS	SL010800	LANC1	LanC-like protein 1	10314	LANCL1
seq.13988.67	seq.13988.67	0.150372114327418	0.193845312676969	0.775732527399329	0.437906930025764	0.562523788253336	no	no	seq.13988.67	PASS	PASS	PASS	PASS	SL020265	NMRL1	NmrA-like family domain-containing protein 1	57407	NMRAL1
seq.13990.1	seq.13990.1	0.208943052548675	0.201654143294579	1.0361455962918	0.300134223036076	0.439046613430581	no	no	seq.13990.1	PASS	PASS	PASS	PASS	SL003652	pyruvate carboxylase	Pyruvate carboxylase, mitochondrial	5091	PC
seq.13993.20	seq.13993.20	0.000138413920055274	0.179093024712991	0.000772860474477394	0.999383346621149	0.999660003791118	no	no	seq.13993.20	PASS	PASS	PASS	PASS	SL020300	E41L1	Band 4.1-like protein 1	2036	EPB41L1
seq.13994.1	seq.13994.1	0.230447936570518	0.202002429644495	1.14081764747129	0.253945815199181	0.394138313462332	no	no	seq.13994.1	PASS	PASS	PASS	PASS	SL020302	FBRL	rRNA 2'-O-methyltransferase fibrillarin	2091	FBL
seq.13996.16	seq.13996.16	0.129815426994104	0.195029169995928	0.665620568435043	0.505653656065965	0.620276043124865	no	no	seq.13996.16	PASS	PASS	PASS	PASS	SL020266	COAC	Phosphopantothenoylcysteine decarboxylase	60490	PPCDC
seq.13998.26	seq.13998.26	0.0791044932957861	0.189328120229035	0.417816926508811	0.676080974292662	0.763434264263189	no	no	seq.13998.26	PASS	PASS	PASS	PASS	SL020277	PURA1	Adenylosuccinate synthetase isozyme 1	122622	ADSS1
seq.14005.2	seq.14005.2	0.255242451517175	0.213592127871499	1.19499933850902	0.232087288563587	0.373910702455023	no	no	seq.14005.2	PASS	PASS	PASS	PASS	SL008319	CHD7	Chromodomain-helicase-DNA-binding protein 7	55636	CHD7
seq.14006.36	seq.14006.36	0.29683720308938	0.206662267398107	1.43633962225704	0.150905724643509	0.287415898177431	no	no	seq.14006.36	PASS	PASS	PASS	PASS	SL020278	GNMT	Glycine N-methyltransferase	27232	GNMT
seq.14007.22	seq.14007.22	0.712283280135775	0.251427309575041	2.83295908204907	0.00461192890818642	0.0253331958400481	yes	yes	seq.14007.22	PASS	PASS	PASS	PASS	SL020287	PAPS1	Bifunctional 3'-phosphoadenosine 5'-phosphosulfate synthase 1	9061	PAPSS1
seq.14009.65	seq.14009.65	0.845066319481207	0.253124310657142	3.33854269977984	0.000842190853174979	0.00715469900267129	yes	yes	seq.14009.65	PASS	PASS	PASS	PASS	SL005721	TNFAIP3	Tumor necrosis factor alpha-induced protein 3	7128	TNFAIP3
seq.14011.17	seq.14011.17	0.538073539742484	0.22056796815413	2.43949084831069	0.0147079752068438	0.0611918877236826	yes	no	seq.14011.17	PASS	PASS	PASS	PASS	SL004809	S100A11	Protein S100-A11	6282	S100A11
seq.14012.17	seq.14012.17	0.198917038719294	0.208481449498471	0.954123444545379	0.340021160050798	0.476499940224876	no	no	seq.14012.17	PASS	PASS	PASS	PASS	SL007593	LGP2	Probable ATP-dependent RNA helicase DHX58	79132	DHX58
seq.14013.11	seq.14013.11	0.393766165231453	0.154738990093419	2.54471200176329	0.0109367899708248	0.0491661281268552	yes	yes	seq.14013.11	PASS	PASS	PASS	PASS	SL015118	TANK	TRAF family member-associated NF-kappa-B activator	10010	TANK
seq.14019.73	seq.14019.73	0.253458605610108	0.212134668466116	1.19480048896672	0.232164989259681	0.373910702455023	no	no	seq.14019.73	PASS	PASS	PASS	PASS	SL020305	EVPL	Envoplakin	2125	EVPL
seq.14022.17	seq.14022.17	0.123027010909714	0.185996787539888	0.661446966568333	0.508325714516937	0.622041032302069	no	no	seq.14022.17	PASS	PASS	PASS	PASS	SL004350	IL-17B	Interleukin-17B	27190	IL17B
seq.14023.84	seq.14023.84	-0.486126167619228	0.162800113437709	-2.98603088999217	0.00282624092868285	0.0178115704563154	yes	yes	seq.14023.84	PASS	PASS	PASS	PASS	SL004660	BSP	Bone sialoprotein 2	3381	IBSP
seq.14024.196	seq.14024.196	0.468828432030427	0.220072650402164	2.13033482885622	0.0331439800668163	0.108978019742914	yes	no	seq.14024.196	PASS	PASS	PASS	PASS	SL004644	EDA	Ectodysplasin-A, secreted form	1896	EDA
seq.14025.18	seq.14025.18	0.699500110543702	0.238755358106574	2.92977764390721	0.00339204633142998	0.0201935641776425	yes	yes	seq.14025.18	PASS	PASS	PASS	PASS	SL004126	4-1BB	Tumor necrosis factor receptor superfamily member 9	3604	TNFRSF9
seq.14026.24	seq.14026.24	0.348592305654095	0.214608849023057	1.62431468805204	0.104308664053755	0.229001886451883	no	no	seq.14026.24	PASS	PASS	PASS	PASS	SL004352	IL-17F	Interleukin-17F	112744	IL17F
seq.14028.22	seq.14028.22	0.826018822743059	0.209844333606683	3.93634085107721	8.27334428418868e-05	0.00113158666446991	yes	yes	seq.14028.22	PASS	PASS	PASS	PASS	SL020311	P3C2A	Phosphatidylinositol 4-phosphate 3-kinase C2 domain-containing subunit alpha	5286	PIK3C2A
seq.14029.42	seq.14029.42	0.682867091832592	0.178440784292581	3.82685547219366	0.000129790668101101	0.00162119804835872	yes	yes	seq.14029.42	PASS	PASS	PASS	PASS	SL010966	CSN2	COP9 signalosome complex subunit 2	9318	COPS2
seq.14030.21	seq.14030.21	0.288258614206519	0.208435764357353	1.38296138906524	0.166676705214561	0.305311694655621	no	no	seq.14030.21	PASS	PASS	PASS	PASS	SL004649	OX40 Ligand	Tumor necrosis factor ligand superfamily member 4	7292	TNFSF4
seq.14031.18	seq.14031.18	-0.100570365493674	0.178553983328075	-0.563249072460547	0.573265291544963	0.678419729621997	no	no	seq.14031.18	PASS	PASS	PASS	PASS	SL001691	FGF7	Fibroblast growth factor 7	2252	FGF7
seq.14032.2	seq.14032.2	1.30495603850894	0.204911732156342	6.36838127703344	1.91033556378637e-10	2.75038049196717e-08	yes	yes	seq.14032.2	PASS	PASS	PASS	PASS	SL003310	VEGF121	Vascular endothelial growth factor A, isoform 121	7422	VEGFA
seq.14034.22	seq.14034.22	0.44677349514768	0.217255034390734	2.05644714471452	0.0397394360115475	0.123180994005199	yes	no	seq.14034.22	PASS	PASS	PASS	PASS	SL001890	GA733-1 protein	Tumor-associated calcium signal transducer 2	4070	TACSTD2
seq.14035.13	seq.14035.13	0.288180097325246	0.205875082045823	1.39978133566015	0.16157880860562	0.299295550768331	no	no	seq.14035.13	PASS	PASS	PASS	PASS	SL007386	TIAM1	T-lymphoma invasion and metastasis-inducing protein 1	7074	TIAM1
seq.14038.130	seq.14038.130	0.462931469893264	0.236957076046736	1.95365117436695	0.0507424842083315	0.145118730320848	no	no	seq.14038.130	PASS	PASS	PASS	PASS	SL007049	CYTF	Cystatin-F	8530	CST7
seq.14039.33	seq.14039.33	0.147639965135866	0.203523496865051	0.72541975452476	0.468194557637508	0.589390801848782	no	no	seq.14039.33	PASS	PASS	PASS	PASS	SL003863	kallikrein 5	Kallikrein-5	25818	KLK5
seq.14041.13	seq.14041.13	0.0892747549239783	0.191238915140422	0.46682316127147	0.640626403539274	0.733389214012004	no	no	seq.14041.13	PASS	PASS	PASS	PASS	SL004068	Granzyme B	Granzyme B	3002	GZMB
seq.14042.11	seq.14042.11	0.394365508659259	0.166597355670003	2.36717748053829	0.0179243349370905	0.0710094398557725	yes	no	seq.14042.11	PASS	PASS	PASS	PASS	SL003770	SARP-2	Secreted frizzled-related protein 1	6422	SFRP1
seq.14043.12	seq.14043.12	0.0593100172290812	0.189282102714802	0.313341918641117	0.754020905966324	0.825567830541508	no	no	seq.14043.12	PASS	PASS	PASS	PASS	SL008204	EEA1	Early endosome antigen 1	8411	EEA1
seq.14045.12	seq.14045.12	0.518873952351221	0.232176468674392	2.23482575694998	0.0254287901867148	0.090691597856269	yes	no	seq.14045.12	PASS	PASS	PASS	PASS	SL020317	NCOA2	Nuclear receptor coactivator 2	10499	NCOA2
seq.14047.78	seq.14047.78	0.238377686613708	0.236350003029456	1.00857915615935	0.313176507891548	0.450299257470344	no	no	seq.14047.78	PASS	PASS	PASS	PASS	SL003951	BDNF	Brain-derived neurotrophic factor	627	BDNF
seq.14048.7	seq.14048.7	0.303933279533804	0.192909001315892	1.57552668595338	0.115134923706116	0.242643747147983	no	no	seq.14048.7	PASS	PASS	PASS	PASS	SL004588	IL-1 R AcP	Interleukin-1 Receptor accessory protein	3556	IL1RAP
seq.14049.17	seq.14049.17	0.21013858613594	0.193148494390346	1.08796388394961	0.276611051710817	0.416496744476932	no	no	seq.14049.17	PASS	PASS	PASS	PASS	SL000483	IL-7	Interleukin-7	3574	IL7
seq.14050.61	seq.14050.61	0.350871926073313	0.201111086266251	1.74466725125632	0.0810428070026071	0.194520170153332	no	no	seq.14050.61	PASS	PASS	PASS	PASS	SL004140	Ephrin-A4	Ephrin-A4	1945	EFNA4
seq.14051.54	seq.14051.54	0.212649975403152	0.206531135057225	1.02962672114416	0.303185266632876	0.441291968197459	no	no	seq.14051.54	PASS	PASS	PASS	PASS	SL007629	FOXC2	Forkhead box protein C2	2303	FOXC2
seq.14052.26	seq.14052.26	0.0549359735225479	0.181378585055383	0.302880152614343	0.761981197272109	0.831732444978667	no	no	seq.14052.26	PASS	PASS	PASS	PASS	SL009417	UN13A	Protein unc-13 homolog A	23025	UNC13A
seq.14054.17	seq.14054.17	0.0486553048539341	0.176248657452857	0.27606057008944	0.782501544783642	0.846395008207059	no	no	seq.14054.17	PASS	PASS	PASS	PASS	SL004151	IL-15 Ra	Interleukin-15 receptor subunit alpha	3601	IL15RA
seq.14056.4	seq.14056.4	0.335658218344713	0.215608627698427	1.55679400183466	0.119519401766102	0.248219403850519	no	no	seq.14056.4	PASS	PASS	PASS	PASS	SL013948	Glycoprotein hormones a-chain	Glycoprotein hormones alpha chain	1081	CGA
seq.14057.68	seq.14057.68	0.811943325639171	0.201840247349507	4.02270278748326	5.75340804663209e-05	0.000853032396290628	yes	yes	seq.14057.68	PASS	PASS	PASS	PASS	SL004686	TNFSF15	Tumor necrosis factor ligand superfamily member 15	9966	TNFSF15
seq.14061.48	seq.14061.48	0.365190758357263	0.219769174840895	1.66170145845817	0.0965726485701824	0.218778037402678	no	no	seq.14061.48	PASS	PASS	PASS	PASS	SL002541	sRANKL	Tumor necrosis factor ligand superfamily member 11	8600	TNFSF11
seq.14063.17	seq.14063.17	0.119621321181504	0.195211067529334	0.612779401780223	0.540022212489676	0.648050345367628	no	no	seq.14063.17	PASS	PASS	PASS	PASS	SL000530	OSM	Oncostatin-M	5008	OSM
seq.14065.11	seq.14065.11	0.223857174797335	0.213367030416012	1.04916478596	0.294102282719086	0.43230348972491	no	no	seq.14065.11	PASS	PASS	PASS	PASS	SL025816	CD5:CD	T-cell surface glycoprotein CD5:Cytoplasmic domain	921	CD5
seq.14066.49	seq.14066.49	-0.199688229664177	0.167068474748854	-1.19524781658753	0.231990221405335	0.373910702455023	no	no	seq.14066.49	PASS	FAIL	PASS	FAIL	SL020306	MAGI2	Membrane-associated guanylate kinase, WW and PDZ domain-containing protein 2	9863	MAGI2
seq.14067.6	seq.14067.6	0.0937703052847728	0.192817128383486	0.48631730008071	0.626742215193796	0.723048525928316	no	no	seq.14067.6	PASS	PASS	PASS	PASS	SL008289	PKP2	Plakophilin-2	5318	PKP2
seq.14068.29	seq.14068.29	0.686426577939772	0.213509154583599	3.21497492357408	0.00130455917917806	0.00996821685654075	yes	yes	seq.14068.29	PASS	PASS	PASS	PASS	SL003197	TECK	C-C motif chemokine 25	6370	CCL25
seq.14069.61	seq.14069.61	0.325942683185857	0.220137424979572	1.48063276026829	0.138704460605634	0.272380511117525	no	no	seq.14069.61	PASS	PASS	PASS	PASS	SL010369	Carbonic Anhydrase IV	Carbonic anhydrase 4	762	CA4
seq.14072.9	seq.14072.9	0.619811310838307	0.212237789464131	2.92036263854444	0.00349624286898225	0.0207012388919934	yes	yes	seq.14072.9	PASS	PASS	PASS	PASS	SL005679	TCTP	Translationally-controlled tumor protein	7178	TPT1
seq.14074.2	seq.14074.2	0.437021488660994	0.231865977280855	1.88480213348265	0.0594565568262817	0.159454324704209	no	no	seq.14074.2	PASS	PASS	PASS	PASS	SL020307	SHC2	SHC-transforming protein 2	25759	SHC2
seq.14076.74	seq.14076.74	-0.0996276081177617	0.164236295021774	-0.606611395517374	0.544108835926438	0.651798822962328	no	no	seq.14076.74	PASS	PASS	PASS	PASS	SL007888	Cystatin-S	Cystatin-S	1472	CST4
seq.14077.6	seq.14077.6	0.766376879017002	0.202741326413065	3.78007233441685	0.000156782803454044	0.00189350710308405	yes	yes	seq.14077.6	PASS	PASS	PASS	PASS	SL002086	Ficolin-3	Ficolin-3	8547	FCN3
seq.14078.69	seq.14078.69	-0.0241444685352762	0.175092885481785	-0.137895200417997	0.890323243683152	0.9249826179625	no	no	seq.14078.69	PASS	PASS	PASS	PASS	SL003186	Lymphotactin	Lymphotactin	6375	XCL1
seq.14079.14	seq.14079.14	0.752115255518974	0.208658834430313	3.604521503115	0.000312728557596463	0.00323428721854489	yes	yes	seq.14079.14	PASS	PASS	PASS	PASS	SL004152	IL-18 Ra	Interleukin-18 receptor 1	8809	IL18R1
seq.14081.5	seq.14081.5	0.734606381548374	0.265519625636463	2.76667451525471	0.00566312650068694	0.0293121713200172	yes	yes	seq.14081.5	PASS	PASS	PASS	PASS	SL005227	ULBP-1	NKG2D ligand 1	80329	ULBP1
seq.14082.56	seq.14082.56	-0.00191156143366583	0.17704525515866	-0.0107970215409205	0.991385390585819	0.99392880188657	no	no	seq.14082.56	PASS	PASS	PASS	PASS	SL016540	TLN2	Talin-2	83660	TLN2
seq.14083.25	seq.14083.25	0.0815432714100454	0.159513343359307	0.511200315238628	0.609210797974216	0.707817349329773	no	no	seq.14083.25	PASS	FAIL	PASS	FAIL	SL020314	SPS1	Selenide, water dikinase 1	22929	SEPHS1
seq.14085.28	seq.14085.28	0.0859660723010841	0.180812448652425	0.475443327833784	0.634471018107107	0.728476587631476	no	no	seq.14085.28	PASS	PASS	PASS	PASS	SL001718	IL-13	Interleukin-13	3596	IL13
seq.14086.11	seq.14086.11	0.191073296431128	0.183380732267536	1.04194859551749	0.29743551212923	0.435914729938124	no	no	seq.14086.11	PASS	PASS	PASS	PASS	SL012754	ASM3A	Acid sphingomyelinase-like phosphodiesterase 3a	10924	SMPDL3A
seq.14090.23	seq.14090.23	0.331172546278711	0.213025003159618	1.55461819676898	0.120037027372816	0.248848836567876	no	no	seq.14090.23	PASS	PASS	PASS	PASS	SL020308	DEFI6	Differentially expressed in FDCP 6 homolog	50619	DEF6
seq.14091.42	seq.14091.42	-0.138984197557394	0.186074825315777	-0.746926390077389	0.455107995125152	0.577434100493902	no	no	seq.14091.42	PASS	FAIL	PASS	PASS	SL005371	Carbonyl reductase 3	Carbonyl reductase [NADPH] 3	874	CBR3
seq.14093.10	seq.14093.10	0.167753689580333	0.186629614321011	0.898858898630035	0.368727822980377	0.501575240870921	no	no	seq.14093.10	PASS	PASS	PASS	PASS	SL004343	Flt3 ligand	Fms-related tyrosine kinase 3 ligand	2323	FLT3LG
seq.14094.29	seq.14094.29	-0.93498109809336	0.208980264831886	-4.47401623710979	7.67639088229849e-06	0.00016799013806822	yes	yes	seq.14094.29	PASS	PASS	PASS	PASS	SL000138	HB-EGF	Heparin-binding EGF-like growth factor	1839	HBEGF
seq.14095.1	seq.14095.1	0.251215773875528	0.215183477100699	1.16744917992922	0.243029020140299	0.384507229609293	no	no	seq.14095.1	PASS	PASS	PASS	PASS	SL005204	NKG2D	NKG2-D type II integral membrane protein	100528032	KLRK1
seq.14098.28	seq.14098.28	0.171392194251286	0.190644159892813	0.899016231851263	0.368644014830351	0.501575240870921	no	no	seq.14098.28	PASS	FAIL	PASS	FAIL	SL020309	SYCC	Cysteine--tRNA ligase, cytoplasmic	833	CARS1
seq.14099.20	seq.14099.20	0.182652573382767	0.186429011561697	0.979743291308071	0.327212850877582	0.46377759252623	no	no	seq.14099.20	PASS	PASS	PASS	PASS	SL009468	PSA4	Proteasome subunit alpha type-4	5685	PSMA4
seq.14100.63	seq.14100.63	0.0915294290760238	0.18572996826505	0.49280915692294	0.622147439989243	0.719460715320471	no	no	seq.14100.63	PASS	PASS	PASS	PASS	SL007929	C1QC	Complement C1q subcomponent subunit C	714	C1QC
seq.14102.6	seq.14102.6	0.501624862808045	0.231971590612278	2.16244093289195	0.0305842053460009	0.102906634346846	yes	no	seq.14102.6	PASS	PASS	PASS	PASS	SL000678	Granulysin	Granulysin	10578	GNLY
seq.14103.12	seq.14103.12	0.269408107819624	0.207622241765198	1.29758789583007	0.19442898369863	0.33532513606148	no	no	seq.14103.12	PASS	PASS	PASS	PASS	SL010619	TPSG1	Tryptase gamma	25823	TPSG1
seq.14104.1	seq.14104.1	0.329155660405768	0.220074263251726	1.49565721835121	0.134743004233367	0.267481486270228	no	no	seq.14104.1	PASS	PASS	PASS	PASS	SL026018	TRIL:CD	TLR4 interactor with leucine rich repeats:Cytoplasmic domain	9865	TRIL
seq.14106.46	seq.14106.46	0.277475164258436	0.209225784943524	1.32619965714711	0.184773572843273	0.323901383218695	no	no	seq.14106.46	PASS	PASS	PASS	PASS	SL003682	GDP/GTP exchange protein	Rap1 GTPase-GDP dissociation stimulator 1	5910	RAP1GDS1
seq.14107.1	seq.14107.1	0.0430147142510084	0.1752470803115	0.245451816798032	0.806106611774051	0.862379599729338	no	no	seq.14107.1	PASS	FAIL	PASS	FAIL	SL020315	MTHFS	5-formyltetrahydrofolate cyclo-ligase	10588	MTHFS
seq.14109.15	seq.14109.15	0.198092741217288	0.18914821449685	1.04728845442307	0.294966559423785	0.433108439776578	no	no	seq.14109.15	PASS	PASS	PASS	PASS	SL003190	MIP-5	C-C motif chemokine 15	6359	CCL15
seq.14110.200	seq.14110.200	0.903535857163427	0.208361057683923	4.33639504044975	1.44838539550439e-05	0.000280004116565531	yes	yes	seq.14110.200	PASS	PASS	PASS	PASS	SL000532	ON	SPARC	6678	SPARC
seq.14112.40	seq.14112.40	0.291916858395766	0.213956615106535	1.36437407298864	0.172449863617114	0.310864317577999	no	no	seq.14112.40	PASS	PASS	PASS	PASS	SL005213	RELT	Tumor necrosis factor receptor superfamily member 19L	84957	RELT
seq.14114.18	seq.14114.18	0.251615094371702	0.176168993321097	1.42825981819111	0.153217088781608	0.290023527309426	no	no	seq.14114.18	PASS	PASS	PASS	PASS	SL019019	PIANP	PILR alpha-associated neural protein	196500	PIANP
seq.14120.2	seq.14120.2	0.746952471695399	0.222284887377588	3.360338530017	0.000778470205737408	0.00672829462178414	yes	yes	seq.14120.2	PASS	PASS	PASS	PASS	SL018629	RNF43	E3 ubiquitin-protein ligase RNF43	54894	RNF43
seq.14121.24	seq.14121.24	0.571548711530242	0.191962765228886	2.97739361510425	0.00290710516079985	0.0181147748687198	yes	yes	seq.14121.24	PASS	PASS	PASS	PASS	SL004159	TRAIL R4	Tumor necrosis factor receptor superfamily member 10D	8793	TNFRSF10D
seq.14122.132	seq.14122.132	0.3867625625926	0.22011162174029	1.75712013538723	0.0788973343378549	0.190404638801237	no	no	seq.14122.132	PASS	PASS	PASS	PASS	SL018971	ZNRF3	E3 ubiquitin-protein ligase ZNRF3	84133	ZNRF3
seq.14123.34	seq.14123.34	0.0150290276280102	0.177449356064687	0.0846947431160672	0.932504075337897	0.953772629682863	no	no	seq.14123.34	PASS	PASS	PASS	PASS	SL025873	GI24:ECD	V-type immunoglobulin domain-containing suppressor of T-cell activation:Extracellular domain	64115	VSIR
seq.14127.240	seq.14127.240	0.501903604676479	0.217386175868316	2.30881104868652	0.020954068654579	0.0791710701721007	yes	no	seq.14127.240	PASS	PASS	PASS	PASS	SL001880	IFN-b	Interferon beta	3456	IFNB1
seq.14128.121	seq.14128.121	0.55024829636036	0.222347630486737	2.47472075666298	0.0133340386078739	0.0568150507972572	yes	no	seq.14128.121	PASS	PASS	PASS	PASS	SL017106	IFN10	Interferon alpha-10	3446	IFNA10
seq.14129.1	seq.14129.1	0.167598816866799	0.199262948192646	0.841093732612875	0.400295425923084	0.528989438460192	no	no	seq.14129.1	PASS	PASS	PASS	PASS	SL019978	IFNA7	Interferon alpha-7	3444	IFNA7
seq.14131.37	seq.14131.37	-0.457220828875127	0.172069635534832	-2.65718485108648	0.00787962242861807	0.0383194793839728	yes	yes	seq.14131.37	PASS	PASS	PASS	PASS	SL025841	EFNB2:ECD	Ephrin-B2:Extracellular domain	1948	EFNB2
seq.14132.21	seq.14132.21	0.686350804333239	0.229160834352495	2.99506155261022	0.00274389464630659	0.0174353630777507	yes	yes	seq.14132.21	PASS	PASS	PASS	PASS	SL020171	HHLA2	HERV-H LTR-associating protein 2	11148	HHLA2
seq.14133.93	seq.14133.93	0.39133708169554	0.165505477956609	2.36449624826399	0.0180546102185887	0.0713705003655337	yes	no	seq.14133.93	PASS	PASS	PASS	PASS	SL000145	IL-1 sRII	Interleukin-1 receptor type 2	7850	IL1R2
seq.14134.49	seq.14134.49	0.247599567657251	0.169415680001575	1.46149144904975	0.143880620507204	0.278644557449526	no	no	seq.14134.49	PASS	PASS	PASS	PASS	SL015046	AMGO2	Amphoterin-induced protein 2	347902	AMIGO2
seq.14135.3	seq.14135.3	0.30209312053236	0.217694711498874	1.38769159090905	0.165230977740672	0.303756276619361	no	no	seq.14135.3	PASS	PASS	PASS	PASS	SL020172	RXFP1	Relaxin receptor 1	59350	RXFP1
seq.14136.234	seq.14136.234	0.761534839275235	0.174238445590619	4.37064757260573	1.23878598239635e-05	0.000247350295974104	yes	yes	seq.14136.234	PASS	PASS	PASS	PASS	SL007696	C1QR1	Complement component C1q receptor	22918	CD93
seq.14139.16	seq.14139.16	0.165291332272311	0.201266961078137	0.821254175980431	0.411501503371223	0.539110326854397	no	no	seq.14139.16	PASS	PASS	PASS	PASS	SL007828	NRG4	Neuregulin-4	145957	NRG4
seq.14144.3	seq.14144.3	-0.310621931264901	0.171055321929477	-1.81591503708354	0.069383406278571	0.1761584934513	no	no	seq.14144.3	PASS	PASS	PASS	PASS	SL019979	H2A3	Histone H2A type 3	92815	H2AW
seq.14146.92	seq.14146.92	-0.658384249192598	0.14940436517355	-4.40672699507683	1.04944322054508e-05	0.000215037597737907	yes	yes	seq.14146.92	PASS	FAIL	PASS	FAIL	SL008158	H31	Histone H3.1	8350	H3C1
seq.14149.9	seq.14149.9	0.217715666275508	0.204970803356205	1.06217891870753	0.288154468306736	0.427233901383782	no	no	seq.14149.9	PASS	PASS	PASS	PASS	SL005179	IL-1F8	Interleukin-36 beta	27177	IL36B
seq.14150.7	seq.14150.7	0.515115144723489	0.187046810106158	2.75393707292381	0.00588830884771048	0.030362806508788	yes	yes	seq.14150.7	PASS	PASS	PASS	PASS	SL005177	IL-1F6	Interleukin-36 alpha	27179	IL36A
seq.14153.8	seq.14153.8	0.471377387758804	0.213586297295769	2.20696455590526	0.0273165356779316	0.095616613367859	yes	no	seq.14153.8	PASS	PASS	PASS	PASS	SL004139	Ephrin-A3	Ephrin-A3	1944	EFNA3
seq.14156.33	seq.14156.33	0.300958252841897	0.196447617159803	1.53200256227632	0.125521802466783	0.256242455707376	no	no	seq.14156.33	PASS	PASS	PASS	PASS	SL004815	14-3-3 protein beta/alpha	14-3-3 protein beta/alpha	7529	YWHAB
seq.14157.21	seq.14157.21	-0.0245136192483547	0.180472086733567	-0.135830530316549	0.891955255027297	0.92619214235783	no	no	seq.14157.21	PASS	PASS	PASS	PASS	SL004984	14-3-3E	14-3-3 protein epsilon	7531	YWHAE
seq.14158.17	seq.14158.17	-0.0195333502186425	0.175364854878719	-0.111386915195474	0.911309535652496	0.9392943612575	no	no	seq.14158.17	PASS	PASS	PASS	PASS	SL003848	Annexin V	Annexin A5	308	ANXA5
seq.14175.78	seq.14175.78	0.0340491028304345	0.174289379492697	0.195359596376675	0.845111444568611	0.890696342368497	no	no	seq.14175.78	PASS	PASS	PASS	PASS	SL019907	SCP2D	SCP2 sterol-binding domain-containing protein 1	140856	SCP2D1
seq.14178.18	seq.14178.18	0.676301739036628	0.258226132881552	2.61902903276969	0.00881804422782167	0.0418417345797158	yes	yes	seq.14178.18	PASS	PASS	PASS	PASS	SL007463	CDKN3	Cyclin-dependent kinase inhibitor 3	1033	CDKN3
seq.14186.13	seq.14186.13	0.0443458739862188	0.172319927464246	0.257346173705997	0.796911550922502	0.85765898480757	no	no	seq.14186.13	PASS	PASS	PASS	PASS	SL019795	RFFL	E3 ubiquitin-protein ligase rififylin	117584	RFFL
seq.14192.31	seq.14192.31	0.528005074027355	0.208860154398349	2.52803161784663	0.0114704021648208	0.0505981187592181	yes	no	seq.14192.31	PASS	PASS	PASS	PASS	SL019930	PDCL2	Phosducin-like protein 2	132954	PDCL2
seq.14197.2	seq.14197.2	0.305657004030198	0.189999331263157	1.60872673602651	0.107676106986251	0.233120158932929	no	no	seq.14197.2	PASS	PASS	PASS	PASS	SL019864	PRDM1	PR domain zinc finger protein 1	639	PRDM1
seq.14205.6	seq.14205.6	0.20583092314015	0.202712786894605	1.01538204024182	0.309923750774831	0.448332321652327	no	no	seq.14205.6	PASS	PASS	PASS	PASS	SL019865	HEXI2	Protein HEXIM2	124790	HEXIM2
seq.14206.28	seq.14206.28	0.56269285360975	0.221823376495912	2.53667067239921	0.0111912176944533	0.0499405807555904	yes	yes	seq.14206.28	PASS	PASS	PASS	PASS	SL025794	APBB1:PID 2	Amyloid beta A4 precursor protein-binding family B member 1:Phosphotyrosine Interaction Domain 2	322	APBB1
seq.14226.120	seq.14226.120	0.733707525102779	0.269386335383094	2.72362562139381	0.00645696543802713	0.0327396273507381	yes	yes	seq.14226.120	PASS	PASS	PASS	PASS	SL008524	BHMT2	S-methylmethionine--homocysteine S-methyltransferase BHMT2	23743	BHMT2
seq.14227.21	seq.14227.21	-0.224643506053469	0.15026857032429	-1.49494671819046	0.134928348289173	0.267655182556223	no	no	seq.14227.21	PASS	PASS	PASS	PASS	SL008040	MYL6B	Myosin light chain 6B	140465	MYL6B
seq.14246.50	seq.14246.50	0.0558726046627298	0.181428862340143	0.307958744502183	0.758113724787645	0.829196359118993	no	no	seq.14246.50	PASS	PASS	PASS	PASS	SL016379	DOK2	Docking protein 2	9046	DOK2
seq.14249.68	seq.14249.68	0.35749330292733	0.206074840048926	1.73477413760192	0.0827808187558875	0.197339372293447	no	no	seq.14249.68	PASS	PASS	PASS	PASS	SL019794	TRIM1	Probable E3 ubiquitin-protein ligase MID2	11043	MID2
seq.14250.115	seq.14250.115	0.105684345279188	0.192387938659395	0.549329370726785	0.582779434759372	0.686412548453935	no	no	seq.14250.115	PASS	PASS	PASS	PASS	SL008191	BLMH	Bleomycin hydrolase	642	BLMH
seq.14260.112	seq.14260.112	0.417072441924117	0.230019617855333	1.81320378588938	0.0698003961461931	0.17655749700022	no	no	seq.14260.112	PASS	PASS	PASS	PASS	SL015522	ARHG8	Neuroepithelial cell-transforming gene 1 protein	10276	NET1
seq.14268.4	seq.14268.4	0.840809208141986	0.182705242314605	4.60199826502062	4.18456691053709e-06	9.91072102491274e-05	yes	yes	seq.14268.4	PASS	PASS	PASS	PASS	SL007647	SRXN1	Sulfiredoxin-1	140809	SRXN1
seq.14271.23	seq.14271.23	0.195565913046822	0.210052491697129	0.931033531031876	0.351836219521536	0.486330459070825	no	no	seq.14271.23	PASS	PASS	PASS	PASS	SL007707	RAB6B	Ras-related protein Rab-6B	51560	RAB6B
seq.14273.19	seq.14273.19	-0.114644431353285	0.169812491654202	-0.675123662791202	0.499597201001289	0.615022662548467	no	no	seq.14273.19	PASS	PASS	PASS	FAIL	SL010939	PPCE	Prolyl endopeptidase	5550	PREP
seq.14286.2	seq.14286.2	0.292622129955403	0.20559458461069	1.42329687578837	0.154650112286342	0.291052894502434	no	no	seq.14286.2	PASS	PASS	PASS	PASS	SL005769	NF-ATc1	Nuclear factor of activated T-cells, cytoplasmic 1	4772	NFATC1
seq.14287.6	seq.14287.6	-0.0262254402763322	0.180409763496718	-0.145365970045238	0.884421931205147	0.920695714555663	no	no	seq.14287.6	PASS	PASS	PASS	PASS	SL008533	RAB5C	Ras-related protein Rab-5C	5878	RAB5C
seq.14291.53	seq.14291.53	0.113617139831166	0.169691137740237	0.669552584443692	0.50314304884299	0.618027754876515	no	no	seq.14291.53	PASS	FAIL	PASS	FAIL	SL019710	AGAP2	Arf-GAP with GTPase, ANK repeat and PH domain-containing protein 2	116986	AGAP2
seq.14309.8	seq.14309.8	-0.178533243588744	0.161386251374815	-1.10624815972772	0.268619123044417	0.408680540093439	no	no	seq.14309.8	PASS	PASS	PASS	PASS	SL013160	HNRH1	Heterogeneous nuclear ribonucleoprotein H	3187	HNRNPH1
seq.14324.52	seq.14324.52	-0.154329953377851	0.164092954395099	-0.940503228470486	0.346959494415676	0.483006461564418	no	no	seq.14324.52	PASS	PASS	PASS	FAIL	SL005089	CSPG6	Structural maintenance of chromosomes protein 3	9126	SMC3
seq.14326.4	seq.14326.4	-0.0265682531699579	0.174020724880178	-0.152672925527988	0.87865621272113	0.916166979187594	no	no	seq.14326.4	PASS	FAIL	PASS	FAIL	SL006253	UB2E1	Ubiquitin-conjugating enzyme E2 E1	7324	UBE2E1
seq.14329.4	seq.14329.4	0.2575911521051	0.210653231041701	1.22282079810163	0.2213973882153	0.364619238689316	no	no	seq.14329.4	PASS	PASS	PASS	PASS	SL011624	DIDO1	Death-inducer obliterator 1	11083	DIDO1
seq.14331.262	seq.14331.262	0.152544469273121	0.2020180040164	0.755103338515994	0.450186980179225	0.573050946617157	no	no	seq.14331.262	PASS	PASS	PASS	PASS	SL019738	DYLT1	Dynein light chain Tctex-type 1	6993	DYNLT1
seq.14341.8	seq.14341.8	0.753157613920931	0.21296202558508	3.53658175372697	0.000405341025175617	0.00396712119630734	yes	yes	seq.14341.8	PASS	PASS	PASS	PASS	SL019767	FA69C	Protein FAM69C	125704	DIPK1C
seq.14597.5	seq.14597.5	0.134033355711405	0.194852387357259	0.68787125233245	0.491533861289913	0.607450136687851	no	no	seq.14597.5	PASS	PASS	PASS	PASS	SL020074	SEM6C	Semaphorin-6C, cytoplasmic	10500	SEMA6C
seq.14599.18	seq.14599.18	0.302894903729749	0.206291807441488	1.46828372627285	0.142027169534336	0.276523361039983	no	no	seq.14599.18	PASS	PASS	PASS	PASS	SL007723	STAB1	Stabilin-1	23166	STAB1
seq.14615.46	seq.14615.46	-0.477640401708352	0.147583416530048	-3.23640970603972	0.00121043514164022	0.0095011343757728	yes	yes	seq.14615.46	PASS	PASS	PASS	PASS	SL020089	KRA24	Keratin-associated protein 2-4	730755	KRTAP2-4
seq.14618.26	seq.14618.26	0.594229998927288	0.207755857779595	2.86023222294746	0.00423330892628737	0.0238031173028964	yes	yes	seq.14618.26	PASS	PASS	PASS	PASS	SL012766	ECOP	Vesicular, overexpressed in cancer, prosurvival protein 1	81552	VOPP1
seq.14619.8	seq.14619.8	0.817812659671496	0.259914073063498	3.1464731787405	0.00165252417330658	0.0119390937593613	yes	yes	seq.14619.8	PASS	PASS	PASS	PASS	SL020098	ZN526	Zinc finger protein 526	116115	ZNF526
seq.14624.51	seq.14624.51	0.0735625304416524	0.185267884485257	0.397060346676039	0.691322960213051	0.776160048291731	no	no	seq.14624.51	PASS	PASS	PASS	PASS	SL011618	CTCF	Transcriptional repressor CTCF	10664	CTCF
seq.14628.72	seq.14628.72	0.450071948725671	0.282075089027546	1.5955749594099	0.110583721888351	0.236421861059464	no	no	seq.14628.72	PASS	PASS	PASS	PASS	SL020051	FBX3	F-box only protein 3	26273	FBXO3
seq.14633.26	seq.14633.26	0.625670988749663	0.230543544069834	2.71389507467683	0.00664972243460539	0.0335305358891485	yes	yes	seq.14633.26	PASS	PASS	PASS	PASS	SL020121	T185A	Transmembrane protein 185A	84548	TMEM185A
seq.14634.13	seq.14634.13	0.283473387076347	0.209619473216011	1.35232372607019	0.176271777614633	0.31505484983001	no	no	seq.14634.13	PASS	PASS	PASS	PASS	SL020122	LSHR	Lutropin-choriogonadotropic hormone receptor	3973	LHCGR
seq.14645.253	seq.14645.253	0.564032402628013	0.211437801261726	2.66760436999547	0.00763941572891754	0.037450934993645	yes	yes	seq.14645.253	PASS	PASS	PASS	PASS	SL020127	GSTA4	Glutathione S-transferase A4	2941	GSTA4
seq.14662.6	seq.14662.6	0.512307647324692	0.165274632692552	3.09973550676527	0.00193693523815009	0.0135571808503691	yes	yes	seq.14662.6	PASS	PASS	PASS	PASS	SL020179	MZF1	Myeloid zinc finger 1	7593	MZF1
seq.14674.63	seq.14674.63	0.0829129815361336	0.195690846505877	0.42369371391954	0.671789200164131	0.759942724939504	no	no	seq.14674.63	PASS	PASS	PASS	PASS	SL020191	PACN3	Protein kinase C and casein kinase substrate in neurons protein 3	29763	PACSIN3
seq.14675.20	seq.14675.20	0.214700294434691	0.190074616457925	1.12955795169113	0.258662537386798	0.398129835240102	no	no	seq.14675.20	PASS	PASS	PASS	PASS	SL011011	IF4B	Eukaryotic translation initiation factor 4B	1975	EIF4B
seq.14684.17	seq.14684.17	0.422118653304731	0.202090481813281	2.08876068539805	0.0367292710435879	0.116557912923126	yes	no	seq.14684.17	PASS	PASS	PASS	PASS	SL011179	CAN2	Calpain-2 catalytic subunit	824	CAPN2
seq.14687.6	seq.14687.6	0.754430706408122	0.217538670959538	3.46803031884132	0.000524288133146715	0.00494826208929495	yes	yes	seq.14687.6	PASS	PASS	PASS	PASS	SL007972	M6PBP	Perilipin-3	10226	PLIN3
seq.14696.45	seq.14696.45	0.342061582006094	0.206708390131496	1.65480260278015	0.0979645458596866	0.220379946709846	no	no	seq.14696.45	PASS	PASS	PASS	PASS	SL010617	TPSB2	Tryptase beta-2	64499	TPSB2
seq.14703.6	seq.14703.6	0.565139294547686	0.219299153240652	2.57702451740669	0.00996548819017368	0.0458161225953279	yes	yes	seq.14703.6	PASS	PASS	PASS	PASS	SL004332	EG-VEGF	Prokineticin-1	84432	PROK1
seq.14705.1	seq.14705.1	-0.237945077742661	0.124642890756589	-1.90901443554719	0.0562602294859221	0.154208274307355	no	no	seq.14705.1	PASS	PASS	PASS	PASS	SL003320	VEGF-D	Vascular endothelial growth factor D	2277	VEGFD
seq.14708.59	seq.14708.59	0.692068138423332	0.163401003842367	4.23539710374711	2.28148158736718e-05	0.000403032098882241	yes	yes	seq.14708.59	PASS	PASS	PASS	PASS	SL007931	CO8G	Complement component C8 gamma chain	733	C8G
seq.14711.27	seq.14711.27	0.092908210811323	0.174681397403062	0.531872381332887	0.594814387130874	0.696294069392853	no	no	seq.14711.27	PASS	PASS	PASS	PASS	SL004438	Cystatin M	Cystatin-M	1474	CST6
seq.14713.46	seq.14713.46	0.178544843307831	0.198799246032299	0.898116300093127	0.36912354984257	0.501786730832417	no	no	seq.14713.46	PASS	PASS	PASS	PASS	SL004589	Azurocidin	Azurocidin	566	AZU1
seq.14748.31	seq.14748.31	0.121958708513614	0.189122469219582	0.644866308148784	0.519013827025769	0.630445081629214	no	no	seq.14748.31	PASS	PASS	PASS	PASS	SL020313	RHG05	Rho GTPase-activating protein 5	394	ARHGAP5
seq.14755.4	seq.14755.4	0.257854351390541	0.212909594400703	1.21109784702915	0.225857906450848	0.369076644621442	no	no	seq.14755.4	PASS	PASS	PASS	PASS	SL000496	Lactoferrin	Lactotransferrin	4057	LTF
seq.14756.29	seq.14756.29	0.427811037236755	0.176757981343452	2.42032090423962	0.0155068157665193	0.0635965435222091	yes	no	seq.14756.29	PASS	PASS	PASS	PASS	SL003177	sICAM-2	Intercellular adhesion molecule 2	3384	ICAM2
seq.15297.3	seq.15297.3	0.287846777563731	0.205833425263998	1.39844525831771	0.161979400405385	0.299894856046653	no	no	seq.15297.3	PASS	PASS	PASS	PASS	SL004825	S100A3	Protein S100-A3	6274	S100A3
seq.15300.66	seq.15300.66	0.497656808951582	0.212504392144929	2.34186599123173	0.0191876029794247	0.0745034605396965	yes	no	seq.15300.66	PASS	PASS	PASS	PASS	SL017096	CC134	Coiled-coil domain-containing protein 134	79879	CCDC134
seq.15303.63	seq.15303.63	0.245298406802663	0.191085090490727	1.28371295830936	0.199242408664789	0.34106859130321	no	no	seq.15303.63	PASS	FAIL	PASS	PASS	SL004826	S100A5	Protein S100-A5	6276	S100A5
seq.15304.1	seq.15304.1	-0.0128572964927624	0.18454654099628	-0.0696696693601076	0.94445658344588	0.963116862634187	no	no	seq.15304.1	PASS	PASS	PASS	PASS	SL002648	PAP1	Regenerating islet-derived protein 3-alpha	5068	REG3A
seq.15305.7	seq.15305.7	0.457193239233677	0.238744941804526	1.91498607584326	0.0554942793816369	0.153080018504754	no	no	seq.15305.7	PASS	PASS	PASS	PASS	SL005696	Secretagogin	Secretagogin	10590	SCGN
seq.15308.108	seq.15308.108	0.159184602288143	0.165241639505064	0.963344365045867	0.33537473610026	0.47155007769536	no	no	seq.15308.108	PASS	PASS	PASS	PASS	SL012520	VWC2	Brorin	375567	VWC2
seq.15310.61	seq.15310.61	0.275306875736093	0.2079462119622	1.32393311298278	0.185525259759613	0.32469887912503	no	no	seq.15310.61	PASS	PASS	PASS	PASS	SL007011	PRC1	Protein regulator of cytokinesis 1	9055	PRC1
seq.15312.14	seq.15312.14	0.379581727294159	0.18837004291378	2.01508542134749	0.043895699499597	0.131879940671222	yes	no	seq.15312.14	PASS	PASS	PASS	PASS	SL019555	AGO1	Protein argonaute-1	26523	AGO1
seq.15313.28	seq.15313.28	0.632813299916365	0.24262784789371	2.60816433649276	0.0091029240596742	0.0428589479608241	yes	yes	seq.15313.28	PASS	PASS	PASS	PASS	SL007399	MD2L1	Mitotic spindle assembly checkpoint protein MAD2A	4085	MAD2L1
seq.15315.64	seq.15315.64	-0.210340081264413	0.16512650174651	-1.27381176879355	0.202730133290591	0.344553106236511	no	no	seq.15315.64	PASS	PASS	PASS	PASS	SL019798	CUTC	Copper homeostasis protein cutC homolog	51076	CUTC
seq.15316.262	seq.15316.262	0.450272499676905	0.227355447828092	1.98047816306282	0.047649824705118	0.138961722261034	yes	no	seq.15316.262	PASS	PASS	PASS	PASS	SL019950	TXN4B	Thioredoxin-like protein 4B	54957	TXNL4B
seq.15318.75	seq.15318.75	-0.634414316327633	0.177247564487447	-3.57925547898044	0.000344574487160752	0.0034590220536816	yes	yes	seq.15318.75	PASS	PASS	PASS	PASS	SL004212	Calpactin I light chain	Protein S100-A10	6281	S100A10
seq.15319.226	seq.15319.226	-0.0328257328221506	0.170239300991357	-0.192821120804633	0.847099061874621	0.8916568808495	no	no	seq.15319.226	PASS	PASS	PASS	PASS	SL013808	CCNA1	Cyclin-A1	8900	CCNA1
seq.15322.35	seq.15322.35	0.0609315489921329	0.186812647341517	0.326163939429338	0.744300322961311	0.818583291100297	no	no	seq.15322.35	PASS	PASS	PASS	PASS	SL007330	CRADD	Death domain-containing protein CRADD	8738	CRADD
seq.15323.112	seq.15323.112	0.266552987466491	0.18618023017895	1.43169329638431	0.152231615750788	0.288786119893398	no	no	seq.15323.112	PASS	FAIL	PASS	FAIL	SL019972	AGO3	Protein argonaute-3	192669	AGO3
seq.15324.58	seq.15324.58	0.926559765894562	0.17559913121745	5.27656235808579	1.31629734964094e-07	5.88427577179095e-06	yes	yes	seq.15324.58	PASS	PASS	PASS	PASS	SL005628	Ferritin light chain	Ferritin light chain	2512	FTL
seq.15325.14	seq.15325.14	-0.0548041334196008	0.183373832575665	-0.298865615937798	0.76504258320599	0.834106810027894	no	no	seq.15325.14	PASS	PASS	PASS	PASS	SL007137	NEUM	Neuromodulin	2596	GAP43
seq.15326.64	seq.15326.64	-0.138496159606324	0.171903089757796	-0.805664166952779	0.420436516087768	0.547639280262718	no	no	seq.15326.64	PASS	FAIL	PASS	PASS	SL006479	GBP1	Guanylate-binding protein 1	2633	GBP1
seq.15331.47	seq.15331.47	0.271171870775302	0.18403202480843	1.47350370707262	0.140615264996298	0.27469063099582	no	no	seq.15331.47	PASS	PASS	PASS	PASS	SL013819	RBBP4	Histone-binding protein RBBP4	5928	RBBP4
seq.15333.11	seq.15333.11	0.181126400313551	0.202238637269652	0.895607302140037	0.370462534358111	0.503164413726135	no	no	seq.15333.11	PASS	PASS	PASS	PASS	SL012799	SDF2	Stromal cell-derived factor 2	6388	SDF2
seq.15336.7	seq.15336.7	-0.134049255595067	0.173109336008613	-0.774361791719873	0.438716871858234	0.563167528375504	no	no	seq.15336.7	PASS	PASS	PASS	PASS	SL019976	SELM	Selenoprotein M	140606	SELENOM
seq.15339.32	seq.15339.32	-0.347965367937693	0.166756038062761	-2.0866732742039	0.0369176787144863	0.117020058080507	yes	no	seq.15339.32	PASS	PASS	PASS	PASS	SL008333	COF2	Cofilin-2	1073	CFL2
seq.15343.337	seq.15343.337	0.956269426736584	0.224637802220148	4.25693902489052	2.07244848811988e-05	0.000372063645981966	yes	yes	seq.15343.337	PASS	PASS	PASS	PASS	SL000491	Kininogen, HMW, Two Chain	Kininogen, HMW, Two Chain	3827	KNG1
seq.15361.37	seq.15361.37	0.427576396222536	0.223878070821479	1.90986278671075	0.0561508825768985	0.154140230094437	no	no	seq.15361.37	PASS	PASS	PASS	PASS	SL019275	ANKR1	Ankyrin repeat domain-containing protein 1	27063	ANKRD1
seq.15363.32	seq.15363.32	0.53303225569983	0.213487327707336	2.4967863967577	0.0125324422251	0.0544598819805578	yes	no	seq.15363.32	PASS	PASS	PASS	PASS	SL004840	Apo A-V	Apolipoprotein A-V	116519	APOA5
seq.15365.41	seq.15365.41	0.473693637682344	0.214204111802939	2.21141244066373	0.0270072891256278	0.0950205008400706	yes	no	seq.15365.41	PASS	PASS	PASS	PASS	SL020583	BAI3	Adhesion G protein-coupled receptor B3	577	ADGRB3
seq.15367.38	seq.15367.38	0.269959372694481	0.209417718594465	1.2890951850032	0.197364997304226	0.338558503977145	no	no	seq.15367.38	PASS	PASS	PASS	PASS	SL012736	LPLC1	BPI fold-containing family B member 1	92747	BPIFB1
seq.15368.3	seq.15368.3	-0.685747550366754	0.163159109550072	-4.20293756357075	2.63473280216429e-05	0.000456074384537736	yes	yes	seq.15368.3	PASS	PASS	PASS	PASS	SL007531	BMPER	BMP-binding endothelial regulator protein	168667	BMPER
seq.15370.5	seq.15370.5	-0.0784380858143523	0.178123739249929	-0.440357282777981	0.659678358551866	0.749242329175266	no	no	seq.15370.5	PASS	PASS	PASS	PASS	SL012877	BOLA1	BolA-like protein 1	51027	BOLA1
seq.15372.43	seq.15372.43	0.123492279482404	0.190537483528047	0.64812590780452	0.516903518486976	0.628859050398542	no	no	seq.15372.43	PASS	PASS	PASS	PASS	SL014748	BRD2	Bromodomain-containing protein 2	6046	BRD2
seq.15374.15	seq.15374.15	0.269842369767854	0.160384326759466	1.68247343877028	0.0924770712339107	0.212670053266383	no	no	seq.15374.15	PASS	PASS	PASS	PASS	SL005611	CA11 protein	Gastrokine-1	56287	GKN1
seq.15375.49	seq.15375.49	0.649541861734198	0.209361111952639	3.10249528040878	0.00191896607766955	0.0134598248858078	yes	yes	seq.15375.49	PASS	PASS	PASS	PASS	SL011428	Carboxypeptidase B1	Carboxypeptidase B	1360	CPB1
seq.15376.134	seq.15376.134	0.18594010075271	0.200588798509957	0.926971506554387	0.353941328426975	0.48837654673997	no	no	seq.15376.134	PASS	PASS	PASS	PASS	SL007121	CATE	Cathepsin E	1510	CTSE
seq.15381.45	seq.15381.45	0.101573715219267	0.184601877232302	0.55023121509998	0.582160796065884	0.685831549370468	no	no	seq.15381.45	PASS	PASS	PASS	PASS	SL004120	Discoidin domain receptor 2	Discoidin domain-containing receptor 2	4921	DDR2
seq.15384.15	seq.15384.15	0.51816557022595	0.15973090943763	3.24399060927077	0.00117867632127321	0.00931278374834051	yes	yes	seq.15384.15	PASS	PASS	PASS	PASS	SL011369	KLOTHO	Klotho	9365	KL
seq.15385.116	seq.15385.116	0.0894182859143893	0.174501698720606	0.512420718938425	0.608356593511087	0.707400408735209	no	no	seq.15385.116	PASS	PASS	PASS	PASS	SL004848	FABP2	Fatty acid-binding protein, intestinal	2169	FABP2
seq.15387.44	seq.15387.44	1.02332922683279	0.182463535943205	5.60840401093248	2.04200900782006e-08	1.28411853813604e-06	yes	yes	seq.15387.44	PASS	PASS	PASS	PASS	SL005203	Neuropilin-2	Neuropilin-2	8828	NRP2
seq.15388.24	seq.15388.24	0.0928183877999966	0.171973867004234	0.539723793020897	0.5893875289121	0.692258301991864	no	no	seq.15388.24	PASS	PASS	PASS	PASS	SL004561	FcRIIIa	Low affinity immunoglobulin gamma Fc region receptor III-A	2214	FCGR3A
seq.15389.1	seq.15389.1	0.255728769975629	0.212505776785275	1.20339679158006	0.228822808877513	0.371480589723701	no	no	seq.15389.1	PASS	PASS	PASS	PASS	SL012513	FRDA	Frataxin, mitochondrial	2395	FXN
seq.15390.3	seq.15390.3	0.510771140690684	0.230421376364993	2.21668296903847	0.0266447633991537	0.0942082411593504	yes	no	seq.15390.3	PASS	PASS	PASS	PASS	SL004430	Galanin	Galanin	51083	GAL
seq.15391.114	seq.15391.114	-0.116575555923126	0.177801448709358	-0.655650202905182	0.512049216087384	0.624759424891632	no	no	seq.15391.114	PASS	PASS	PASS	PASS	SL005707	GAS-6	Growth arrest-specific protein 6	2621	GAS6
seq.15394.79	seq.15394.79	0.863263694171861	0.176644449606201	4.88701284470789	1.02377417035733e-06	3.14186610445596e-05	yes	yes	seq.15394.79	PASS	PASS	PASS	PASS	SL008959	UNC5B	Netrin receptor UNC5B	219699	UNC5B
seq.15398.2	seq.15398.2	0.22611280280953	0.206222806900908	1.09644906015744	0.272882304149848	0.41298453278114	no	no	seq.15398.2	PASS	PASS	PASS	PASS	SL006727	HERV1	FAD-linked sulfhydryl oxidase ALR	2671	GFER
seq.15403.53	seq.15403.53	0.488087926029882	0.2668927301124	1.82877939696719	0.0674326626466141	0.172960195658521	no	no	seq.15403.53	PASS	PASS	PASS	PASS	SL007347	ID2	DNA-binding protein inhibitor ID-2	3398	ID2
seq.15404.3	seq.15404.3	0.66060120700727	0.303115197319373	2.17937342914297	0.0293039383624945	0.100076059164299	yes	no	seq.15404.3	PASS	PASS	PASS	PASS	SL018851	IFN21	Interferon alpha-21	3452	IFNA21
seq.15405.23	seq.15405.23	0.396123781468609	0.223581614743442	1.77171893996363	0.0764412240688993	0.18645115331295	no	no	seq.15405.23	PASS	PASS	PASS	PASS	SL018075	IFNA4	Interferon alpha-4	3441	IFNA4
seq.15412.40	seq.15412.40	0.213701237308487	0.209956606870497	1.01783525888423	0.308756252799305	0.446879751075397	no	no	seq.15412.40	PASS	PASS	PASS	PASS	SL003731	KIAP	Baculoviral IAP repeat-containing protein 7	79444	BIRC7
seq.15414.316	seq.15414.316	0.442357689532767	0.117382406553037	3.76851780878165	0.000164219770807754	0.00194910644676454	yes	yes	seq.15414.316	PASS	PASS	PASS	PASS	SL019149	LDHA	L-lactate dehydrogenase A chain	3939	LDHA
seq.15417.3	seq.15417.3	-0.0314976975358019	0.164902934554233	-0.191007501600543	0.848519715937204	0.892054451555043	no	no	seq.15417.3	PASS	PASS	PASS	PASS	SL003161	Maspin	Serpin B5	5268	SERPINB5
seq.15418.25	seq.15418.25	0.418582421410842	0.181563815170179	2.30542865062902	0.021142578442158	0.0795903940845369	yes	no	seq.15418.25	PASS	FAIL	PASS	FAIL	SL007282	MK10	Mitogen-activated protein kinase 10	5602	MAPK10
seq.15426.5	seq.15426.5	0.515932556461986	0.185892258618027	2.77543863471006	0.00551273015981789	0.0287239492422511	yes	yes	seq.15426.5	PASS	PASS	PASS	PASS	SL008692	NEUR1	Sialidase-1	4758	NEU1
seq.15427.35	seq.15427.35	0.974667198074211	0.170292399554177	5.72349206791304	1.04356442118256e-08	7.6925166675657e-07	yes	yes	seq.15427.35	PASS	PASS	PASS	PASS	SL012455	LOXL3	Lysyl oxidase homolog 3	84695	LOXL3
seq.15430.165	seq.15430.165	0.241772536471555	0.206170391371314	1.17268311353264	0.240922905614115	0.382942828766655	no	no	seq.15430.165	PASS	PASS	PASS	PASS	SL012859	OPT	Opticin	26254	OPTC
seq.15431.31	seq.15431.31	-0.0821136707635394	0.168775890530715	-0.486524885191442	0.626595065950234	0.723048525928316	no	no	seq.15431.31	PASS	PASS	PASS	PASS	SL000531	OTCase	Ornithine carbamoyltransferase, mitochondrial	5009	OTC
seq.15432.1	seq.15432.1	-0.373628674405451	0.123259450756547	-3.0312375409121	0.0024355355813724	0.0160539941755282	yes	yes	seq.15432.1	PASS	PASS	PASS	PASS	SL004684	Otoraplin	Otoraplin	56914	OTOR
seq.15433.4	seq.15433.4	0.409954736121166	0.214306211298771	1.91293912405383	0.0557558461891343	0.153517984147335	no	no	seq.15433.4	PASS	PASS	PASS	PASS	SL005268	p60-Src	Proto-oncogene tyrosine-protein kinase Src	6714	SRC
seq.15434.5	seq.15434.5	0.458444441148215	0.228169219119737	2.009230004454	0.0445127470872802	0.132858286587294	yes	no	seq.15434.5	PASS	PASS	PASS	PASS	SL012495	PNOC	Prepronociceptin	5368	PNOC
seq.15435.4	seq.15435.4	0.232211142240279	0.21074950710271	1.10183480584422	0.270533495645256	0.410337885964844	no	no	seq.15435.4	PASS	PASS	PASS	PASS	SL005262	PNP	Purine nucleoside phosphorylase	4860	PNP
seq.15436.40	seq.15436.40	0.106374051247328	0.194486557297809	0.5469480910418	0.584414394979534	0.688190089309735	no	no	seq.15436.40	PASS	PASS	PASS	PASS	SL014638	RAMP1	Receptor activity-modifying protein 1	10267	RAMP1
seq.15437.11	seq.15437.11	0.516777879496044	0.229868016983615	2.24815042247865	0.0245665997788626	0.0886499618734134	yes	no	seq.15437.11	PASS	PASS	PASS	PASS	SL008721	RAMP3	Receptor activity-modifying protein 3	10268	RAMP3
seq.15439.21	seq.15439.21	0.297177976171123	0.218433382444354	1.36049706709472	0.173672680382101	0.312348203277605	no	no	seq.15439.21	PASS	PASS	PASS	PASS	SL014861	RND3	Rho-related GTP-binding protein RhoE	390	RND3
seq.15440.57	seq.15440.57	0.478957618061263	0.236181694023938	2.02792015715121	0.0425683975154911	0.12866944906478	yes	no	seq.15440.57	PASS	PASS	PASS	PASS	SL012421	NEC2	Neuroendocrine convertase 2	5126	PCSK2
seq.15441.6	seq.15441.6	0.325417510628329	0.164189100689157	1.98196779970438	0.0474828446839877	0.138749023500159	yes	no	seq.15441.6	PASS	PASS	PASS	PASS	SL008548	SAP3	Ganglioside GM2 activator	2760	GM2A
seq.15444.45	seq.15444.45	-0.0610874303037674	0.161751009947719	-0.377663362494689	0.705680688002149	0.789202584640179	no	no	seq.15444.45	PASS	PASS	PASS	PASS	SL001959	SCCA2	Serpin B4	6318	SERPINB4
seq.15446.25	seq.15446.25	0.419798962213932	0.197986289048739	2.12034360677667	0.0339770787272165	0.110845913963388	yes	no	seq.15446.25	PASS	PASS	PASS	PASS	SL004651	SMDF	Neuregulin-1, sensory and motor neuron-derived factor isoform	3084	NRG1
seq.15447.45	seq.15447.45	0.480642571189387	0.181542085798675	2.64755452750723	0.00810762834769021	0.0391498982261369	yes	yes	seq.15447.45	PASS	PASS	PASS	PASS	SL000574	Sorbitol dehydrogenase	Sorbitol dehydrogenase	6652	SORD
seq.15448.47	seq.15448.47	0.654258951662224	0.277683715893694	2.35613006530312	0.0184664506206012	0.0724229041901857	yes	no	seq.15448.47	PASS	PASS	PASS	PASS	SL018151	SQSTM	Sequestosome-1	8878	SQSTM1
seq.15449.33	seq.15449.33	1.0696516376828	0.193438584613526	5.52967051439026	3.20832812252235e-08	1.84765927982313e-06	yes	yes	seq.15449.33	PASS	PASS	PASS	PASS	SL010387	TIM-4	T-cell immunoglobulin and mucin domain-containing protein 4	91937	TIMD4
seq.15452.5	seq.15452.5	0.048949302341784	0.171135819983174	0.28602604847189	0.774858170818378	0.842123371582707	no	no	seq.15452.5	PASS	PASS	PASS	PASS	SL000246	5'-Nucleotidase	5'-Nucleotidase	4907	NT5E
seq.15453.3	seq.15453.3	0.607617904776651	0.143814106159044	4.2250229897802	2.38916386447939e-05	0.000420293102976422	yes	yes	seq.15453.3	PASS	PASS	PASS	PASS	SL003022	a1-Microglobulin	Alpha-1-microglobulin	259	AMBP
seq.15457.14	seq.15457.14	0.671091711043647	0.261851041715634	2.5628758497453	0.0103809161271324	0.0472103010237251	yes	yes	seq.15457.14	PASS	PASS	PASS	PASS	SL005238	Aminopeptidase N	Aminopeptidase N	290	ANPEP
seq.15460.9	seq.15460.9	0.0455555573995799	0.179490973676515	0.253804168903121	0.799646852566229	0.858659063864541	no	no	seq.15460.9	PASS	PASS	PASS	PASS	SL003281	CD26	Dipeptidyl peptidase 4	1803	DPP4
seq.15466.30	seq.15466.30	0.511117977897164	0.171139735639509	2.9865535083786	0.00282141458237653	0.0178115704563154	yes	yes	seq.15466.30	PASS	PASS	PASS	PASS	SL007148	CO9A1	Collagen alpha-1(IX) chain	1297	COL9A1
seq.15467.10	seq.15467.10	0.62440469724858	0.133993081244956	4.65997715290308	3.16244484154783e-06	8.04731894330613e-05	yes	yes	seq.15467.10	PASS	PASS	PASS	PASS	SL009396	CTHR1	Collagen triple helix repeat-containing protein 1	115908	CTHRC1
seq.15468.14	seq.15468.14	0.354750263092359	0.164906398696851	2.15122194102667	0.0314586860237736	0.104920149198222	yes	no	seq.15468.14	PASS	PASS	PASS	PASS	SL002690	FHR1	Complement factor H-related protein 1	3078	CFHR1
seq.15470.11	seq.15470.11	0.382263111935018	0.197330211597729	1.93717479366154	0.0527239803534956	0.14884050387718	no	no	seq.15470.11	PASS	PASS	PASS	PASS	SL005383	Hexosaminidase B	Beta-hexosaminidase subunit beta	3074	HEXB
seq.15471.29	seq.15471.29	0.376659976538018	0.202542039981784	1.85966319175957	0.0629331927846995	0.165015464971499	no	no	seq.15471.29	PASS	PASS	PASS	PASS	SL012442	LIPR2	Pancreatic lipase-related protein 2	5408	PNLIPRP2
seq.15475.4	seq.15475.4	0.184811869995659	0.188027054109322	0.982900417554838	0.32565645231396	0.462650337732972	no	no	seq.15475.4	PASS	PASS	PASS	PASS	SL004948	PLTP	Phospholipid transfer protein	5360	PLTP
seq.15476.6	seq.15476.6	0.215365336691664	0.193653145413244	1.11211897039982	0.266087001222241	0.405925603913798	no	no	seq.15476.6	PASS	PASS	PASS	PASS	SL007493	REG3G	Regenerating islet-derived protein 3-gamma	130120	REG3G
seq.15480.2	seq.15480.2	0.773819260749894	0.265703377289331	2.9123425853457	0.00358728959220849	0.0211032917838416	yes	yes	seq.15480.2	PASS	PASS	PASS	PASS	SL018020	VNN2	Vascular non-inflammatory molecule 2	8875	VNN2
seq.15481.45	seq.15481.45	0.938503086396535	0.169631109558451	5.53261184719865	3.15497131915386e-08	1.83626043479689e-06	yes	yes	seq.15481.45	PASS	PASS	PASS	PASS	SL004525	LL-37	Antibacterial protein LL-37	820	CAMP
seq.15482.12	seq.15482.12	0.446683993746647	0.259683464061797	1.7201095008512	0.0854125390538624	0.20107228965735	no	no	seq.15482.12	PASS	PASS	PASS	PASS	SL012348	A2ML1	Alpha-2-macroglobulin-like protein 1	144568	A2ML1
seq.15486.126	seq.15486.126	0.0935281890842064	0.169419847515865	0.552049777257933	0.580914249732717	0.68480539976033	no	no	seq.15486.126	PASS	PASS	PASS	PASS	SL008573	ABP1	Amiloride-sensitive amine oxidase [copper-containing]	26	AOC1
seq.15487.164	seq.15487.164	0.319833957242653	0.201451197311985	1.58764982045418	0.112365545807474	0.239063534368852	no	no	seq.15487.164	PASS	PASS	PASS	PASS	SL006149	carboxylesterase, liver	Liver carboxylesterase 1	1066	CES1
seq.15491.20	seq.15491.20	0.236592187215308	0.172273372514807	1.37335319882341	0.169642571701293	0.307628276359885	no	no	seq.15491.20	PASS	PASS	PASS	PASS	SL008437	CD248	Endosialin	57124	CD248
seq.15492.1	seq.15492.1	0.0287984351988245	0.179749062920963	0.160214661099443	0.872711980691214	0.911010731990389	no	no	seq.15492.1	PASS	PASS	PASS	PASS	SL025827	CRIM1:ECD	Cysteine-rich motor neuron 1 protein:Extracellular domain	51232	CRIM1
seq.15494.11	seq.15494.11	-1.01483469828569	0.148374183700703	-6.83969861180699	7.93599628469538e-12	2.06751598445564e-09	yes	yes	seq.15494.11	PASS	PASS	PASS	PASS	SL011828	FGFP1	Fibroblast growth factor-binding protein 1	9982	FGFBP1
seq.15495.9	seq.15495.9	0.378621752858944	0.230641986236927	1.64159942877878	0.100673046131793	0.224416283450135	no	no	seq.15495.9	PASS	PASS	PASS	PASS	SL012435	FOLR3	Folate receptor gamma	2352	FOLR3
seq.15497.9	seq.15497.9	0.288892639791669	0.210244166318128	1.37408159689214	0.169416352008561	0.307421844722665	no	no	seq.15497.9	PASS	PASS	PASS	PASS	SL012357	HS3S1	Heparan sulfate glucosamine 3-O-sulfotransferase 1	9957	HS3ST1
seq.15503.15	seq.15503.15	-0.0888370577749676	0.188415827921276	-0.471494665576003	0.637287528165385	0.730483986296422	no	no	seq.15503.15	PASS	PASS	PASS	PASS	SL004647	Lefty-A	Left-right determination factor 2	7044	LEFTY2
seq.15504.39	seq.15504.39	0.186295207052149	0.199797988400033	0.932417831350492	0.351120633104532	0.486009106745786	no	no	seq.15504.39	PASS	PASS	PASS	PASS	SL004299	Livin B	Baculoviral IAP repeat-containing protein 7 Isoform beta	79444	BIRC7
seq.15506.34	seq.15506.34	0.588875790783892	0.191130852156114	3.08100855587095	0.00206300720731688	0.0141971225550071	yes	yes	seq.15506.34	PASS	PASS	PASS	PASS	SL018249	LRP12	Low-density lipoprotein receptor-related protein 12	29967	LRP12
seq.15509.2	seq.15509.2	0.592709082766171	0.160053818869274	3.70318613422322	0.00021290854997198	0.00240169624102413	yes	yes	seq.15509.2	PASS	PASS	PASS	PASS	SL003640	NAG	Alpha-N-acetylglucosaminidase	4669	NAGLU
seq.15511.37	seq.15511.37	0.0690274968199661	0.171268263193892	0.403037290930079	0.686920791488578	0.772962494906214	no	no	seq.15511.37	PASS	PASS	PASS	PASS	SL008970	NPTXR	Neuronal pentraxin receptor	23467	NPTXR
seq.15513.108	seq.15513.108	0.485963191334171	0.200673071437981	2.42166618496374	0.015449535158956	0.0635103742522164	yes	no	seq.15513.108	PASS	PASS	PASS	PASS	SL003260	Prostasin	Prostasin	5652	PRSS8
seq.15514.26	seq.15514.26	1.08105645601585	0.177915163605977	6.07624687016578	1.23027961003517e-09	1.26997353707592e-07	yes	yes	seq.15514.26	PASS	PASS	PASS	PASS	SL001814	Pseudocholinesterase	Cholinesterase	590	BCHE
seq.15515.2	seq.15515.2	-0.222115863245394	0.156694766401241	-1.41750658523356	0.156334870404285	0.292826395595973	no	no	seq.15515.2	PASS	PASS	PASS	PASS	SL000572	SAA	Serum amyloid A-1 protein	6288	SAA1
seq.15516.12	seq.15516.12	0.475199458167278	0.1605269106755	2.96024794950349	0.00307391535811363	0.0188714552491815	yes	yes	seq.15516.12	PASS	PASS	PASS	PASS	SL005700	SAA-4	Serum amyloid A-4 protein	6291	SAA4
seq.15521.4	seq.15521.4	0.400594969003476	0.175277825568872	2.2854857293176	0.0222843622631251	0.082491061684462	yes	no	seq.15521.4	PASS	PASS	PASS	PASS	SL008440	Alcadein alpha-1	Calsyntenin-1	22883	CLSTN1
seq.15522.2	seq.15522.2	0.505772258629823	0.154574468506838	3.27202974408059	0.00106778341797251	0.0086545823403372	yes	yes	seq.15522.2	PASS	PASS	PASS	PASS	SL008305	GAPR1	Golgi-associated plant pathogenesis-related protein 1	152007	GLIPR2
seq.15523.9	seq.15523.9	0.177243278243552	0.196332113421382	0.902772731138182	0.366646526440712	0.500604728264821	no	no	seq.15523.9	PASS	PASS	PASS	PASS	SL008037	HEM2	Delta-aminolevulinic acid dehydratase	210	ALAD
seq.15524.30	seq.15524.30	-0.342801350777034	0.180394728055539	-1.90028475040298	0.0573957614798828	0.156302743183892	no	no	seq.15524.30	PASS	PASS	PASS	PASS	SL008043	PGAM2	Phosphoglycerate mutase 2	5224	PGAM2
seq.15525.294	seq.15525.294	0.335685877513798	0.224309747416807	1.4965282667366	0.134516047484386	0.26722487138238	no	no	seq.15525.294	PASS	PASS	PASS	PASS	SL014682	ADH1G	Alcohol dehydrogenase 1C	126	ADH1C
seq.15527.90	seq.15527.90	-0.00166251388294084	0.177209765866079	-0.00938161548160524	0.992514663655283	0.994514235321987	no	no	seq.15527.90	PASS	PASS	PASS	PASS	SL008018	DLDH	Dihydrolipoyl dehydrogenase, mitochondrial	1738	DLD
seq.15529.33	seq.15529.33	-0.140375165089528	0.181672978041429	-0.772680486679296	0.439711497775932	0.563727910937603	no	no	seq.15529.33	PASS	PASS	PASS	PASS	SL001883	Cysteine-rich protein 1	Cysteine and glycine-rich protein 1	1465	CSRP1
seq.15530.33	seq.15530.33	0.520678784230835	0.187826042048281	2.7721330788464	0.00556902639330546	0.0289071569238844	yes	yes	seq.15530.33	PASS	PASS	PASS	PASS	SL004845	EphB4	Ephrin type-B receptor 4	2050	EPHB4
seq.15533.97	seq.15533.97	0.446535222878715	0.169406294990479	2.63588329408781	0.00839185886500531	0.0401628032718959	yes	yes	seq.15533.97	PASS	PASS	PASS	PASS	SL025926	Macrophage scavenger receptor:ECD	Macrophage scavenger receptor types I and II:Extracellular domain	4481	MSR1
seq.15535.3	seq.15535.3	0.387386743703679	0.196707636386939	1.96935284678862	0.048912586515918	0.141512829629078	yes	no	seq.15535.3	PASS	PASS	PASS	PASS	SL011069	Marapsin	Serine protease 27	83886	PRSS27
seq.15539.15	seq.15539.15	0.614882946413556	0.23543832519698	2.61165188759779	0.00901059522487281	0.0425707827938507	yes	yes	seq.15539.15	PASS	PASS	PASS	PASS	SL008760	SLIK1	SLIT and NTRK-like protein 1	114798	SLITRK1
seq.15540.6	seq.15540.6	0.130106915589763	0.181330663761804	0.717511935877938	0.473058274281913	0.593081374702926	no	no	seq.15540.6	PASS	PASS	PASS	PASS	SL000649	Vimentin	Vimentin	7431	VIM
seq.15542.19	seq.15542.19	0.312372885253851	0.200695445220441	1.55645228974053	0.11960057937022	0.248230185786979	no	no	seq.15542.19	PASS	PASS	PASS	PASS	SL013015	KCRU	Creatine kinase U-type, mitochondrial	1159	CKMT1A
seq.15544.25	seq.15544.25	0.306371658949061	0.190513342018097	1.6081375493374	0.107805056992962	0.233151595888618	no	no	seq.15544.25	PASS	PASS	PASS	PASS	SL003919	kallikrein 14	Kallikrein-14	43847	KLK14
seq.15545.13	seq.15545.13	0.289089331369123	0.17638251794553	1.63899084068183	0.10121516725829	0.22510088620736	no	no	seq.15545.13	PASS	PASS	PASS	PASS	SL004720	Calcineurin B a	Calcineurin subunit B type 1	5534	PPP3R1
seq.15553.22	seq.15553.22	0.542973818498944	0.225661135401011	2.40614679853513	0.0161217850077181	0.06557790764106	yes	no	seq.15553.22	PASS	PASS	PASS	PASS	SL007155	ACES	Acetylcholinesterase	43	ACHE
seq.15556.49	seq.15556.49	0.51774815639503	0.184724889948321	2.80280668479421	0.00506600249786054	0.0269874388177167	yes	yes	seq.15556.49	PASS	PASS	PASS	PASS	SL005393	Alpha-amylase 2B	Alpha-amylase 2B	280	AMY2B
seq.15560.52	seq.15560.52	0.0876033600698918	0.166546619265894	0.52599902931702	0.598888881405889	0.69951346502383	no	no	seq.15560.52	PASS	PASS	PASS	PASS	SL003561	Apo-TC II	Transcobalamin-2	6948	TCN2
seq.15562.24	seq.15562.24	0.216602608313723	0.186661743320425	1.16040172164203	0.245885286145211	0.386785049022555	no	no	seq.15562.24	PASS	PASS	PASS	PASS	SL008667	BGLR	Beta-glucuronidase	2990	GUSB
seq.15567.2	seq.15567.2	0.438165955057385	0.233949172600373	1.87291089849611	0.0610806899692938	0.162166636286999	no	no	seq.15567.2	PASS	PASS	PASS	PASS	SL004471	CD3-zeta	T-cell surface glycoprotein CD3 zeta chain	919	CD247
seq.15569.15	seq.15569.15	0.878770549407298	0.197917954907776	4.44007492810231	8.99275623177714e-06	0.000189228343630972	yes	yes	seq.15569.15	PASS	PASS	PASS	PASS	SL002527	Collagen II	Collagen Type II	1280	COL2A1
seq.15570.99	seq.15570.99	0.606415443669707	0.188582175695111	3.21565620629028	0.00130146643399421	0.00995849351102422	yes	yes	seq.15570.99	PASS	PASS	PASS	PASS	SL004551	Complement receptor type 2	Complement receptor type 2	1380	CR2
seq.15573.110	seq.15573.110	-0.39004078068747	0.16684558297908	-2.33773513043121	0.0194009925760555	0.0750656509077791	yes	no	seq.15573.110	PASS	PASS	PASS	PASS	SL008782	CSPG3	Neurocan core protein	1463	NCAN
seq.15574.37	seq.15574.37	0.127250328860791	0.192492883666194	0.661065107640335	0.508570560681256	0.622041032302069	no	no	seq.15574.37	PASS	PASS	PASS	PASS	SL000385	Cyclin A	Cyclin-A2	890	CCNA2
seq.15576.158	seq.15576.158	0.658077978062899	0.240469236909038	2.73664102120401	0.0062069984756442	0.0316187045253719	yes	yes	seq.15576.158	PASS	PASS	PASS	PASS	SL003107	ECP	Eosinophil cationic protein	6037	RNASE3
seq.15579.26	seq.15579.26	0.257021439112682	0.207148724003263	1.24075801262784	0.21469515631076	0.357246553643443	no	no	seq.15579.26	PASS	PASS	PASS	PASS	SL008780	ENPP6	Ectonucleotide pyrophosphatase/phosphodiesterase family member 6	133121	ENPP6
seq.15580.2	seq.15580.2	0.182166746238318	0.203121832320511	0.896834890455658	0.369807027141211	0.502537070414696	no	no	seq.15580.2	PASS	PASS	PASS	PASS	SL008537	EPHA7	Ephrin type-A receptor 7	2045	EPHA7
seq.15581.16	seq.15581.16	0.550606544792366	0.22170289805294	2.48353336662694	0.0130086146783625	0.0557759646593428	yes	no	seq.15581.16	PASS	PASS	PASS	PASS	SL019927	FANK1	Fibronectin type 3 and ankyrin repeat domains protein 1	92565	FANK1
seq.15582.25	seq.15582.25	0.545967301207365	0.184069333676755	2.96609592864687	0.00301606398444548	0.0186637797287614	yes	yes	seq.15582.25	PASS	PASS	PASS	PASS	SL010462	FCN1	Ficolin-1	2219	FCN1
seq.15583.18	seq.15583.18	0.495484598480128	0.249474791842933	1.98611088046154	0.0470210134036357	0.13801071047816	yes	no	seq.15583.18	PASS	PASS	PASS	PASS	SL012568	FCRLB	Fc receptor-like B	127943	FCRLB
seq.15584.9	seq.15584.9	0.51502354029597	0.151307062110922	3.40383015247769	0.000664480574592931	0.00597923227565449	yes	yes	seq.15584.9	PASS	PASS	PASS	PASS	SL002691	FHR2	Complement factor H-related protein 2	3080	CFHR2
seq.15588.17	seq.15588.17	0.38545343740534	0.204971086146745	1.88052590563619	0.0600364391752814	0.16053732098141	no	no	seq.15588.17	PASS	PASS	PASS	FAIL	SL009217	galactosidase, alpha	Alpha-galactosidase A	2717	GLA
seq.15591.28	seq.15591.28	0.0774855208628071	0.187750129888087	0.412705551303716	0.679822357133379	0.766235705784243	no	no	seq.15591.28	PASS	PASS	PASS	PASS	SL001812	Glutathione peroxidase	Glutathione peroxidase 1	2876	GPX1
seq.15594.47	seq.15594.47	0.992773226190594	0.150316835268428	6.60453783781274	3.98759358394537e-11	8.08004611028338e-09	yes	yes	seq.15594.47	PASS	PASS	PASS	PASS	SL008268	HTRA1	Serine protease HTRA1	5654	HTRA1
seq.15596.7	seq.15596.7	0.500944794533849	0.223054710084483	2.24583822661316	0.0247143718083841	0.0890140409240746	yes	no	seq.15596.7	PASS	PASS	PASS	PASS	SL020142	HEXI1	Protein HEXIM1	10614	HEXIM1
seq.15602.43	seq.15602.43	0.644091198191948	0.175542275170017	3.66915147686294	0.000243356859462835	0.00262087672858498	yes	yes	seq.15602.43	PASS	PASS	PASS	PASS	SL001943	IL-6 sRa	Interleukin-6 receptor subunit alpha	3570	IL6R
seq.15603.20	seq.15603.20	0.353124456668107	0.242743148765472	1.45472470990018	0.145745488965981	0.280666515358282	no	no	seq.15603.20	PASS	PASS	PASS	PASS	SL004086	Integrin alpha-2	Integrin alpha-2	3673	ITGA2
seq.15607.56	seq.15607.56	0.686716000035638	0.305545668159199	2.24750690845284	0.0246076495674424	0.0886880439943856	yes	no	seq.15607.56	PASS	PASS	PASS	PASS	SL009203	KPYR	Pyruvate kinase PKLR	5313	PKLR
seq.15608.5	seq.15608.5	0.244168984312798	0.206535904212155	1.18221083759842	0.23712205347041	0.378882813824945	no	no	seq.15608.5	PASS	PASS	PASS	PASS	SL018792	KS6B1	Ribosomal protein S6 kinase beta-1	6198	RPS6KB1
seq.15610.72	seq.15610.72	-0.127442810433369	0.167149908284744	-0.76244618822205	0.445793748358532	0.569579074560842	no	no	seq.15610.72	PASS	PASS	PASS	PASS	SL000499	LAP	Cytosol aminopeptidase	51056	LAP3
seq.15612.5	seq.15612.5	-0.178269458929074	0.172357061272432	-1.03430319368985	0.300994444303857	0.439717117432951	no	no	seq.15612.5	PASS	PASS	PASS	PASS	SL012168	LIN7B	Protein lin-7 homolog B	64130	LIN7B
seq.15613.16	seq.15613.16	0.124297145738595	0.184310619576757	0.674389495429106	0.500063719386737	0.61521218996286	no	no	seq.15613.16	PASS	PASS	PASS	PASS	SL012420	LIPP	Pancreatic triacylglycerol lipase	5406	PNLIP
seq.15614.168	seq.15614.168	0.708460549423705	0.208475296933539	3.39829495314047	0.000678072715508039	0.00606966512846558	yes	yes	seq.15614.168	PASS	PASS	PASS	PASS	SL012686	LIRA2	Leukocyte immunoglobulin-like receptor subfamily A member 2	11027	LILRA2
seq.15615.8	seq.15615.8	0.191318654189555	0.18358770078802	1.0421104102745	0.297360492626909	0.435914729938124	no	no	seq.15615.8	PASS	PASS	PASS	PASS	SL019428	LIRB3	Leukocyte immunoglobulin-like receptor subfamily B member 3	102725035	LILRB3
seq.15623.1	seq.15623.1	0.480449610724231	0.249335136353507	1.92692300712504	0.0539892257902146	0.150589658390451	no	no	seq.15623.1	PASS	PASS	PASS	PASS	SL005211	PD-1	Programmed cell death protein 1	5133	PDCD1
seq.15626.223	seq.15626.223	0.548812149916221	0.16928054470009	3.2420273155934	0.00118682646367843	0.00934262961551757	yes	yes	seq.15626.223	PASS	PASS	PASS	PASS	SL005400	Perlecan	Basement membrane-specific heparan sulfate proteoglycan core protein	3339	HSPG2
seq.15631.18	seq.15631.18	0.187974432350409	0.205785469574369	0.913448518688908	0.36100669774018	0.494518131681682	no	no	seq.15631.18	PASS	PASS	PASS	PASS	SL014708	PSG1	Pregnancy-specific beta-1-glycoprotein 1	5669	PSG1
seq.15633.6	seq.15633.6	0.843172337709253	0.178556360442345	4.72216355452378	2.33348906062899e-06	6.26672104252095e-05	yes	yes	seq.15633.6	PASS	PASS	PASS	PASS	SL000566	RBP	Retinol-binding protein 4	5950	RBP4
seq.15634.139	seq.15634.139	0.262107052346193	0.2089523889905	1.25438648302848	0.209701563198776	0.351709764641479	no	no	seq.15634.139	PASS	PASS	PASS	PASS	SL012379	SLIT1	Slit homolog 1 protein	6585	SLIT1
seq.15635.4	seq.15635.4	0.646722317654981	0.165534643124356	3.90686991827527	9.34994562144897e-05	0.00124461198284543	yes	yes	seq.15635.4	PASS	PASS	PASS	PASS	SL012834	SMOC2	SPARC-related modular calcium-binding protein 2	64094	SMOC2
seq.15636.49	seq.15636.49	0.586663330346181	0.216816820519264	2.7058017405714	0.00681397131081567	0.0341384954592239	yes	yes	seq.15636.49	PASS	PASS	PASS	PASS	SL014090	SORC1	VPS10 domain-containing receptor SorCS1	114815	SORCS1
seq.15644.1	seq.15644.1	0.648904907901285	0.165079035982982	3.93087410546898	8.46375848899995e-05	0.00115474370806281	yes	yes	seq.15644.1	PASS	PASS	PASS	PASS	SL000303	Biotinidase	Biotinidase	686	BTD
seq.15653.9	seq.15653.9	0.836866652545858	0.242162709790721	3.45580313859671	0.000548655870007128	0.00508762078781186	yes	yes	seq.15653.9	PASS	PASS	PASS	PASS	SL006511	COAA1	Collagen alpha-1(X) chain	1300	COL10A1
seq.15666.21	seq.15666.21	0.0982671054489389	0.185529706694108	0.529656987012634	0.596349775465582	0.697562421101271	no	no	seq.15666.21	PASS	PASS	PASS	PASS	SL000304	BMP-2	Bone morphogenetic protein 2	650	BMP2
seq.15667.39	seq.15667.39	0.345117028280155	0.169766994724577	2.03288647973099	0.0420639933006612	0.127709271558223	yes	no	seq.15667.39	PASS	PASS	PASS	PASS	SL003996	BMP-4	Bone morphogenetic protein 4	652	BMP4
seq.15668.19	seq.15668.19	0.37027321386154	0.20436659199066	1.81180891776315	0.0700157267095844	0.176931196687361	no	no	seq.15668.19	PASS	PASS	PASS	PASS	SL004079	BMP-8	Bone morphogenetic protein 8B	656	BMP8B
seq.15669.7	seq.15669.7	0.934525338722151	0.24940556626101	3.74701075333717	0.000178954417387283	0.00207430992818268	yes	yes	seq.15669.7	PASS	PASS	PASS	PASS	SL007123	BRAF1	Serine/threonine-protein kinase B-raf	673	BRAF
seq.15670.15	seq.15670.15	0.71141586896568	0.218737376919749	3.25237450948626	0.00114445119181335	0.00912724849914113	yes	yes	seq.15670.15	PASS	PASS	PASS	PASS	SL017430	C1QL2	Complement C1q-like protein 2	165257	C1QL2
seq.15678.71	seq.15678.71	0.265148999308014	0.190691343776097	1.39046164370913	0.164388738859751	0.302818447913029	no	no	seq.15678.71	PASS	PASS	PASS	PASS	SL009413	DKK2	Dickkopf-related protein 2	27123	DKK2
seq.15686.49	seq.15686.49	0.579285211081654	0.190949048256704	3.03371614768609	0.00241561597012353	0.0159814486477422	yes	yes	seq.15686.49	PASS	PASS	PASS	PASS	SL007288	INHBC	Inhibin beta C chain	3626	INHBC
seq.15688.30	seq.15688.30	0.73336507728928	0.211857727142682	3.46159230149473	0.000536989947573274	0.00500489268002279	yes	yes	seq.15688.30	PASS	PASS	PASS	PASS	SL004488	Mannose-binding lectin	Protein ERGIC-53	3998	LMAN1
seq.15692.300	seq.15692.300	0.155702925902914	0.194591950329916	0.800150908806511	0.423623368431771	0.550247732357601	no	no	seq.15692.300	PASS	PASS	PASS	PASS	SL007608	NODAL	Nodal homolog	4838	NODAL
seq.15693.9	seq.15693.9	0.594992017845629	0.189295506114996	3.14319145793231	0.00167116493518691	0.0120301886321153	yes	yes	seq.15693.9	PASS	PASS	PASS	PASS	SL000008	PgR	Progesterone receptor	5241	PGR
seq.15698.6	seq.15698.6	0.706540029830334	0.25143745922983	2.81000305998364	0.00495410289539586	0.0265768773277374	yes	yes	seq.15698.6	PASS	PASS	PASS	PASS	SL007220	TXLNA	Alpha-taxilin	200081	TXLNA
seq.16015.19	seq.16015.19	0.697135435343441	0.205384141054134	3.39430022087097	0.00068804219965277	0.00611084232840958	yes	yes	seq.16015.19	PASS	PASS	PASS	PASS	SL000617	ALT	Alanine aminotransferase 1	2875	GPT
seq.16035.8	seq.16035.8	0.804173581115652	0.189879388343105	4.23518101744956	2.28367667069082e-05	0.000403032098882241	yes	yes	seq.16035.8	PASS	PASS	PASS	PASS	SL003322	VEGF sR3	Vascular endothelial growth factor receptor 3	2324	FLT4
seq.16043.30	seq.16043.30	0.0869735091298733	0.183051273859724	0.475131952354087	0.63469292524309	0.728578471255759	no	no	seq.16043.30	PASS	PASS	PASS	PASS	SL025982	SHC1:PID	SHC-transforming protein 1:Phosphotyrosine Interaction Domain	6464	SHC1
seq.16055.3	seq.16055.3	0.613126768029779	0.169126720042933	3.62525074615139	0.000288681214096212	0.00304311160370015	yes	yes	seq.16055.3	PASS	PASS	PASS	PASS	SL006830	complement factor H-related 5	Complement factor H-related protein 5	81494	CFHR5
seq.16060.99	seq.16060.99	0.245938217641677	0.152687713985222	1.61072696173499	0.107239246471458	0.232635177416871	no	no	seq.16060.99	PASS	PASS	PASS	PASS	SL008193	NID2	Nidogen-2	22795	NID2
seq.16070.7	seq.16070.7	0.307431075234437	0.186357110019281	1.64968793089048	0.0990067799497931	0.221903356454452	no	no	seq.16070.7	PASS	PASS	PASS	PASS	SL004652	WIF-1	Wnt inhibitory factor 1	11197	WIF1
seq.16074.12	seq.16074.12	0.317921990938642	0.216623553047927	1.46762430246125	0.142206302904858	0.276675207394195	no	no	seq.16074.12	PASS	PASS	PASS	PASS	SL005725	GRB2-related adapter protein 2	GRB2-related adapter protein 2	9402	GRAP2
seq.16079.2	seq.16079.2	0.397937275881219	0.208936501878853	1.90458475327568	0.0568340700496829	0.155314284336571	no	no	seq.16079.2	PASS	PASS	PASS	PASS	SL010518	TEC	Tyrosine-protein kinase Tec	7006	TEC
seq.16288.17	seq.16288.17	0.689923286643584	0.168778372172096	4.08774701263322	4.35582782612833e-05	0.000678938291645244	yes	yes	seq.16288.17	PASS	PASS	PASS	PASS	SL013797	EPHA4	Ephrin type-A receptor 4	2043	EPHA4
seq.16292.288	seq.16292.288	-0.201637309897066	0.152904219570221	-1.31871645180115	0.187263924589835	0.326774240908336	no	no	seq.16292.288	PASS	PASS	PASS	PASS	SL011908	GIP	Gastric inhibitory polypeptide	2695	GIP
seq.16296.43	seq.16296.43	0.0496757407533227	0.181349675574431	0.273922413127971	0.784144246929797	0.847669072308421	no	no	seq.16296.43	PASS	PASS	PASS	PASS	SL017638	LGR5	Leucine-rich repeat-containing G-protein coupled receptor 5	8549	LGR5
seq.16297.14	seq.16297.14	0.220218774905322	0.217705329939588	1.01154516964022	0.311755573528814	0.449883318779502	no	no	seq.16297.14	PASS	PASS	PASS	PASS	SL008763	ROBO4	Roundabout homolog 4	54538	ROBO4
seq.16299.13	seq.16299.13	0.310647537852437	0.18130419989059	1.71340508405155	0.08663804163082	0.203056378873606	no	no	seq.16299.13	PASS	PASS	PASS	PASS	SL017103	TIGIT	T-cell immunoreceptor with Ig and ITIM domains	201633	TIGIT
seq.16300.4	seq.16300.4	0.856057250506656	0.155681659813659	5.4987674947152	3.82455024248615e-08	2.15712519346822e-06	yes	yes	seq.16300.4	PASS	PASS	PASS	PASS	SL017099	TREM2	Triggering receptor expressed on myeloid cells 2	54209	TREM2
seq.16304.6	seq.16304.6	0.473592099990673	0.255426178065129	1.85412514714884	0.0637212577711403	0.166484718847139	no	no	seq.16304.6	PASS	PASS	PASS	PASS	SL017589	LGR4	Leucine-rich repeat-containing G-protein coupled receptor 4	55366	LGR4
seq.16305.10	seq.16305.10	0.462472951820787	0.218643290405699	2.11519388938327	0.0344134255446889	0.111869192605462	yes	no	seq.16305.10	PASS	PASS	PASS	PASS	SL025810	Cadherin-11:ECD	Cadherin-11:Extracellular domain	1009	CDH11
seq.16308.14	seq.16308.14	0.576131923109637	0.203858072936255	2.82614229994114	0.00471123296896546	0.0256820762271577	yes	yes	seq.16308.14	PASS	PASS	PASS	PASS	SL008978	BTLA	B- and T-lymphocyte attenuator	151888	BTLA
seq.16309.30	seq.16309.30	1.11282177135514	0.250196643174019	4.44778857636845	8.67588602793477e-06	0.000185638101247446	yes	yes	seq.16309.30	PASS	PASS	PASS	PASS	SL010381	Soggy-1	Dickkopf-like protein 1	27120	DKKL1
seq.16312.45	seq.16312.45	0.397283335699807	0.202112857548077	1.96565097599149	0.0493389413710307	0.14214499644071	yes	no	seq.16312.45	PASS	PASS	PASS	PASS	SL004865	Cadherin-6	Cadherin-6	1004	CDH6
seq.16315.105	seq.16315.105	0.0393251679235799	0.179325572997373	0.219294812592937	0.826420402516424	0.876757089263819	no	no	seq.16315.105	PASS	PASS	PASS	PASS	SL003321	VEGF sR1	Vascular endothelial growth factor receptor 1	2321	FLT1
seq.16317.20	seq.16317.20	0.016725882995	0.176955649508198	0.0945201978093675	0.924695938738966	0.948168186511612	no	no	seq.16317.20	PASS	PASS	PASS	PASS	SL004969	Desmoglein-3	Desmoglein-3	1830	DSG3
seq.16318.12	seq.16318.12	0.151052408735594	0.197230528186915	0.765867282941319	0.443755274785228	0.567504700409065	no	no	seq.16318.12	PASS	PASS	PASS	PASS	SL004851	ALK-1	Serine/threonine-protein kinase receptor R3	94	ACVRL1
seq.16320.139	seq.16320.139	0.131205422437736	0.195036705034477	0.672721693152796	0.5011243639186	0.616143854360442	no	no	seq.16320.139	PASS	PASS	PASS	PASS	SL009127	CD320	CD320 antigen	51293	CD320
seq.16323.8	seq.16323.8	0.395957585500005	0.188395215706484	2.10173907025803	0.0355761390827347	0.114594201889392	yes	no	seq.16323.8	PASS	PASS	PASS	PASS	SL020462	NRX3A	Neurexin-3	9369	NRXN3
seq.16324.38	seq.16324.38	0.25184208385937	0.193370982822273	1.30237784482297	0.192787252427637	0.333567064526123	no	no	seq.16324.38	PASS	PASS	PASS	PASS	SL026004	TLR1:ECD	Toll-like receptor 1:Extracellular domain	7096	TLR1
seq.16558.2	seq.16558.2	-1.41674686537658	0.203400843760312	-6.96529492791134	3.2771647470128e-12	1.0487164380625e-09	yes	yes	seq.16558.2	PASS	PASS	PASS	PASS	SL008560	MYOC	Myocilin	4653	MYOC
seq.16561.9	seq.16561.9	0.688094226307044	0.186177616765325	3.69590200079948	0.000219107483705027	0.00245409784944878	yes	yes	seq.16561.9	PASS	PASS	PASS	PASS	SL005720	Alpha-1B-glycoprotein	Alpha-1B-glycoprotein	1	A1BG
seq.16583.8	seq.16583.8	-0.126576948286302	0.175624260236753	-0.72072587304093	0.471078190503279	0.591365101941652	no	no	seq.16583.8	PASS	FAIL	PASS	PASS	SL020189	AP4A	Bis(5'-nucleosyl)-tetraphosphatase [asymmetrical]	318	NUDT2
seq.16585.16	seq.16585.16	0.194941100551014	0.186208166382843	1.04689877107869	0.295146268734118	0.433147642222776	no	no	seq.16585.16	PASS	PASS	PASS	PASS	SL017452	B3GN4	N-acetyllactosaminide beta-1,3-N-acetylglucosaminyltransferase 4	79369	B3GNT4
seq.16593.3	seq.16593.3	0.811114711440241	0.182676530715298	4.44016923391415	8.98881629488771e-06	0.000189228343630972	yes	yes	seq.16593.3	PASS	PASS	PASS	PASS	SL003820	FADD	FAS-associated death domain protein	8772	FADD
seq.16596.25	seq.16596.25	0.248197790681684	0.181127212504109	1.37029542524459	0.170594700540457	0.308638758815093	no	no	seq.16596.25	PASS	FAIL	PASS	FAIL	SL012999	GLRX3	Glutaredoxin-3	10539	GLRX3
seq.16597.11	seq.16597.11	0.691245530526092	0.239442726622651	2.88689299640101	0.00389066522446103	0.0223912327780007	yes	yes	seq.16597.11	PASS	PASS	PASS	PASS	SL013189	GLRX5	Glutaredoxin-related protein 5, mitochondrial	51218	GLRX5
seq.16599.38	seq.16599.38	0.3890771983054	0.208822048657718	1.86319979526271	0.0624341616876277	0.164774384270628	no	no	seq.16599.38	PASS	PASS	PASS	PASS	SL018803	GPN1	GPN-loop GTPase 1	11321	GPN1
seq.16605.2	seq.16605.2	0.178328769086545	0.199513315459929	0.893818884596509	0.371418803416211	0.503976258306074	no	no	seq.16605.2	PASS	PASS	PASS	PASS	SL017275	C1T9A	Complement C1q and tumor necrosis factor-related protein 9A	338872	C1QTNF9
seq.16606.85	seq.16606.85	0.333694013707807	0.176245765483221	1.89334485735247	0.0583120234371912	0.157636592235316	no	no	seq.16606.85	PASS	PASS	PASS	PASS	SL003659	Aldose reductase	Aldose reductase	231	AKR1B1
seq.16609.106	seq.16609.106	0.743591490567181	0.250104959561644	2.97311773373253	0.00294791352208851	0.0183273123628934	yes	yes	seq.16609.106	PASS	PASS	PASS	PASS	SL012592	KIRR2	Kin of IRRE-like protein 2	84063	KIRREL2
seq.16610.13	seq.16610.13	-0.510144478065166	0.161863659149153	-3.15169248456865	0.00162327132002995	0.0118294093909741	yes	yes	seq.16610.13	PASS	PASS	PASS	PASS	SL007503	LRP10	Low-density lipoprotein receptor-related protein 10	26020	LRP10
seq.16612.28	seq.16612.28	0.286661199609082	0.190238212231438	1.50685393984011	0.13184809994101	0.263840875924384	no	no	seq.16612.28	PASS	PASS	PASS	PASS	SL020764	SDC3	Syndecan-3	9672	SDC3
seq.16613.3	seq.16613.3	0.700258809307564	0.17474915857141	4.00722278168458	6.14369070216218e-05	0.00089393967637046	yes	yes	seq.16613.3	PASS	PASS	PASS	PASS	SL008898	CAD17	Cadherin-17	1015	CDH17
seq.16614.27	seq.16614.27	0.0410664529259162	0.201195261076789	0.204112426436538	0.83826564386102	0.885507332438087	no	no	seq.16614.27	PASS	PASS	PASS	PASS	SL017248	RSPO1	R-spondin-1	284654	RSPO1
seq.16616.137	seq.16616.137	-0.148019139846722	0.142828302496677	-1.03634319850694	0.300042059605781	0.439029181092063	no	no	seq.16616.137	PASS	PASS	PASS	PASS	SL007119	ENOB	Beta-enolase	2027	ENO3
seq.16617.14	seq.16617.14	-0.0933261504806302	0.156647644872669	-0.595771168832383	0.551328106719121	0.657722649773291	no	no	seq.16617.14	PASS	PASS	PASS	PASS	SL003718	Caspase-14	Caspase-14	23581	CASP14
seq.16618.7	seq.16618.7	0.25172932078379	0.221604542607318	1.13593935314699	0.255981946875946	0.395726824345381	no	no	seq.16618.7	PASS	PASS	PASS	PASS	SL007370	CD69	Early activation antigen CD69	969	CD69
seq.16620.26	seq.16620.26	0.273314765366106	0.172625670984911	1.58327995950264	0.113357668579521	0.240100582577839	no	no	seq.16620.26	PASS	PASS	PASS	PASS	SL007021	LY75	Lymphocyte antigen 75	100526664	LY75
seq.16746.12	seq.16746.12	0.206623056958303	0.200410696668477	1.03099814727006	0.302541688626742	0.44091784189582	no	no	seq.16746.12	PASS	PASS	PASS	PASS	SL003950	Activin B	Activin B	3625	INHBB
seq.16749.79	seq.16749.79	0.0194278882784241	0.174931153696241	0.111060196356789	0.911568612126305	0.939384418335471	no	no	seq.16749.79	PASS	PASS	PASS	PASS	SL005151	BMP-3b	Growth/differentiation factor 10	2662	GDF10
seq.16751.15	seq.16751.15	0.294584761390784	0.214118815288526	1.37580044515859	0.168883423606893	0.307067258801496	no	no	seq.16751.15	PASS	PASS	PASS	PASS	SL002689	BNP	Natriuretic peptides B	4879	NPPB
seq.16753.46	seq.16753.46	0.813086807015207	0.202895438989939	4.00741786539383	6.13861989750679e-05	0.00089393967637046	yes	yes	seq.16753.46	PASS	PASS	PASS	PASS	SL007942	CO6A2	Collagen alpha-2(VI) chain	1292	COL6A2
seq.16754.40	seq.16754.40	-0.267189698837922	0.161278361448386	-1.6566989919688	0.0975803469214201	0.219967893698842	no	no	seq.16754.40	PASS	PASS	PASS	PASS	SL019118	CSKP	Peripheral plasma membrane protein CASK	8573	CASK
seq.16755.195	seq.16755.195	0.258729651667918	0.202670406555804	1.27660301306337	0.201742437589039	0.343949166734071	no	no	seq.16755.195	PASS	PASS	PASS	PASS	SL004675	GDF-3	Growth/differentiation factor 3	9573	GDF3
seq.16756.30	seq.16756.30	0.19486718764691	0.185659051970133	1.04959701980088	0.29390342785178	0.432127292065866	no	no	seq.16756.30	PASS	PASS	PASS	PASS	SL007504	GDF7	Growth/differentiation factor 7	151449	GDF7
seq.16758.96	seq.16758.96	0.23376683845465	0.19740232064989	1.18421524977539	0.236327867003122	0.378376060649539	no	no	seq.16758.96	PASS	PASS	PASS	PASS	SL013046	HDGF	Hepatoma-derived growth factor	3068	HDGF
seq.16760.2	seq.16760.2	1.195196287683	0.245785734466699	4.86275694672156	1.15761959916032e-06	3.47148030183952e-05	yes	yes	seq.16760.2	PASS	PASS	PASS	PASS	SL005186	IL-26	Interleukin-26	55801	IL26
seq.16763.11	seq.16763.11	-0.142992093119991	0.184921120082559	-0.773259934052697	0.439368562402584	0.563727910937603	no	no	seq.16763.11	PASS	PASS	PASS	PASS	SL017261	LECT2	Leukocyte cell-derived chemotaxin-2	3950	LECT2
seq.16765.52	seq.16765.52	0.608654998160093	0.266975658616731	2.27981457678086	0.0226186880991755	0.0831073489527128	yes	no	seq.16765.52	PASS	PASS	PASS	PASS	SL004294	PBP	Platelet basic protein	5473	PPBP
seq.16768.3	seq.16768.3	0.138329753944932	0.198965569135281	0.695244682515291	0.486901974601074	0.60412164751255	no	no	seq.16768.3	PASS	PASS	PASS	PASS	SL006467	PLAK	Junction plakoglobin	3728	JUP
seq.16769.20	seq.16769.20	0.0964673145100544	0.190539104224233	0.506286176282893	0.61265576594717	0.711190260024818	no	no	seq.16769.20	PASS	PASS	PASS	PASS	SL007310	RAC3	Ras-related C3 botulinum toxin substrate 3	5881	RAC3
seq.16770.3	seq.16770.3	-0.0510753323936123	0.178290436629658	-0.286472641826018	0.774516144477509	0.842110663755097	no	no	seq.16770.3	PASS	PASS	PASS	PASS	SL012438	REG1B	Lithostathine-1-beta	5968	REG1B
seq.16773.29	seq.16773.29	-0.38221207801856	0.154728578470566	-2.47020997540714	0.0135033765090577	0.057384370968227	yes	no	seq.16773.29	PASS	PASS	PASS	PASS	SL012672	SCUB3	Signal peptide, CUB and EGF-like domain-containing protein 3	222663	SCUBE3
seq.16780.6	seq.16780.6	0.198236041381987	0.175285934018222	1.1309295437327	0.25808474730481	0.397629302310508	no	no	seq.16780.6	PASS	PASS	PASS	PASS	SL000451	HSP 70	Heat shock 70 kDa protein 1A	3303	HSPA1A
seq.16781.2	seq.16781.2	0.461003074856943	0.204234484754893	2.25722446143316	0.0239940526668076	0.0869923539695854	yes	no	seq.16781.2	PASS	PASS	PASS	PASS	SL012928	ENASE	Cytosolic endo-beta-N-acetylglucosaminidase	64772	ENGASE
seq.16785.45	seq.16785.45	0.181599945434586	0.185330352433335	0.979871580937664	0.327149512730929	0.46377759252623	no	no	seq.16785.45	PASS	PASS	PASS	PASS	SL004530	HD-5	Defensin-5	1670	DEFA5
seq.16792.4	seq.16792.4	0.230704320854411	0.139110117985578	1.65842948158759	0.0972308100932616	0.219451221955542	no	no	seq.16792.4	PASS	PASS	PASS	PASS	SL005216	Siglec-5	Sialic acid-binding Ig-like lectin 5	8778	SIGLEC5
seq.16803.4	seq.16803.4	-0.248366331187366	0.144830795305673	-1.71487238375772	0.0863686268636102	0.20283923698583	no	no	seq.16803.4	PASS	PASS	PASS	PASS	SL008657	CALB2	Calretinin	794	CALB2
seq.16805.5	seq.16805.5	0.39633295684723	0.217679603282119	1.82071701193598	0.0686498848431919	0.174932280055753	no	no	seq.16805.5	PASS	PASS	PASS	PASS	SL011405	PDE5A	cGMP-specific 3',5'-cyclic phosphodiesterase	8654	PDE5A
seq.16807.35	seq.16807.35	-0.0035469319435433	0.180336757615643	-0.0196683803703679	0.984307914707618	0.989008007596947	no	no	seq.16807.35	PASS	PASS	PASS	PASS	SL020644	TNNT3	Troponin T, fast skeletal muscle	7140	TNNT3
seq.16809.1	seq.16809.1	-0.0329561143231258	0.171009992244145	-0.192714553638921	0.847182524954563	0.8916568808495	no	no	seq.16809.1	PASS	PASS	PASS	PASS	SL006976	NDKM	Nucleoside diphosphate kinase, mitochondrial	4833	NME4
seq.16818.200	seq.16818.200	1.16926120869894	0.185451386422301	6.30494724928267	2.88292067708532e-10	3.66801372658925e-08	yes	yes	seq.16818.200	PASS	PASS	PASS	PASS	SL017488	CDCP1	CUB domain-containing protein 1	64866	CDCP1
seq.16823.75	seq.16823.75	0.483908724382981	0.216968346305047	2.23031945730291	0.0257262423492627	0.0915733714331921	yes	no	seq.16823.75	PASS	PASS	PASS	PASS	SL007053	APOL3	Apolipoprotein L3	80833	APOL3
seq.16825.20	seq.16825.20	0.200037645568165	0.20293535459097	0.985721024172229	0.324270029640064	0.461031142117588	no	no	seq.16825.20	PASS	PASS	PASS	PASS	SL018716	ATX3	Ataxin-3	4287	ATXN3
seq.16828.8	seq.16828.8	0.560307416616642	0.163036771131845	3.43669353070989	0.000588861492972035	0.00541455668579832	yes	yes	seq.16828.8	PASS	PASS	PASS	PASS	SL002657	Collagen a1(VI)	Collagen alpha-1(VI) chain	1291	COL6A1
seq.16831.7	seq.16831.7	0.345082176523167	0.21601289433901	1.59750730427044	0.110152670810319	0.236115244311155	no	no	seq.16831.7	PASS	FAIL	PASS	FAIL	SL019539	DOK1	Docking protein 1	1796	DOK1
seq.16836.1	seq.16836.1	0.13326909276149	0.194011282223288	0.686914138364958	0.492136836895641	0.608057957239397	no	no	seq.16836.1	PASS	PASS	PASS	PASS	SL002693	FHR3	Complement factor H-related protein 3	10878	CFHR3
seq.16845.15	seq.16845.15	-0.00880112240556353	0.172482994598536	-0.0510260297025144	0.959304778857886	0.972458114717713	no	no	seq.16845.15	PASS	PASS	PASS	PASS	SL017475	MPZL1	Myelin protein zero-like protein 1	9019	MPZL1
seq.16847.39	seq.16847.39	0.139798335593443	0.196381433600265	0.711871448489385	0.476544383822423	0.595485757539051	no	no	seq.16847.39	PASS	PASS	PASS	PASS	SL008946	RAB3B	Ras-related protein Rab-3B	5865	RAB3B
seq.16850.5	seq.16850.5	0.189270322622557	0.197709793006277	0.957313847455946	0.338408868067849	0.47484865791208	no	no	seq.16850.5	PASS	PASS	PASS	PASS	SL005359	RGS5	Regulator of G-protein signaling 5	8490	RGS5
seq.16851.50	seq.16851.50	0.0567159872691893	0.187355772797316	0.302718119769629	0.762104687749599	0.831732444978667	no	no	seq.16851.50	PASS	PASS	PASS	PASS	SL018615	SCO2	Protein SCO2 homolog, mitochondrial	9997	SCO2
seq.16852.10	seq.16852.10	0.405698247917533	0.230464069589103	1.76035357112654	0.078347876277872	0.189748220945656	no	no	seq.16852.10	PASS	PASS	PASS	PASS	SL019239	NHRF3	Na(+)/H(+) exchange regulatory cofactor NHE-RF3	5174	PDZK1
seq.16853.5	seq.16853.5	0.693686194499419	0.26564608913553	2.6113171729982	0.00901941998283207	0.04257570899575	yes	yes	seq.16853.5	PASS	PASS	PASS	PASS	SL006756	NRK1	Nicotinamide riboside kinase 1	54981	NMRK1
seq.16854.17	seq.16854.17	0.709985430272783	0.235089104484379	3.0200694831434	0.0025271670205709	0.016381671527895	yes	yes	seq.16854.17	PASS	PASS	PASS	PASS	SL015367	LSM4	U6 snRNA-associated Sm-like protein LSm4	25804	LSM4
seq.16856.79	seq.16856.79	0.150240766585115	0.198609609267374	0.756462726749825	0.449371811820041	0.572146423660099	no	no	seq.16856.79	PASS	PASS	PASS	PASS	SL007443	MARE2	Microtubule-associated protein RP/EB family member 2	10982	MAPRE2
seq.16857.2	seq.16857.2	0.133737704499469	0.189033409274834	0.70748184150363	0.479267093193421	0.596865391250303	no	no	seq.16857.2	PASS	PASS	PASS	PASS	SL008705	RAB2A	Ras-related protein Rab-2A	5862	RAB2A
seq.16858.384	seq.16858.384	0.304810416542449	0.21071706865556	1.4465388043182	0.148026136313995	0.284058573052917	no	no	seq.16858.384	PASS	PASS	PASS	PASS	SL017265	RCN3	Reticulocalbin-3	57333	RCN3
seq.16859.100	seq.16859.100	0.651277191268887	0.218709204880985	2.97782250007855	0.00290304053130717	0.0181147748687198	yes	yes	seq.16859.100	PASS	PASS	PASS	PASS	SL016527	SHLB1	Endophilin-B1	51100	SH3GLB1
seq.16865.62	seq.16865.62	0.24763204217586	0.195235896433659	1.26837352505002	0.204664591544194	0.346555239968519	no	no	seq.16865.62	PASS	PASS	PASS	PASS	SL013228	RBP56	TATA-binding protein-associated factor 2N	8148	TAF15
seq.16867.76	seq.16867.76	0.376020961726609	0.221346788030125	1.69878661928193	0.0893593956922351	0.207771038602728	no	no	seq.16867.76	PASS	PASS	PASS	PASS	SL007335	PCTK1	Cyclin-dependent kinase 16	5127	CDK16
seq.16872.248	seq.16872.248	0.123349870046192	0.187911204110639	0.656426372392173	0.511549826552108	0.624683333341982	no	no	seq.16872.248	PASS	PASS	PASS	PASS	SL007013	MAAI	Maleylacetoacetate isomerase	2954	GSTZ1
seq.16877.19	seq.16877.19	0.42082946448495	0.216246278159045	1.94606569910738	0.0516468482234292	0.146860658331799	no	no	seq.16877.19	PASS	PASS	PASS	PASS	SL019317	MSRB2	Methionine-R-sulfoxide reductase B2, mitochondrial	22921	MSRB2
seq.16882.27	seq.16882.27	0.310422668334205	0.204456741777944	1.51828042271821	0.128943720832963	0.260011703009776	no	no	seq.16882.27	PASS	PASS	PASS	PASS	SL008943	PHP14	14 kDa phosphohistidine phosphatase	29085	PHPT1
seq.16887.29	seq.16887.29	0.432741892128056	0.218738255676595	1.97835486430808	0.0478886877856358	0.139509590455385	yes	no	seq.16887.29	PASS	PASS	PASS	PASS	SL017474	PTH2	Peptidyl-tRNA hydrolase 2, mitochondrial	51651	PTRH2
seq.16890.37	seq.16890.37	0.54623687090575	0.167911415775326	3.25312527670331	0.00114143162440587	0.00911645608339344	yes	yes	seq.16890.37	PASS	PASS	PASS	PASS	SL012697	ATL1	ADAMTS-like protein 1	92949	ADAMTSL1
seq.16892.23	seq.16892.23	0.326115662515364	0.136725531686525	2.38518481875834	0.01707054291907	0.0684460533678713	yes	no	seq.16892.23	PASS	PASS	PASS	PASS	SL008778	ENPP2	Ectonucleotide pyrophosphatase/phosphodiesterase family member 2	5168	ENPP2
seq.16902.17	seq.16902.17	0.370742499143748	0.216060443055178	1.71592029480874	0.0861766316539318	0.202609519457955	no	no	seq.16902.17	PASS	PASS	PASS	PASS	SL008407	LAMP1	Lysosome-associated membrane glycoprotein 1	3916	LAMP1
seq.16907.3	seq.16907.3	0.00458745751878961	0.178919565419809	0.025639775661347	0.979544660098831	0.985781123512562	no	no	seq.16907.3	PASS	PASS	PASS	PASS	SL004806	Nectin-like protein 3	Cell adhesion molecule 2	253559	CADM2
seq.16908.5	seq.16908.5	-0.0937046799825202	0.168562117650415	-0.555905925297264	0.57827516739859	0.682282389656607	no	no	seq.16908.5	PASS	PASS	PASS	PASS	SL010377	OMGP	Oligodendrocyte-myelin glycoprotein	4974	OMG
seq.16913.8	seq.16913.8	0.838437550439642	0.185103015334762	4.52957262161998	5.91031172327092e-06	0.000133067141720227	yes	yes	seq.16913.8	PASS	PASS	PASS	PASS	SL008937	RNT2	Ribonuclease T2	8635	RNASET2
seq.16915.153	seq.16915.153	0.866826032163288	0.185028338807025	4.68482848493464	2.80194465146466e-06	7.29973294674435e-05	yes	yes	seq.16915.153	PASS	PASS	PASS	PASS	SL014291	SEM4A	Semaphorin-4A	64218	SEMA4A
seq.16916.19	seq.16916.19	0.362485284048922	0.210656888353567	1.72073786374612	0.0852984022555675	0.200890038200693	no	no	seq.16916.19	PASS	PASS	PASS	PASS	SL018357	SLIK6	SLIT and NTRK-like protein 6	84189	SLITRK6
seq.16919.1	seq.16919.1	0.167209903664342	0.193875776489091	0.862458976012151	0.388434998768236	0.519929373113951	no	no	seq.16919.1	PASS	PASS	PASS	PASS	SL008480	ACBP	Acyl-CoA-binding protein	1622	DBI
seq.16922.53	seq.16922.53	0.49165780052088	0.225963942305493	2.17582414036741	0.0295684128775541	0.100819296564848	yes	no	seq.16922.53	PASS	PASS	PASS	PASS	SL014112	PLXB3	Plexin-B3	5365	PLXNB3
seq.16927.9	seq.16927.9	0.798279772475436	0.170723565758029	4.67586164177745	2.92721923122445e-06	7.55784373587635e-05	yes	yes	seq.16927.9	PASS	PASS	PASS	PASS	SL003003	Coagulation factor XIII	Coagulation factor XIII	2162|2165	F13A1|F13B
seq.16932.5	seq.16932.5	0.494019109578701	0.229661514314318	2.15107485924951	0.0314702915069058	0.104920149198222	yes	no	seq.16932.5	PASS	PASS	PASS	PASS	SL000580	SULT 1E	Estrogen sulfotransferase	6783	SULT1E1
seq.17137.160	seq.17137.160	0.136506360316602	0.196387819029274	0.695085677876255	0.487001609720893	0.60412164751255	no	no	seq.17137.160	PASS	PASS	PASS	PASS	SL005328	Beta-globin	Hemoglobin subunit beta	3043	HBB
seq.17138.8	seq.17138.8	0.284686873717474	0.212234331641167	1.34137993375551	0.179797129183647	0.319624354185834	no	no	seq.17138.8	PASS	PASS	PASS	PASS	SL005253	GST A1-1	Glutathione S-transferase A1	2938	GSTA1
seq.17145.1	seq.17145.1	0.0173931756520539	0.179949793750985	0.0966557131825481	0.922999810850272	0.947239160600608	no	no	seq.17145.1	PASS	PASS	PASS	PASS	SL004832	S100A8/S100A9	Protein S100-A8/A9 heterodimer	6279|6280	S100A8|S100A9
seq.17148.7	seq.17148.7	0.160070167154948	0.186049393819633	0.860363819890372	0.38958852307852	0.520812621968651	no	no	seq.17148.7	PASS	PASS	PASS	PASS	SL008080	BLVRB	Flavin reductase (NADPH)	645	BLVRB
seq.17151.84	seq.17151.84	0.211297111004159	0.190285731405868	1.11042015311949	0.266818017865017	0.406392365183605	no	no	seq.17151.84	PASS	PASS	PASS	FAIL	SL004509	IRF-3	Interferon regulatory factor 3	3661	IRF3
seq.17152.10	seq.17152.10	0.511308468213431	0.197156238566619	2.59341764648579	0.00950272945402861	0.04428401434667	yes	yes	seq.17152.10	PASS	PASS	PASS	PASS	SL012437	KI2S4	Killer cell immunoglobulin-like receptor 2DS4	3809	KIR2DS4
seq.17153.46	seq.17153.46	0.142342483663387	0.181838236959792	0.782797315038101	0.433746144522521	0.559428685768693	no	no	seq.17153.46	PASS	PASS	PASS	PASS	SL020993	KI2L3	Killer cell immunoglobulin-like receptor 2DL3	3804	KIR2DL3
seq.17158.17	seq.17158.17	0.484057679327545	0.22258464745649	2.17471278841083	0.0296516459625839	0.100821965775355	yes	no	seq.17158.17	PASS	PASS	PASS	PASS	SL019858	UB2G1	Ubiquitin-conjugating enzyme E2 G1	7326	UBE2G1
seq.17163.117	seq.17163.117	0.0432537749387591	0.174692598435329	0.247599356390429	0.804444408749637	0.861612247507686	no	no	seq.17163.117	PASS	FAIL	PASS	FAIL	SL004210	Annexin III	Annexin A3	306	ANXA3
seq.17164.15	seq.17164.15	-0.313109262335637	0.169255049755762	-1.84992567599879	0.0643242626273336	0.167420571281704	no	no	seq.17164.15	PASS	PASS	PASS	PASS	SL004211	annexin IV	Annexin A4	307	ANXA4
seq.17165.1	seq.17165.1	0.0959490244834905	0.212967140668942	0.450534407242869	0.652325150483968	0.742277641076911	no	no	seq.17165.1	PASS	PASS	PASS	PASS	SL003044	BTG	Beta-thromboglobulin	5473	PPBP
seq.17166.4	seq.17166.4	0.00829185001027017	0.172673631370781	0.0480203604015549	0.961700016070108	0.973983855594143	no	no	seq.17166.4	PASS	PASS	PASS	PASS	SL014309	FGF-8F	Fibroblast growth factor 8 isoform F	2253	FGF8
seq.17170.15	seq.17170.15	-0.245804922313603	0.14918740742584	-1.64762513508917	0.0994296192901285	0.222304637162359	no	no	seq.17170.15	PASS	PASS	PASS	PASS	SL011502	CALCB	Calcitonin gene-related peptide 2	797	CALCB
seq.17172.19	seq.17172.19	0.239242217941177	0.214470757690473	1.11550040908819	0.264636043239748	0.404307118839614	no	no	seq.17172.19	PASS	PASS	PASS	PASS	SL007073	STAT	Statherin	6779	STATH
seq.17175.5	seq.17175.5	0.190381230482285	0.199979636596458	0.952003082526139	0.341095418572058	0.477393971605968	no	no	seq.17175.5	PASS	PASS	PASS	PASS	SL007270	MP2K6	Dual specificity mitogen-activated protein kinase kinase 6	5608	MAP2K6
seq.17176.13	seq.17176.13	0.158510090234357	0.18950683548247	0.836434684959001	0.402910406686831	0.531802855243342	no	no	seq.17176.13	PASS	PASS	PASS	PASS	SL014348	PSIP1	PC4 and SFRS1-interacting protein	11168	PSIP1
seq.17195.43	seq.17195.43	0.123783128107011	0.198355421278725	0.624047113555188	0.532596644546814	0.641108084117848	no	no	seq.17195.43	PASS	PASS	PASS	PASS	SL000023	BAG-1	BAG family molecular chaperone regulator 1	573	BAG1
seq.17196.5	seq.17196.5	0.214410007387491	0.203579872698446	1.05319845496262	0.292250046449991	0.430824235961667	no	no	seq.17196.5	PASS	FAIL	PASS	PASS	SL011328	ClpP endopeptidase	ATP-dependent Clp protease proteolytic subunit, mitochondrial	8192	CLPP
seq.17199.43	seq.17199.43	0.420421251814355	0.224882184765505	1.86951781997648	0.0615508067645499	0.162993448116579	no	no	seq.17199.43	PASS	PASS	PASS	PASS	SL021005	HIF1N	Hypoxia-inducible factor 1-alpha inhibitor	55662	HIF1AN
seq.17200.50	seq.17200.50	0.462958367537754	0.221023018982274	2.09461607062242	0.0362051354582091	0.115835260872434	yes	no	seq.17200.50	PASS	PASS	PASS	PASS	SL020992	KI2L1	Killer cell immunoglobulin-like receptor 2DL1	3802	KIR2DL1
seq.17202.37	seq.17202.37	0.181304807330067	0.201313967780672	0.900607192480529	0.367797209062376	0.501315595498616	no	no	seq.17202.37	PASS	PASS	PASS	PASS	SL011994	PDCD4	Programmed cell death protein 4	27250	PDCD4
seq.17205.21	seq.17205.21	-0.155346613979068	0.175137370385137	-0.886998666460803	0.375079618445085	0.507057225725985	no	no	seq.17205.21	PASS	PASS	PASS	PASS	SL021017	RAB5A	Ras-related protein Rab-5A	5868	RAB5A
seq.17209.27	seq.17209.27	0.532080987503193	0.19418316219612	2.74009847962927	0.00614207777868866	0.0313756372803041	yes	yes	seq.17209.27	PASS	PASS	PASS	PASS	SL020906	ST2B1	Sulfotransferase family cytosolic 2B member 1	6820	SULT2B1
seq.17231.1	seq.17231.1	0.628162593192416	0.185549837789387	3.38541170758353	0.000710715692674551	0.00626822789518639	yes	yes	seq.17231.1	PASS	PASS	PASS	FAIL	SL004609	L-plastin	Plastin-2	3936	LCP1
seq.17319.1	seq.17319.1	0.431756628524586	0.22123695317221	1.95155746964436	0.0509907668328365	0.145624686441689	no	no	seq.17319.1	PASS	PASS	PASS	PASS	SL006634	SELH	Selenoprotein H	280636	SELENOH
seq.17320.19	seq.17320.19	0.150529992065197	0.185599721915947	0.811046431057516	0.417339007189362	0.544671209048902	no	no	seq.17320.19	PASS	FAIL	PASS	FAIL	SL013281	ADPPT	L-aminoadipate-semialdehyde dehydrogenase-phosphopantetheinyl transferase	60496	AASDHPPT
seq.17325.10	seq.17325.10	-0.0226147031976892	0.181753127059952	-0.124425387136418	0.900978473505956	0.931724190106375	no	no	seq.17325.10	PASS	PASS	PASS	PASS	SL014982	KGUA	Guanylate kinase	2987	GUK1
seq.17326.44	seq.17326.44	0.225830538933729	0.208971187035991	1.08067787783028	0.279840426930846	0.419324868905958	no	no	seq.17326.44	PASS	PASS	PASS	PASS	SL019563	DUS23	Dual specificity protein phosphatase 23	54935	DUSP23
seq.17327.3	seq.17327.3	0.312907523742118	0.21678300821341	1.44341351437507	0.148904019359559	0.285043348466112	no	no	seq.17327.3	PASS	PASS	PASS	PASS	SL017270	CNPY3	Protein canopy homolog 3	10695	CNPY3
seq.17329.2	seq.17329.2	-0.233923858549473	0.169637926014879	-1.37895967042744	0.167907188723091	0.306104708265255	no	no	seq.17329.2	PASS	FAIL	PASS	FAIL	SL009125	BDH2	3-hydroxybutyrate dehydrogenase type 2	56898	BDH2
seq.17331.138	seq.17331.138	0.981804660962852	0.176659748076811	5.55760251925621	2.73505344148554e-08	1.64433817344696e-06	yes	yes	seq.17331.138	PASS	PASS	PASS	PASS	SL008768	KREM1	Kremen protein 1	83999	KREMEN1
seq.17332.3	seq.17332.3	0.13773185941773	0.17133213851134	0.803888054012785	0.421461629796646	0.548612081041506	no	no	seq.17332.3	PASS	PASS	PASS	PASS	SL018690	ARHL2	Poly(ADP-ribose) glycohydrolase ARH3	54936	ADPRS
seq.17333.20	seq.17333.20	0.195054416425909	0.204169706691977	0.95535434509969	0.339398533562611	0.475993175370685	no	no	seq.17333.20	PASS	PASS	PASS	PASS	SL008026	ACADM	Medium-chain specific acyl-CoA dehydrogenase, mitochondrial	34	ACADM
seq.17335.18	seq.17335.18	0.21214361846419	0.208351012228578	1.01820296525102	0.308581510573148	0.446745023642681	no	no	seq.17335.18	PASS	PASS	PASS	PASS	SL009105	VAMP2	Vesicle-associated membrane protein 2	6844	VAMP2
seq.17336.54	seq.17336.54	0.174886063664177	0.198569483664688	0.880729810223489	0.37846407792591	0.510371449428802	no	no	seq.17336.54	PASS	PASS	PASS	PASS	SL019427	CR3L2	Cyclic AMP-responsive element-binding protein 3-like protein 2	64764	CREB3L2
seq.17337.1	seq.17337.1	0.268400517475634	0.167093563219793	1.60628878996723	0.108210472250413	0.233722658382159	no	no	seq.17337.1	PASS	PASS	PASS	PASS	SL007165	TYY1	Transcriptional repressor protein YY1	7528	YY1
seq.17341.89	seq.17341.89	0.0995040282602865	0.193678115600653	0.513759791351206	0.607419943013334	0.706611632622997	no	no	seq.17341.89	PASS	PASS	PASS	PASS	SL010906	THIC	Acetyl-CoA acetyltransferase, cytosolic	39	ACAT2
seq.17342.13	seq.17342.13	0.0703051389261211	0.176475066541095	0.39838567738831	0.690345913865031	0.775381337457521	no	no	seq.17342.13	PASS	PASS	PASS	PASS	SL012732	AGR3	Anterior gradient protein 3	155465	AGR3
seq.17343.6	seq.17343.6	0.345900152721832	0.229308420119314	1.5084494173474	0.131439543390844	0.263215864528297	no	no	seq.17343.6	PASS	PASS	PASS	PASS	SL019113	SNPH	Syntaphilin	9751	SNPH
seq.17345.12	seq.17345.12	0.0904852615762409	0.189844241609638	0.476628950180638	0.633626364591842	0.727965107241068	no	no	seq.17345.12	PASS	PASS	PASS	PASS	SL020272	ZADH2	Prostaglandin reductase 3	284273	ZADH2
seq.17346.61	seq.17346.61	0.0493757601245095	0.182482874618447	0.270577500643548	0.786716002395591	0.850039681646346	no	no	seq.17346.61	PASS	PASS	PASS	PASS	SL012716	FDSCP	Follicular dendritic cell secreted peptide	260436	FDCSP
seq.17347.80	seq.17347.80	-0.290552316415323	0.178511939230431	-1.62763520282117	0.103602260103217	0.228135692188143	no	no	seq.17347.80	FAIL	FAIL	PASS	FAIL	SL011281	CA080	Axin interactor, dorsalization-associated protein	64853	AIDA
seq.17348.5	seq.17348.5	0.255821033271946	0.208010419423559	1.2298472066009	0.21875432689998	0.362009958399816	no	no	seq.17348.5	PASS	PASS	PASS	PASS	SL018443	SYJ2B	Synaptojanin-2-binding protein	55333	SYNJ2BP
seq.17350.13	seq.17350.13	0.18344842020606	0.170196522524786	1.07786232929257	0.281095198862879	0.420413294964136	no	no	seq.17350.13	PASS	FAIL	PASS	FAIL	SL009112	CHM2B	Charged multivesicular body protein 2b	25978	CHMP2B
seq.17355.56	seq.17355.56	0.945389882474142	0.191361612388569	4.94033192276035	7.79896948255847e-07	2.52474331592174e-05	yes	yes	seq.17355.56	PASS	PASS	PASS	PASS	SL019674	SYT4	Synaptotagmin-4	6860	SYT4
seq.17356.34	seq.17356.34	0.398421931785338	0.229847853314333	1.73341593597773	0.0830217671484541	0.197627642372975	no	no	seq.17356.34	PASS	PASS	PASS	PASS	SL007561	IL1FA	Interleukin-1 family member 10	84639	IL1F10
seq.17357.33	seq.17357.33	0.197175217194976	0.208826279592293	0.944206914857341	0.345063922326044	0.481593040572905	no	no	seq.17357.33	PASS	PASS	PASS	PASS	SL020889	SPCS	O-phosphoseryl-tRNA(Sec) selenium transferase	51091	SEPSECS
seq.17362.5	seq.17362.5	0.161566327764386	0.197201840313921	0.819294219096497	0.41261857002498	0.540056506365231	no	no	seq.17362.5	PASS	PASS	PASS	PASS	SL013777	VHL	Von Hippel-Lindau disease tumor suppressor	7428	VHL
seq.17364.8	seq.17364.8	0.426554936266784	0.184225871399083	2.31539106330375	0.0205915401565385	0.0785061436908864	yes	no	seq.17364.8	PASS	PASS	PASS	PASS	SL020890	RU2B	U2 small nuclear ribonucleoprotein B''	6629	SNRPB2
seq.17365.7	seq.17365.7	0.661406234958943	0.220733673253931	2.99639934953679	0.00273188406268475	0.0173792298918003	yes	yes	seq.17365.7	PASS	PASS	PASS	PASS	SL016564	KAT1	Kynurenine--oxoglutarate transaminase 1	883	KYAT1
seq.17370.186	seq.17370.186	-0.129974992745616	0.167494609170553	-0.775995080613417	0.437751890497286	0.562523788253336	no	no	seq.17370.186	PASS	PASS	PASS	PASS	SL009448	ABHDA	Mycophenolic acid acyl-glucuronide esterase, mitochondrial	55347	ABHD10
seq.17372.5	seq.17372.5	0.66908628587215	0.221050570282092	3.02684713736906	0.00247118892354755	0.0161872595960011	yes	yes	seq.17372.5	PASS	PASS	PASS	PASS	SL010108	4EBP1	Eukaryotic translation initiation factor 4E-binding protein 1	1978	EIF4EBP1
seq.17377.1	seq.17377.1	0.345203922166746	0.213487850775271	1.61697221136076	0.105884279436263	0.230793981193543	no	no	seq.17377.1	PASS	PASS	PASS	PASS	SL005693	Aldose reductase-like C3	Aldo-keto reductase family 1 member C3	8644	AKR1C3
seq.17383.4	seq.17383.4	-0.0150464886243765	0.172876001904692	-0.0870363061304007	0.930642653475837	0.952744171540441	no	no	seq.17383.4	PASS	PASS	PASS	FAIL	SL019784	STAR5	StAR-related lipid transfer protein 5	80765	STARD5
seq.17387.27	seq.17387.27	0.100014283780632	0.187674892907378	0.532912432937906	0.594094198338992	0.695993438782146	no	no	seq.17387.27	PASS	PASS	PASS	PASS	SL004545	IKB-beta	NF-kappa-B inhibitor beta	4793	NFKBIB
seq.17391.10	seq.17391.10	0.433610645434976	0.219274207307064	1.97748130416343	0.0479872517525753	0.139688945775358	yes	no	seq.17391.10	PASS	PASS	PASS	PASS	SL015530	SPF45	Splicing factor 45	84991	RBM17
seq.17396.23	seq.17396.23	0.370763133480182	0.216937010065368	1.70908197438724	0.0874357660455393	0.204340485277721	no	no	seq.17396.23	PASS	PASS	PASS	PASS	SL008013	ADH1A	Alcohol dehydrogenase 1A	124	ADH1A
seq.17397.8	seq.17397.8	-0.0307797951842179	0.172123382967785	-0.17882401945341	0.858075884480275	0.898991414016006	no	no	seq.17397.8	PASS	PASS	PASS	PASS	SL012708	DHB11	Estradiol 17-beta-dehydrogenase 11	51170	HSD17B11
seq.17398.55	seq.17398.55	0.420814363935102	0.19800794801966	2.12523976003892	0.0335666119425683	0.109900020309869	yes	no	seq.17398.55	PASS	PASS	PASS	PASS	SL004627	HO-1	Heme oxygenase 1	3162	HMOX1
seq.17400.71	seq.17400.71	0.37757490084712	0.213108392149206	1.77175050235828	0.0764359823312525	0.18645115331295	no	no	seq.17400.71	PASS	PASS	PASS	PASS	SL019729	ACOT8	Acyl-coenzyme A thioesterase 8	10005	ACOT8
seq.17403.14	seq.17403.14	0.865479366724925	0.211372702195345	4.09456546534127	4.22960895373664e-05	0.000663042710197511	yes	yes	seq.17403.14	PASS	PASS	PASS	PASS	SL006190	acyl-Coenzyme A dehydrogenase	Short/branched chain specific acyl-CoA dehydrogenase, mitochondrial	36	ACADSB
seq.17405.2	seq.17405.2	0.0856303090090343	0.18786664486051	0.455803684962887	0.648531154040844	0.739498529336694	no	no	seq.17405.2	PASS	PASS	PASS	PASS	SL007789	UCHL5	Ubiquitin carboxyl-terminal hydrolase isozyme L5	51377	UCHL5
seq.17408.2	seq.17408.2	0.583584261585272	0.280967909320827	2.07704952140601	0.037796988834331	0.118843290754382	yes	no	seq.17408.2	PASS	PASS	PASS	PASS	SL020888	PMM1	Phosphomannomutase 1	5372	PMM1
seq.17410.5	seq.17410.5	0.0671507488187188	0.190076673103323	0.353282429255359	0.72387671678049	0.801848454647917	no	no	seq.17410.5	PASS	PASS	PASS	PASS	SL019878	CETN3	Centrin-3	1070	CETN3
seq.17411.55	seq.17411.55	0.22121039632219	0.194074562861444	1.13982169049181	0.254360595195122	0.394593545240618	no	no	seq.17411.55	PASS	PASS	PASS	PASS	SL015528	UFD1	Ubiquitin recognition factor in ER-associated degradation protein 1	7353	UFD1
seq.17419.17	seq.17419.17	0.59155692410667	0.207125763461713	2.85602773030221	0.00428977665807179	0.0240464837052365	yes	yes	seq.17419.17	PASS	FAIL	PASS	FAIL	SL013289	TES	Testin	26136	TES
seq.17432.25	seq.17432.25	0.620587163822603	0.215233197807461	2.8833245528311	0.00393501781052526	0.0225902229185558	yes	yes	seq.17432.25	PASS	PASS	PASS	PASS	SL020885	KAD4	Adenylate kinase 4, mitochondrial	205	AK4
seq.17436.193	seq.17436.193	-0.0422280941552689	0.175978558378349	-0.239961587050166	0.810360035736852	0.865406940370158	no	no	seq.17436.193	PASS	PASS	PASS	PASS	SL010497	CSNK1G2	Casein kinase I isoform gamma-2	1455	CSNK1G2
seq.17441.4	seq.17441.4	0.346220238549833	0.196004689672335	1.76638752434248	0.0773308566766388	0.187920588935925	no	no	seq.17441.4	PASS	PASS	PASS	PASS	SL002514	Alkaline phosphatase, intestine	Intestinal-type alkaline phosphatase	248	ALPI
seq.17447.52	seq.17447.52	0.157792582204414	0.171134515315191	0.922038327065675	0.356508584201303	0.48957290767202	no	no	seq.17447.52	PASS	PASS	PASS	PASS	SL008544	SFRP4	Secreted frizzled-related protein 4	6424	SFRP4
seq.17449.23	seq.17449.23	0.641003109790195	0.223693466928872	2.86554238078851	0.00416295545752559	0.0235307060267955	yes	yes	seq.17449.23	PASS	PASS	PASS	PASS	SL008836	CD9	CD9 antigen	928	CD9
seq.17450.51	seq.17450.51	0.21722944133097	0.18514561452026	1.17328969359519	0.240679653885146	0.38266736018763	no	no	seq.17450.51	PASS	PASS	PASS	PASS	SL006248	Histidyl-tRNA synthetase	Histidine--tRNA ligase, cytoplasmic	3035	HARS1
seq.17451.13	seq.17451.13	0.314286377797813	0.21237220461162	1.47988470700566	0.138904017603286	0.272576714600996	no	no	seq.17451.13	PASS	PASS	PASS	PASS	SL003706	BIM	Bcl-2-like protein 11	10018	BCL2L11
seq.17454.15	seq.17454.15	0.457490028427848	0.230089564887549	1.98831280615197	0.0467771053418473	0.137516143646022	yes	no	seq.17454.15	PASS	PASS	PASS	PASS	SL006311	EGFL6	Epidermal growth factor-like protein 6	25975	EGFL6
seq.17455.42	seq.17455.42	0.532895153323198	0.174251036203159	3.05820364076283	0.00222668203679537	0.0150211805466183	yes	yes	seq.17455.42	PASS	PASS	PASS	PASS	SL009337	FOLR1	Folate receptor alpha	2348	FOLR1
seq.17456.53	seq.17456.53	1.59404374755937	0.248852465925279	6.4055774638697	1.49801302643308e-10	2.34160836217582e-08	yes	yes	seq.17456.53	PASS	PASS	PASS	PASS	SL010628	GOLM1	Golgi membrane protein 1	51280	GOLM1
seq.17460.51	seq.17460.51	0.337641758664054	0.208403616633421	1.62013387348244	0.105203522376152	0.230043353685023	no	no	seq.17460.51	PASS	PASS	PASS	PASS	SL004388	Mx1	Interferon-induced GTP-binding protein Mx1	4599	MX1
seq.17462.19	seq.17462.19	0.330270964474729	0.221902634441971	1.48835981738242	0.136656027613756	0.269810583570862	no	no	seq.17462.19	PASS	PASS	PASS	PASS	SL007108	IRF1	Interferon regulatory factor 1	3659	IRF1
seq.17466.72	seq.17466.72	0.162310544239021	0.19684185491733	0.824573332268122	0.409613866722438	0.538052549721889	no	no	seq.17466.72	PASS	PASS	PASS	PASS	SL008274	ACSF2	Acyl-CoA synthetase family member 2, mitochondrial	80221	ACSF2
seq.17468.1	seq.17468.1	0.325152449695537	0.213830327478879	1.52060960448959	0.128357835154673	0.25961024625923	no	no	seq.17468.1	PASS	PASS	PASS	PASS	SL019429	SUFU	Suppressor of fused homolog	51684	SUFU
seq.17474.106	seq.17474.106	0.249212281337199	0.206967589102255	1.20411259762065	0.228546061467829	0.371141437307952	no	no	seq.17474.106	PASS	PASS	PASS	PASS	SL020114	YETS4	YEATS domain-containing protein 4	8089	YEATS4
seq.17475.18	seq.17475.18	0.394787801652655	0.224962563598178	1.7549044398241	0.0792756546235936	0.191198967081988	no	no	seq.17475.18	PASS	PASS	PASS	PASS	SL010511	TOPK	Lymphokine-activated killer T-cell-originated protein kinase	55872	PBK
seq.17495.141	seq.17495.141	0.622083445409022	0.178096201577589	3.4929630160473	0.000477692663227707	0.00457698171719577	yes	yes	seq.17495.141	PASS	PASS	PASS	PASS	SL018569	SIR3	NAD-dependent protein deacetylase sirtuin-3, mitochondrial	23410	SIRT3
seq.17510.7	seq.17510.7	0.660428804237721	0.23863994203863	2.76746968087519	0.0056493299964296	0.029268451146275	yes	yes	seq.17510.7	PASS	PASS	PASS	PASS	SL013036	SRP14	Signal recognition particle 14 kDa protein	6727	SRP14
seq.17511.10	seq.17511.10	0.566273746889053	0.212683025268001	2.66252441244662	0.00775569435830535	0.0378851819949005	yes	yes	seq.17511.10	PASS	PASS	PASS	PASS	SL020930	RPP30	Ribonuclease P protein subunit p30	10556	RPP30
seq.17512.2	seq.17512.2	0.393817384809396	0.189666616861795	2.07636637024195	0.0378600791274485	0.118921345256012	yes	no	seq.17512.2	PASS	PASS	PASS	FAIL	SL007402	NMI	N-myc-interactor	9111	NMI
seq.17516.7	seq.17516.7	-0.179866483226622	0.157856628180022	-1.13942940059191	0.254524099049505	0.394699927976146	no	no	seq.17516.7	PASS	PASS	PASS	PASS	SL000562	Rab3A	Ras-related protein Rab-3A	5864	RAB3A
seq.17671.58	seq.17671.58	0.764579194254876	0.251358249954414	3.04179072854596	0.00235175334685809	0.0156716718156646	yes	yes	seq.17671.58	PASS	PASS	PASS	PASS	SL019227	ING4	Inhibitor of growth protein 4	51147	ING4
seq.17672.184	seq.17672.184	0.601148783534672	0.230304816473744	2.61023105265019	0.00904810874577981	0.042674312886346	yes	yes	seq.17672.184	PASS	PASS	PASS	PASS	SL006288	Gastric intrinsic factor	Gastric intrinsic factor	2694	CBLIF
seq.17673.34	seq.17673.34	-0.00160809682033479	0.175899997850708	-0.00914210824322824	0.992705754586262	0.994523564061791	no	no	seq.17673.34	PASS	PASS	PASS	PASS	SL011748	Carbonic Anhydrase VB	Carbonic anhydrase 5B, mitochondrial	11238	CA5B
seq.17675.17	seq.17675.17	-0.178746633551825	0.174839258352127	-1.02234838580606	0.306616040000368	0.444487640392691	no	no	seq.17675.17	PASS	PASS	PASS	PASS	SL019552	ACO13	Acyl-coenzyme A thioesterase 13	55856	ACOT13
seq.17676.13	seq.17676.13	0.300235177780205	0.172736977614878	1.7381060032762	0.0821921373037715	0.196449621314519	no	no	seq.17676.13	PASS	PASS	PASS	FAIL	SL011229	CIP4	Cdc42-interacting protein 4	9322	TRIP10
seq.17682.1	seq.17682.1	-0.158975842212556	0.167686326680048	-0.948054891296463	0.343101510677732	0.479343300540826	no	no	seq.17682.1	PASS	PASS	PASS	PASS	SL002600	CD46	Membrane cofactor protein	4179	CD46
seq.17683.2	seq.17683.2	0.161725684299503	0.188850278841218	0.856369846482878	0.391793238057064	0.522069163480918	no	no	seq.17683.2	PASS	PASS	PASS	FAIL	SL020090	COMD9	COMM domain-containing protein 9	29099	COMMD9
seq.17685.9	seq.17685.9	0.561044460046616	0.131333008985654	4.27192268249865	1.93794774438036e-05	0.000354599067207523	yes	yes	seq.17685.9	PASS	PASS	PASS	PASS	SL005129	Apo A-IV	Apolipoprotein A-IV	337	APOA4
seq.17691.1	seq.17691.1	0.807261200838642	0.197994947482532	4.07718081245412	4.55850439157467e-05	0.000706503612643202	yes	yes	seq.17691.1	PASS	PASS	PASS	PASS	SL007957	TPP1	Tripeptidyl-peptidase 1	1200	TPP1
seq.17692.2	seq.17692.2	0.0406757998927243	0.180636856758664	0.225179958412741	0.82183927996631	0.873712995812064	no	no	seq.17692.2	PASS	PASS	PASS	PASS	SL006193	BT3A3	Butyrophilin subfamily 3 member A3	10384	BTN3A3
seq.17693.2	seq.17693.2	0.24398446443233	0.206840159080422	1.17957975625742	0.238167398317251	0.379887415799906	no	no	seq.17693.2	PASS	PASS	PASS	PASS	SL011221	Septin-6	Septin-6	23157	SEPTIN6
seq.17694.32	seq.17694.32	0.632728857132784	0.243128530594036	2.60244593913695	0.00925614071459401	0.0432928362287345	yes	yes	seq.17694.32	PASS	PASS	PASS	PASS	SL010943	PSME2	Proteasome activator complex subunit 2	5721	PSME2
seq.17696.1	seq.17696.1	0.755514538777332	0.267362668006752	2.8258041573637	0.00471620890733286	0.0256820762271577	yes	yes	seq.17696.1	PASS	PASS	PASS	PASS	SL004508	TIRP	TIR domain-containing adapter molecule 2	100302736	TICAM2
seq.17697.2	seq.17697.2	0.0754951363232825	0.178654126167365	0.422577065208993	0.672603862798242	0.76052156069663	no	no	seq.17697.2	PASS	FAIL	PASS	FAIL	SL021016	OVCA2	Esterase OVCA2	124641	OVCA2
seq.17699.43	seq.17699.43	0.501354271922566	0.21856087402818	2.29388848370877	0.0217969050879301	0.0813541070085057	yes	no	seq.17699.43	PASS	PASS	PASS	PASS	SL015589	TIMELESS	Protein timeless homolog	8914	TIMELESS
seq.17702.53	seq.17702.53	0.67192678689669	0.210489769025091	3.19220639563055	0.00141190404188977	0.0104952812679061	yes	yes	seq.17702.53	PASS	PASS	PASS	PASS	SL000606	UGT 1A1	UDP-glucuronosyltransferase 1-1	54658	UGT1A1
seq.17703.40	seq.17703.40	0.404724785046451	0.219678283375143	1.84235227455463	0.065423637964578	0.16915535127798	no	no	seq.17703.40	PASS	PASS	PASS	PASS	SL013724	GEMI	Geminin	51053	GMNN
seq.17704.74	seq.17704.74	0.429887340339875	0.249058889220863	1.7260469669832	0.0843389635128465	0.199402968616587	no	no	seq.17704.74	PASS	PASS	PASS	PASS	SL011275	HS105	Heat shock protein 105 kDa	10808	HSPH1
seq.17706.4	seq.17706.4	0.0146038783825786	0.185714401827979	0.0786362190483518	0.937321978091372	0.957805106861766	no	no	seq.17706.4	PASS	PASS	PASS	PASS	SL020934	PPR1A	Protein phosphatase 1 regulatory subunit 1A	5502	PPP1R1A
seq.17710.40	seq.17710.40	-0.162044228258942	0.172177544894323	-0.941146119596483	0.346629983823476	0.482762470363783	no	no	seq.17710.40	PASS	PASS	PASS	PASS	SL021023	TPD53	Tumor protein D53	7164	TPD52L1
seq.17711.13	seq.17711.13	0.192451895918958	0.213759220355321	0.900320910597708	0.367949496203081	0.501315595498616	no	no	seq.17711.13	PASS	PASS	PASS	PASS	SL020917	VAMP1	Vesicle-associated membrane protein 1	6843	VAMP1
seq.17712.7	seq.17712.7	0.301007476555711	0.141587058897074	2.1259533102847	0.033507147337494	0.109897378217563	yes	no	seq.17712.7	PASS	FAIL	PASS	FAIL	SL013082	IDI1	Isopentenyl-diphosphate Delta-isomerase 1	3422	IDI1
seq.17721.82	seq.17721.82	-0.100064453951898	0.169383412741093	-0.590757101492869	0.554683182076614	0.660285397985456	no	no	seq.17721.82	PASS	PASS	PASS	PASS	SL004797	GAS7	Growth arrest-specific protein 7	8522	GAS7
seq.17722.5	seq.17722.5	0.267758753841884	0.182547541720602	1.46678915157182	0.142433421722297	0.276920131571672	no	no	seq.17722.5	PASS	PASS	PASS	PASS	SL002795	FKBP52 protein	Peptidyl-prolyl cis-trans isomerase FKBP4	2288	FKBP4
seq.17724.3	seq.17724.3	0.35693362384484	0.24218939973165	1.47377888644312	0.140541134837063	0.27469063099582	no	no	seq.17724.3	PASS	PASS	PASS	PASS	SL006762	WWOX	WW domain-containing oxidoreductase	51741	WWOX
seq.17725.37	seq.17725.37	0.389268014036395	0.216140208715765	1.80099767807804	0.0717032459340391	0.179454921548549	no	no	seq.17725.37	PASS	PASS	PASS	PASS	SL013885	USH1C	Harmonin	10083	USH1C
seq.17726.3	seq.17726.3	0.248335478164891	0.217072498793942	1.14402091257366	0.252614964307008	0.39307635657669	no	no	seq.17726.3	PASS	PASS	PASS	PASS	SL016526	SAR1A	GTP-binding protein SAR1a	56681	SAR1A
seq.17727.1	seq.17727.1	0.224925692615377	0.206744558399087	1.087940085858	0.276621558212566	0.416496744476932	no	no	seq.17727.1	PASS	PASS	PASS	PASS	SL005062	Securin	Securin	9232	PTTG1
seq.17728.61	seq.17728.61	0.235786175635764	0.199615450857373	1.18120202931704	0.237522475318048	0.379301069020735	no	no	seq.17728.61	PASS	PASS	PASS	PASS	SL008404	CHM2A	Charged multivesicular body protein 2a	27243	CHMP2A
seq.17729.20	seq.17729.20	0.116525140935035	0.162351645281573	0.717733046270894	0.472921903199255	0.593081374702926	no	no	seq.17729.20	PASS	PASS	PASS	PASS	SL014981	UBE2S	Ubiquitin-conjugating enzyme E2 S	27338	UBE2S
seq.17734.13	seq.17734.13	0.0902644761799788	0.191001408884583	0.472585394563886	0.636509004599472	0.729897456332784	no	no	seq.17734.13	PASS	PASS	PASS	PASS	SL010230	a-endosulfine	Alpha-endosulfine	2029	ENSA
seq.17737.7	seq.17737.7	0.262778651138203	0.201627562205043	1.30328734952899	0.192476678347743	0.333240476974843	no	no	seq.17737.7	PASS	PASS	PASS	PASS	SL011185	IVD	Isovaleryl-CoA dehydrogenase, mitochondrial	3712	IVD
seq.17738.7	seq.17738.7	0.43405096183124	0.238618986465845	1.8190126789989	0.0689094957436013	0.175269107955947	no	no	seq.17738.7	PASS	PASS	PASS	PASS	SL015449	CRNN	Cornulin	49860	CRNN
seq.17739.1	seq.17739.1	0.0297750290642384	0.182538859606546	0.163116111979757	0.870427014170227	0.908972360092635	no	no	seq.17739.1	PASS	PASS	PASS	PASS	SL008218	HCDH	Hydroxyacyl-coenzyme A dehydrogenase, mitochondrial	3033	HADH
seq.17743.14	seq.17743.14	0.535197225865927	0.241485714249968	2.21626868292479	0.0266731064806861	0.0942082411593504	yes	no	seq.17743.14	PASS	PASS	PASS	PASS	SL013042	UBE2A	Ubiquitin-conjugating enzyme E2 A	7319	UBE2A
seq.17744.31	seq.17744.31	-0.0309977730407188	0.175895009854899	-0.176228837113059	0.860114166568342	0.900781892284724	no	no	seq.17744.31	PASS	PASS	PASS	FAIL	SL016588	RB11A	Ras-related protein Rab-11A	8766	RAB11A
seq.17748.21	seq.17748.21	0.195260167806742	0.197956003380001	0.986381642752791	0.323945869818663	0.460818474721245	no	no	seq.17748.21	PASS	PASS	PASS	PASS	SL008994	QORX	Quinone oxidoreductase PIG3	9540	TP53I3
seq.17750.8	seq.17750.8	0.712891919141704	0.228376819680695	3.12155988571184	0.00179895655510161	0.0128152230637512	yes	yes	seq.17750.8	PASS	PASS	PASS	PASS	SL007192	RIR2	Ribonucleoside-diphosphate reductase subunit M2	6241	RRM2
seq.17751.68	seq.17751.68	0.230537552069126	0.190338658293059	1.21119668561588	0.225820032715252	0.369076644621442	no	no	seq.17751.68	PASS	PASS	PASS	PASS	SL020925	CRBB1	Beta-crystallin B1	1414	CRYBB1
seq.17752.24	seq.17752.24	0.523295666154673	0.235600663682038	2.22111286944803	0.0263433175939812	0.0935264701860294	yes	no	seq.17752.24	PASS	PASS	PASS	PASS	SL002641	Arginase	Arginase-2, mitochondrial	384	ARG2
seq.17756.69	seq.17756.69	0.113664261008314	0.190850885124125	0.595565804865874	0.551465326245319	0.657742925635086	no	no	seq.17756.69	PASS	PASS	PASS	PASS	SL020918	DCTD	Deoxycytidylate deaminase	1635	DCTD
seq.17757.86	seq.17757.86	0.357232139790206	0.190079302161668	1.87938473956712	0.060191978511178	0.160717576590851	no	no	seq.17757.86	PASS	PASS	PASS	FAIL	SL006798	CAB39	Calcium-binding protein 39	51719	CAB39
seq.17758.79	seq.17758.79	0.220299441292026	0.224354443924057	0.981925909016522	0.326136350570036	0.462718184424283	no	no	seq.17758.79	PASS	PASS	PASS	PASS	SL009078	DCXR	L-xylulose reductase	51181	DCXR
seq.17761.2	seq.17761.2	-0.00239865785075803	0.181124935833182	-0.0132431122182272	0.989433834074067	0.992881971060018	no	no	seq.17761.2	PASS	PASS	PASS	PASS	SL011310	NUDT5	ADP-sugar pyrophosphatase	11164	NUDT5
seq.17765.3	seq.17765.3	0.298609464192438	0.207660257920447	1.43797117071304	0.150442234200981	0.286724216932467	no	no	seq.17765.3	PASS	PASS	PASS	PASS	SL020983	SPN1	Snurportin-1	10073	SNUPN
seq.17766.5	seq.17766.5	0.314730552782929	0.198248812667208	1.58755327988397	0.112387389946388	0.239063534368852	no	no	seq.17766.5	PASS	PASS	PASS	FAIL	SL004552	NCF-1	Neutrophil cytosol factor 1	653361	NCF1
seq.17769.28	seq.17769.28	0.249009778547348	0.187566099144166	1.32758414064982	0.184315526630962	0.323488031481138	no	no	seq.17769.28	PASS	PASS	PASS	PASS	SL013223	PCNP	PEST proteolytic signal-containing nuclear protein	57092	PCNP
seq.17770.42	seq.17770.42	0.505937425522649	0.221079182448476	2.28848967107322	0.0221090209401684	0.0820613660540442	yes	no	seq.17770.42	PASS	PASS	PASS	PASS	SL020938	EMC8	ER membrane protein complex subunit 8	10328	EMC8
seq.17771.35	seq.17771.35	0.342256425971727	0.209770047836626	1.63157910055054	0.102768183898587	0.227432258956522	no	no	seq.17771.35	PASS	PASS	PASS	PASS	SL020977	RPC9	DNA-directed RNA polymerase III subunit RPC9	27297	CRCP
seq.17772.7	seq.17772.7	0.365574566757164	0.216892494049019	1.68551045696649	0.0918901290215975	0.211804772414675	no	no	seq.17772.7	PASS	PASS	PASS	PASS	SL014594	UBD	Ubiquitin D	10537	UBD
seq.17773.26	seq.17773.26	0.317840014655667	0.210250901942332	1.51171772258482	0.13060568809878	0.26231414081807	no	no	seq.17773.26	PASS	PASS	PASS	PASS	SL013253	SNAG	Gamma-soluble NSF attachment protein	8774	NAPG
seq.17774.38	seq.17774.38	0.306809329087151	0.217102610050327	1.41319963410863	0.15759703410172	0.294371243963985	no	no	seq.17774.38	PASS	PASS	PASS	PASS	SL013063	SMD3	Small nuclear ribonucleoprotein Sm D3	6634	SNRPD3
seq.17776.15	seq.17776.15	0.268710038558563	0.213191441890509	1.26041662918424	0.207519105907948	0.349549577716251	no	no	seq.17776.15	PASS	PASS	PASS	PASS	SL020962	PECR	Peroxisomal trans-2-enoyl-CoA reductase	55825	PECR
seq.17777.31	seq.17777.31	1.08711745944511	0.236591231663232	4.59491863583739	4.3291815792461e-06	0.000101864876977385	yes	yes	seq.17777.31	PASS	PASS	PASS	PASS	SL020957	SDSL	Serine dehydratase-like	113675	SDSL
seq.17778.19	seq.17778.19	0.142366434876881	0.189947158526292	0.749505472898003	0.453552601225638	0.576376056346776	no	no	seq.17778.19	PASS	PASS	PASS	PASS	SL016450	RAB32	Ras-related protein Rab-32	10981	RAB32
seq.17782.23	seq.17782.23	0.885446516824376	0.252213479334749	3.51070259670448	0.000446924101779893	0.00432000311102084	yes	yes	seq.17782.23	PASS	PASS	PASS	PASS	SL020988	THIK	3-ketoacyl-CoA thiolase, peroxisomal	30	ACAA1
seq.17783.9	seq.17783.9	0.239826081611065	0.209004891594708	1.1474663572761	0.251188929763115	0.391525536961253	no	no	seq.17783.9	PASS	PASS	PASS	PASS	SL020955	MMAB	Cob(I)yrinic acid a,c-diamide adenosyltransferase, mitochondrial	326625	MMAB
seq.17785.11	seq.17785.11	0.338540825763133	0.222711070396946	1.5200897968823	0.128488408592842	0.259701799892749	no	no	seq.17785.11	PASS	PASS	PASS	PASS	SL008449	RCL	2'-deoxynucleoside 5'-phosphate N-hydrolase 1	10591	DNPH1
seq.17787.1	seq.17787.1	0.00219948967116222	0.179831555347514	0.0122308327196072	0.990241450710084	0.99351017363559	no	no	seq.17787.1	PASS	PASS	PASS	PASS	SL005677	Enoyl-CoA hydratase	Enoyl-CoA hydratase, mitochondrial	1892	ECHS1
seq.17789.1	seq.17789.1	-0.0255426296231675	0.169216384476349	-0.15094655108139	0.880017878709589	0.917237152680541	no	no	seq.17789.1	PASS	PASS	PASS	PASS	SL008944	NADC	Nicotinate-nucleotide pyrophosphorylase [carboxylating]	23475	QPRT
seq.17791.25	seq.17791.25	0.224056160696304	0.19779481683811	1.13277063715825	0.257310585191365	0.397325532738843	no	no	seq.17791.25	PASS	PASS	PASS	PASS	SL011188	HPCL1	Hippocalcin-like protein 1	3241	HPCAL1
seq.17792.158	seq.17792.158	0.842247785767549	0.247358546144029	3.40496740014447	0.000661719527473801	0.00596419692719797	yes	yes	seq.17792.158	PASS	PASS	PASS	PASS	SL020924	SSDH	Succinate-semialdehyde dehydrogenase, mitochondrial	7915	ALDH5A1
seq.17793.4	seq.17793.4	0.115919695261982	0.194917841472457	0.594710542587052	0.552036973483984	0.658281229714663	no	no	seq.17793.4	PASS	PASS	PASS	PASS	SL020986	DIRA1	GTP-binding protein Di-Ras1	148252	DIRAS1
seq.17795.176	seq.17795.176	0.169237682667595	0.205665043229944	0.822880155080016	0.410576148937734	0.538662686838159	no	no	seq.17795.176	PASS	PASS	PASS	PASS	SL013520	LSM1	U6 snRNA-associated Sm-like protein LSm1	27257	LSM1
seq.17796.15	seq.17796.15	0.240178637716366	0.200188915469003	1.19975992253954	0.230232593264489	0.372443086265529	no	no	seq.17796.15	PASS	PASS	PASS	PASS	SL009428	IMPA1	Inositol monophosphatase 1	3612	IMPA1
seq.17800.33	seq.17800.33	0.239948313553281	0.209970048502426	1.14277400641029	0.25313243375465	0.393433961668093	no	no	seq.17800.33	PASS	PASS	PASS	PASS	SL006198	SCAND1	SCAN domain-containing protein 1	51282	SCAND1
seq.17804.102	seq.17804.102	1.12760875161897	0.251261422083994	4.48779101171378	7.19654720391964e-06	0.000158121725914234	yes	yes	seq.17804.102	PASS	PASS	PASS	PASS	SL008550	PNPO	Pyridoxine-5'-phosphate oxidase	55163	PNPO
seq.17805.35	seq.17805.35	0.104718039397672	0.181640227983097	0.576513477000353	0.564268163137704	0.669945989697565	no	no	seq.17805.35	PASS	PASS	PASS	PASS	SL020971	SPF30	Survival of motor neuron-related-splicing factor 30	10285	SMNDC1
seq.17806.6	seq.17806.6	0.207748717092369	0.187060694527706	1.11059524084895	0.266742612220392	0.406390652035022	no	no	seq.17806.6	PASS	PASS	PASS	PASS	SL005369	Syntenin 1	Syntenin-1	6386	SDCBP
seq.17808.37	seq.17808.37	0.0658896669273042	0.187191509705157	0.351990680726312	0.724845251513565	0.802433907533532	no	no	seq.17808.37	PASS	PASS	PASS	PASS	SL012948	NIT2	Omega-amidase NIT2	56954	NIT2
seq.17811.78	seq.17811.78	0.426027906815865	0.230575315819932	1.84767352611401	0.064649586012631	0.167788370528987	no	no	seq.17811.78	PASS	PASS	PASS	PASS	SL014570	ST1C2	Sulfotransferase 1C2	6819	SULT1C2
seq.17813.21	seq.17813.21	0.00547699526220011	0.185342930881129	0.0295506024220196	0.976425461645831	0.984160593342731	no	no	seq.17813.21	PASS	PASS	PASS	PASS	SL015053	BPHL	Valacyclovir hydrolase	670	BPHL
seq.17816.58	seq.17816.58	0.225917898757484	0.193924123711815	1.16498089269808	0.244026727237734	0.385190486069718	no	no	seq.17816.58	PASS	PASS	PASS	PASS	SL020927	NCALD	Neurocalcin-delta	83988	NCALD
seq.17817.22	seq.17817.22	0.366124032093972	0.226191998395891	1.61864272251208	0.105524157288738	0.23028426985508	no	no	seq.17817.22	PASS	PASS	PASS	PASS	SL021006	DDIT4	DNA damage-inducible transcript 4 protein	54541	DDIT4
seq.17819.30	seq.17819.30	0.053348502135563	0.178214878096321	0.29934931755097	0.764673528748274	0.83387061506514	no	no	seq.17819.30	PASS	PASS	PASS	PASS	SL020941	FAHD1	Acylpyruvase FAHD1, mitochondrial	81889	FAHD1
seq.17822.57	seq.17822.57	0.170052680609429	0.201003262432308	0.846019505114736	0.397541863261142	0.527005460116721	no	no	seq.17822.57	PASS	PASS	PASS	PASS	SL021020	RERG	Ras-related and estrogen-regulated growth inhibitor	85004	RERG
seq.17823.40	seq.17823.40	0.165764329178896	0.196528183078803	0.843463398389171	0.398969327769995	0.528257790955866	no	no	seq.17823.40	PASS	PASS	PASS	PASS	SL013062	SMD2	Small nuclear ribonucleoprotein Sm D2	6633	SNRPD2
seq.17826.341	seq.17826.341	0.366091921138193	0.169190562499579	2.16378452633316	0.0304808902441231	0.102742032203749	yes	no	seq.17826.341	PASS	PASS	PASS	PASS	SL011186	EF1D	Elongation factor 1-delta	1936	EEF1D
seq.17827.53	seq.17827.53	0.467467476763051	0.228062599461408	2.04973317793896	0.0403904755074021	0.124353568655597	yes	no	seq.17827.53	PASS	PASS	PASS	PASS	SL009441	DLRB2	Dynein light chain roadblock-type 2	83657	DYNLRB2
seq.17828.3	seq.17828.3	0.189196394224377	0.203157226722535	0.931280650344647	0.351708408452433	0.486330459070825	no	no	seq.17828.3	PASS	PASS	PASS	PASS	SL005106	S100A14	Protein S100-A14	57402	S100A14
seq.17829.2	seq.17829.2	0.47715047174061	0.226584991853444	2.10583440605472	0.0352187390421772	0.113810821795482	yes	no	seq.17829.2	PASS	PASS	PASS	PASS	SL015174	TREX2	Three prime repair exonuclease 2	11219	TREX2
seq.17832.12	seq.17832.12	-0.12615697242629	0.157293194948833	-0.802049780140385	0.422524163216108	0.549510458956442	no	no	seq.17832.12	PASS	PASS	PASS	PASS	SL021002	IDI2	Isopentenyl-diphosphate delta-isomerase 2	91734	IDI2
seq.17835.28	seq.17835.28	-0.158148822802588	0.156768090225792	-1.00880748483194	0.313066970750721	0.450260093842585	no	no	seq.17835.28	PASS	PASS	PASS	PASS	SL020982	ANX13	Annexin A13	312	ANXA13
seq.17836.17	seq.17836.17	-0.463143899105505	0.171084368683546	-2.70710821023153	0.00678721303791929	0.0340356026860279	yes	yes	seq.17836.17	PASS	FAIL	PASS	PASS	SL005108	S100A16	Protein S100-A16	140576	S100A16
seq.17843.30	seq.17843.30	0.208363193248551	0.198749938504592	1.04836859229387	0.29446881819799	0.432726001708624	no	no	seq.17843.30	PASS	FAIL	PASS	FAIL	SL016522	PPCS	Phosphopantothenate--cysteine ligase	79717	PPCS
seq.17849.6	seq.17849.6	0.437974791055705	0.222054281931439	1.97237714691282	0.0485665686849044	0.140958990596876	yes	no	seq.17849.6	PASS	PASS	PASS	PASS	SL021009	DRG1	Developmentally-regulated GTP-binding protein 1	4733	DRG1
seq.17850.42	seq.17850.42	0.0896962670390137	0.188080013019778	0.476904832144932	0.633429890923439	0.727965107241068	no	no	seq.17850.42	PASS	PASS	PASS	PASS	SL013717	KLF4	Krueppel-like factor 4	9314	KLF4
seq.17855.28	seq.17855.28	0.491069527725303	0.245785280928611	1.99796149659562	0.0457208346104613	0.135576523660615	yes	no	seq.17855.28	PASS	PASS	PASS	PASS	SL005549	RGS4	Regulator of G-protein signaling 4	5999	RGS4
seq.17856.23	seq.17856.23	0.137108605032936	0.192639602949523	0.711736335279213	0.476628062925152	0.595485757539051	no	no	seq.17856.23	PASS	PASS	PASS	PASS	SL020966	NT5M	5'(3')-deoxyribonucleotidase, mitochondrial	56953	NT5M
seq.17857.6	seq.17857.6	0.326953087519978	0.224711720840607	1.45498902459072	0.1456722999905	0.280624349735221	no	no	seq.17857.6	PASS	PASS	PASS	PASS	SL020990	ACADL	Long-chain specific acyl-CoA dehydrogenase, mitochondrial	33	ACADL
seq.18156.7	seq.18156.7	0.369384076476757	0.235154822271202	1.5708122542805	0.116226264793293	0.244022930638171	no	no	seq.18156.7	PASS	PASS	PASS	PASS	SL019804	ATG3	Ubiquitin-like-conjugating enzyme ATG3	64422	ATG3
seq.18158.45	seq.18158.45	0.260488721149938	0.204774809461033	1.27207404971121	0.203346810398094	0.344899609762594	no	no	seq.18158.45	PASS	PASS	PASS	PASS	SL003715	Caspase-8	Caspase-8	841	CASP8
seq.18160.2	seq.18160.2	0.173506386414604	0.195984560375247	0.885306404149366	0.375991396885455	0.507662619042529	no	no	seq.18160.2	PASS	PASS	PASS	PASS	SL011012	PIMT	Protein-L-isoaspartate(D-aspartate) O-methyltransferase	5110	PCMT1
seq.18166.4	seq.18166.4	0.142620786189619	0.190794948067537	0.747508189468069	0.454756861271285	0.577122428210439	no	no	seq.18166.4	PASS	PASS	PASS	PASS	SL007317	RHOB	Rho-related GTP-binding protein RhoB	388	RHOB
seq.18170.46	seq.18170.46	0.186040800473612	0.206532268859627	0.90078321175108	0.367703595412547	0.501315595498616	no	no	seq.18170.46	PASS	PASS	PASS	PASS	SL014772	P5CR1	Pyrroline-5-carboxylate reductase 1, mitochondrial	5831	PYCR1
seq.18171.25	seq.18171.25	0.116561863581787	0.192669544865754	0.604983333837236	0.545190070495576	0.652249043446599	no	no	seq.18171.25	PASS	PASS	PASS	PASS	SL003326	I-TAC	C-X-C motif chemokine 11	6373	CXCL11
seq.18172.71	seq.18172.71	0.579748057866556	0.233681593490674	2.48093163524962	0.0131039502905079	0.0560781016080011	yes	no	seq.18172.71	PASS	PASS	PASS	PASS	SL021360	ASF1A	Histone chaperone ASF1A	25842	ASF1A
seq.18174.79	seq.18174.79	0.213886767492151	0.191471275660439	1.11706973672366	0.263964508976524	0.403732129888332	no	no	seq.18174.79	PASS	PASS	PASS	PASS	SL008888	PDC6I	Programmed cell death 6-interacting protein	10015	PDCD6IP
seq.18177.49	seq.18177.49	0.260993028670369	0.219995251394537	1.18635755551972	0.235481126077234	0.377584185453854	no	no	seq.18177.49	PASS	PASS	PASS	PASS	SL007410	ULA1	NEDD8-activating enzyme E1 regulatory subunit	8883	NAE1
seq.18181.2	seq.18181.2	0.168540461050908	0.187269133086649	0.899990608558672	0.368125248562666	0.501315595498616	no	no	seq.18181.2	PASS	PASS	PASS	PASS	SL021024	TSSC4	Protein TSSC4	10078	TSSC4
seq.18182.24	seq.18182.24	0.428223595175413	0.222347480639109	1.92592060834033	0.0541142877710886	0.150589658390451	no	no	seq.18182.24	PASS	PASS	PASS	PASS	SL014784	PCKGC	Phosphoenolpyruvate carboxykinase, cytosolic [GTP]	5105	PCK1
seq.18184.28	seq.18184.28	0.322467357671998	0.197765547023096	1.63055376695284	0.102984511333929	0.227516795114993	no	no	seq.18184.28	PASS	FAIL	PASS	FAIL	SL007258	GUAA	GMP synthase [glutamine-hydrolyzing]	8833	GMPS
seq.18185.118	seq.18185.118	0.196840307199615	0.186169863175786	1.05731563552665	0.290367559757172	0.429119643282411	no	no	seq.18185.118	PASS	PASS	PASS	PASS	SL008853	ALDOB	Fructose-bisphosphate aldolase B	229	ALDOB
seq.18186.15	seq.18186.15	0.321120042394168	0.194166457285537	1.65383891164032	0.0981602474458805	0.220729434351177	no	no	seq.18186.15	PASS	FAIL	PASS	FAIL	SL013024	SYTC	Threonine--tRNA ligase, cytoplasmic	6897	TARS1
seq.18188.12	seq.18188.12	0.0912897852414575	0.184515892686854	0.494752966327878	0.620774508374451	0.71821594147154	no	no	seq.18188.12	PASS	PASS	PASS	PASS	SL008715	GATM	Glycine amidinotransferase, mitochondrial	2628	GATM
seq.18189.12	seq.18189.12	0.222475275723938	0.189905568794542	1.17150474910313	0.241395950015693	0.38335369366516	no	no	seq.18189.12	PASS	FAIL	PASS	FAIL	SL008712	VPS25	Vacuolar protein-sorting-associated protein 25	84313	VPS25
seq.18191.23	seq.18191.23	0.146449755805169	0.199266282315598	0.734944989705894	0.462372997178601	0.584753274980149	no	no	seq.18191.23	PASS	PASS	PASS	PASS	SL013039	RANG	Ran-specific GTPase-activating protein	5902	RANBP1
seq.18196.8	seq.18196.8	0.750060941953818	0.178760946135193	4.19588818570339	2.71804322600106e-05	0.000464700452795368	yes	yes	seq.18196.8	PASS	PASS	PASS	PASS	SL004742	Afamin	Afamin	173	AFM
seq.18197.97	seq.18197.97	0.385550246097721	0.214731857570316	1.79549625500477	0.0725746688979221	0.180562079827436	no	no	seq.18197.97	PASS	PASS	PASS	PASS	SL008050	KCRS	Creatine kinase S-type, mitochondrial	1160	CKMT2
seq.18202.22	seq.18202.22	0.372635008843097	0.220254221514878	1.69184048450997	0.0906763921752061	0.2099409824759	no	no	seq.18202.22	PASS	PASS	PASS	PASS	SL014706	CD37	Leukocyte antigen CD37	951	CD37
seq.18203.9	seq.18203.9	0.556918818004548	0.225890671181416	2.46543522621737	0.0136846915387514	0.0578138590027094	yes	no	seq.18203.9	PASS	PASS	PASS	PASS	SL020916	CRGC	Gamma-crystallin C	1420	CRYGC
seq.18205.123	seq.18205.123	0.543989363383	0.253726741499222	2.14399696369674	0.032033130071337	0.106182650659641	yes	no	seq.18205.123	PASS	PASS	PASS	PASS	SL011949	MAGE-6	Melanoma-associated antigen 6	4105	MAGEA6
seq.18206.18	seq.18206.18	0.0105683038387679	0.182441951132902	0.0579269393532701	0.953806824645573	0.968830490955197	no	no	seq.18206.18	PASS	PASS	PASS	PASS	SL020944	ADH6	Alcohol dehydrogenase 6	130	ADH6
seq.18207.6	seq.18207.6	0.166304229863094	0.188606579178573	0.881752007736894	0.377910929768417	0.509810401587062	no	no	seq.18207.6	PASS	PASS	PASS	PASS	SL008779	CHM1B	Charged multivesicular body protein 1b	57132	CHMP1B
seq.18208.3	seq.18208.3	0.456620540626501	0.221239484197555	2.06391974869533	0.0390253259573581	0.121380078631442	yes	no	seq.18208.3	PASS	PASS	PASS	PASS	SL007052	CCNB2	G2/mitotic-specific cyclin-B2	9133	CCNB2
seq.18212.43	seq.18212.43	0.137849726787184	0.191228713793209	0.720863117535015	0.470993737073261	0.591365101941652	no	no	seq.18212.43	PASS	PASS	PASS	PASS	SL005474	GSTM5-5	Glutathione S-transferase Mu 5	2949	GSTM5
seq.18213.30	seq.18213.30	0.104831395009559	0.190344821134254	0.550744666363262	0.581808720697547	0.685564400373956	no	no	seq.18213.30	PASS	PASS	PASS	PASS	SL016497	UBE2F	NEDD8-conjugating enzyme UBE2F	140739	UBE2F
seq.18214.2	seq.18214.2	0.232429875241255	0.218472237981959	1.06388746409257	0.287379682575251	0.426779110577958	no	no	seq.18214.2	PASS	PASS	PASS	PASS	SL010920	GSH0	Glutamate--cysteine ligase regulatory subunit	2730	GCLM
seq.18216.22	seq.18216.22	0.41203063348559	0.198066781643791	2.0802611627557	0.0375015849650933	0.118322474823544	yes	no	seq.18216.22	PASS	PASS	PASS	PASS	SL007423	IL-11 RA	Interleukin-11 receptor subunit alpha	3590	IL11RA
seq.18220.141	seq.18220.141	0.230110665751107	0.197414321003344	1.16562296282046	0.243766919500657	0.385113721220935	no	no	seq.18220.141	PASS	PASS	PASS	PASS	SL013277	SRA1	Steroid receptor RNA activator 1	10011	SRA1
seq.18222.34	seq.18222.34	-0.331370774919469	0.147764154449085	-2.24256536475258	0.024924855813887	0.0893524316165547	yes	no	seq.18222.34	PASS	PASS	PASS	PASS	SL015535	SHLB2	Endophilin-B2	56904	SH3GLB2
seq.18224.11	seq.18224.11	0.290611646002205	0.183941101582243	1.57991685111371	0.114125909619591	0.241341061442815	no	no	seq.18224.11	PASS	PASS	PASS	PASS	SL007683	CHM1A	Charged multivesicular body protein 1a	5119	CHMP1A
seq.18225.13	seq.18225.13	0.176014270665993	0.190628842716386	0.923334937976116	0.355832686001033	0.48957290767202	no	no	seq.18225.13	PASS	PASS	PASS	PASS	SL008769	HEBP1	Heme-binding protein 1	50865	HEBP1
seq.18226.148	seq.18226.148	-0.0281540524572198	0.176073006610741	-0.159899879028375	0.872959943814826	0.911095736858243	no	no	seq.18226.148	PASS	PASS	PASS	PASS	SL005676	COX5A	Cytochrome c oxidase subunit 5A, mitochondrial	9377	COX5A
seq.18227.3	seq.18227.3	0.0622338482679471	0.190642987690377	0.326441843059137	0.744090083693164	0.818583291100297	no	no	seq.18227.3	PASS	PASS	PASS	PASS	SL014654	CDKA2	Cyclin-dependent kinase 2-associated protein 2	10263	CDK2AP2
seq.18228.30	seq.18228.30	0.0314527224731585	0.180360055048369	0.174388516707446	0.861560138387069	0.90212354394558	no	no	seq.18228.30	PASS	PASS	PASS	PASS	SL021013	NOP16	Nucleolar protein 16	51491	NOP16
seq.18231.147	seq.18231.147	0.311965222293987	0.192408253005013	1.62137131553218	0.10493802872444	0.229910144393058	no	no	seq.18231.147	PASS	PASS	PASS	PASS	SL009416	PRND	Prion-like protein doppel	23627	PRND
seq.18232.42	seq.18232.42	-0.0360358757865362	0.175501851068917	-0.205330459861562	0.837313947491891	0.884864710590716	no	no	seq.18232.42	PASS	PASS	PASS	FAIL	SL011212	PI42B	Phosphatidylinositol 5-phosphate 4-kinase type-2 beta	8396	PIP4K2B
seq.18235.16	seq.18235.16	0.345280873767171	0.157539126446209	2.19171504600837	0.028400088628411	0.0979060396257319	yes	no	seq.18235.16	PASS	PASS	PASS	PASS	SL020904	PGP	Glycerol-3-phosphate phosphatase	283871	PGP
seq.18236.3	seq.18236.3	-0.278379762767694	0.208168983133131	-1.33727781429215	0.181131970031894	0.321118926780457	no	no	seq.18236.3	FAIL	FAIL	PASS	FAIL	SL016463	LEGL	Galectin-related protein	29094	LGALSL
seq.18237.29	seq.18237.29	0.089642243406822	0.18433856246224	0.486291322930243	0.626760630460433	0.723048525928316	no	no	seq.18237.29	PASS	PASS	PASS	PASS	SL021014	NRIP3	Nuclear receptor-interacting protein 3	56675	NRIP3
seq.18240.6	seq.18240.6	0.354233166831141	0.221827641995236	1.59688469680775	0.11029141160206	0.236115244311155	no	no	seq.18240.6	PASS	PASS	PASS	PASS	SL020923	OMP	Olfactory marker protein	4975	OMP
seq.18241.18	seq.18241.18	0.499604870371962	0.210617367951371	2.37209720751669	0.0176874366107396	0.070223487443655	yes	no	seq.18241.18	PASS	PASS	PASS	PASS	SL020919	HEM6	Oxygen-dependent coproporphyrinogen-III oxidase, mitochondrial	1371	CPOX
seq.18242.8	seq.18242.8	0.28627771117673	0.208912266315257	1.37032504709286	0.170585457732028	0.308638758815093	no	no	seq.18242.8	PASS	PASS	PASS	PASS	SL004276	Sperm protein 17	Sperm surface protein Sp17	53340	SPA17
seq.18243.9	seq.18243.9	0.143571845374321	0.196660396566729	0.730049607754173	0.465359862172003	0.58690267541333	no	no	seq.18243.9	PASS	PASS	PASS	PASS	SL007871	Cytidylate kinase	UMP-CMP kinase	51727	CMPK1
seq.18253.8	seq.18253.8	0.684090820417876	0.201969928255879	3.38709245641355	0.00070637578531065	0.00624326643204292	yes	yes	seq.18253.8	PASS	PASS	PASS	PASS	SL008174	SSB	Single-stranded DNA-binding protein, mitochondrial	6742	SSBP1
seq.18255.6	seq.18255.6	0.19528786314993	0.197127744987892	0.990666550575748	0.321848429458232	0.458475411486354	no	no	seq.18255.6	PASS	PASS	PASS	PASS	SL008326	NB5R1	NADH-cytochrome b5 reductase 1	51706	CYB5R1
seq.18257.64	seq.18257.64	0.384357750335906	0.214654127030559	1.79059101100436	0.0733589505838542	0.181687106674634	no	no	seq.18257.64	PASS	PASS	PASS	PASS	SL013012	SRP19	Signal recognition particle 19 kDa protein	6728	SRP19
seq.18259.15	seq.18259.15	-0.113302051257074	0.163794577071171	-0.69173261583528	0.489105260395904	0.605661398803015	no	no	seq.18259.15	PASS	PASS	PASS	PASS	SL020979	MEOX2	Homeobox protein MOX-2	4223	MEOX2
seq.18261.34	seq.18261.34	0.150202509277935	0.193688064368851	0.775486655656262	0.438052147662109	0.562578239403614	no	no	seq.18261.34	PASS	PASS	PASS	PASS	SL020999	NATD1	Protein NATD1	256302	NATD1
seq.18264.12	seq.18264.12	0.673583919367004	0.245228857307484	2.74675634328965	0.00601878304958532	0.0308610703507791	yes	yes	seq.18264.12	PASS	PASS	PASS	PASS	SL006619	CCD25	Coiled-coil domain-containing protein 25	55246	CCDC25
seq.18265.18	seq.18265.18	0.300203225843375	0.204341365866395	1.46912606055329	0.141798600429516	0.276274979683007	no	no	seq.18265.18	PASS	PASS	PASS	PASS	SL015067	ZNF34	Zinc finger protein 34	80778	ZNF34
seq.18271.43	seq.18271.43	0.300562583954274	0.20624124847881	1.4573349714044	0.145023937862376	0.279769380833941	no	no	seq.18271.43	PASS	PASS	PASS	PASS	SL015281	OXSM	3-oxoacyl-[acyl-carrier-protein] synthase, mitochondrial	54995	OXSM
seq.18273.14	seq.18273.14	0.054849418647	0.182649006397794	0.300299573092353	0.763948658838863	0.833412385345447	no	no	seq.18273.14	PASS	PASS	PASS	PASS	SL021008	GGE2D	G antigen 2D	100101629	GAGE2D
seq.18274.2	seq.18274.2	0.548134589245808	0.21479428165491	2.55190494375657	0.0107135743976976	0.0483613576978579	yes	yes	seq.18274.2	PASS	PASS	PASS	PASS	SL014888	SERF2	Small EDRK-rich factor 2	10169	SERF2
seq.18276.34	seq.18276.34	0.182599658497872	0.19507033523257	0.936070870438447	0.349236699806593	0.484819585039805	no	no	seq.18276.34	PASS	PASS	PASS	PASS	SL021021	TCL1B	T-cell leukemia/lymphoma protein 1B	9623	TCL1B
seq.18280.29	seq.18280.29	-0.0772387600227457	0.176394565705071	-0.437874940840794	0.661476942040573	0.75097330357003	no	no	seq.18280.29	PASS	PASS	PASS	PASS	SL020956	DTD2	Putative D-tyrosyl-tRNA(Tyr) deacylase 2	112487	DTD2
seq.18282.1	seq.18282.1	0.543358585169475	0.229871480398273	2.36374944916202	0.0180910429119667	0.0714113245103679	yes	no	seq.18282.1	PASS	PASS	PASS	PASS	SL007316	GBG11	Guanine nucleotide-binding protein G(I)/G(S)/G(O) subunit gamma-11	2791	GNG11
seq.18284.77	seq.18284.77	0.454115053991854	0.236295556470028	1.92180953707208	0.0546297278527897	0.151363641347873	no	no	seq.18284.77	PASS	PASS	PASS	PASS	SL011996	WWC1	Protein KIBRA	23286	WWC1
seq.18285.6	seq.18285.6	0.296540474000314	0.209909696036326	1.41270498504746	0.157742485221953	0.2945423674571	no	no	seq.18285.6	PASS	PASS	PASS	PASS	SL008800	SVIP	Small VCP/p97-interacting protein	258010	SVIP
seq.18289.16	seq.18289.16	0.163604553878118	0.183621688054547	0.890987092055911	0.372936095087312	0.505658829299302	no	no	seq.18289.16	PASS	PASS	PASS	PASS	SL003190	MIP-5	C-C motif chemokine 15	6359	CCL15
seq.18290.6	seq.18290.6	0.199771985902314	0.199451026465362	1.00160921426498	0.316532368979699	0.453100102220809	no	no	seq.18290.6	PASS	PASS	PASS	PASS	SL004909	Annexin A8	Annexin A8	653145	ANXA8
seq.18291.8	seq.18291.8	0.18006745369195	0.193787825849979	0.929198998451788	0.352785966393727	0.487036920364473	no	no	seq.18291.8	PASS	PASS	PASS	PASS	SL002000	p21	Cyclin-dependent kinase inhibitor 1	1026	CDKN1A
seq.18294.26	seq.18294.26	0.0946469571903997	0.18796871221748	0.503525060494605	0.614595165542228	0.712433112681295	no	no	seq.18294.26	PASS	PASS	PASS	PASS	SL007245	SOX2	Transcription factor SOX-2	6657	SOX2
seq.18295.102	seq.18295.102	0.382784364357351	0.213993899912088	1.78876297181651	0.0736529966011892	0.182250359296746	no	no	seq.18295.102	PASS	PASS	PASS	PASS	SL008323	GRHPR	Glyoxylate reductase/hydroxypyruvate reductase	9380	GRHPR
seq.18297.8	seq.18297.8	-0.0434098542675351	0.173040970792976	-0.2508646019992	0.801918792920752	0.859748719590326	no	no	seq.18297.8	PASS	PASS	PASS	PASS	SL021012	RASM	Ras-related protein M-Ras	22808	MRAS
seq.18300.39	seq.18300.39	0.259989645325573	0.194303011479123	1.33806287070083	0.180875942939531	0.32076897368628	no	no	seq.18300.39	PASS	PASS	PASS	PASS	SL015153	PURB	Transcriptional activator protein Pur-beta	5814	PURB
seq.18302.204	seq.18302.204	0.612866687763211	0.210313233693583	2.91406620971902	0.0035675423432225	0.0210323536204421	yes	yes	seq.18302.204	PASS	PASS	PASS	PASS	SL015242	ZWILC	Protein zwilch homolog	55055	ZWILCH
seq.18303.39	seq.18303.39	-0.0501507182303849	0.179495464584489	-0.279398247451421	0.779939215884366	0.845493888291624	no	no	seq.18303.39	PASS	PASS	PASS	PASS	SL020951	NEUG	Neurogranin	4900	NRGN
seq.18304.19	seq.18304.19	0.279654418755856	0.208886438557964	1.33878685800014	0.180640070309585	0.320558489997969	no	no	seq.18304.19	PASS	PASS	PASS	PASS	SL021083	BCCIP	BRCA2 and CDKN1A-interacting protein	56647	BCCIP
seq.18306.1	seq.18306.1	0.0351759529292511	0.182886405843008	0.192337712401908	0.847477679606397	0.8916568808495	no	no	seq.18306.1	PASS	PASS	PASS	PASS	SL020913	PALM	Paralemmin-1	5064	PALM
seq.18307.71	seq.18307.71	0.70300542062795	0.218823096112996	3.21266554178053	0.00131509336353691	0.0100152273696902	yes	yes	seq.18307.71	PASS	PASS	PASS	PASS	SL005288	PPase 2	Inorganic pyrophosphatase 2, mitochondrial	27068	PPA2
seq.18308.30	seq.18308.30	0.399673105890729	0.211282191508308	1.89165543502522	0.0585369046869414	0.157839036738421	no	no	seq.18308.30	PASS	PASS	PASS	PASS	SL020946	STXB6	Syntaxin-binding protein 6	29091	STXBP6
seq.18309.18	seq.18309.18	0.0799165304993482	0.176409973911064	0.453015941942362	0.650537262120662	0.741168130167043	no	no	seq.18309.18	PASS	PASS	PASS	PASS	SL007981	CISY	Citrate synthase, mitochondrial	1431	CS
seq.18310.26	seq.18310.26	0.133223783677355	0.187788033083786	0.709437025829614	0.478053317806112	0.59617727415483	no	no	seq.18310.26	PASS	PASS	PASS	PASS	SL014876	SELW	Selenoprotein W	6415	SELENOW
seq.18312.68	seq.18312.68	0.321417290005178	0.201681631424554	1.59368648366679	0.111006273080846	0.236862449307842	no	no	seq.18312.68	PASS	PASS	PASS	PASS	SL015308	NDRG3	Protein NDRG3	57446	NDRG3
seq.18313.4	seq.18313.4	0.323035385015085	0.210035707389063	1.53800222367288	0.124048071081443	0.254468315293053	no	no	seq.18313.4	PASS	PASS	PASS	PASS	SL009121	Asparaginase-like protein 1	Isoaspartyl peptidase/L-asparaginase	80150	ASRGL1
seq.18314.88	seq.18314.88	0.154167876642694	0.19327864123001	0.797645697742812	0.425076124212632	0.551480074832181	no	no	seq.18314.88	PASS	PASS	PASS	PASS	SL000693	PAX-8	Paired box protein Pax-8	7849	PAX8
seq.18315.38	seq.18315.38	0.145618844262024	0.20017028528948	0.727474830000038	0.466935128812207	0.588560690633008	no	no	seq.18315.38	PASS	PASS	PASS	PASS	SL015136	RTP4	Receptor-transporting protein 4	64108	RTP4
seq.18316.75	seq.18316.75	0.35002188780815	0.221055564044079	1.58341134421006	0.113327739018969	0.240100582577839	no	no	seq.18316.75	PASS	PASS	PASS	PASS	SL021092	SEPT3	Neuronal-specific septin-3	55964	SEPTIN3
seq.18317.111	seq.18317.111	0.0706974128961124	0.175812822460962	0.402117501479793	0.687597553125274	0.773405882637412	no	no	seq.18317.111	PASS	PASS	PASS	PASS	SL020914	ZFAN5	AN1-type zinc finger protein 5	7763	ZFAND5
seq.18318.98	seq.18318.98	-0.341700168919321	0.16937448651052	-2.01742408764792	0.0436512756474685	0.131217653333681	yes	no	seq.18318.98	PASS	FAIL	PASS	FAIL	SL020960	SH3G3	Endophilin-A3	6457	SH3GL3
seq.18319.7	seq.18319.7	0.220255187811189	0.203106295549822	1.0844330906383	0.278172818509482	0.417370137522376	no	no	seq.18319.7	PASS	PASS	PASS	PASS	SL007950	ODPX	Pyruvate dehydrogenase protein X component, mitochondrial	8050	PDHX
seq.18321.38	seq.18321.38	0.18407941784775	0.191615529856014	0.960670661642476	0.336717787180318	0.473131187437563	no	no	seq.18321.38	PASS	PASS	PASS	PASS	SL014717	MTDC	Bifunctional methylenetetrahydrofolate dehydrogenase/cyclohydrolase, mitochondrial	10797	MTHFD2
seq.18322.15	seq.18322.15	0.892841955578318	0.219906912785415	4.06009044585857	4.9053710369371e-05	0.000747556683651334	yes	yes	seq.18322.15	PASS	PASS	PASS	PASS	SL020972	JMJD6	Bifunctional arginine demethylase and lysyl-hydroxylase JMJD6	23210	JMJD6
seq.18323.39	seq.18323.39	0.305186531586318	0.222029505869377	1.37453141820648	0.169276763357462	0.307270461953773	no	no	seq.18323.39	PASS	PASS	PASS	PASS	SL005739	DRP-1	Dihydropyrimidinase-related protein 1	1400	CRMP1
seq.18324.61	seq.18324.61	0.0265083021096003	0.182258308714877	0.14544358661349	0.884360653364635	0.920695714555663	no	no	seq.18324.61	PASS	PASS	PASS	PASS	SL020980	SUOX	Sulfite oxidase, mitochondrial	6821	SUOX
seq.18327.6	seq.18327.6	0.0569233588804845	0.181796484340662	0.313115839874098	0.75419265528175	0.825567830541508	no	no	seq.18327.6	PASS	PASS	PASS	PASS	SL016768	SNX5	Sorting nexin-5	27131	SNX5
seq.18328.36	seq.18328.36	0.56959630556186	0.226020996022965	2.52010351066671	0.0117320328142286	0.0514310509027603	yes	no	seq.18328.36	PASS	PASS	PASS	PASS	SL020954	P5CR2	Pyrroline-5-carboxylate reductase 2	29920	PYCR2
seq.18329.4	seq.18329.4	0.337202096338835	0.245013522406846	1.37625912654286	0.168741422409981	0.307067258801496	no	no	seq.18329.4	PASS	PASS	PASS	PASS	SL016402	PRPS2	Ribose-phosphate pyrophosphokinase 2	5634	PRPS2
seq.18330.7	seq.18330.7	0.117331599170288	0.196595069293367	0.596818626184369	0.550628480826988	0.657270257351787	no	no	seq.18330.7	PASS	PASS	PASS	PASS	SL010957	PGM2	Phosphoglucomutase-2	55276	PGM2
seq.18331.3	seq.18331.3	-0.334803584529924	0.172904108171417	-1.93635413334425	0.0528243429619575	0.148914453994843	no	no	seq.18331.3	PASS	PASS	PASS	PASS	SL008583	GLCM	Glucosylceramidase	2629	GBA
seq.18336.31	seq.18336.31	0.841269064260495	0.223172136605279	3.76959721342111	0.00016351121259807	0.00194895390876697	yes	yes	seq.18336.31	PASS	PASS	PASS	PASS	SL011813	CDA	Cytidine deaminase	978	CDA
seq.18337.4	seq.18337.4	0.356490180203853	0.230980355385724	1.54337878478252	0.122738898058191	0.252635256311649	no	no	seq.18337.4	PASS	PASS	PASS	PASS	SL014629	GMDS	GDP-mannose 4,6 dehydratase	2762	GMDS
seq.18338.26	seq.18338.26	0.291462947978306	0.134959028083217	2.15964024132262	0.0308005306457201	0.103303743949226	yes	no	seq.18338.26	PASS	PASS	PASS	PASS	SL004995	IDH	Isocitrate dehydrogenase [NADP] cytoplasmic	3417	IDH1
seq.18340.2	seq.18340.2	0.257783580964213	0.18099016266615	1.42429608972569	0.154360778964834	0.290908653708787	no	no	seq.18340.2	PASS	PASS	PASS	PASS	SL005691	Proteasome beta chain	Proteasome subunit beta type-4	5692	PSMB4
seq.18342.2	seq.18342.2	-0.241120808140294	0.173230679453545	-1.39190591932623	0.163950889141062	0.302113612155861	no	no	seq.18342.2	PASS	PASS	PASS	PASS	SL008364	SERC	Phosphoserine aminotransferase	29968	PSAT1
seq.18343.10	seq.18343.10	0.347197639462382	0.221051403328288	1.5706647152416	0.116260549238753	0.244022930638171	no	no	seq.18343.10	PASS	PASS	PASS	PASS	SL020975	DECR2	Peroxisomal 2,4-dienoyl-CoA reductase	26063	DECR2
seq.18347.15	seq.18347.15	-0.358042642656504	0.163934796894492	-2.18405518193272	0.0289581934444074	0.0990808482391201	yes	no	seq.18347.15	PASS	PASS	PASS	PASS	SL021367	Laminin-2	Laminin-2	3908|3912|3915	LAMA2|LAMB1|LAMC1
seq.18348.89	seq.18348.89	0.479520340414347	0.149451237805253	3.20854044072356	0.00133410545672503	0.0100952848599483	yes	yes	seq.18348.89	PASS	PASS	PASS	PASS	SL008192	HNRPD	Heterogeneous nuclear ribonucleoprotein D0	3184	HNRNPD
seq.18373.13	seq.18373.13	0.0340194690335584	0.189911127358167	0.179133626906435	0.857832778580872	0.898991414016006	no	no	seq.18373.13	PASS	PASS	PASS	PASS	SL005848	Radixin	Radixin	5962	RDX
seq.18376.19	seq.18376.19	-0.263747566887331	0.153808396609639	-1.71478002957611	0.0863855642802017	0.20283923698583	no	no	seq.18376.19	PASS	PASS	PASS	PASS	SL004734	Myosin light chain 1	Myosin light chain 3	4634	MYL3
seq.18381.16	seq.18381.16	0.244454427567516	0.178552616519406	1.36908902447222	0.170971448696284	0.309218114319792	no	no	seq.18381.16	PASS	PASS	PASS	PASS	SL004755	ALDH-E2	Aldehyde dehydrogenase, mitochondrial	217	ALDH2
seq.18382.109	seq.18382.109	0.372824072232977	0.192084489903037	1.94093793008054	0.0522658065795449	0.148005293890626	no	no	seq.18382.109	PASS	PASS	PASS	PASS	SL009649	Catechol O-methyltransferase	Catechol O-methyltransferase	1312	COMT
seq.18383.9	seq.18383.9	0.193027020506863	0.179131231595968	1.07757323380792	0.28122425246906	0.420475072952468	no	no	seq.18383.9	PASS	PASS	PASS	PASS	SL008165	FKBP3	Peptidyl-prolyl cis-trans isomerase FKBP3	2287	FKBP3
seq.18385.4	seq.18385.4	0.164898081650646	0.194711182701915	0.846885522251128	0.39705893292779	0.526492831325239	no	no	seq.18385.4	PASS	PASS	PASS	PASS	SL016384	PSD10	26S proteasome non-ATPase regulatory subunit 10	5716	PSMD10
seq.18386.36	seq.18386.36	0.265494213132311	0.206886970904672	1.28328145543125	0.199393487274108	0.341113748866993	no	no	seq.18386.36	PASS	PASS	PASS	PASS	SL008860	GLRX1	Glutaredoxin-1	2745	GLRX
seq.18387.7	seq.18387.7	-0.190710127213715	0.164189623189018	-1.16152363048039	0.245429019068984	0.386289460105411	no	no	seq.18387.7	PASS	PASS	PASS	PASS	SL009200	suppression of tumorigenicity 13	Hsc70-interacting protein	6767	ST13
seq.18392.19	seq.18392.19	0.313853699790071	0.218272787564812	1.43789660310668	0.150463393678142	0.286724216932467	no	no	seq.18392.19	PASS	PASS	PASS	PASS	SL021365	MAT2B	Methionine adenosyltransferase 2 subunit beta	27430	MAT2B
seq.18395.5	seq.18395.5	-0.148193991175878	0.155288863881188	-0.954311774019175	0.339925849932948	0.476488425565759	no	no	seq.18395.5	PASS	PASS	PASS	PASS	SL021343	ADPRH	[Protein ADP-ribosylarginine] hydrolase	141	ADPRH
seq.18396.10	seq.18396.10	0.386163384376768	0.21173413100215	1.82381263969599	0.0681804023446351	0.174003858591801	no	no	seq.18396.10	PASS	PASS	PASS	PASS	SL021344	AES	Amino-terminal enhancer of split	166	TLE5
seq.18397.5	seq.18397.5	0.149011144091045	0.188546469739689	0.790315216703723	0.429343702311728	0.555304821595145	no	no	seq.18397.5	PASS	PASS	PASS	PASS	SL014729	AK1C4	Aldo-keto reductase family 1 member C4	1109	AKR1C4
seq.18398.1	seq.18398.1	0.157367313752984	0.19398596096517	0.811230426006133	0.417233355875939	0.544669090413251	no	no	seq.18398.1	PASS	PASS	PASS	PASS	SL021346	AK1D1	3-oxo-5-beta-steroid 4-dehydrogenase	6718	AKR1D1
seq.18399.1	seq.18399.1	0.372099806786037	0.214795124043512	1.73234754952193	0.0832117006424919	0.197743434079507	no	no	seq.18399.1	PASS	PASS	PASS	PASS	SL021345	AKA7A	A-kinase anchor protein 7 isoforms alpha and beta	9465	AKAP7
seq.18400.52	seq.18400.52	-0.0739329185074813	0.16548117363434	-0.446775405828637	0.655037230584783	0.744744116485733	no	no	seq.18400.52	PASS	PASS	PASS	PASS	SL021348	ALKB2	DNA oxidative demethylase ALKBH2	121642	ALKBH2
seq.18401.18	seq.18401.18	0.217774040210731	0.189642516682923	1.1483397500722	0.250828335522112	0.391297925190041	no	no	seq.18401.18	PASS	PASS	PASS	PASS	SL021349	ALKB3	Alpha-ketoglutarate-dependent dioxygenase alkB homolog 3	221120	ALKBH3
seq.18402.1	seq.18402.1	0.303097444316553	0.214747637334184	1.41141224219795	0.158123095299454	0.295051655655972	no	no	seq.18402.1	PASS	PASS	PASS	PASS	SL021350	AMERL	AMMECR1-like protein	83607	AMMECR1L
seq.18403.25	seq.18403.25	0.290174991657046	0.194363583211255	1.49294938312417	0.135450437025946	0.268301716498533	no	no	seq.18403.25	PASS	PASS	PASS	PASS	SL016443	AMPD2	AMP deaminase 2	271	AMPD2
seq.18404.22	seq.18404.22	0.34027365037119	0.236141973131512	1.44097064091899	0.149592977277957	0.285851673371509	no	no	seq.18404.22	PASS	PASS	PASS	PASS	SL021351	ANR54	Ankyrin repeat domain-containing protein 54	129138	ANKRD54
seq.18405.117	seq.18405.117	0.176406119818873	0.194763262842581	0.905746377649541	0.365070108904272	0.499075103901867	no	no	seq.18405.117	PASS	PASS	PASS	PASS	SL006495	AP1S2	AP-1 complex subunit sigma-2	8905	AP1S2
seq.18407.36	seq.18407.36	0.0939913550868198	0.19660554717033	0.478070717940578	0.632599872636775	0.727243938473586	no	no	seq.18407.36	PASS	PASS	PASS	PASS	SL021355	AR2BP	ADP-ribosylation factor-like protein 2-binding protein	23568	ARL2BP
seq.18408.26	seq.18408.26	0.121282701373996	0.187848633567909	0.645640583433636	0.518512148211023	0.630255490527106	no	no	seq.18408.26	PASS	PASS	PASS	PASS	SL008052	ARF4	ADP-ribosylation factor 4	378	ARF4
seq.18409.61	seq.18409.61	0.711714892006227	0.231257831176422	3.07758179857387	0.00208687555226194	0.0143065261454617	yes	yes	seq.18409.61	PASS	PASS	PASS	PASS	SL008833	ARF5	ADP-ribosylation factor 5	381	ARF5
seq.18411.83	seq.18411.83	1.52144473442149	0.239447332962231	6.3539848851082	2.09807459623369e-10	2.94322208102423e-08	yes	yes	seq.18411.83	PASS	PASS	PASS	PASS	SL021354	ARL15	ADP-ribosylation factor-like protein 15	54622	ARL15
seq.18413.24	seq.18413.24	0.280720596944434	0.204085322606735	1.37550605481499	0.168974609873885	0.307067258801496	no	no	seq.18413.24	PASS	PASS	PASS	PASS	SL014815	ARL4D	ADP-ribosylation factor-like protein 4D	379	ARL4D
seq.18414.26	seq.18414.26	0.563523151961752	0.208459478991733	2.7032742990982	0.0068660059779605	0.0343363059464551	yes	yes	seq.18414.26	PASS	PASS	PASS	PASS	SL021357	ARL5A	ADP-ribosylation factor-like protein 5A	26225	ARL5A
seq.18415.16	seq.18415.16	0.765942833754382	0.207542131170133	3.69054143096612	0.000223777235962886	0.00245914001415379	yes	yes	seq.18415.16	PASS	PASS	PASS	PASS	SL016516	ARL6	ADP-ribosylation factor-like protein 6	84100	ARL6
seq.18416.3	seq.18416.3	0.347500471938657	0.22869954694724	1.51946287859864	0.128646025084346	0.259713063924893	no	no	seq.18416.3	PASS	PASS	PASS	PASS	SL021358	ARL9	ADP-ribosylation factor-like protein 9	132946	ARL9
seq.18417.3	seq.18417.3	0.372372066228068	0.217931577170985	1.70866503634722	0.0875130141175951	0.204433689255919	no	no	seq.18417.3	PASS	PASS	PASS	PASS	SL021359	AS3MT	Arsenite methyltransferase	57412	AS3MT
seq.18419.20	seq.18419.20	-0.0477856408322049	0.173310362120441	-0.275722929936506	0.78276088251807	0.846508161347374	no	no	seq.18419.20	PASS	PASS	PASS	PASS	SL004614	p16-ARC	Actin-related protein 2/3 complex subunit 5	10092	ARPC5
seq.18429.10	seq.18429.10	0.251195229421844	0.217296940500585	1.15599984446706	0.247681220604642	0.388827534556097	no	no	seq.18429.10	PASS	PASS	PASS	PASS	SL000055	Cadherin E	Cadherin-1	999	CDH1
seq.18434.141	seq.18434.141	0.679491938822064	0.277607014255463	2.44767568515677	0.0143781009675554	0.0600936519430832	yes	no	seq.18434.141	PASS	PASS	PASS	PASS	SL021510	TBPL1	TATA box-binding protein-like protein 1	9519	TBPL1
seq.18435.40	seq.18435.40	0.131410695879735	0.190241040642514	0.690758920556326	0.489717055035578	0.605954431118345	no	no	seq.18435.40	PASS	PASS	PASS	PASS	SL021481	UBX2B	UBX domain-containing protein 2B	137886	UBXN2B
seq.18449.33	seq.18449.33	0.646609807034255	0.223970093067884	2.88703638140773	0.00388889260306935	0.0223912327780007	yes	yes	seq.18449.33	PASS	PASS	PASS	PASS	SL014928	PPIG	Peptidyl-prolyl cis-trans isomerase G	9360	PPIG
seq.18458.4	seq.18458.4	0.201467329914146	0.204353191646371	0.985878068705586	0.32419295011426	0.461031142117588	no	no	seq.18458.4	PASS	PASS	PASS	PASS	SL020905	PGES2	Prostaglandin E synthase 2	80142	PTGES2
seq.18483.36	seq.18483.36	0.229590303876294	0.193318856189979	1.1876249860007	0.234981189410983	0.377224790864872	no	no	seq.18483.36	PASS	PASS	PASS	PASS	SL014804	MSS4	Guanine nucleotide exchange factor MSS4	5877	RABIF
seq.18813.15	seq.18813.15	0.0703668380278361	0.186083943808138	0.378145672258472	0.705322381311304	0.78912448837508	no	no	seq.18813.15	PASS	PASS	PASS	PASS	SL021131	DD19A	ATP-dependent RNA helicase DDX19A	55308	DDX19A
seq.18814.21	seq.18814.21	1.16798380883384	0.158787957201047	7.35561959119492	1.90043521840242e-13	1.73288017997994e-10	yes	yes	seq.18814.21	PASS	PASS	PASS	PASS	SL020353	Activin AC	Inhibin beta A chain:Inhibin beta C chain heterodimer	3624|3626	INHBA|INHBC
seq.18817.50	seq.18817.50	0.29011614827793	0.206302227457324	1.40626764845738	0.159644662933853	0.296676613760568	no	no	seq.18817.50	PASS	PASS	PASS	PASS	SL013308	CBX1	Chromobox protein homolog 1	10951	CBX1
seq.18819.21	seq.18819.21	0.714544875923139	0.144984957548886	4.92840697409735	8.2902790632381e-07	2.66310772177748e-05	yes	yes	seq.18819.21	PASS	PASS	PASS	PASS	SL008612	PPIC	Peptidyl-prolyl cis-trans isomerase C	5480	PPIC
seq.18823.52	seq.18823.52	-0.209569831980283	0.17200766639773	-1.21837495019378	0.223081519835104	0.366233855604643	no	no	seq.18823.52	PASS	PASS	PASS	PASS	SL021204	H2B3B	Histone H2B type 3-B	128312	H2BU1
seq.18824.7	seq.18824.7	0.192047448287372	0.182216669601047	1.0539510392098	0.291905333609913	0.430694196380754	no	no	seq.18824.7	PASS	PASS	PASS	PASS	SL021460	IF4A2	Eukaryotic initiation factor 4A-II	1974	EIF4A2
seq.18829.4	seq.18829.4	0.399385213851708	0.190585076390668	2.09557443539301	0.0361199589913075	0.115812718312985	yes	no	seq.18829.4	PASS	PASS	PASS	FAIL	SL008140	IF4A1	Eukaryotic initiation factor 4A-I	1973	EIF4A1
seq.18830.1	seq.18830.1	0.812765621479267	0.185523571608766	4.38092914248782	1.18174299610795e-05	0.00023857254360541	yes	yes	seq.18830.1	PASS	PASS	PASS	PASS	SL011968	Omentin	Intelectin-1	55600	ITLN1
seq.18831.6	seq.18831.6	0.568515982117758	0.182809047948155	3.10988973739959	0.00187157194951001	0.0131950646079501	yes	yes	seq.18831.6	PASS	PASS	PASS	PASS	SL004425	LRIG1	Leucine-rich repeats and immunoglobulin-like domains protein 1	26018	LRIG1
seq.18832.65	seq.18832.65	-0.122854936422002	0.155840789314019	-0.788336204935731	0.430500075632541	0.556274424606904	no	no	seq.18832.65	PASS	PASS	PASS	PASS	SL021544	SAA2	Serum amyloid A-2 protein	6289	SAA2
seq.18837.9	seq.18837.9	0.105281006150744	0.187090981685891	0.562726247957271	0.573621307994648	0.678694242222907	no	no	seq.18837.9	PASS	FAIL	PASS	PASS	SL021504	SGTB	Small glutamine-rich tetratricopeptide repeat-containing protein beta	54557	SGTB
seq.18839.24	seq.18839.24	0.94555694921768	0.27830094152653	3.39760600173012	0.000679782463315989	0.00606966512846558	yes	yes	seq.18839.24	PASS	PASS	PASS	PASS	SL000587	Thyroglobulin	Thyroglobulin	7038	TG
seq.18840.205	seq.18840.205	0.691798577642189	0.22447736745491	3.08181882871175	0.00205740015728804	0.0141942449691335	yes	yes	seq.18840.205	PASS	PASS	PASS	PASS	SL021503	SH21B	SH2 domain-containing protein 1B	117157	SH2D1B
seq.18841.1	seq.18841.1	0.375846977713101	0.200270745991548	1.87669435120077	0.0605599972945933	0.161410005208616	no	no	seq.18841.1	PASS	PASS	PASS	PASS	SL008432	SPB13	Serpin B13	5275	SERPINB13
seq.18859.7	seq.18859.7	-0.0346081036797187	0.172536146152013	-0.200584656905615	0.841023356257485	0.887755890813178	no	no	seq.18859.7	PASS	PASS	PASS	PASS	SL021123	4EBP3	Eukaryotic translation initiation factor 4E-binding protein 3	8637	EIF4EBP3
seq.18860.2	seq.18860.2	0.388514281383757	0.225016645060601	1.72660240880902	0.0842390930386491	0.199402968616587	no	no	seq.18860.2	PASS	PASS	PASS	PASS	SL004938	CaMKK alpha	Calcium/calmodulin-dependent protein kinase kinase 1	84254	CAMKK1
seq.18863.176	seq.18863.176	0.510959511699221	0.234001568807299	2.18357301749545	0.0289936380788135	0.0991401212057429	yes	no	seq.18863.176	PASS	PASS	PASS	PASS	SL013988	CHST2	Carbohydrate sulfotransferase 2	9435	CHST2
seq.18864.7	seq.18864.7	0.465252463989456	0.191360252415348	2.43129102369506	0.0150451245547887	0.0622808314528579	yes	no	seq.18864.7	PASS	PASS	PASS	PASS	SL006480	TRY3	Trypsin-3	5646	PRSS3
seq.18870.1	seq.18870.1	0.53780314732916	0.230338229885701	2.334841018775	0.0195517274825602	0.0754244977893577	yes	no	seq.18870.1	PASS	PASS	PASS	PASS	SL007084	CD3E	T-cell surface glycoprotein CD3 epsilon chain	916	CD3E
seq.18871.24	seq.18871.24	-0.314876986826416	0.143380459080029	-2.19609414593007	0.0280852055182805	0.0973110572454166	yes	no	seq.18871.24	PASS	PASS	PASS	PASS	SL020884	AIF1L	Allograft inflammatory factor 1-like	83543	AIF1L
seq.18873.8	seq.18873.8	0.611711928988452	0.254879969526523	2.40000000833646	0.01639507147581	0.0664425452178938	yes	no	seq.18873.8	PASS	PASS	PASS	PASS	SL008523	CEAM8	Carcinoembryonic antigen-related cell adhesion molecule 8	1088	CEACAM8
seq.18874.66	seq.18874.66	0.235282491216476	0.202412697656223	1.16238997820225	0.245077092266986	0.385898023070934	no	no	seq.18874.66	PASS	PASS	PASS	FAIL	SL007254	CEBPA	CCAAT/enhancer-binding protein alpha	1050	CEBPA
seq.18875.125	seq.18875.125	0.770971933916678	0.162428391738142	4.74653430762028	2.06931639099318e-06	5.74681724625569e-05	yes	yes	seq.18875.125	PASS	PASS	PASS	PASS	SL021010	Chondrocalcin	Chondrocalcin	1280	COL2A1
seq.18876.77	seq.18876.77	0.183589497688499	0.199346280389745	0.920957729081076	0.35707249675254	0.489978337028629	no	no	seq.18876.77	PASS	PASS	PASS	PASS	SL021174	CHST4	Carbohydrate sulfotransferase 4	10164	CHST4
seq.18878.15	seq.18878.15	-0.303319056200035	0.149293143509582	-2.0317011824496	0.0421839161501541	0.127931377637191	yes	no	seq.18878.15	PASS	PASS	PASS	PASS	SL007024	GREM1	Gremlin-1	26585	GREM1
seq.18880.81	seq.18880.81	0.809817772830548	0.14560705370936	5.56166581357377	2.6721162047448e-08	1.62434975068431e-06	yes	yes	seq.18880.81	PASS	PASS	PASS	PASS	SL002805	Collagen Type III	Collagen Type III	1281	COL3A1
seq.18881.7	seq.18881.7	0.561370818711355	0.147485320699169	3.80628265952246	0.000141071148836783	0.00173438259614841	yes	yes	seq.18881.7	PASS	PASS	PASS	PASS	SL004726	CD97	CD97 antigen	976	ADGRE5
seq.18882.7	seq.18882.7	-0.668723660181468	0.12810531324615	-5.22010869991424	1.78818144777552e-07	7.46804633647319e-06	yes	yes	seq.18882.7	PASS	PASS	PASS	PASS	SL021519	CSTN2	Calsyntenin-2	64084	CLSTN2
seq.18886.28	seq.18886.28	0.508550897534884	0.244568725866018	2.07937828409624	0.037582594874621	0.118441461151527	yes	no	seq.18886.28	PASS	PASS	PASS	PASS	SL006667	DSCL1	Down syndrome cell adhesion molecule-like protein 1	57453	DSCAML1
seq.18887.7	seq.18887.7	0.653199812731725	0.250995764627829	2.60243360560396	0.00925647364695651	0.0432928362287345	yes	yes	seq.18887.7	PASS	PASS	PASS	PASS	SL015373	ENTP2	Ectonucleoside triphosphate diphosphohydrolase 2	954	ENTPD2
seq.18888.37	seq.18888.37	0.572293150350513	0.225254535881101	2.54065094898952	0.0110646320036432	0.0495373172601733	yes	yes	seq.18888.37	PASS	PASS	PASS	PASS	SL021138	FBP12	Fatty acid-binding protein 12	646486	FABP12
seq.18891.98	seq.18891.98	0.131229458708549	0.185113862659928	0.708912108595725	0.478379020491978	0.596447497974387	no	no	seq.18891.98	PASS	PASS	PASS	PASS	SL014773	GBP2	Guanylate-binding protein 2	2634	GBP2
seq.18892.48	seq.18892.48	0.426071664374359	0.206290245099891	2.065398992415	0.0388852638395887	0.121207512831611	yes	no	seq.18892.48	PASS	PASS	PASS	PASS	SL008883	GPC4	Glypican-4	2239	GPC4
seq.18893.26	seq.18893.26	0.670366870920964	0.193649407968719	3.46175533378988	0.000536664786899976	0.00500489268002279	yes	yes	seq.18893.26	PASS	PASS	PASS	PASS	SL009016	GPR56	Adhesion G-protein coupled receptor G1	9289	ADGRG1
seq.18894.1	seq.18894.1	0.743283007787879	0.257881272051697	2.88226826971318	0.00394823426950425	0.0226423371996412	yes	yes	seq.18894.1	PASS	PASS	PASS	PASS	SL007141	GPX2	Glutathione peroxidase 2	2877	GPX2
seq.18895.54	seq.18895.54	-0.167134458086669	0.153318625851446	-1.09011189709337	0.275663856228791	0.415813884044035	no	no	seq.18895.54	PASS	PASS	PASS	PASS	SL014901	GSTM4	Glutathione S-transferase Mu 4	2948	GSTM4
seq.18896.23	seq.18896.23	0.272311976812261	0.190491839514036	1.42952043251279	0.152854706507964	0.289666816524098	no	no	seq.18896.23	PASS	PASS	PASS	PASS	SL021212	H6ST3	Heparan-sulfate 6-O-sulfotransferase 3	266722	HS6ST3
seq.18897.31	seq.18897.31	0.237671566853555	0.186544783641838	1.27407243565641	0.202637746167011	0.344553106236511	no	no	seq.18897.31	PASS	PASS	PASS	PASS	SL007577	HDAC2	Histone deacetylase 2	3066	HDAC2
seq.18898.36	seq.18898.36	0.391547616372413	0.226976566405581	1.72505744788104	0.0845171200502542	0.199651625127349	no	no	seq.18898.36	PASS	PASS	PASS	PASS	SL021221	HDGL1	Hepatoma-derived growth factor-like protein 1	154150	HDGFL1
seq.18899.82	seq.18899.82	-0.156698416108419	0.163382524254919	-0.95908920995693	0.337513805647935	0.473835778983796	no	no	seq.18899.82	PASS	PASS	PASS	PASS	SL021461	HDGR3	Hepatoma-derived growth factor-related protein 3	50810	HDGFL3
seq.18900.37	seq.18900.37	0.746230641486186	0.202046981272614	3.69335209457708	0.000221317255888292	0.00245409784944878	yes	yes	seq.18900.37	PASS	PASS	PASS	PASS	SL000447	H-ras (WT)	GTPase HRas	3265	HRAS
seq.18901.26	seq.18901.26	0.488908169003682	0.199834750138033	2.44656231544301	0.014422586306723	0.0602335646443369	yes	no	seq.18901.26	PASS	PASS	PASS	PASS	SL021233	HS71B	Heat shock 70 kDa protein 1B	3303	HSPA1B
seq.18904.23	seq.18904.23	0.556223088295377	0.227514733926468	2.44477831697329	0.014494120110316	0.0604861412078862	yes	no	seq.18904.23	PASS	PASS	PASS	PASS	SL021171	KCC4	Calcium/calmodulin-dependent protein kinase type IV	814	CAMK4
seq.18905.5	seq.18905.5	0.617954167444777	0.214689657421006	2.87836021011934	0.00399748402939816	0.0228529102662877	yes	yes	seq.18905.5	PASS	PASS	PASS	PASS	SL005387	Keratin-16	Keratin, type I cytoskeletal 16	3868	KRT16
seq.18910.45	seq.18910.45	0.0314436504262479	0.184185804941861	0.170717012834801	0.86444628490274	0.904626171519298	no	no	seq.18910.45	PASS	PASS	PASS	PASS	SL021281	LIN7A	Protein lin-7 homolog A	8825	LIN7A
seq.18913.3	seq.18913.3	0.214440191131063	0.202503007287537	1.05894818058962	0.289623380042499	0.428714694862692	no	no	seq.18913.3	PASS	PASS	PASS	PASS	SL000391	Cyclin H	Cyclin-H	902	CCNH
seq.18914.188	seq.18914.188	0.594939467152194	0.200996053613032	2.95995596161108	0.00307683021061413	0.0188714552491815	yes	yes	seq.18914.188	PASS	PASS	PASS	PASS	SL017168	PAFA2	Platelet-activating factor acetylhydrolase 2, cytoplasmic	5051	PAFAH2
seq.18917.53	seq.18917.53	0.578388131050098	0.169392613160224	3.4144826049942	0.000639032739080467	0.00579792390631714	yes	yes	seq.18917.53	PASS	PASS	PASS	PASS	SL005382	Pancreatic alpha-amylase	Pancreatic alpha-amylase	279	AMY2A
seq.18918.86	seq.18918.86	0.470748524236777	0.233977185781804	2.01194198769351	0.0442260526343124	0.132554284417572	yes	no	seq.18918.86	PASS	PASS	PASS	PASS	SL011402	PDE4A	cAMP-specific 3',5'-cyclic phosphodiesterase 4A	5141	PDE4A
seq.18921.30	seq.18921.30	0.0995437864303553	0.172369804100987	0.577501302792194	0.563600858803924	0.669367900108263	no	no	seq.18921.30	PASS	PASS	PASS	PASS	SL007331	PHEX	Phosphate-regulating neutral endopeptidase	5251	PHEX
seq.18922.27	seq.18922.27	0.717567205026945	0.234270072561843	3.06299134661138	0.00219136396579615	0.014856198583483	yes	yes	seq.18922.27	PASS	PASS	PASS	PASS	SL007199	CD68	Macrosialin	968	CD68
seq.18926.7	seq.18926.7	0.409755293876322	0.225691508886257	1.81555476277501	0.0694386982522077	0.176205527893241	no	no	seq.18926.7	PASS	PASS	PASS	PASS	SL008802	PSA3	Proteasome subunit alpha type-3	5684	PSMA3
seq.18931.40	seq.18931.40	0.993568692515574	0.204119032708855	4.86759455661712	1.12964786407948e-06	3.43350192465491e-05	yes	yes	seq.18931.40	PASS	PASS	PASS	PASS	SL011409	SLIT3	Slit homolog 3 protein	6586	SLIT3
seq.18932.84	seq.18932.84	0.21588263343867	0.204706651196559	1.05459511049975	0.291610540965242	0.430491438106	no	no	seq.18932.84	PASS	PASS	PASS	PASS	SL020267	NMNA1	Nicotinamide/nicotinic acid mononucleotide adenylyltransferase 1	64802	NMNAT1
seq.18933.4	seq.18933.4	0.307155705748957	0.216693782866041	1.4174643207869	0.156347218753296	0.292826395595973	no	no	seq.18933.4	PASS	PASS	PASS	PASS	SL013786	TGM4	Protein-glutamine gamma-glutamyltransferase 4	7047	TGM4
seq.18935.14	seq.18935.14	0.986121832742658	0.218611613178196	4.51083919287877	6.45716589619858e-06	0.000143024917482196	yes	yes	seq.18935.14	PASS	PASS	PASS	PASS	SL004493	TLR5	Toll-like receptor 5	7100	TLR5
seq.18945.11	seq.18945.11	0.38858713580184	0.215882764014558	1.79999147952189	0.0718619836223593	0.179648452091447	no	no	seq.18945.11	PASS	PASS	PASS	PASS	SL005113	RGS1	Regulator of G-protein signaling 1	5996	RGS1
seq.18947.3	seq.18947.3	0.637528133673335	0.226262884981797	2.81764344039291	0.00483775003148669	0.0262052776458056	yes	yes	seq.18947.3	PASS	PASS	PASS	PASS	SL017499	LRC3B	Leucine-rich repeat-containing protein 3B	116135	LRRC3B
seq.18950.13	seq.18950.13	-0.0319281914451178	0.177800215619501	-0.179573412404883	0.857487479168858	0.898991414016006	no	no	seq.18950.13	PASS	PASS	PASS	FAIL	SL007124	RAC2	Ras-related C3 botulinum toxin substrate 2	5880	RAC2
seq.19108.50	seq.19108.50	0.428389871985466	0.224029905851314	1.91219949121339	0.0558506113586135	0.153697322766122	no	no	seq.19108.50	PASS	PASS	PASS	PASS	SL013794	MECP2	Methyl-CpG-binding protein 2	4204	MECP2
seq.19109.32	seq.19109.32	0.356032471868466	0.216054231031765	1.64788474712222	0.0993763239545254	0.222276315762555	no	no	seq.19109.32	PASS	PASS	PASS	PASS	SL006632	TCAL8	Transcription elongation factor A protein-like 8	90843	TCEAL8
seq.19112.2	seq.19112.2	0.0859671901206467	0.188483125386817	0.456100194350126	0.648317930428783	0.739409505394178	no	no	seq.19112.2	PASS	PASS	PASS	PASS	SL013231	TCAL3	Transcription elongation factor A protein-like 3	85012	TCEAL3
seq.19113.66	seq.19113.66	-0.0797947957856208	0.170387815706657	-0.468312804261761	0.639560913149279	0.732782776092085	no	no	seq.19113.66	PASS	PASS	PASS	PASS	SL009024	SH3L2	SH3 domain-binding glutamic acid-rich-like protein 2	83699	SH3BGRL2
seq.19114.8	seq.19114.8	0.81865553382056	0.204463547563383	4.00391924906212	6.23016383488943e-05	0.000903210928478739	yes	yes	seq.19114.8	PASS	PASS	PASS	PASS	SL014563	KITM	Thymidine kinase 2, mitochondrial	7084	TK2
seq.19115.13	seq.19115.13	-0.102880115533385	0.170792549651323	-0.602368872315666	0.54692862531548	0.653757157330346	no	no	seq.19115.13	PASS	PASS	PASS	PASS	SL015135	CMBL	Carboxymethylenebutenolidase homolog	134147	CMBL
seq.19116.1	seq.19116.1	0.153235699767203	0.199699579029426	0.767331110621037	0.442884675830249	0.566523745959151	no	no	seq.19116.1	PASS	PASS	PASS	PASS	SL006668	MUTED	Biogenesis of lysosome-related organelles complex 1 subunit 5	63915	BLOC1S5
seq.19117.3	seq.19117.3	0.43606451405519	0.249852366803564	1.74528870642249	0.080934626800229	0.19437811379458	no	no	seq.19117.3	PASS	PASS	PASS	PASS	SL015127	PP14A	Protein phosphatase 1 regulatory subunit 14A	94274	PPP1R14A
seq.19118.47	seq.19118.47	0.376424763593977	0.210320052312867	1.78977115807302	0.0734907076110736	0.181931068479721	no	no	seq.19118.47	PASS	PASS	PASS	PASS	SL013229	OSTF1	Osteoclast-stimulating factor 1	26578	OSTF1
seq.19119.10	seq.19119.10	0.518364596731941	0.249656645879761	2.07631002533613	0.0378652866817717	0.118921345256012	yes	no	seq.19119.10	PASS	PASS	PASS	PASS	SL013775	DDIT3	DNA damage-inducible transcript 3 protein	1649	DDIT3
seq.19120.33	seq.19120.33	0.176351783659787	0.203840357968769	0.865146555947509	0.386958354542728	0.518376385333806	no	no	seq.19120.33	PASS	PASS	PASS	PASS	SL014720	OXDA	D-amino-acid oxidase	1610	DAO
seq.19121.3	seq.19121.3	0.308119397160602	0.209116484118425	1.47343428453068	0.140633971379874	0.27469063099582	no	no	seq.19121.3	PASS	PASS	PASS	PASS	SL009019	UBQL2	Ubiquilin-2	29978	UBQLN2
seq.19122.47	seq.19122.47	0.234991365626235	0.199187911514946	1.17974712340213	0.238100805574574	0.379887415799906	no	no	seq.19122.47	PASS	PASS	PASS	PASS	SL016370	ML12B	Myosin regulatory light chain 12B	103910	MYL12B
seq.19124.9	seq.19124.9	0.138653145924345	0.181923789339846	0.762149614558279	0.445970713935382	0.569672140074824	no	no	seq.19124.9	PASS	FAIL	PASS	PASS	SL013222	UBCP1	Ubiquitin-like domain-containing CTD phosphatase 1	134510	UBLCP1
seq.19125.26	seq.19125.26	0.566232627377894	0.225305597648797	2.51317602974307	0.0119649616470934	0.0523263830305737	yes	no	seq.19125.26	PASS	PASS	PASS	PASS	SL016404	KAP2	cAMP-dependent protein kinase type II-alpha regulatory subunit	5576	PRKAR2A
seq.19126.4	seq.19126.4	0.188844899760427	0.200462306999931	0.942046924365149	0.346168616192382	0.482396459294071	no	no	seq.19126.4	PASS	PASS	PASS	PASS	SL005717	C20orf77	Regulation of nuclear pre-mRNA domain-containing protein 1B	58490	RPRD1B
seq.19127.1	seq.19127.1	-0.1037963028572	0.175359260753256	-0.591906594561035	0.55391313762066	0.659512247208407	no	no	seq.19127.1	PASS	PASS	PASS	PASS	SL007954	HSPB6	Heat shock protein beta-6	126393	HSPB6
seq.19129.15	seq.19129.15	0.420054130059762	0.217248394408132	1.93352006676114	0.0531721635132085	0.14941186778673	no	no	seq.19129.15	PASS	PASS	PASS	PASS	SL006740	MTHFSD	Methenyltetrahydrofolate synthase domain-containing protein	64779	MTHFSD
seq.19130.81	seq.19130.81	0.411793461882832	0.161049744763497	2.55693334061196	0.0105599451239488	0.0478257117327185	yes	yes	seq.19130.81	PASS	PASS	PASS	PASS	SL013044	SPB8	Serpin B8	5271	SERPINB8
[truncated: 3,645 more rows]
