# Supplementary material for: Large-scale molecular endotype discovery in synovial fluid reveals osteoarthritis as a single biological continuum
Source: Nat Commun. 2026 Jun 2;17:4721. doi: 10.1038/s41467-026-71632-4 (PMC13230806; doi:10.1038/s41467-026-71632-4)
Supplement: Supplementary file 8 — Source Data (6) [file 41467_2026_71632_MOESM8_ESM.zip › Source Data File (4).csv]

	estimate_Disc	estimate_Rep	estimate_combNoCohort	estimate_combCohort	p.value_Disc	p.value_Rep	p.value_combNoCohort	p.value_combCohort	p_adj_Disc	p_adj_Rep	p_adj_combNoCohort	p_adj_combCohort	sig_Disc	sig_Rep	sig_combNoCohort	sig_combCohort	sig_2_Disc	sig_2_Rep	sig_2_combNoCohort	sig_2_combCohort	Target	TargetFullName	EntrezGeneID	EntrezGeneSymbol	Row.names
1	0.0569226285309791	0.0158249652969691	0.0313693026555635	0.052353284288966	0.818897458775593	0.9527585499645	0.856545935385818	0.763111325937795	0.973481757184968	0.999813716430641	0.982117593423104	0.971851245484988	no	no	no	no	no	no	no	no	CRBB2	Beta-crystallin B2	1415	CRYBB2	seq.10000.28
2	-0.125512319540686	0.241501475666938	-0.00457342737678979	0.0167358289549527	0.607637126870762	0.413345056468589	0.979717497136388	0.926064711664194	0.942584546680464	0.999813716430641	0.996641974427023	0.99539728451709	no	no	no	no	no	no	no	no	c-Raf	RAF proto-oncogene serine/threonine-protein kinase	5894	RAF1	seq.10001.7
3	-0.209538507636351	-0.205721608137791	-0.198032571573994	-0.190484084836774	0.413916621631884	0.46259543411355	0.260901185351487	0.279706310378945	0.933598841074912	0.999813716430641	0.825758969684795	0.858462183479074	no	no	no	no	no	no	no	no	GUC1A	Guanylyl cyclase-activating protein 1	2978	GUCA1A	seq.10008.43
4	-0.214433557212702	-0.0942908510837863	-0.169268952129609	-0.156873618500059	0.395277675283823	0.743169511048236	0.34417907412822	0.381545430637548	0.930594328710487	0.999813716430641	0.868139925432278	0.904476712203365	no	no	no	no	no	no	no	no	BECN1	Beclin-1	8678	BECN1	seq.10010.10
5	0.00682749724080279	0.11006874302572	0.0741438167411678	0.0577550800550484	0.978851461862424	0.715257748507921	0.691300963695148	0.758459478976386	0.996866626721298	0.999813716430641	0.9527569032436	0.971851245484988	no	no	no	no	no	no	no	no	OCRL	Inositol polyphosphate 5-phosphatase OCRL-1	4952	OCRL	seq.10011.65
6	0.0784942188483466	0.146629708618497	0.088325910350065	0.101151669508713	0.756607201989164	0.592317896534283	0.616913909509367	0.566350608963206	0.969052447673137	0.999813716430641	0.939999555565257	0.946768090213859	no	no	no	no	no	no	no	no	SPDEF	SAM pointed domain-containing Ets transcription factor	25803	SPDEF	seq.10012.5
7	-0.199789430634936	-0.346615413775269	-0.245575862544308	-0.240494982168994	0.432578227792791	0.195792284714879	0.160610349400721	0.16961628732733	0.935402527957521	0.999813716430641	0.749743363115483	0.772684178681774	no	no	no	no	no	no	no	no	SLUG	Zinc finger protein SNAI2	6591	SNAI2	seq.10014.31
8	-0.214524346185489	0.0595269028476685	-0.12502014060929	-0.105201070750783	0.368633626396203	0.830028623718676	0.471975206368869	0.545690503918823	0.926401663301893	0.999813716430641	0.907036177714077	0.940306376988938	no	no	no	no	no	no	no	no	KCAB2	Voltage-gated potassium channel subunit beta-2	8514	KCNAB2	seq.10015.119
9	-0.146554743002906	-0.156712842520179	-0.146327426653536	-0.134304802125408	0.567188645429941	0.572354296729726	0.412701533507216	0.452001602734669	0.942584546680464	0.999813716430641	0.889144081839499	0.921140048133709	no	no	no	no	no	no	no	no	VDR	Vitamin D3 receptor	7421	VDR	seq.10023.32
10	0.0630707291421548	0.139576264596477	0.0718159424484337	0.0854777406856913	0.800063813507077	0.617809286558277	0.684264966577099	0.628169521573329	0.972920847113835	0.999813716430641	0.952616309269389	0.952550313441727	no	no	no	no	no	no	no	no	HOGA1	4-hydroxy-2-oxoglutarate aldolase, mitochondrial	112817	HOGA1	seq.10024.44
11	-0.641061536426986	-0.679672116448517	-0.66401444279482	-0.652348499055218	0.00667015260196812	0.0311231581240028	0.000318321682446708	0.000475951002705838	0.16487242876462	0.623717209144394	0.00983385620740676	0.0133534765938648	yes	yes	yes	yes	no	no	yes	yes	DLDH	Dihydrolipoyl dehydrogenase, mitochondrial	1738	DLD	seq.10025.1
12	0.112849578969595	0.301954402510258	0.185114398766807	0.186326264404699	0.64060871558204	0.234033984278182	0.270654977933646	0.267828215962584	0.951681403365418	0.999813716430641	0.830018713158621	0.855892622389775	no	no	no	no	no	no	no	no	MutY homolog	Adenine DNA glycosylase	4595	MUTYH	seq.10030.8
13	-0.189448064535602	0.0270638695905368	-0.0935906141703279	-0.0874525023268645	0.458294765577811	0.921524076072353	0.592344286707821	0.616663167430694	0.939779108874139	0.999813716430641	0.932657226832043	0.950239005375087	no	no	no	no	no	no	no	no	DUS4	Dual specificity protein phosphatase 4	1846	DUSP4	seq.10035.6
14	0.232821527995271	-0.165665662309172	0.0654518162562074	0.0723094783219198	0.333676721941309	0.535310438537675	0.702779406232466	0.673024540207605	0.918282367072888	0.999813716430641	0.955754402153741	0.957975826371549	no	no	no	no	no	no	no	no	SIG12:Ig-like V-type 2	Sialic acid-binding Ig-like lectin 12:Ig-like V-type 2 domain, Isoform long	89858	SIGLEC12	seq.10037.98
15	0.0663680159950434	-0.0696088233562776	-0.0267130149304943	0.0164908283477323	0.788933868693525	0.798100535377621	0.880193982078979	0.926295375616863	0.972920847113835	0.999813716430641	0.98449151075315	0.99539728451709	no	no	no	no	no	no	no	no	PNP	Purine nucleoside phosphorylase	4860	PNP	seq.10039.32
16	-0.433724944041721	-0.0924109766395224	-0.304035743622885	-0.301720423969753	0.0580685211273228	0.736283929359491	0.0754615806658595	0.0786013634189699	0.601718381436777	0.999813716430641	0.558366275633623	0.573019111541947	no	no	no	no	no	no	no	no	P73L	Tumor protein 63	8626	TP63	seq.10040.63
17	0.815080164375484	0.731831985778592	0.757711099931984	0.751596981176412	0.00105968534971722	0.0061435929381355	1.68172857504871e-05	2.17510060949866e-05	0.0454309000243353	0.207478993608267	0.000823130533051111	0.000967477677607087	yes	yes	yes	yes	yes	no	yes	yes	HNF4A	Hepatocyte nuclear factor 4-alpha	3172	HNF4A	seq.10041.3
18	-0.217389934174703	-0.0206691622747118	-0.140487592312137	-0.124084118485412	0.373389054763625	0.94138783826365	0.420367989684227	0.47765303115658	0.9264950082788	0.999813716430641	0.89298553372457	0.929684353096858	no	no	no	no	no	no	no	no	BRD4	Bromodomain-containing protein 4	23476	BRD4	seq.10043.31
19	-0.0430561648948919	-0.0133668887837354	-0.0484554763311128	-0.029958333006824	0.858584013370789	0.960788103420344	0.783067033934038	0.865135276373485	0.978359538162211	0.999813716430641	0.97129759325225	0.989935506216346	no	no	no	no	no	no	no	no	WN10A	Protein Wnt-10a	80326	WNT10A	seq.10044.12
20	-0.245051896081554	-0.0468575611359739	-0.154143217460984	-0.15633620084547	0.306832353541631	0.862372123500612	0.37493606778837	0.368389045979954	0.912601256795664	0.999813716430641	0.874322715984059	0.901312807142552	no	no	no	no	no	no	no	no	cIAP-1	Baculoviral IAP repeat-containing protein 2	329	BIRC2	seq.10046.55
21	-0.208828235043813	0.00253690390238439	-0.107508905415148	-0.110559888022622	0.419209051215971	0.993226976108309	0.559389721794798	0.548305452190708	0.933598841074912	0.999813716430641	0.92877614091873	0.94246214486866	no	no	no	no	no	no	no	no	PEBB	Core-binding factor subunit beta	865	CBFB	seq.10048.7
22	-0.1868233439482	-0.0129417565128008	-0.123175337631039	-0.108673274464936	0.463553641636623	0.964336797938167	0.488273587993235	0.541584115187297	0.940955205192032	0.999813716430641	0.913269379681522	0.940181102383026	no	no	no	no	no	no	no	no	TERF1	Telomeric repeat-binding factor 1	7013	TERF1	seq.10049.112
23	0.0857934395214382	-0.104063202436892	-0.0129460344832158	0.00730030561335625	0.721097775701803	0.704936908581001	0.94140871182922	0.96702987697024	0.965548459181923	0.999813716430641	0.993886087794545	0.99539728451709	no	no	no	no	no	no	no	no	ILK1	Integrin-linked protein kinase	3611	ILK	seq.10053.5
24	0.167254500006267	0.0433756486500489	0.124845204262084	0.122115300596007	0.514299610613882	0.873482172961555	0.479483863285966	0.490394799109895	0.941885620421614	0.999813716430641	0.910400280497475	0.934575703076512	no	no	no	no	no	no	no	no	GAN	Gigaxonin	8139	GAN	seq.10054.3
25	0.257561374850223	0.0113050007342616	0.133436278710567	0.137532727647307	0.270738776995769	0.966854108312591	0.448591657937095	0.439745958967476	0.910102491939398	0.999813716430641	0.899979816858762	0.918193005525148	no	no	no	no	no	no	no	no	FOXM1	Forkhead box protein M1	2305	FOXM1	seq.10056.5
26	0.0207842102419304	0.18477187615235	0.0817459247727722	0.0832000158598283	0.931648777795815	0.510778563318423	0.646465344641608	0.640945618979093	0.990004240626982	0.999813716430641	0.945095526428164	0.953562833098593	no	no	no	no	no	no	no	no	PLCG2	1-phosphatidylinositol 4,5-bisphosphate phosphodiesterase gamma-2	5336	PLCG2	seq.10070.22
27	-0.156198708706278	-0.0247501212342458	-0.124024120384279	-0.101255309859753	0.530937115818081	0.932943951165956	0.489937826836089	0.574171070579051	0.942584546680464	0.999813716430641	0.914517178649008	0.948406404642176	no	no	no	no	no	no	no	no	TYDP1	Tyrosyl-DNA phosphodiesterase 1	55775	TDP1	seq.10073.22
28	-0.172405615388105	-0.00733722674202307	-0.104508831417675	-0.0901342300856546	0.492189574957148	0.979414233405787	0.559047277683259	0.614644090695653	0.940955205192032	0.999813716430641	0.92877614091873	0.950239005375087	no	no	no	no	no	no	no	no	BRD2	Bromodomain-containing protein 2	6046	BRD2	seq.10074.128
29	0.14926167732642	0.101304315547576	0.0926493775319527	0.135489434738498	0.534776229058669	0.711550213349464	0.604166688249969	0.464970532196098	0.942584546680464	0.999813716430641	0.936060351421147	0.929684353096858	no	no	no	no	no	no	no	no	ACBD6	Acyl-CoA-binding domain-containing protein 6	84320	ACBD6	seq.10075.75
30	-0.0762232378017014	-0.128513683758333	-0.100241193208379	-0.0863593219969029	0.750621079724403	0.640703640834402	0.563202216914477	0.618602511577191	0.969052447673137	0.999813716430641	0.92877614091873	0.950570232606218	no	no	no	no	no	no	no	no	AP4M1	AP-4 complex subunit mu-1	9179	AP4M1	seq.10076.1
31	-0.0510274998713862	-0.0173035754874421	-0.0427854729465515	-0.0294454704210943	0.839613966616391	0.952030817505069	0.808974424768503	0.86779482148778	0.97676067177858	0.999813716430641	0.97129759325225	0.989935506216346	no	no	no	no	no	no	no	no	BAG3	BAG family molecular chaperone regulator 3	9531	BAG3	seq.10078.5
32	0.510351937264385	0.0852913172492907	0.33254325531076	0.334757011199935	0.0251320316246783	0.762324007929322	0.0636559168610838	0.0652406147552145	0.395906896585736	0.999813716430641	0.510647391711128	0.51729188887794	yes	no	no	no	no	no	no	no	EI2BA	Translation initiation factor eIF-2B subunit alpha	1967	EIF2B1	seq.10080.9
33	-0.0756368393423973	0.0629435754186835	-0.0296175822738405	-0.0162366578696365	0.754198758639876	0.815965901760687	0.864717822551328	0.925537307131906	0.969052447673137	0.999813716430641	0.982942592000186	0.99539728451709	no	no	no	no	no	no	no	no	NFL	Neurofilament light polypeptide	4747	NEFL	seq.10082.251
34	0.37716915106411	0.0221823939228121	0.235313780405073	0.255376943633766	0.101816950877701	0.93643665162877	0.170654943909974	0.137860284892524	0.769393008635221	0.999813716430641	0.754399722611333	0.735718927324133	no	no	no	no	no	no	no	no	CBS	Cystathionine beta-synthase	102724560	CBS	seq.10086.39
35	-0.169961391056399	-0.0191875295193881	-0.108434217658681	-0.0935068551248241	0.498084648714611	0.943465004599308	0.534761036468989	0.593497242876574	0.941032901999613	0.999813716430641	0.919116966058751	0.950239005375087	no	no	no	no	no	no	no	no	Alpha crystallin A chain	Alpha-crystallin A chain	102724652	CRYAA	seq.10087.10
36	-0.323592362079263	0.125698384959724	-0.12474471303542	-0.143664325954981	0.165563957509014	0.603350555431893	0.440886116409969	0.379475240913823	0.86743622618841	0.999813716430641	0.899979816858762	0.904476712203365	no	no	no	no	no	no	no	no	ASML	N-acetylserotonin O-methyltransferase-like protein	8623	ASMTL	seq.10089.7
37	0.436743425461063	-0.0174405281580212	0.222975648872725	0.236791564578814	0.06448836229038	0.949566532264663	0.201996168802269	0.177171770422753	0.63115533111032	0.999813716430641	0.783538641789441	0.784140322818894	no	no	no	no	no	no	no	no	CHIP	E3 ubiquitin-protein ligase CHIP	10273	STUB1	seq.10336.3
38	-0.291662959147512	-0.155654130814117	-0.244908297222292	-0.226566948460046	0.220937967878927	0.57351988263228	0.158316675936085	0.192282643954254	0.897365718088799	0.999813716430641	0.746657830292765	0.796716084942517	no	no	no	no	no	no	no	no	PIAS4	E3 SUMO-protein ligase PIAS4	51588	PIAS4	seq.10342.55
39	0.0236250538831711	0.145268491112573	0.0675258796993243	0.0690208256806397	0.924374525003748	0.608976911148735	0.71219003844921	0.707819116026795	0.988725868197496	0.999813716430641	0.956136695607806	0.96342706960034	no	no	no	no	no	no	no	no	STAT3	Signal transducer and activator of transcription 3	6774	STAT3	seq.10346.5
40	0.0351502006475284	0.446469337650934	0.216118680007835	0.207748820683423	0.888554363368251	0.115584626840342	0.231720033718546	0.250112493694015	0.981837057632265	0.999813716430641	0.803955606192439	0.841655670907874	no	no	no	no	no	no	no	no	STAT3	Signal transducer and activator of transcription 3	6774	STAT3	seq.10354.57
41	0.142355712647595	-0.145209979472501	0.0130311148479635	0.0259919503473569	0.57698158933464	0.594859032246997	0.94162582618018	0.883744700888363	0.942584546680464	0.999813716430641	0.993886087794545	0.99256565990102	no	no	no	no	no	no	no	no	c-Jun	Transcription factor AP-1	3725	JUN	seq.10356.21
42	0.0169935755625017	-0.0118242245719351	-0.00235548986025068	0.0111970886495877	0.94437883405952	0.963999997501737	0.988864341566545	0.947175341599206	0.991627099664041	0.999813716430641	0.996641974427023	0.99539728451709	no	no	no	no	no	no	no	no	OAS1	2'-5'-oligoadenylate synthase 1	4938	OAS1	seq.10361.25
43	0.0973305565793456	-0.0358446463626987	0.0328680537646912	0.049863378377575	0.69110044068145	0.895116034903573	0.849502252769574	0.774142489540414	0.962154903831691	0.999813716430641	0.980945302187984	0.973639898913932	no	no	no	no	no	no	no	no	c-Myc	Myc proto-oncogene protein	4609	MYC	seq.10362.35
44	0.156008051444777	0.173244746794282	0.128947090874528	0.158137885747204	0.517339575586667	0.549365496735857	0.472051960813258	0.383218057154287	0.941885620421614	0.999813716430641	0.907036177714077	0.905158428272803	no	no	no	no	no	no	no	no	SMAD3	Mothers against decapentaplegic homolog 3	4088	SMAD3	seq.10363.13
45	0.122571026664922	-0.0546977953603123	0.0329425063111764	0.0620116529740123	0.61111435273361	0.844027931313814	0.852967065632762	0.728535816517991	0.943041511689982	0.999813716430641	0.981584523579001	0.963917199487387	no	no	no	no	no	no	no	no	SMAD2	Mothers against decapentaplegic homolog 2	4087	SMAD2	seq.10364.6
46	0.686414821818008	0.948891132719948	0.752697462607237	0.768798942094209	0.00342961533531082	0.000450230112398657	1.11661693982227e-05	7.46944287247466e-06	0.103095744502667	0.0315796018581161	0.000576321818657323	0.000400640411326558	yes	yes	yes	yes	no	yes	yes	yes	IL-23	Interleukin-23	3593|51561	IL12B|IL23A	seq.10365.132
47	0.1774566765321	0.169862330014671	0.147354624761401	0.161205564686159	0.559584787701608	0.528755789335628	0.425159113701301	0.383254567454037	0.942584546680464	0.999813716430641	0.894158188070962	0.905158428272803	no	no	no	no	no	no	no	no	PDGFRA	Platelet-derived growth factor receptor alpha	5156	PDGFRA	seq.10366.11
48	0.11994585008953	0.132777897489339	0.117064349244846	0.128930016252398	0.614774159098804	0.61334787683089	0.493874660947042	0.452542909280467	0.944413411170755	0.999813716430641	0.914724828202189	0.921184413757468	no	no	no	no	no	no	no	no	IL-12	Interleukin-12	3592|3593	IL12A|IL12B	seq.10367.62
49	-0.309508684874805	-0.0828788125699086	-0.207962943968007	-0.208407799121188	0.189744922307697	0.766560237665625	0.238267545413916	0.237716551138674	0.89042849342881	0.999813716430641	0.810773549870185	0.825022863833033	no	no	no	no	no	no	no	no	STAT1	Signal transducer and activator of transcription 1-alpha/beta	6772	STAT1	seq.10370.21
50	-0.0816350433622998	-0.251633361415821	-0.159591252036109	-0.146477188946659	0.742249119071718	0.40284851586934	0.380758083858769	0.423271687857839	0.969052447673137	0.999813716430641	0.874322715984059	0.916561815141546	no	no	no	no	no	no	no	no	STAT6	Signal transducer and activator of transcription 6	6778	STAT6	seq.10372.18
51	0.388612275245037	0.364870692674943	0.384594173553331	0.37682273285257	0.108855047649745	0.167864450875176	0.028370211372603	0.0326339268771811	0.7908976968018	0.999813716430641	0.313873920846798	0.339270301797501	no	no	yes	yes	no	no	no	no	ANGL3	Angiopoietin-related protein 3	27329	ANGPTL3	seq.10382.1
52	0.212436462748912	-0.25962562636607	0.00691319608078503	0.00765609589654881	0.403063424512562	0.315739375999521	0.968289370799785	0.965003114278269	0.930594328710487	0.999813716430641	0.99644273420016	0.99539728451709	no	no	no	no	no	no	no	no	ZNRF3	E3 ubiquitin-protein ligase ZNRF3	84133	ZNRF3	seq.10390.21
53	0.130332864457633	0.183794326186544	0.164475405758179	0.156515570971701	0.575545683966011	0.471235964744394	0.33385208575791	0.359757083295073	0.942584546680464	0.999813716430641	0.864004144362122	0.901044532723503	no	no	no	no	no	no	no	no	ANGL3	Angiopoietin-related protein 3	27329	ANGPTL3	seq.10391.1
54	-0.340969332502769	-0.0561634842525886	-0.214163568069411	-0.203066723716074	0.175270073428939	0.84163996480714	0.220564487899296	0.245818397542076	0.877312508444397	0.999813716430641	0.794468870049313	0.835324504939565	no	no	no	no	no	no	no	no	ANKR1	Ankyrin repeat domain-containing protein 1	27063	ANKRD1	seq.10398.110
55	-0.349179851737748	0.124045157111106	-0.0990750329757532	-0.0907697929212716	0.281579357154763	0.630489141306131	0.571529188875194	0.605027954096148	0.912601256795664	0.999813716430641	0.92992442738467	0.950239005375087	no	no	no	no	no	no	no	no	SCAR5	Scavenger receptor class A member 5	286133	SCARA5	seq.10419.1
56	0.0540196406579697	0.071069969904449	0.0273854122224441	0.0563105123291944	0.81422042985813	0.788056480256867	0.873760542482469	0.747691329007209	0.973481757184968	0.999813716430641	0.983293353086465	0.971851245484988	no	no	no	no	no	no	no	no	FAIM1	Fas apoptotic inhibitory molecule 1	55179	FAIM	seq.10420.30
57	-0.0105108615688337	0.0564032306389636	-0.000145632982641142	0.0152547115676978	0.966745317475055	0.837793561722007	0.999337343136834	0.93064011149218	0.995065085097501	0.999813716430641	0.999756208693176	0.99539728451709	no	no	no	no	no	no	no	no	B4GT5	Beta-1,4-galactosyltransferase 5	9334	B4GALT5	seq.10425.3
58	-0.104798220892377	0.12741023909785	-0.0152005092067109	-0.00639038539398113	0.645275751580355	0.62773997579304	0.929005902184032	0.970082410354367	0.952418676252054	0.999813716430641	0.991883299819207	0.99539728451709	no	no	no	no	no	no	no	no	KI2S2	Killer cell immunoglobulin-like receptor 2DS2	100132285	KIR2DS2	seq.10428.1
59	0.272379190249323	-0.129241780365548	0.102915775537053	0.113913272392064	0.260070570184816	0.660784684044516	0.566182515984542	0.526368390563098	0.910102491939398	0.999813716430641	0.92877614091873	0.938696499340439	no	no	no	no	no	no	no	no	K1644	Uncharacterized protein KIAA1644	85352	SHISAL1	seq.10432.3
60	0.0319139684313532	0.284779223780479	0.131860544019198	0.13922128541509	0.888008823640343	0.259412400579698	0.426669746231993	0.400494314676993	0.981837057632265	0.999813716430641	0.894158188070962	0.908862611917554	no	no	no	no	no	no	no	no	CSF2R	Granulocyte-macrophage colony-stimulating factor receptor subunit alpha	1438	CSF2RA	seq.10438.19
61	-0.866638847249844	-1.5832660741166	-1.14146874985186	-1.13747482192288	0.000158335206912971	2.51775148022936e-09	2.39474068882296e-11	2.80579679897403e-11	0.0106944681113687	1.2522380316668e-06	5.24065052342016e-09	5.90404395661034e-09	yes	yes	yes	yes	yes	yes	yes	yes	Alpha-amylase 2B	Alpha-amylase 2B	280	AMY2B	seq.10439.57
62	0.554814515061914	0.999915106366055	0.724249410105764	0.744100027155575	0.0198892202472513	0.000172852745801006	3.73876592296447e-05	2.28798143243906e-05	0.346541159148764	0.0150107519409096	0.00161548491547278	0.00100947954974791	yes	yes	yes	yes	no	yes	yes	yes	ACAM:ECD	CXADR-like membrane protein:Extracellular domain	79827	CLMP	seq.10440.26
63	0.107363109670534	0.0730388497158737	0.0808039580757103	0.0995175371496821	0.665103207104945	0.79401753530081	0.648565419799761	0.576382387787112	0.955761929982196	0.999813716430641	0.945095526428164	0.948672696625539	no	no	no	no	no	no	no	no	PABP3	Polyadenylate-binding protein 3	5042	PABPC3	seq.10447.18
64	-0.134279527254864	0.0764481846706818	-0.0606780630804086	-0.0465484599419844	0.597473136233283	0.779223347937668	0.729621671452904	0.79086799984997	0.942584546680464	0.999813716430641	0.961406590683728	0.975504237937843	no	no	no	no	no	no	no	no	TMM46	Protein shisa-2 homolog	387914	SHISA2	seq.10449.31
65	0.0133646829154797	0.281910995438738	0.12371556447833	0.139188797796295	0.961951274027566	0.306801401159871	0.492839157008527	0.443947610609353	0.995065085097501	0.999813716430641	0.914724828202189	0.918193005525148	no	no	no	no	no	no	no	no	NUCB1	Nucleobindin-1	4924	NUCB1	seq.10451.11
66	-0.302429398697627	-0.226317775690392	-0.272289940468507	-0.252661508983113	0.205330435179587	0.417919493610368	0.113249722434222	0.141865476167512	0.893283258798945	0.999813716430641	0.650551346077314	0.742013403549197	no	no	no	no	no	no	no	no	CEA20	Carcinoembryonic antigen-related cell adhesion molecule 20	125931	CEACAM20	seq.10453.7
67	-0.00710009036526385	0.0409270894732983	0.002201860376615	0.014084594766309	0.975573737595023	0.883501822694176	0.989880937676987	0.935370250147891	0.995916522530633	0.999813716430641	0.99680445610727	0.99539728451709	no	no	no	no	no	no	no	no	DJC16	DnaJ homolog subfamily C member 16	23341	DNAJC16	seq.10454.99
68	-0.0867145602457726	-0.137863474922215	-0.107453233278375	-0.10893985912913	0.705864415826321	0.607074067686352	0.523752818764394	0.518053151112353	0.965548459181923	0.999813716430641	0.917377981004394	0.938016547886044	no	no	no	no	no	no	no	no	IL-31	Interleukin-31	386653	IL31	seq.10455.196
69	0.296292214741795	0.196903831918604	0.233295849289131	0.240916142775221	0.242649132606431	0.483987502457345	0.194656552048066	0.179906603330912	0.904392964045976	0.999813716430641	0.78007681678912	0.788663846133569	no	no	no	no	no	no	no	no	IL-18 Rb	Interleukin-18 receptor accessory protein	8807	IL18RAP	seq.10457.3
70	-0.490414646280182	-0.409435911370422	-0.450045977113051	-0.45491350931064	0.0262528541272664	0.12773664847204	0.00833423586861351	0.00769652528302843	0.40008179646316	0.999813716430641	0.143837868887017	0.131990069374853	yes	no	yes	yes	no	no	no	no	Chitotriosidase-1	Chitotriosidase-1	1118	CHIT1	seq.10460.1
71	-0.0601915095385488	0.353716060007548	0.120575955951017	0.124176329583061	0.80206831604109	0.170023175480057	0.477010869918781	0.464085732829368	0.972920847113835	0.999813716430641	0.910123605574628	0.929684353096858	no	no	no	no	no	no	no	no	INSL5	Insulin-like peptide INSL5	10022	INSL5	seq.10462.14
72	-0.317298957098066	-0.129941432424502	-0.233737657440955	-0.225436584624021	0.206779309911417	0.638870734694006	0.186657503702349	0.203455555282631	0.893283258798945	0.999813716430641	0.768186728366734	0.801949094345297	no	no	no	no	no	no	no	no	ANTR1	Anthrax toxin receptor 1	84168	ANTXR1	seq.10464.6
73	0.00512142209425647	0.24807546114203	0.0889815155780435	0.10341883930452	0.98337834686314	0.364255582947874	0.61172653330417	0.554905789939788	0.997358464368637	0.999813716430641	0.938518189486011	0.94482819229814	no	no	no	no	no	no	no	no	HVEM	Tumor necrosis factor receptor superfamily member 14	8764	TNFRSF14	seq.10472.53
74	-0.0847522399605592	0.100903655969878	0.00249716005756957	0.010126886279373	0.72580486070052	0.681722276346772	0.987876254884149	0.95085671543601	0.96596752403582	0.999813716430641	0.996641974427023	0.99539728451709	no	no	no	no	no	no	no	no	Trefoil factor 2	Trefoil factor 2	7032	TFF2	seq.10473.2
75	-0.658313099766921	-0.88118377187358	-0.691581340377008	-0.679371456847233	0.027335856512472	0.00242182800422816	0.000201843615030417	0.000263479661043498	0.410863931263006	0.108605090255183	0.00669264495655402	0.00805305712608366	yes	yes	yes	yes	no	no	yes	yes	MMP-10	Stromelysin-2	4319	MMP10	seq.10479.18
76	0.0713270964215888	0.147743183733768	0.110768394289156	0.104851396692084	0.763290362430209	0.571353860890885	0.515167409636949	0.538180907622526	0.969052447673137	0.999813716430641	0.917377981004394	0.940181102383026	no	no	no	no	no	no	no	no	CD59	CD59 glycoprotein	966	CD59	seq.10480.33
77	-0.0820645051821066	0.643191292754105	0.186506881767559	0.200595082540314	0.769661375603383	0.0243261326925259	0.292223066374475	0.262985008112532	0.970745096611383	0.528128063336545	0.843566625182998	0.849700111765821	no	yes	no	no	no	no	no	no	RPN1:CD	Dolichyl-diphosphooligosaccharide--protein glycosyltransferase subunit 1:Cytoplasmic domain	6184	RPN1	seq.10490.3
78	-0.109099079480455	0.0655165040100709	-0.0229603572009782	-0.0326835733411136	0.651996171211537	0.824202175067523	0.898007768331639	0.855920583871943	0.954560793016563	0.999813716430641	0.986377118238742	0.989381262278343	no	no	no	no	no	no	no	no	CaCC	Calcium-activated chloride channel regulator 1	1179	CLCA1	seq.10496.11
79	-0.246518804410227	-0.0518958263200663	-0.182481259031146	-0.166728262947201	0.31564763374664	0.848634699270175	0.306235475466913	0.350784389944566	0.912601256795664	0.999813716430641	0.849816152773378	0.901044532723503	no	no	no	no	no	no	no	no	T106A	Transmembrane protein 106A	113277	TMEM106A	seq.10499.1
80	-0.135228482630731	-0.584931315898706	-0.288754668865962	-0.279114951744563	0.562677376617906	0.0540451723034288	0.107373575376855	0.119460672762456	0.942584546680464	0.852107024991524	0.63852264226823	0.692851115873501	no	no	no	no	no	no	no	no	RNF43	E3 ubiquitin-protein ligase RNF43	54894	RNF43	seq.10505.12
81	-0.130156724976114	-0.0852247441571823	-0.101360144842265	-0.109031774699174	0.576213260576302	0.744232608533624	0.549054606114305	0.520520969519759	0.942584546680464	0.999813716430641	0.926593673416905	0.938016547886044	no	no	no	no	no	no	no	no	Collagen alpha-3(VI):isoform 3	Collagen alpha-3(VI) chain:isoform 3	1293	COL6A3	seq.10511.10
82	0.0254319087913122	0.24758979163361	0.11002736590201	0.121264483290654	0.919175629636844	0.355356625808764	0.525548021749769	0.483715431104931	0.98805597799981	0.999813716430641	0.917377981004394	0.929684353096858	no	no	no	no	no	no	no	no	IL3RB:ECD	Cytokine receptor common subunit beta:Extracellular domain	1439	CSF2RB	seq.10512.13
83	0.0631975837675662	-0.270037477622268	-0.0638786212825718	-0.0609260383572349	0.780042399882415	0.308725376197574	0.702933239210501	0.715729262044347	0.972920847113835	0.999813716430641	0.955754402153741	0.963917199487387	no	no	no	no	no	no	no	no	CSEN	Calsenilin	30818	KCNIP3	seq.10513.13
84	0.536404382754849	0.676391510445501	0.559628734440484	0.54432294584837	0.0604670483327609	0.0117616370239113	0.00187205173889761	0.00251350750382586	0.609086920751614	0.321739580789093	0.0432151690443411	0.052486257837524	no	yes	yes	yes	no	no	yes	no	PGD2 synthase	Prostaglandin-H2 D-isomerase	5730	PTGDS	seq.10514.5
85	-0.62240259723072	0.0121677991950565	-0.289829845441194	-0.279198500730792	0.0333127734505279	0.963414217844454	0.102754202314161	0.116748133668009	0.457413955255216	0.999813716430641	0.635218351255112	0.684067071673335	yes	no	no	no	no	no	no	no	MXRA8:ECD	Matrix-remodeling-associated protein 8:Extracellular domain	54587	MXRA8	seq.10521.10
86	-0.130818635657239	-0.323370613400225	-0.208872515596681	-0.199490061407482	0.602641313308242	0.244760179834838	0.243121506822356	0.265208407156022	0.942584546680464	0.999813716430641	0.814025559256492	0.851499527905279	no	no	no	no	no	no	no	no	DPEP1	Dipeptidase 1	1800	DPEP1	seq.10528.2
87	-0.31759412655877	0.194426534282706	-0.0861364257895466	-0.084278069328298	0.264474545428565	0.491708747508349	0.629810042851133	0.637629313364885	0.910102491939398	0.999813716430641	0.943472960551553	0.953506421159728	no	no	no	no	no	no	no	no	PSB6	Proteasome subunit beta type-6	5694	PSMB6	seq.10530.8
88	0.0381566981462784	0.166312680586563	0.0667935184991229	0.0867274112670928	0.878927825966321	0.559767024292392	0.710626561422622	0.630399741028728	0.979750231430673	0.999813716430641	0.955754402153741	0.952701950596364	no	no	no	no	no	no	no	no	RASN	GTPase NRas	4893	NRAS	seq.10531.18
89	-0.00064661286159223	0.0949449746289796	0.0199364675370083	0.0456249140135146	0.997856989509471	0.726235840263356	0.907057477365506	0.790223127920251	0.999412461711813	0.999813716430641	0.986377118238742	0.975504237937843	no	no	no	no	no	no	no	no	PARP:BRCT domain	Poly [ADP-ribose] polymerase 1:BRCA1 C-terminal:BRCA1 C-terminus domian	142	PARP1	seq.10534.40
90	-0.50606939294332	0.0427633069815665	-0.275594176168773	-0.271565313604869	0.0278265066010508	0.867922535511076	0.0990481880837345	0.103621218772593	0.416287974395381	0.999813716430641	0.62475113532804	0.658102838860066	yes	no	no	no	no	no	no	no	CX6A2	Cytochrome c oxidase subunit 6A2, mitochondrial	1339	COX6A2	seq.10535.25
91	-0.443035551552642	-0.081853433106415	-0.256186051563042	-0.244326037486397	0.0891522313387673	0.763900861860983	0.145101687306515	0.165533922516449	0.731415889268001	0.999813716430641	0.718939921922537	0.765525075326157	no	no	no	no	no	no	no	no	C99L2	CD99 antigen-like protein 2	83692	CD99L2	seq.10539.30
92	-0.0644871934093074	-0.207171202982265	-0.128268920900239	-0.112868937130053	0.805522246737759	0.454605327625265	0.46851296431326	0.523221750441407	0.972920847113835	0.999813716430641	0.906591052698817	0.938016547886044	no	no	no	no	no	no	no	no	BMP RIB	Bone morphogenetic protein receptor type-1B	658	BMPR1B	seq.10550.37
93	0.356806497194352	-0.478382256729984	0.0411953706138198	0.0554015247522484	0.0961309083244869	0.0604185720588661	0.801271540308657	0.734975488382842	0.753453376594143	0.900631088506336	0.97129759325225	0.966953052929758	no	no	no	no	no	no	no	no	LAT	Linker for activation of T-cells family member 1	27040	LAT	seq.10551.7
94	-0.365061735549849	-0.102029310452608	-0.218330987467386	-0.216264756638618	0.151177703164584	0.700444442438023	0.206687904338141	0.212672145585125	0.860658911564454	0.999813716430641	0.78472555491601	0.812884726797319	no	no	no	no	no	no	no	no	NKG2F	NKG2-F type II integral membrane protein	8302	KLRC4	seq.10552.88
95	-0.282729569817123	0.0526983584485438	-0.130642743507612	-0.138539804323154	0.237267983837743	0.850481598118498	0.459050162833028	0.435042090334948	0.902719227273148	0.999813716430641	0.904471527588545	0.918193005525148	no	no	no	no	no	no	no	no	TOIP2	Torsin-1A-interacting protein 2	163590	TOR1AIP2	seq.10553.8
96	0.955658875707267	0.791062632291955	0.850631843668023	0.867703526330623	0.000113229001263476	0.00728757555655965	4.33984140417419e-06	2.80039025655679e-06	0.00872501219595039	0.228078443628361	0.000285622529829984	0.00019393588726104	yes	yes	yes	yes	yes	no	yes	yes	PCDH9	Protocadherin-9	5101	PCDH9	seq.10558.26
97	0.0261527656710473	-0.161206347380047	-0.057426755928502	-0.0416542913298323	0.92191473390428	0.569438848145817	0.752419181650241	0.81894934728224	0.988611219360848	0.999813716430641	0.966278181794715	0.983422273700864	no	no	no	no	no	no	no	no	PGRP-I-alpha	Peptidoglycan recognition protein 3	114771	PGLYRP3	seq.10561.5
98	-0.263376132888339	-0.0604975600079624	-0.174088468444658	-0.161316934479827	0.289318121570869	0.825588897639591	0.313122555930005	0.350740003894278	0.912601256795664	0.999813716430641	0.853866719952958	0.901044532723503	no	no	no	no	no	no	no	no	LYSM3	LysM and putative peptidoglycan-binding domain-containing protein 3	116068	LYSMD3	seq.10563.13
99	-1.30921118519702	-1.19811732173607	-1.18758649970051	-1.19383964325015	1.47266792121587e-07	3.14973350531569e-05	1.95682419421594e-11	1.6585613013921e-11	3.22278647878881e-05	0.00453478737041635	4.65468920285017e-09	3.78082869996507e-09	yes	yes	yes	yes	yes	yes	yes	yes	SLIK3	SLIT and NTRK-like protein 3	22865	SLITRK3	seq.10565.19
100	-0.248095070670091	0.0322535610034393	-0.0961733991321244	-0.0913592106339196	0.37734939198241	0.905629043835342	0.58900159886796	0.608705348303797	0.9264950082788	0.999813716430641	0.932657226832043	0.950239005375087	no	no	no	no	no	no	no	no	MFAP2	Microfibrillar-associated protein 2	4237	MFAP2	seq.10569.28
101	0.0375905668160734	-0.133706884687806	-0.0283199851138206	-0.0238957041027506	0.879670707079012	0.601768613565531	0.865412821673885	0.886214843577437	0.980035206726448	0.999813716430641	0.982942592000186	0.99256565990102	no	no	no	no	no	no	no	no	MGAT1	Alpha-1,3-mannosyl-glycoprotein 2-beta-N-acetylglucosaminyltransferase	4245	MGAT1	seq.10571.14
102	-0.648142528682554	0.0775680373489703	-0.329432437285879	-0.352840338830895	0.00350752031446666	0.759181929806021	0.0479297637121411	0.0346579449849551	0.104861440658181	0.999813716430641	0.438043940134674	0.353756748158003	yes	no	yes	yes	no	no	no	no	b2-Microglobulin	Beta-2-microglobulin	567	B2M	seq.10574.10
103	-0.145194501754805	-0.0493435383344518	-0.0905582540754177	-0.0745482033315524	0.574645342309345	0.861637035354961	0.61252623166253	0.678388536164735	0.942584546680464	0.999813716430641	0.938955173277025	0.960908573016952	no	no	no	no	no	no	no	no	PUF60	Poly(U)-binding-splicing factor PUF60	22827	PUF60	seq.10575.31
104	-0.0477583915577656	0.35377255435439	0.128009590688561	0.13704314933257	0.860877689206243	0.18075305305814	0.468579283578328	0.438167497796755	0.978359538162211	0.999813716430641	0.906591052698817	0.918193005525148	no	no	no	no	no	no	no	no	PXDC2:ECD	Plexin domain-containing protein 2:Extracellular domain	84898	PLXDC2	seq.10576.7
105	-0.170281362335897	-0.190135580743035	-0.168616363057801	-0.160073719766899	0.47302754126759	0.470235207373311	0.323006171642353	0.347678394859358	0.940955205192032	0.999813716430641	0.861148929684527	0.901044532723503	no	no	no	no	no	no	no	no	SFTA2	Surfactant-associated protein 2	389376	SFTA2	seq.10580.14
106	0.202101883042935	0.139169880165036	0.164232041506865	0.181545949400821	0.375763712186413	0.589396410557481	0.320052290463883	0.272146444732494	0.9264950082788	0.999813716430641	0.860022633166948	0.857375056350399	no	no	no	no	no	no	no	no	TM108	Transmembrane protein 108	66000	TMEM108	seq.10583.1
107	0.320125325530789	0.313571648572637	0.306110098336193	0.315049665185557	0.185460045417855	0.23298073546465	0.0762602624696628	0.0684192322786343	0.890146632689323	0.999813716430641	0.55927599996183	0.531571179514429	no	no	no	no	no	no	no	no	NDUS4	NADH dehydrogenase [ubiquinone] iron-sulfur protein 4, mitochondrial	4724	NDUFS4	seq.10584.7
108	-0.221736385493283	-0.272280251790973	-0.232531872673097	-0.228676357917933	0.369694826320401	0.295709177841782	0.171782871030097	0.178375918297651	0.9264950082788	0.999813716430641	0.754399722611333	0.786684471301046	no	no	no	no	no	no	no	no	SIAT9	Lactosylceramide alpha-2,3-sialyltransferase	8869	ST3GAL5	seq.10588.39
109	0.0992389532501749	-0.426857780092937	-0.0774295073404402	-0.0601413731209235	0.655799363635558	0.146163727958142	0.655102838741609	0.729086782836547	0.955761929982196	0.999813716430641	0.945095526428164	0.963917199487387	no	no	no	no	no	no	no	no	RET1L	Retinoic acid early transcript 1L protein	154064	RAET1L	seq.10589.7
110	0.230697565277618	0.198226340973355	0.214996232217037	0.212561381795513	0.370803251901034	0.471336856302184	0.224194606430115	0.229763660060853	0.9264950082788	0.999813716430641	0.798547325377058	0.824542381444149	no	no	no	no	no	no	no	no	APMAP	Adipocyte plasma membrane-associated protein	57136	APMAP	seq.10605.22
111	-0.251179124115174	0.104706424297372	-0.154545603729639	-0.138320197240633	0.276467212088841	0.730593344200423	0.397557362856251	0.452067451880645	0.912601256795664	0.999813716430641	0.884011829232696	0.921140048133709	no	no	no	no	no	no	no	no	TOIP1:Perinuclear	Torsin-1A-interacting protein 1:Perinuclear domain	26092	TOR1AIP1	seq.10606.34
112	0.0282839635376802	0.129662322759238	0.0509731501217835	0.0622947217746522	0.907524616094805	0.638158679253977	0.763378400492116	0.713897521506083	0.98697459243924	0.999813716430641	0.969044821792562	0.96342706960034	no	no	no	no	no	no	no	no	HIS1	Histatin-1	3346	HTN1	seq.10608.9
113	-0.168708236924457	0.446531191648798	0.0747755707866294	0.100276947847433	0.521166775904512	0.105575948906598	0.678860396146267	0.581369618471234	0.941885620421614	0.999813716430641	0.952616309269389	0.949511983821631	no	no	no	no	no	no	no	no	PLOD3	Procollagen-lysine,2-oxoglutarate 5-dioxygenase 3	8985	PLOD3	seq.10612.18
114	0.652581265734069	0.65317728947716	0.616865438131264	0.637518322010263	0.0134282090990975	0.0242707992702372	0.000909100845601116	0.000633593425512012	0.274653652481749	0.528128063336545	0.0229202337616761	0.0164283868766645	yes	yes	yes	yes	no	no	yes	yes	CASC4	Protein CASC4	113201	GOLM2	seq.10613.33
115	-0.0984797808694252	0.417040113517996	0.0473204939935726	0.0703355667973646	0.67020609910505	0.124171495820523	0.780509314221048	0.681369640385314	0.956920275169108	0.999813716430641	0.97129759325225	0.961013999110094	no	no	no	no	no	no	no	no	megalin	Low-density lipoprotein receptor-related protein 2	4036	LRP2	seq.10618.190
116	-0.398819222810995	0.0285752522982892	-0.234460991511065	-0.222707688424656	0.0802173622786472	0.918908871903518	0.191616646558182	0.216066356761227	0.699950859691354	0.999813716430641	0.774317084938635	0.819195452419039	no	no	no	no	no	no	no	no	PSP-94	Beta-microseminoprotein	4477	MSMB	seq.10620.21
117	0.246650700041787	0.134787068925583	0.175169768549017	0.192804225414338	0.342080179930171	0.632918442832888	0.326013681835691	0.279283319670186	0.920208577243196	0.999813716430641	0.862485905862218	0.858462183479074	no	no	no	no	no	no	no	no	MUC1:region 1	Mucin-1:region 1	4582	MUC1	seq.10623.19
118	0.0160032943780435	-0.083301806831908	-0.0274834217290714	-0.0135490439661744	0.949943000833904	0.760772906882951	0.87662706944163	0.939123964559257	0.992234246433508	0.999813716430641	0.983447932188638	0.99539728451709	no	no	no	no	no	no	no	no	ISK13	Serine protease inhibitor Kazal-type 13	153218	SPINK13	seq.10624.45
119	-0.435093247984603	0.0147226309400561	-0.232186663854663	-0.215053920590818	0.0900757273536129	0.955294097852567	0.182140509696226	0.217281238217472	0.732559524046075	0.999813716430641	0.763594428006169	0.819402813141891	no	no	no	no	no	no	no	no	APLP2	Amyloid-like protein 2	334	APLP2	seq.10627.87
120	-0.194505627352649	-0.233034378587139	-0.210838109948405	-0.19597003738097	0.408437708723501	0.424212714884227	0.236622763161318	0.271185435500046	0.930944375438853	0.999813716430641	0.810773549870185	0.857375056350399	no	no	no	no	no	no	no	no	HTAI2	Oxidoreductase HTATIP2	10553	HTATIP2	seq.10630.5
121	0.174558804708676	0.444785990077385	0.28324144101259	0.275139493238333	0.480457091144981	0.101994845024161	0.105177719313749	0.116981572419209	0.940955205192032	0.999813716430641	0.637211381597957	0.684498591128869	no	no	no	no	no	no	no	no	TINF2	TERF1-interacting nuclear factor 2	26277	TINF2	seq.10638.1
122	0.0549936319018827	0.117616380372396	0.0781176918551931	0.0935762462987133	0.83137483221865	0.658533533234029	0.653779197902204	0.590878085677983	0.975679415191577	0.999813716430641	0.945095526428164	0.950239005375087	no	no	no	no	no	no	no	no	NOE3:C-term	Noelin-3:Isoform 2, C-term	118427	OLFM3	seq.10643.16
123	0.0495096531403997	0.11231570648748	0.0793150141117446	0.083668205069607	0.848656549893642	0.658333449496919	0.63879387408831	0.620171597132481	0.978359538162211	0.999813716430641	0.944551698685714	0.950570232606218	no	no	no	no	no	no	no	no	INSI1	Insulin-induced gene 1 protein	3638	INSIG1	seq.10663.42
124	-0.239163953376101	0.0252140929123738	-0.114994651081435	-0.108331636160892	0.360241031600436	0.926016320502891	0.512807193278568	0.537918280105914	0.920912435767578	0.999813716430641	0.917377981004394	0.940181102383026	no	no	no	no	no	no	no	no	CA185	Uncharacterized protein C1orf185	284546	C1orf185	seq.10667.78
125	-0.0636111012969813	0.0936851798685845	-0.0472898952408688	-0.0114506753870505	0.781705016494101	0.743793891839695	0.791282004900784	0.949611301711834	0.972920847113835	0.999813716430641	0.97129759325225	0.99539728451709	no	no	no	no	no	no	no	no	STX4	Syntaxin-4	6810	STX4	seq.10668.5
126	-0.0838330290842215	-0.576469628087223	-0.265072337927287	-0.264527510832138	0.724999647289223	0.0320155582200062	0.125931490630144	0.127165682285485	0.965548459181923	0.626695363935485	0.684181911854537	0.705601874020173	no	yes	no	no	no	no	no	no	SP-B	Pulmonary surfactant-associated protein B	6439	SFTPB	seq.10672.75
127	0.0332168338919604	-0.327304449098521	-0.121772486031073	-0.111469768415069	0.891823994978784	0.187778185337463	0.460228434321399	0.49907490289974	0.98297763675328	0.999813716430641	0.904471527588545	0.93487979708451	no	no	no	no	no	no	no	no	KLRG2:C-term	Killer cell lectin-like receptor subfamily G member 2:C-term	346689	KLRG2	seq.10693.43
128	-0.452895534075446	0.0940212476087049	-0.205236276428451	-0.210304209350084	0.0546128058772971	0.727841339941075	0.233303899215006	0.223381711056015	0.580219267366399	0.999813716430641	0.805811636745768	0.819402813141891	no	no	no	no	no	no	no	no	WF10B	Protein WFDC10B	280664	WFDC10B	seq.10695.12
129	0.58729471253293	0.731275737310622	0.612110609144011	0.619614013764118	0.0224236578004463	0.00628095804318944	0.000393717652792762	0.000359785705877037	0.370187432858158	0.208261342147209	0.0116434015050227	0.0105827290153401	yes	yes	yes	yes	no	no	yes	yes	LRP1	Prolow-density lipoprotein receptor-related protein 1	4035	LRP1	seq.10699.52
130	-0.239752597594371	0.292218426618503	0.00332633137249569	-0.00235946508514624	0.304157999055152	0.243988598442375	0.984351714147761	0.988887524222426	0.912601256795664	0.999813716430641	0.996641974427023	0.997126843286866	no	no	no	no	no	no	no	no	IGS11:CD	Immunoglobulin superfamily member 11:Cytoplasmic domain	152404	IGSF11	seq.10700.10
131	-0.202757170663002	0.389761969000696	0.0624545352223179	0.0652257724567404	0.452276417398664	0.127944519807306	0.714203192439062	0.703019158471052	0.938331542742094	0.999813716430641	0.956291156591803	0.96342706960034	no	no	no	no	no	no	no	no	COSA1	Collagen alpha-1(XXVIII) chain	340267	COL28A1	seq.10702.1
132	-0.271357942958109	-0.249657143935679	-0.240106582092177	-0.249737707530154	0.263648107988064	0.341296783655332	0.15972275552712	0.144193630835726	0.910102491939398	0.999813716430641	0.747666423894706	0.744229579530429	no	no	no	no	no	no	no	no	LRMP	Lymphoid-restricted membrane protein	4033	IRAG2	seq.10704.91
133	-0.0941654685328827	-0.115750743262652	-0.100548500921457	-0.081850610239231	0.699242705269512	0.651474863455997	0.552682621422995	0.629910750950053	0.963980482239165	0.999813716430641	0.927874611736955	0.952701950596364	no	no	no	no	no	no	no	no	SIA7C	Alpha-N-acetylgalactosaminide alpha-2,6-sialyltransferase 3	256435	ST6GALNAC3	seq.10705.14
134	-0.240231124322844	-0.439950818146352	-0.304895828875474	-0.294424244892144	0.313700216201665	0.114376384848356	0.0761676362428231	0.0870770742171842	0.912601256795664	0.999813716430641	0.55927599996183	0.607315363956899	no	no	no	no	no	no	no	no	GON2	Progonadoliberin-2	2797	GNRH2	seq.10708.3
135	-0.0701344004790356	-0.0919511981399188	-0.0813904996964674	-0.0696489938742001	0.780159484031115	0.735894251019698	0.638143726808697	0.687786865273926	0.972920847113835	0.999813716430641	0.944551698685714	0.962012830589855	no	no	no	no	no	no	no	no	ZPBP2	Zona pellucida-binding protein 2	124626	ZPBP2	seq.10710.23
136	0.334829551379493	-0.0793557297903814	0.162169660538144	0.16576081336999	0.157031986532147	0.764161594707595	0.349605842597656	0.340814468508816	0.867138397163004	0.999813716430641	0.87061333892027	0.899062357361182	no	no	no	no	no	no	no	no	PSMD5	26S proteasome non-ATPase regulatory subunit 5	5711	PSMD5	seq.10716.35
137	0.431515366862785	0.0599193299670736	0.270634954826864	0.260507868010842	0.13739088722939	0.859808260731527	0.182991601563898	0.20110141354726	0.835085204165308	0.999813716430641	0.764818221662403	0.796716084942517	no	no	no	no	no	no	no	no	HSP 70	Heat shock 70 kDa protein 1A	3303	HSPA1A	seq.10721.76
138	-0.372393123816506	-0.0902484307920696	-0.283438325555798	-0.262748959223912	0.0999794178154746	0.753051412584002	0.105522484322381	0.134264490305508	0.761820884217913	0.999813716430641	0.637211381597957	0.72450365447793	no	no	no	no	no	no	no	no	Serpin B1	Leukocyte elastase inhibitor	1992	SERPINB1	seq.10737.96
139	0.0614970523014611	-0.218322800421588	-0.0520300327563867	-0.0506195934108338	0.797896750574523	0.429303068284319	0.768746669036002	0.775327204068638	0.972920847113835	0.999813716430641	0.969563520562808	0.973673978360885	no	no	no	no	no	no	no	no	CSF-1	Macrophage colony-stimulating factor 1	1435	CSF1	seq.10741.22
140	-0.570875682557712	-0.693297313465356	-0.567919244698751	-0.560559917992635	0.0337633347859853	0.0114298909515736	0.00123486054438572	0.00144358334380674	0.459429928351825	0.319045578551321	0.0300263201703746	0.0336078488253902	yes	yes	yes	yes	no	no	yes	yes	SLIK1	SLIT and NTRK-like protein 1	114798	SLITRK1	seq.10743.13
141	-0.152952922316567	0.143034757877344	-0.0224400092414275	-0.0182283961768363	0.563756975365911	0.610249074267347	0.901726994319177	0.920073119086847	0.942584546680464	0.999813716430641	0.986377118238742	0.99539728451709	no	no	no	no	no	no	no	no	DKK3	Dickkopf-related protein 3	27122	DKK3	seq.10746.24
142	0.275246248830938	-0.16605155752645	0.0525620386719804	0.0731117931508345	0.309953847828117	0.545614205802604	0.767611963858395	0.682372578573162	0.912601256795664	0.999813716430641	0.969563520562808	0.961437130407873	no	no	no	no	no	no	no	no	PCDB2	Protocadherin beta-2	56133	PCDHB2	seq.10748.216
143	0.389684569598937	0.102583339302663	0.253050751634452	0.261455232081709	0.130450941875808	0.728881263685819	0.168823424343172	0.156002326891654	0.834267621241309	0.999813716430641	0.752229734603493	0.754631945556355	no	no	no	no	no	no	no	no	HSP 70	Heat shock 70 kDa protein 1A	3303	HSPA1A	seq.10749.18
144	-0.124842015520602	0.396876276983623	0.120091421929649	0.104221611653535	0.621421460303151	0.157451834935573	0.49878030810372	0.558670963733297	0.948255531554493	0.999813716430641	0.915406596992771	0.946181422236022	no	no	no	no	no	no	no	no	CDYL2	Chromodomain Y-like protein 2	124359	CDYL2	seq.10752.8
145	0.142646048509998	-0.350239474540695	-0.0328272539341219	-0.0286352235141439	0.50468257694572	0.185296754585463	0.843878004507891	0.863486412122483	0.941357728371453	0.999813716430641	0.980945302187984	0.989698548871749	no	no	no	no	no	no	no	no	ADAM7	Disintegrin and metalloproteinase domain-containing protein 7	8756	ADAM7	seq.10753.31
146	0.146288753159841	0.131450418961756	0.125151550556731	0.142427519776272	0.588018314277255	0.66519385682559	0.503167405205464	0.4468455191245	0.942584546680464	0.999813716430641	0.917377981004394	0.918457145288509	no	no	no	no	no	no	no	no	Prokineticin-2	Prokineticin-2	60675	PROK2	seq.10754.113
147	0.537358514446773	0.368284883819669	0.452051503721861	0.485039946131068	0.022439977509402	0.163879150012829	0.00917254501853941	0.00596967779008498	0.370187432858158	0.999813716430641	0.153935563792727	0.107082318654279	yes	no	yes	yes	no	no	no	no	KERA	Keratocan	11081	KERA	seq.10758.2
148	-0.0257523877705352	0.294386546348352	0.0839321846232637	0.09736137523611	0.916518399479834	0.286545759460082	0.632980529569692	0.579592888026619	0.98805597799981	0.999813716430641	0.943472960551553	0.949392806163016	no	no	no	no	no	no	no	no	TMED2	Transmembrane emp24 domain-containing protein 2	10959	TMED2	seq.10761.5
149	0.657089114449981	0.504861976315574	0.581687690530471	0.585437726595631	0.00633318378137881	0.0591714008756333	0.000728619527745036	0.000728319795587996	0.161157434734528	0.899240928307194	0.0193508613412286	0.0184473963039904	yes	no	yes	yes	no	no	yes	yes	KLRG2:N-term	Killer cell lectin-like receptor subfamily G member 2:N-term	346689	KLRG2	seq.10762.2
150	-0.205443284940682	-0.0988094090861143	-0.132484838470559	-0.137407277483114	0.427220666268973	0.712725518269508	0.452052332055793	0.436602850953996	0.933827541081788	0.999813716430641	0.901379927319136	0.918193005525148	no	no	no	no	no	no	no	no	GPR64	G-protein coupled receptor 64	10149	ADGRG2	seq.10767.52
151	0.321046872891385	0.325058260378282	0.321189939052018	0.318664545695815	0.178730212851249	0.209857420687721	0.062490020558669	0.06451434525941	0.881779191657834	0.999813716430641	0.506493188854041	0.515362771181829	no	no	no	no	no	no	no	no	CLC4G	C-type lectin domain family 4 member G	339390	CLEC4G	seq.10781.19
152	0.524538497071534	-0.240652449571935	0.218457525127035	0.212270544446537	0.0230288828860794	0.372207246665618	0.205762531386075	0.218382653212374	0.375717232844058	0.999813716430641	0.78457694358142	0.819402813141891	yes	no	no	no	no	no	no	no	LRC52	Leucine-rich repeat-containing protein 52	440699	LRRC52	seq.10785.8
153	0.336067883161656	0.176823575655414	0.259389353424337	0.273025022316436	0.200007681944277	0.520492838615092	0.154990385194525	0.134412577096527	0.893283258798945	0.999813716430641	0.738524498095879	0.72450365447793	no	no	no	no	no	no	no	no	CLM2	CMRF35-like molecule 2	342510	CD300E	seq.10798.4
154	0.208911586137292	-0.261108228944966	0.00152225148730226	0.0200876444974966	0.420423260075295	0.349945370949012	0.993185055650541	0.911182319750339	0.933598841074912	0.999813716430641	0.998477662525563	0.99539728451709	no	no	no	no	no	no	no	no	Collagen-binding protein	Serpin H1	871	SERPINH1	seq.10800.15
155	-0.606109207513579	0.969770594988193	-0.0267968472028748	-0.0474059893711587	0.0190190203061452	0.00443046242290213	0.891493347895727	0.809475005392505	0.336741294805567	0.166881120897077	0.98549927052666	0.978207618785612	yes	yes	no	no	no	no	no	no	Ephrin-A2	Ephrin-A2	1943	EFNA2	seq.10801.11
156	0.33118796291781	0.130802273448308	0.229759793430227	0.240400921130661	0.213054656756879	0.665008902972457	0.216856225799046	0.197681646667458	0.894429592602658	0.999813716430641	0.794123434636265	0.796716084942517	no	no	no	no	no	no	no	no	HSP 70	Heat shock 70 kDa protein 1A	3303	HSPA1A	seq.10803.22
157	0.087269040054459	0.109117775293973	0.0897218416542724	0.0958520163974997	0.747394428383694	0.688994063797075	0.609250795476406	0.584439264700635	0.969052447673137	0.999813716430641	0.937073887231691	0.949511983821631	no	no	no	no	no	no	no	no	KLRB1	Killer cell lectin-like receptor subfamily B member 1	3820	KLRB1	seq.10809.14
158	-0.259102033073975	-0.0146361664464657	-0.16072734638652	-0.153896202849561	0.261563369189657	0.956273795451294	0.344703231170236	0.365337645528936	0.910102491939398	0.999813716430641	0.868139925432278	0.901044532723503	no	no	no	no	no	no	no	no	CD1A	T-cell surface glycoprotein CD1a	909	CD1A	seq.10814.7
159	0.0251286450528238	0.206179486958903	0.0994030013131031	0.0988412398319565	0.92361204309435	0.453319641681244	0.572183849602337	0.576929182513246	0.988611219360848	0.999813716430641	0.92992442738467	0.94871642847309	no	no	no	no	no	no	no	no	HABP4	Intracellular hyaluronan-binding protein 4	22927	HABP4	seq.10815.2
160	-0.244309400175737	-0.0127038382610062	-0.146095093496307	-0.143609368106559	0.268015556331166	0.959571464788486	0.377993706805961	0.385702266150707	0.910102491939398	0.999813716430641	0.874322715984059	0.905206024604887	no	no	no	no	no	no	no	no	PILRA isoform FDF03-M14	Paired immunoglobulin-like type 2 receptor alpha isoform FDF03-M14	29992	PILRA	seq.10816.150
161	-0.602898438283347	-0.0623390127556545	-0.362288272009443	-0.352817872264347	0.0153548460541394	0.818704995618141	0.0427763698199694	0.0492928188517607	0.303272067733563	0.999813716430641	0.406933497808858	0.442382554869873	yes	no	yes	yes	no	no	no	no	ASM	Sphingomyelin phosphodiesterase	6609	SMPD1	seq.10818.36
162	-0.0917704096514579	0.143311544195566	0.0352419069814467	0.0204660797652105	0.734621935747465	0.618709880150136	0.848075603288669	0.912117645305641	0.9674989151267	0.999813716430641	0.980945302187984	0.99539728451709	no	no	no	no	no	no	no	no	VSI10	V-set and immunoglobulin domain-containing protein 10	54621	VSIG10	seq.10825.12
163	-0.0385345463098448	-0.215435385091289	-0.108725252952376	-0.115217935699404	0.877309359661363	0.410215169571765	0.523755059469631	0.501994468312998	0.979104412951754	0.999813716430641	0.917377981004394	0.936215876656353	no	no	no	no	no	no	no	no	LIGO3	Leucine-rich repeat and immunoglobulin-like domain-containing nogo receptor-interacting protein 3	645191	LINGO3	seq.10827.67
164	-0.3601307267108	-0.1838207979746	-0.269884806813468	-0.25917748131725	0.154681125137463	0.496888094701047	0.119394931295966	0.13563009112039	0.867138397163004	0.999813716430641	0.667903547157701	0.728196495112518	no	no	no	no	no	no	no	no	K0494:N-term	EF-hand calcium-binding domain-containing protein 14:N-term	9813	EFCAB14	seq.10830.5
165	-0.304457684113787	-0.324756707438696	-0.312934712965229	-0.295224862757544	0.230928411389666	0.252474288071923	0.0832289142166066	0.103041728873859	0.900001302090187	0.999813716430641	0.587160653912175	0.657041140639721	no	no	no	no	no	no	no	no	B4GT6	Beta-1,4-galactosyltransferase 6	9331	B4GALT6	seq.10832.24
166	-0.259333715341926	-0.259996949132126	-0.242546891706109	-0.228220746654674	0.332283988265706	0.329065382999621	0.167300540196023	0.194548195300983	0.917719086778703	0.999813716430641	0.752229734603493	0.796716084942517	no	no	no	no	no	no	no	no	HHIP	Hedgehog-interacting protein	64399	HHIP	seq.10833.64
167	-0.157471655924064	0.272472770898291	0.0427629480597075	0.0347931334594079	0.516503979731215	0.300599482451428	0.800774043173209	0.837154217186586	0.941885620421614	0.999813716430641	0.97129759325225	0.988957832509989	no	no	no	no	no	no	no	no	A4GCT	Alpha-1,4-N-acetylglucosaminyltransferase	51146	A4GNT	seq.10835.25
168	-0.277187670370981	-0.194991748052133	-0.233349006480779	-0.223308766547092	0.259360124220589	0.477402385010511	0.181784212554326	0.201108556626872	0.910102491939398	0.999813716430641	0.763054853076398	0.796716084942517	no	no	no	no	no	no	no	no	GCNT4	Beta-1,3-galactosyl-O-glycosyl-glycoprotein beta-1,6-N-acetylglucosaminyltransferase 4	51301	GCNT4	seq.10842.7
169	-0.271334257297419	-0.0456290280675551	-0.176662588539374	-0.165902047657541	0.2723874618387	0.86581840823753	0.309845334454685	0.34037799942193	0.910102491939398	0.999813716430641	0.852269394068166	0.899062357361182	no	no	no	no	no	no	no	no	SIG15	Sialic acid-binding Ig-like lectin 15	284266	SIGLEC15	seq.10847.1
170	-0.299936153038665	0.0497021598801587	-0.143233234107682	-0.130030329874944	0.240978065073487	0.854997774946187	0.410605604445968	0.456679336759383	0.904392964045976	0.999813716430641	0.888806697969768	0.925367648670587	no	no	no	no	no	no	no	no	BTNL3	Butyrophilin-like protein 3	10917	BTNL3	seq.10848.137
171	0.0679628371249319	-0.308569636937419	-0.0944177366837687	-0.0872814416789919	0.789295939711138	0.258165003585834	0.591770961271942	0.619660542948854	0.972920847113835	0.999813716430641	0.932657226832043	0.950570232606218	no	no	no	no	no	no	no	no	IL27B	Interleukin-27 subunit beta	10148	EBI3	seq.10851.77
172	0.0253175349160517	0.0193749163644121	-0.00260294008569595	0.00922864308492324	0.911522296707116	0.942000950423008	0.98788664756601	0.957153997426365	0.98805597799981	0.999813716430641	0.996641974427023	0.99539728451709	no	no	no	no	no	no	no	no	HNRDL	Heterogeneous nuclear ribonucleoprotein D-like	9987	HNRNPDL	seq.10852.114
173	-0.319616175096154	0.149267237122678	-0.141634684701573	-0.130870664793844	0.144902268977503	0.564442378930663	0.396422779344365	0.432742257488281	0.84516024901484	0.999813716430641	0.883271974801208	0.918193005525148	no	no	no	no	no	no	no	no	PLXB2	Plexin-B2	23654	PLXNB2	seq.10855.55
174	0.0688750041537507	0.166708775503392	0.106837106845652	0.11300007537751	0.777292223580431	0.514699300475686	0.529737382362288	0.506212599543599	0.972564430201407	0.999813716430641	0.917377981004394	0.936215876656353	no	no	no	no	no	no	no	no	P4R3A	Serine/threonine-protein phosphatase 4 regulatory subunit 3A	55671	PPP4R3A	seq.10866.60
175	0.0458623118744727	0.223171862468036	0.069722126919493	0.101360581655356	0.849592981711154	0.459541891302656	0.700147578138467	0.578711129562053	0.978359538162211	0.999813716430641	0.95502889507904	0.949367181633003	no	no	no	no	no	no	no	no	Spastin:MIT	Spastin:Microtubule interacting and trafficking domain	6683	SPAST	seq.10870.32
176	-0.217568089164677	-0.472140592350082	-0.304942760077122	-0.302762333289914	0.398488093051049	0.0720692481636224	0.0833894768944909	0.0860921902380236	0.930594328710487	0.965276875304798	0.587160653912175	0.603109661297032	no	no	no	no	no	no	no	no	BRAT1	BRCA1-associated ATM activator 1	221927	BRAT1	seq.10876.300
177	-0.272779292663972	0.0086475067461137	-0.179263648450404	-0.164187364743917	0.255106226230079	0.974267859790452	0.292084015294945	0.338776022148012	0.907886846098529	0.999813716430641	0.843566625182998	0.899062357361182	no	no	no	no	no	no	no	no	F163B	Protein FAM163B	642968	FAM163B	seq.10880.38
178	0.0461839229273472	-0.0804721095852929	-0.00933480213755642	0.00550778701604247	0.855596962603563	0.775582025931592	0.958652048210643	0.975586824593003	0.978359538162211	0.999813716430641	0.99644273420016	0.99539728451709	no	no	no	no	no	no	no	no	Desmocollin-1	Desmocollin-1	1823	DSC1	seq.10882.12
179	0.0709359175993584	0.201873904497317	0.11741018777275	0.118172925140139	0.755897369461919	0.471894429319331	0.506147802075741	0.508047317906339	0.969052447673137	0.999813716430641	0.917377981004394	0.936215876656353	no	no	no	no	no	no	no	no	CF089	Bombesin receptor-activated protein C6orf89	221477	C6orf89	seq.10885.36
180	0.0592509132591436	-0.0406817294621749	0.0470672685146928	0.0317788679445532	0.809885103388567	0.888795230117311	0.79444909284426	0.861550493080637	0.973388819932638	0.999813716430641	0.97129759325225	0.989684472605045	no	no	no	no	no	no	no	no	MRAP2	Melanocortin-2 receptor accessory protein 2	112609	MRAP2	seq.10889.2
181	-0.0936018220262842	-0.155290144338463	-0.124143343848474	-0.105937779447428	0.714079255583456	0.56775201263082	0.471858752126669	0.539415496725288	0.965548459181923	0.999813716430641	0.907036177714077	0.940181102383026	no	no	no	no	no	no	no	no	LCTL	Lactase-like protein	197021	LCTL	seq.10890.135
182	0.0548932318633924	0.0619665766371316	0.0484202149786738	0.071233166336929	0.813212758554789	0.819280503484398	0.779234832385053	0.680077454522006	0.973481757184968	0.999813716430641	0.97129759325225	0.960908573016952	no	no	no	no	no	no	no	no	OSMR	Oncostatin-M-specific receptor subunit beta	9180	OSMR	seq.10892.8
183	0.28476027864983	0.0648389481209755	0.191542068264888	0.204154629536857	0.231488208303733	0.810831824252419	0.266174613248303	0.235686578389157	0.900001302090187	0.999813716430641	0.826568123745879	0.825022863833033	no	no	no	no	no	no	no	no	TM11B	Transmembrane protease serine 11B	132724	TMPRSS11B	seq.10895.28
184	0.176405053947707	-0.146667232084489	0.0536869584846945	0.0482245669799574	0.459891840874031	0.58536283912563	0.752772372014375	0.777136674567968	0.940938018482358	0.999813716430641	0.966278181794715	0.973673978360885	no	no	no	no	no	no	no	no	APRV1	Retroviral-like aspartic protease 1	151516	ASPRV1	seq.10902.53
185	-0.296258109003879	0.267888314656975	-0.0675465498552936	-0.0714407248473183	0.21708670829648	0.344186317672333	0.698323259134754	0.687022441259487	0.895788458209386	0.999813716430641	0.953939213664479	0.962012830589855	no	no	no	no	no	no	no	no	STX8	Syntaxin-8	9482	STX8	seq.10903.50
186	-0.327846600545888	0.182597909191521	-0.100599179373677	-0.105083816959388	0.192662625711777	0.476612574663778	0.557652036136563	0.541992817395276	0.89042849342881	0.999813716430641	0.92877614091873	0.940181102383026	no	no	no	no	no	no	no	no	PLA2R	Secretory phospholipase A2 receptor	22925	PLA2R1	seq.10916.44
187	-0.0323184078636962	-0.059536556115578	-0.0450459724549442	-0.0315201152453592	0.900670433049352	0.843594598593188	0.804333786948128	0.86238421261066	0.98511954002659	0.999813716430641	0.97129759325225	0.989684472605045	no	no	no	no	no	no	no	no	GBGT2	Guanine nucleotide-binding protein G(I)/G(S)/G(O) subunit gamma-T2	2793	GNGT2	seq.10917.40
188	-0.543333155164856	-0.221987403472877	-0.380864769488584	-0.366775198100922	0.0289181761737751	0.406013744806279	0.027969935298141	0.0343906646958962	0.424296360832252	0.999813716430641	0.312931525595357	0.352343308148404	yes	no	yes	yes	no	no	no	no	NEUFC	Neuferricin	124936	CYB5D2	seq.10924.258
189	-0.252563659152104	-0.200300394844308	-0.224241372103958	-0.210848483936978	0.321710809283714	0.461976694299756	0.198186020689857	0.227648263757838	0.912601256795664	0.999813716430641	0.781292081076779	0.823858603360072	no	no	no	no	no	no	no	no	CABP8	Calcium-binding protein 8	83698	CALN1	seq.10933.107
190	-0.0495766005182561	0.185261430094819	0.0349876916670333	0.0535071586947583	0.839331167576623	0.502996932201131	0.842668285654954	0.761435018709268	0.97676067177858	0.999813716430641	0.980945302187984	0.971851245484988	no	no	no	no	no	no	no	no	sLFA-3	Lymphocyte function-associated antigen 3	965	CD58	seq.10938.13
191	0.13496301546836	-0.223732616084476	-0.0194400525487026	-0.00188750539074798	0.572300600025478	0.406122786128562	0.911272505360396	0.991438118359487	0.942584546680464	0.999813716430641	0.986377118238742	0.99716050102294	no	no	no	no	no	no	no	no	PKHA4	Pleckstrin homology domain-containing family A member 4	57664	PLEKHA4	seq.10939.16
192	0.271606973246478	0.775751586103739	0.473339490585333	0.471124715225757	0.241996689292079	0.00622086667346365	0.00840474545241632	0.00880941583865751	0.904392964045976	0.207526594942193	0.144179934760979	0.144496109046554	no	yes	yes	yes	no	no	no	no	SRCA	Sarcalumenin	6345	SRL	seq.10940.25
193	0.24304975404551	0.115083408571648	0.166619907921128	0.18057916762269	0.356755471125979	0.671019729707687	0.33769652702394	0.298470943263638	0.920843201203224	0.999813716430641	0.864362685277384	0.873116804170589	no	no	no	no	no	no	no	no	CLC2A	C-type lectin domain family 2 member A	387836	CLEC2A	seq.10953.14
194	-0.00801831768317029	0.196894371266358	0.0812796129078371	0.0835410090576005	0.973755215358966	0.478124273887633	0.64228841430773	0.632997457340991	0.995688481656188	0.999813716430641	0.944714904045061	0.95309130418289	no	no	no	no	no	no	no	no	GCSH	Glycine cleavage system H protein, mitochondrial	2653	GCSH	seq.10956.82
195	-0.0778610427931564	-0.00136727904283912	-0.0487658573206055	-0.0369381815486863	0.763046768453427	0.996087870376137	0.779692441995672	0.832896098540442	0.969052447673137	0.999813716430641	0.97129759325225	0.988025705792446	no	no	no	no	no	no	no	no	BET1L	BET1-like protein	51272	BET1L	seq.10959.125
196	-0.301130659420581	0.172952268084793	-0.0983599175209235	-0.113378541503539	0.203375129996816	0.526786339685113	0.571539080234528	0.515392035755245	0.893283258798945	0.999813716430641	0.92992442738467	0.938016547886044	no	no	no	no	no	no	no	no	TIG3	Retinoic acid receptor responder protein 3	5920	PLAAT4	seq.10961.15
197	0.0816382612040128	0.0458923022717163	0.0688541754967736	0.0616485522278004	0.712549264727204	0.8582836559345	0.681394447988477	0.712795490751898	0.965548459181923	0.999813716430641	0.952616309269389	0.96342706960034	no	no	no	no	no	no	no	no	a2-HS-Glycoprotein	Alpha-2-HS-glycoprotein	197	AHSG	seq.10966.1
198	0.0230879522726016	-0.324029865542683	-0.118511829773548	-0.108340783602095	0.922665783141693	0.238635723533315	0.499600268549097	0.538146127658216	0.988611219360848	0.999813716430641	0.916296704402317	0.940181102383026	no	no	no	no	no	no	no	no	PRL	Prolactin	5617	PRL	seq.10967.12
199	-0.242464171992948	-0.45407660486299	-0.337568123438385	-0.335264049100655	0.270103813448124	0.0807344868381234	0.0462133865215172	0.0477770080244924	0.910102491939398	0.999813716430641	0.43045033491777	0.435646684836663	no	no	yes	yes	no	no	no	no	ISK7	Serine protease inhibitor Kazal-type 7	84651	SPINK7	seq.10974.20
200	-0.0651761173093775	-0.515311980550751	-0.240118611500147	-0.238452179609011	0.807483743135264	0.0691085680500017	0.17824923885321	0.180910803281639	0.972920847113835	0.949982351260199	0.76101881596109	0.790259591432774	no	no	no	no	no	no	no	no	MUCL1	Mucin-like protein 1	118430	MUCL1	seq.10975.59
201	-0.375539173261884	0.14825028086249	-0.183001880203829	-0.171800919413696	0.117112972664248	0.581866777864392	0.282952585569747	0.313085794068917	0.805943488611445	0.999813716430641	0.84021964557809	0.888429657339753	no	no	no	no	no	no	no	no	MUC1:region 3	Mucin-1:region 3	4582	MUC1	seq.10976.44
202	-0.0963312409772704	-0.283660975950989	-0.158789096810483	-0.166029217304153	0.702303988736265	0.321432503173486	0.37730390765121	0.357101135176269	0.965013566876569	0.999813716430641	0.874322715984059	0.901044532723503	no	no	no	no	no	no	no	no	UCMA	Unique cartilage matrix-associated protein	221044	UCMA	seq.10977.55
203	-0.173163776037202	-0.246834788694459	-0.198972088662407	-0.186569824613623	0.472067301564489	0.360153836880994	0.239632383090097	0.270835338621105	0.940955205192032	0.999813716430641	0.810773549870185	0.857375056350399	no	no	no	no	no	no	no	no	NRG3	Pro-neuregulin-3, membrane-bound isoform	10718	NRG3	seq.10981.56
204	-0.228053414070104	0.119225665674353	-0.0928675126695025	-0.076895768946764	0.338101485224014	0.660482580577432	0.589234957835631	0.655680594110932	0.920208577243196	0.999813716430641	0.932657226832043	0.953906974361851	no	no	no	no	no	no	no	no	Osteocalcin	Osteocalcin	632	BGLAP	seq.11067.13
205	-0.0120118935696856	0.087794427593186	0.00764129480314422	0.0266257756976996	0.962157693222111	0.76208985378138	0.965324728902823	0.879676932922693	0.995065085097501	0.999813716430641	0.99644273420016	0.992253776977516	no	no	no	no	no	no	no	no	IL-5	Interleukin-5	3567	IL5	seq.11071.1
206	0.616448773547788	0.449455595133353	0.52215910927761	0.52897248498477	0.00474435709421329	0.0995033440712109	0.00202286285490356	0.00191670534001682	0.133795761146603	0.999813716430641	0.0457317466081709	0.0424546352843403	yes	no	yes	yes	no	no	yes	yes	GPDA	Glycerol-3-phosphate dehydrogenase [NAD(+)], cytoplasmic	2819	GPD1	seq.11081.1
207	-0.0551280157221169	0.20312818815001	0.133737510234837	0.0481948153100936	0.883716568453219	0.488095137393184	0.485450487374148	0.815137413630279	0.981140427379833	0.999813716430641	0.911580682796098	0.981232891643533	no	no	no	no	no	no	no	no	NSE	Gamma-enolase	2026	ENO2	seq.11083.23
208	0.527235837331784	0.471256761177256	0.499306831979279	0.515199099876865	0.0194435022215443	0.0608506737614131	0.00301124873958372	0.00220116257507803	0.342213231378992	0.900631088506336	0.0624035676297823	0.0472257272480467	yes	no	yes	yes	no	no	no	yes	IgA	Immunoglobulin A	3493 3494	IGHA1|IGHA2	seq.11089.7
209	-0.135170455790268	0.0281753524908605	-0.0819026171561302	-0.0615428831166723	0.577451499839533	0.917558592532057	0.635377212073694	0.722207969933164	0.942584546680464	0.999813716430641	0.943472960551553	0.963917199487387	no	no	no	no	no	no	no	no	LPPL	Galectin-10	1178	CLC	seq.11094.104
210	0.159639900062263	0.618813173361595	0.363310296241297	0.339883967801649	0.502185429538361	0.047558330245758	0.0575067891203296	0.0774463069184346	0.941357728371453	0.788459469013763	0.490061749653151	0.571036044677568	no	yes	no	no	no	no	no	no	HEMK2	HemK methyltransferase family member 2	29104	N6AMT1	seq.11096.57
211	0.295593659775004	0.13803106952716	0.199061867632777	0.200667930049812	0.227349944303731	0.635101278664922	0.276890261837913	0.274136339820222	0.899093621400983	0.999813716430641	0.839261286712033	0.858127799359124	no	no	no	no	no	no	no	no	PDXK	Pyridoxal kinase	8566	PDXK	seq.11098.1
212	-0.109851090120009	0.161630105587838	0.0015519017733585	0.00787379725338182	0.650971357723766	0.541109317517498	0.992862355142945	0.96379100520297	0.954304474305124	0.999813716430641	0.998336692701167	0.99539728451709	no	no	no	no	no	no	no	no	TLR4	Toll-like receptor 4	7099	TLR4	seq.11101.18
213	-0.786844454146731	0.0861525650202789	-0.429936512351934	-0.433023808996896	0.000384629429322304	0.73469912770104	0.0110483348265158	0.0106566192347156	0.0219198709148159	0.999813716430641	0.172459033797913	0.164232010797547	yes	no	yes	yes	yes	no	no	no	REG4	Regenerating islet-derived protein 4	83998	REG4	seq.11102.22
214	-0.310758915822764	0.405126447462634	0.00976853213594176	0.00927353714610776	0.208504149571918	0.110240315240948	0.954233389157743	0.956563192306247	0.893283258798945	0.999813716430641	0.99644273420016	0.99539728451709	no	no	no	no	no	no	no	no	YKL-40	Chitinase-3-like protein 1	1116	CHI3L1	seq.11104.13
215	0.312490653131556	0.575733986691995	0.398784592540869	0.380104841274117	0.282105643625011	0.209898006383373	0.136773648127067	0.158550395430092	0.912601256795664	0.999813716430641	0.705658481329241	0.756313267117687	no	no	no	no	no	no	no	no	Alpha enolase	Alpha-enolase	2023	ENO1	seq.11105.171
216	-0.210366585177057	0.0915693144961005	-0.0655541257693852	-0.0700057190261203	0.397405650292565	0.727562603202495	0.698927993435523	0.680416708438617	0.930594328710487	0.999813716430641	0.954288757695469	0.960908573016952	no	no	no	no	no	no	no	no	TEN3	Teneurin-3	55714	TENM3	seq.11107.25
217	0.28329597343145	0.134809691948541	0.186793825334366	0.196313202356333	0.34738482628879	0.612217054692978	0.298972554758109	0.274858093657506	0.920208577243196	0.999813716430641	0.848381144751875	0.858127799359124	no	no	no	no	no	no	no	no	SVEP1:Sushi 15-18	Sushi, von Willebrand factor type A, EGF and pentraxin domain-containing protein 1:Sushi 15-18	79987	SVEP1	seq.11109.56
218	-0.203694494723443	-0.0147764835526497	-0.134141283194654	-0.116138399080512	0.405718950007763	0.957090457536228	0.442861978455885	0.506603605724326	0.930944375438853	0.999813716430641	0.899979816858762	0.936215876656353	no	no	no	no	no	no	no	no	TM119	Transmembrane protein 119	338773	TMEM119	seq.11110.4
219	-0.573457050813189	0.171477046369867	-0.254620854036993	-0.245699951166848	0.0177708611781235	0.528960353757805	0.141273262128506	0.155904579554634	0.323617042678984	0.999813716430641	0.713733767972586	0.754631945556355	yes	no	no	no	no	no	no	no	KISHA	Protein kish-A	153339	TMEM167A	seq.11112.18
220	-0.121117659080133	0.467013679157362	0.118334347981638	0.118524170018433	0.582782415378403	0.0609090664864457	0.470543734316019	0.469188321979746	0.942584546680464	0.900631088506336	0.906778714492054	0.929684353096858	no	no	no	no	no	no	no	no	CK087	Uncharacterized protein C11orf87	399947	C11orf87	seq.11116.16
221	0.103561738767179	0.389409242964239	0.213369935136115	0.204167831681384	0.660753151598211	0.155656799909721	0.219349227384323	0.241903600533277	0.955761929982196	0.999813716430641	0.794468870049313	0.832885209891478	no	no	no	no	no	no	no	no	SPT20	Spermatogenesis-associated protein 20	64847	SPATA20	seq.11117.2
222	-0.148569211296173	0.0127737770710107	-0.0843100372512985	-0.0724768190371678	0.559994740896432	0.962757927512403	0.633188544352703	0.681552165291229	0.942584546680464	0.999813716430641	0.943472960551553	0.961023684615545	no	no	no	no	no	no	no	no	RAB17	Ras-related protein Rab-17	64284	RAB17	seq.11118.107
223	0.0885127831276868	0.0710158295032962	0.102945811914754	0.0939105604037629	0.72277931788604	0.800063255557185	0.567130599052176	0.606189228357372	0.965548459181923	0.999813716430641	0.92877614091873	0.950239005375087	no	no	no	no	no	no	no	no	NAT14	N-acetyltransferase 14	57106	NAT14	seq.11120.49
224	-0.26699532682641	-0.0426653964059877	-0.173409026894654	-0.165726052516965	0.303358465225636	0.880449763860351	0.341108482354313	0.363419310136476	0.912601256795664	0.999813716430641	0.867811292739412	0.901044532723503	no	no	no	no	no	no	no	no	VWC2	Brorin	375567	VWC2	seq.11121.56
225	-0.356012075390209	0.151405160459842	-0.163609983986587	-0.154922685626423	0.131899993925852	0.585809245980734	0.353597340805795	0.381457251096428	0.834267621241309	0.999813716430641	0.872073471991605	0.904476712203365	no	no	no	no	no	no	no	no	SPG21	Maspardin	51324	SPG21	seq.11122.97
226	0.0101919021306702	0.314875214230561	0.129275726989446	0.105102692908867	0.967755167282401	0.221685690138102	0.44503597106098	0.537139632852993	0.995204291920575	0.999813716430641	0.899979816858762	0.940181102383026	no	no	no	no	no	no	no	no	T132C:CD	Transmembrane protein 132C:Cytoplasmic domain	92293	TMEM132C	seq.11128.29
227	-0.169778855381374	-0.0955214569231749	-0.134225752074379	-0.132694008036843	0.502224603176901	0.727306506901773	0.449173945185211	0.453801114825076	0.941357728371453	0.999813716430641	0.899991015918499	0.922265011893009	no	no	no	no	no	no	no	no	BMP15	Bone morphogenetic protein 15	9210	BMP15	seq.11129.66
228	-0.204807110753148	-0.0118162722529227	-0.14111513902318	-0.11910399664656	0.413632719573062	0.966729202758487	0.426978587505901	0.503737925551764	0.933598841074912	0.999813716430641	0.89433378723001	0.936215876656353	no	no	no	no	no	no	no	no	CACB4	Voltage-dependent L-type calcium channel subunit beta-4	785	CACNB4	seq.11130.158
229	-0.227108714280879	-0.0829215216228577	-0.182948161996445	-0.164436291558681	0.344061432771633	0.769310816513711	0.295802414483643	0.348383415950759	0.920208577243196	0.999813716430641	0.845967072472561	0.901044532723503	no	no	no	no	no	no	no	no	RF1ML	Peptide chain release factor 1-like, mitochondrial	54516	MTRF1L	seq.11134.30
230	-0.273422333071513	-0.309487287406213	-0.296050494557748	-0.28634819516976	0.22553610616142	0.248260434098844	0.084739408439105	0.0959745667327866	0.899093621400983	0.999813716430641	0.592093618863785	0.632565944595821	no	no	no	no	no	no	no	no	RM55	39S ribosomal protein L55, mitochondrial	128308	MRPL55	seq.11135.5
231	-0.0889782339708047	0.0810140455676941	-0.0357020368019312	-0.0159618389469852	0.716313764812756	0.763166217211003	0.836265521875842	0.926603588549896	0.965548459181923	0.999813716430641	0.980403994807723	0.99539728451709	no	no	no	no	no	no	no	no	RUNX3	Runt-related transcription factor 3	864	RUNX3	seq.11138.16
232	-0.370395501435555	0.0885354481276536	-0.138166669259325	-0.140809676460679	0.177819672104504	0.741732030415628	0.434534668152641	0.427899194924058	0.881779191657834	0.999813716430641	0.899144920371822	0.918193005525148	no	no	no	no	no	no	no	no	CO1A1:C-term propeptide	Collagen alpha-1(I) chain:C-term propeptide	1277	COL1A1	seq.11140.56
233	-0.20783791233893	0.184133116910373	-0.0209458222194327	-0.0130881840847972	0.423239125776538	0.487952215517575	0.904373726694778	0.940243264014998	0.933598841074912	0.999813716430641	0.986377118238742	0.99539728451709	no	no	no	no	no	no	no	no	ANGL1:C-term	Angiopoietin-related protein 1:C-Term, Fibrinogen domian	9068	ANGPTL1	seq.11142.11
234	-0.165888701461187	0.107598412990404	-0.0433117315825896	-0.0277338251340542	0.573025501092403	0.679213150958782	0.800633706623388	0.871827209875967	0.942584546680464	0.999813716430641	0.97129759325225	0.990295459961608	no	no	no	no	no	no	no	no	NOE3:N-term	Noelin-3:Isoform 2, N-term	118427	OLFM3	seq.11143.32
235	-0.366665575439867	-0.248120934855351	-0.301635874692141	-0.288218731275389	0.147840352600674	0.347275659631371	0.0770308542091155	0.0913099669329393	0.853201022234478	0.999813716430641	0.562664624002765	0.621339339664317	no	no	no	no	no	no	no	no	DB116	Beta-defensin 116	245930	DEFB116	seq.11144.10
236	0.0501983923248987	0.0272602390275442	0.0237813510168168	0.0463875512645776	0.84477339623797	0.922118281818261	0.892010253042962	0.79137447876532	0.977158431151724	0.999813716430641	0.98549927052666	0.975504237937843	no	no	no	no	no	no	no	no	K154L	UPF0606 protein KIAA1549L	25758	KIAA1549L	seq.11145.72
237	0.0177311370769995	-0.00341195493595302	-0.00514863962833305	0.00474644621081179	0.943322880042563	0.990089770616577	0.976727222956538	0.978527669537171	0.991318863693613	0.999813716430641	0.996641974427023	0.99539728451709	no	no	no	no	no	no	no	no	TBX22	T-box transcription factor TBX22	50945	TBX22	seq.11146.4
238	-0.198817788724759	0.415981189122754	0.0430214816306477	0.0514101123638475	0.400843211480399	0.12783043107836	0.803195868576079	0.766205773167372	0.930594328710487	0.999813716430641	0.97129759325225	0.971918171432388	no	no	no	no	no	no	no	no	TRML1:ITIM	Trem-like transcript 1 protein:immunoreceptor tyrosine-based inhibition motif	340205	TREML1	seq.11147.17
239	0.0675644152149194	0.227218809191192	0.109832672555099	0.125356756546752	0.788615552638562	0.446408469723178	0.54063360580263	0.484809598702656	0.972920847113835	0.999813716430641	0.920759395784994	0.930011681101764	no	no	no	no	no	no	no	no	TLR1:CD	Toll-like receptor 1:Cytoplasmic domain	7096	TLR1	seq.11149.3
240	0.469698944009529	0.658495766583425	0.525276504946557	0.557325885433961	0.067206100593865	0.0128200417523247	0.00268092209872343	0.00157061679103969	0.643930956828434	0.345509598162406	0.0570713027319685	0.0362567276952665	no	yes	yes	yes	no	no	no	yes	Collagen a1(VI)	Collagen alpha-1(VI) chain	1291	COL6A1	seq.11150.3
241	-0.544749284971378	-0.53730986317982	-0.552346009016399	-0.542752766919417	0.0196155708204117	0.0562256532002049	0.00200562855773083	0.00240092754213199	0.342865137247516	0.871417984867765	0.0457317466081709	0.0507031442531789	yes	no	yes	yes	no	no	yes	no	kallikrein 13	Kallikrein-13	26085	KLK13	seq.11152.46
242	-0.448869172143577	0.249385898307716	-0.191687666331991	-0.1777740410299	0.0463315023985358	0.370595269846946	0.276296983271096	0.314525758111931	0.542782975636808	0.999813716430641	0.837927270219605	0.88943014039106	yes	no	no	no	no	no	no	no	NF2L1	Nuclear factor erythroid 2-related factor 1	4779	NFE2L1	seq.11154.3
243	-0.26125288175818	0.03966780009112	-0.127103825214119	-0.120128038820226	0.281579671103607	0.88331635239109	0.458397005062083	0.483738025367046	0.912601256795664	0.999813716430641	0.904471527588545	0.929684353096858	no	no	no	no	no	no	no	no	CO6A5	Collagen alpha-5(VI) chain	256076	COL6A5	seq.11155.16
244	-0.089878134015118	0.0279696120048828	-0.031109603207834	-0.0356067889836069	0.715642857291307	0.919097042819137	0.856993682085384	0.838200963141806	0.965548459181923	0.999813716430641	0.982117593423104	0.988957832509989	no	no	no	no	no	no	no	no	BICR1	Bicaudal D-related protein 1	92558	BICDL1	seq.11158.40
245	-0.164735576405898	0.454720616593531	0.167334775912427	0.107131274464011	0.514071770479958	0.0821293752298037	0.331327229844139	0.549175175476934	0.941885620421614	0.999813716430641	0.863929163859887	0.94246214486866	no	no	no	no	no	no	no	no	MUL1:CD	Mitochondrial ubiquitin ligase activator of NFKB 1:Cytoplasmic domain	79594	MUL1	seq.11159.14
246	0.253691583881899	0.0625408849081002	0.150422293490725	0.169766526965587	0.302126725902664	0.826900683445797	0.402696700127105	0.346428015182809	0.912601256795664	0.999813716430641	0.884108483382592	0.901044532723503	no	no	no	no	no	no	no	no	SPG20	Spartin	23111	SPART	seq.11161.5
247	0.201283325171083	-0.27148262099975	0.0354038523108932	0.045694467061455	0.376551567286302	0.307616058755002	0.829892139564218	0.781446806328002	0.9264950082788	0.999813716430641	0.978943487614454	0.973673978360885	no	no	no	no	no	no	no	no	EQTN	Equatorin	54586	EQTN	seq.11162.37
248	-0.320849805743289	-0.324442886086927	-0.299800651940768	-0.284446314348725	0.252895531836704	0.236453612043646	0.0924743156895052	0.111016655311437	0.907523396692658	0.999813716430641	0.612367615215391	0.675086032821075	no	no	no	no	no	no	no	no	F162B	Protein FAM162B	221303	FAM162B	seq.11163.7
249	-0.0913978532798641	0.0205096211702734	-0.0493689298323421	-0.0386939527494687	0.723466719249814	0.940660913998108	0.780754731643502	0.827058545432862	0.965548459181923	0.999813716430641	0.97129759325225	0.986018152552448	no	no	no	no	no	no	no	no	TEN2	Teneurin-2	57451	TENM2	seq.11164.7
250	-0.152061537315516	-0.175218276465525	-0.163639241181664	-0.142867908484723	0.557566582709108	0.526378261286857	0.354825358221133	0.419500154199041	0.942584546680464	0.999813716430641	0.872206091080898	0.916174428659522	no	no	no	no	no	no	no	no	MTMR1	Myotubularin-related protein 1	8776	MTMR1	seq.11167.6
251	-0.455753354663392	0.0528171474318232	-0.170545323880747	-0.179192527676828	0.10405815372001	0.849590577851748	0.341060723424208	0.31954142777968	0.773882418672524	0.999813716430641	0.867811292739412	0.891586674131964	no	no	no	no	no	no	no	no	filamin A:CH2	Filamin-A:Calponin Homology 2	2316	FLNA	seq.11171.25
252	-0.2126720452735	0.120777335062893	-0.0572010066721388	-0.0559315439360039	0.426103504606477	0.684001934490528	0.75193996598857	0.757754969975574	0.933598841074912	0.999813716430641	0.966278181794715	0.971851245484988	no	no	no	no	no	no	no	no	MILR1	Allergin-1	284021	MILR1	seq.11173.29
253	-0.0954942722549875	-0.168222444532075	-0.119442791704477	-0.122081850738745	0.663543413017714	0.52063284165161	0.480870241751823	0.471099707877709	0.955761929982196	0.999813716430641	0.910956057002847	0.929684353096858	no	no	no	no	no	no	no	no	THS7A:TSP type-1 domain 6	Thrombospondin type-1 domain-containing protein 7A:Thrombospondin type-1 domain 6	221981	THSD7A	seq.11174.8
254	-0.112525267203508	0.00506827686807775	-0.0782218915999855	-0.0639489243137576	0.644266437756917	0.98511644644219	0.650624568285837	0.711637435720812	0.952418676252054	0.999813716430641	0.945095526428164	0.96342706960034	no	no	no	no	no	no	no	no	PCAT2	Lysophosphatidylcholine acyltransferase 2	54947	LPCAT2	seq.11175.45
255	-0.282506854155371	0.287127933931269	-0.0215730479227665	-0.024459827759633	0.243579314845803	0.271435166415877	0.898929622299927	0.886169638813058	0.904392964045976	0.999813716430641	0.986377118238742	0.99256565990102	no	no	no	no	no	no	no	no	K2C5	Keratin, type II cytoskeletal 5	3852	KRT5	seq.11177.16
256	0.23650657980169	0.129566088435621	0.165337899044122	0.174357715474129	0.43006701658589	0.626174484221336	0.355979661430345	0.330182672650846	0.934741705661041	0.999813716430641	0.872782667165101	0.895700158482367	no	no	no	no	no	no	no	no	SVEP1:EGF-like domains 4-6	Sushi, von Willebrand factor type A, EGF and pentraxin domain-containing protein 1:EGF-like domains 4-6	79987	SVEP1	seq.11178.21
257	-0.0350636006440081	0.0271734180831399	-0.00270167305768615	-0.00221779138934649	0.877148131004726	0.921523904220165	0.987576088902084	0.989803538660165	0.979104412951754	0.999813716430641	0.996641974427023	0.997126843286866	no	no	no	no	no	no	no	no	TSSK1	Testis-specific serine/threonine-protein kinase 1	83942	TSSK1B	seq.11179.7
258	-0.026831598631091	-0.205273463396642	-0.0901646145699722	-0.081952698061215	0.913335208186282	0.440581245544673	0.599597750815434	0.633345144085116	0.98805597799981	0.999813716430641	0.935642467369845	0.95309130418289	no	no	no	no	no	no	no	no	SMRC1	SWI/SNF complex subunit SMARCC1	6599	SMARCC1	seq.11180.17
259	-0.112550815249242	0.585309601385565	0.175840047487407	0.159780379828319	0.611576603185013	0.0613076471772505	0.356291052825893	0.404003198126425	0.943218783368923	0.904081233710883	0.872782667165101	0.908862611917554	no	no	no	no	no	no	no	no	CgA	Chromogranin-A	1113	CHGA	seq.11184.51
260	0.0076789552420808	0.1185178397002	0.0298658390460724	0.0504050390720455	0.974031210715394	0.665208817905477	0.862317698797265	0.770022138111519	0.995688481656188	0.999813716430641	0.982942592000186	0.972481790768264	no	no	no	no	no	no	no	no	GCH1	GTP cyclohydrolase 1	2643	GCH1	seq.11185.145
261	-0.0274632590807263	-0.0633967149854899	-0.0455376638198321	-0.0333184763967369	0.907029263937349	0.808580986066845	0.784084169517741	0.841085381287603	0.98697459243924	0.999813716430641	0.97129759325225	0.989381262278343	no	no	no	no	no	no	no	no	TMM52	Transmembrane protein 52	339456	TMEM52	seq.11186.12
262	0.164890755435688	-0.0564858508603848	0.0445204342473688	0.0631788634193007	0.490643419858695	0.830890212283056	0.794361079736697	0.712149126537729	0.940955205192032	0.999813716430641	0.97129759325225	0.96342706960034	no	no	no	no	no	no	no	no	CL12A	C-type lectin domain family 12 member A	160364	CLEC12A	seq.11187.11
263	-0.132052380869175	0.0154883493231778	-0.0807394681160426	-0.0621734105333412	0.602335568826537	0.956140337670736	0.649398250759153	0.726487335088232	0.942584546680464	0.999813716430641	0.945095526428164	0.963917199487387	no	no	no	no	no	no	no	no	YMEL1	ATP-dependent zinc metalloprotease YME1L1	10730	YME1L1	seq.11190.129
264	0.344899540893785	0.114708131349334	0.228283501608295	0.228689247161603	0.223348435825075	0.680795091099276	0.206855502597375	0.206313095563288	0.89757290175026	0.999813716430641	0.784817236276171	0.805161525440685	no	no	no	no	no	no	no	no	TINAL	Tubulointerstitial nephritis antigen-like	64129	TINAGL1	seq.11192.168
265	0.150930048222709	-0.14414464110496	0.027501784440593	0.0373515756646843	0.52360360643946	0.590085473081967	0.872459586175907	0.827494268140964	0.942288351730655	0.999813716430641	0.983293353086465	0.98604760400109	no	no	no	no	no	no	no	no	HNF1A	Hepatocyte nuclear factor 1-alpha	6927	HNF1A	seq.11193.27
266	-0.0459571596076926	-0.0325886414091195	-0.0482373580915555	-0.0456132503664218	0.840128470263371	0.899456110619266	0.770871175499926	0.782921663212458	0.97676067177858	0.999813716430641	0.969748494173395	0.973784153187493	no	no	no	no	no	no	no	no	SIT1	Signaling threshold-regulating transmembrane adapter 1	27240	SIT1	seq.11194.6
267	-0.0624296731319682	0.448769307892337	0.164087493405485	0.175260950749231	0.817253845058103	0.0768628218131368	0.337503949717515	0.30743314801057	0.973481757184968	0.994596651668488	0.864362685277384	0.881996199667452	no	no	no	no	no	no	no	no	Collagen alpha-3(VI):BPTI/Kunitz inhibitor	Collagen alpha-3(VI) chain:Bovine pancreatic trypsin inhibitor/Kunitz inhibitor domain, isoform 1	1293	COL6A3	seq.11196.31
268	-0.179380176313671	-0.0912192804263641	-0.136880585051003	-0.128391966420151	0.48058702861671	0.746708230185805	0.439444654336529	0.468802565784377	0.940955205192032	0.999813716430641	0.899979816858762	0.929684353096858	no	no	no	no	no	no	no	no	CR3L1	Cyclic AMP-responsive element-binding protein 3-like protein 1	90993	CREB3L1	seq.11198.37
269	0.053725740991233	0.000366753031859527	0.0212038885786164	0.0346114335086319	0.847955549596995	0.99894135877945	0.907148770022802	0.849018783400662	0.978359538162211	0.999813716430641	0.986377118238742	0.989381262278343	no	no	no	no	no	no	no	no	C1QR1	Complement component C1q receptor	22918	CD93	seq.11200.52
270	-0.166659567976136	0.288260553012735	0.00861531866207763	0.0209952757717236	0.511503364621682	0.289105163681627	0.960356752644826	0.903553935854189	0.941885620421614	0.999813716430641	0.99644273420016	0.995301615788248	no	no	no	no	no	no	no	no	TBX5	T-box transcription factor TBX5	6910	TBX5	seq.11202.70
271	0.321039670487893	0.0498083230724332	0.175355329271463	0.209603689373959	0.177275782717562	0.850785269742928	0.30676848200231	0.224222152271701	0.881779191657834	0.999813716430641	0.849816152773378	0.820548090353497	no	no	no	no	no	no	no	no	KPYR	Pyruvate kinase PKLR	5313	PKLR	seq.11203.97
272	-0.244615494596195	-0.0875174496613292	-0.193379221208948	-0.178687866753908	0.314226427436304	0.779341486854608	0.283965017474026	0.322442559635811	0.912601256795664	0.999813716430641	0.84021964557809	0.891586674131964	no	no	no	no	no	no	no	no	Integrin beta-7	Integrin beta-7	3695	ITGB7	seq.11205.10
273	-0.0745392987968462	-0.0257288154282256	-0.0552472621553545	-0.0500196514043729	0.760722899741237	0.922452965589822	0.744377899082452	0.76790132836079	0.969052447673137	0.999813716430641	0.963781632286881	0.972272197977756	no	no	no	no	no	no	no	no	Macrophage scavenger receptor:CD	Macrophage scavenger receptor types I and II:Cytoplasmic domain	4481	MSR1	seq.11207.3
274	-0.0275298608651816	-0.0602887614958114	-0.0564956827873284	-0.0320064539023053	0.923167306990899	0.831496432729185	0.755995335741767	0.86072334135925	0.988611219360848	0.999813716430641	0.967020820759719	0.989684472605045	no	no	no	no	no	no	no	no	NAGPA	N-acetylglucosamine-1-phosphodiester alpha-N-acetylglucosaminidase	51172	NAGPA	seq.11208.15
275	-0.0161895058854426	0.0195135790447466	-0.00877211434015644	0.00683173665766699	0.949898272087849	0.945621143184616	0.961027428799109	0.969872125882029	0.992234246433508	0.999813716430641	0.99644273420016	0.99539728451709	no	no	no	no	no	no	no	no	TBCE	Tubulin-specific chaperone E	6905	TBCE	seq.11211.7
276	0.250236579643225	0.685780453656202	0.397782711780887	0.415185733681288	0.295420945326256	0.00831409742977464	0.0219450789543608	0.0168915935676398	0.912601256795664	0.255541724934253	0.274113075249562	0.228182489897673	no	yes	yes	yes	no	no	no	no	TXND5	Thioredoxin domain-containing protein 5	81567	TXNDC5	seq.11212.7
277	0.242568338218446	0.514471783822929	0.326970522387407	0.34834360198253	0.345471809154437	0.0514895850084768	0.058117669436088	0.0443254501963303	0.920208577243196	0.833402608781384	0.493297703109434	0.417391631711056	no	no	no	yes	no	no	no	no	DNJB9	DnaJ homolog subfamily B member 9	4189	DNAJB9	seq.11214.40
278	0.0922342393865265	-0.162235127022895	-0.012443292220198	-0.0141074859446613	0.694582359467407	0.524234141815891	0.9416746242288	0.933800850549217	0.963368744413972	0.999813716430641	0.993886087794545	0.99539728451709	no	no	no	no	no	no	no	no	CAD15:CD	Cadherin-15:Cytoplasmic domain	1013	CDH15	seq.11215.6
279	-0.00695245373284077	0.0532013812461266	-0.00211315148524399	0.0197425382935141	0.976962878058069	0.855029829897947	0.990576798482347	0.912314266286313	0.995916522530633	0.999813716430641	0.996954684418124	0.99539728451709	no	no	no	no	no	no	no	no	CTBP1	C-terminal-binding protein 1	1487	CTBP1	seq.11217.16
280	0.112861765430392	0.0744983936533247	0.0741195695994106	0.094998015379532	0.629390465555723	0.779993184115822	0.672467625032682	0.588998601725189	0.949367525744161	0.999813716430641	0.949437516530014	0.950239005375087	no	no	no	no	no	no	no	no	FGFP3	Fibroblast growth factor-binding protein 3	143282	FGFBP3	seq.11219.95
281	-0.458351713740039	-0.0133706682538415	-0.306292480069018	-0.287935481150207	0.0483625974085838	0.960628400019365	0.0794107099301559	0.104830028790221	0.548739909687155	0.999813716430641	0.574098653790978	0.658586535287719	yes	no	no	no	no	no	no	no	CJ105	Uncharacterized protein C10orf105	414152	C10orf105	seq.11220.53
282	-0.202047176477071	-0.109082319744059	-0.158958883751651	-0.146385384436313	0.433916183048912	0.687541235154394	0.371467901081457	0.411600678750964	0.935402527957521	0.999813716430641	0.874322715984059	0.910949560455714	no	no	no	no	no	no	no	no	TM154	Transmembrane protein 154	201799	TMEM154	seq.11223.1
283	0.0709744250274703	0.04470127312427	0.0228106236754023	0.0731778525608528	0.764860627126676	0.871674217667821	0.897778272585802	0.684270071703076	0.969052447673137	0.999813716430641	0.986377118238742	0.96198620029024	no	no	no	no	no	no	no	no	UBE3A	Ubiquitin-protein ligase E3A	7337	UBE3A	seq.11226.16
284	-0.215069625640029	0.000429932265503087	-0.147697770816475	-0.132236344340417	0.337227315862271	0.998682017603462	0.382007865009124	0.435885466019027	0.920208577243196	0.999813716430641	0.874828392408924	0.918193005525148	no	no	no	no	no	no	no	no	TBL2	Transducin beta-like protein 2	26608	TBL2	seq.11227.31
285	-0.0326339560741546	-0.0473651781424361	-0.0417464505930657	-0.0291501336006968	0.898323081819519	0.865953478099959	0.813351879084416	0.869013738871	0.984813082930184	0.999813716430641	0.972431846693802	0.990025071794207	no	no	no	no	no	no	no	no	RIC3	Protein RIC-3	79608	RIC3	seq.11228.37
286	-0.109097344408232	-0.120837409713446	-0.119551855835494	-0.11125727156349	0.627047968044282	0.657525581691404	0.479557676786386	0.510483953975275	0.949367525744161	0.999813716430641	0.910400280497475	0.937028901152256	no	no	no	no	no	no	no	no	ERN1	Serine/threonine-protein kinase/endoribonuclease IRE1	2081	ERN1	seq.11229.16
287	-0.233321023157442	-0.0838021432598068	-0.166148119478169	-0.158289955224067	0.320397399820989	0.759267552462138	0.333306791974417	0.356941676090547	0.912601256795664	0.999813716430641	0.863929163859887	0.901044532723503	no	no	no	no	no	no	no	no	ADXL	Adrenodoxin-like protein, mitochondrial	112812	FDX2	seq.11231.12
288	-0.348148616864157	-0.301870039903938	-0.321688795767511	-0.307067903338108	0.178719976461662	0.3358906499971	0.0859600503932861	0.101419303770287	0.881779191657834	0.999813716430641	0.59591061603144	0.651250012825401	no	no	no	no	no	no	no	no	Holo-TC I	Transcobalamin-1	6947	TCN1	seq.11232.46
289	0.0736895376953749	0.299146930321456	0.140798349493836	0.166668257894111	0.774330670685662	0.316272774142998	0.440480481455145	0.36190268848787	0.971420109910859	0.999813716430641	0.899979816858762	0.901044532723503	no	no	no	no	no	no	no	no	TMPS6	Transmembrane protease serine 6	164656	TMPRSS6	seq.11239.49
290	0.489600886742748	0.571243469844332	0.43890538348604	0.507363780184927	0.0964861488753031	0.106031931495942	0.0393865854120906	0.0188510236534176	0.753453376594143	0.999813716430641	0.385481232181659	0.244393247411961	no	no	yes	yes	no	no	no	no	ARLY	Argininosuccinate lyase	435	ASL	seq.11241.8
291	-0.23125812805388	0.313627472144512	-0.023890985964177	-0.0220412792116855	0.301976918029258	0.225969392884863	0.885493294995744	0.894313771386496	0.912601256795664	0.999813716430641	0.984917513931908	0.99366178782606	no	no	no	no	no	no	no	no	TGM1	Protein-glutamine gamma-glutamyltransferase K	7051	TGM1	seq.11242.33
292	-0.231948135724532	0.28458495775883	-0.0208663606715198	-0.0091976382036487	0.34782666343951	0.293020571726624	0.905204480164635	0.958286326377971	0.920208577243196	0.999813716430641	0.986377118238742	0.99539728451709	no	no	no	no	no	no	no	no	filamin A:CH1	Filamin-A:Calponin Homology 1	2316	FLNA	seq.11245.43
293	0.0692183857716144	-0.127658982503458	-0.000240312527818499	-0.00960606370672414	0.761747293546073	0.636961395191713	0.998876786244833	0.955777576987756	0.969052447673137	0.999813716430641	0.999756208693176	0.99539728451709	no	no	no	no	no	no	no	no	LPLC1	BPI fold-containing family B member 1	92747	BPIFB1	seq.11246.3
294	0.0217751266529425	0.198860020476266	0.0850898114659385	0.0978340035956735	0.927533696035863	0.46919109997742	0.619869151799572	0.568689209574359	0.989763544916364	0.999813716430641	0.941505866045381	0.946768090213859	no	no	no	no	no	no	no	no	NAGS	N-acetylglutamate synthase, mitochondrial	162417	NAGS	seq.11247.20
295	0.0397401419840142	0.215927564451634	0.0906971944601489	0.114423634477098	0.864122845213028	0.415402653695177	0.601578794699893	0.510510578710166	0.978359538162211	0.999813716430641	0.936060351421147	0.937028901152256	no	no	no	no	no	no	no	no	HEM4	Uroporphyrinogen-III synthase	7390	UROS	seq.11248.43
296	-0.310288406866	-0.0300560206414898	-0.185520739371044	-0.179191371740999	0.207700708817929	0.911081988497949	0.279367831987857	0.295751848286522	0.893283258798945	0.999813716430641	0.839761460245117	0.871505002545956	no	no	no	no	no	no	no	no	LRCH4:CH	Leucine-rich repeat and calponin homology domain-containing protein 4:Calponin Homology	4034	LRCH4	seq.11252.30
297	-0.186600546128396	-0.00781019696266806	-0.115543147231123	-0.10258052434875	0.463405066048375	0.977691449530743	0.513033496710906	0.561896446181946	0.940955205192032	0.999813716430641	0.917377981004394	0.946768090213859	no	no	no	no	no	no	no	no	PPN	Papilin	89932	PAPLN	seq.11254.13
298	0.426696172882002	0.204817576886647	0.298171531623871	0.317325883586357	0.0821487993909771	0.46897628410663	0.0976747692013619	0.0785287985534333	0.711133040297525	0.999813716430641	0.622896688546639	0.573019111541947	no	no	no	no	no	no	no	no	DHPR	Dihydropteridine reductase	5860	QDPR	seq.11257.1
299	0.209010505097841	0.161895387197671	0.205567547045242	0.19773682967687	0.406245195017153	0.556887677874443	0.250959606003379	0.271836594563227	0.930944375438853	0.999813716430641	0.821172251462012	0.857375056350399	no	no	no	no	no	no	no	no	MAdCAM-1	Mucosal addressin cell adhesion molecule 1	8174	MADCAM1	seq.11258.41
300	0.248362929254141	0.0599039447533103	0.129528453410669	0.150689511997985	0.321536194351214	0.847896932474129	0.50797995965626	0.443922996777167	0.912601256795664	0.999813716430641	0.917377981004394	0.918193005525148	no	no	no	no	no	no	no	no	Retinal dehydrogenase 1	Retinal dehydrogenase 1	216	ALDH1A1	seq.11265.8
301	0.243629348101016	-0.228413300207107	0.00558533683227799	0.0287659520812459	0.40024528260823	0.38802895415809	0.974516519813063	0.869611916524115	0.930594328710487	0.999813716430641	0.99644273420016	0.990025071794207	no	no	no	no	no	no	no	no	SELPL:ECD	P-selectin glycoprotein ligand 1:Extracellular domain	6404	SELPLG	seq.11266.8
302	-0.241063032008352	0.151271590662486	-0.11422430803122	-0.102548867939782	0.27703176333584	0.563275842741015	0.494228951227503	0.540606569488606	0.912601256795664	0.999813716430641	0.914724828202189	0.940181102383026	no	no	no	no	no	no	no	no	CHC10	Coiled-coil-helix-coiled-coil-helix domain-containing protein 10, mitochondrial	400916	CHCHD10	seq.11270.17
303	-0.126589155927749	0.0592155377939022	-0.0539602744552474	-0.0458685253579778	0.607442649601351	0.8305943467222	0.756876993087185	0.792516355829787	0.942584546680464	0.999813716430641	0.967020820759719	0.975504237937843	no	no	no	no	no	no	no	no	GSTT2	Glutathione S-transferase theta-2B	653689	GSTT2B	seq.11273.176
304	-0.33315395673763	0.26396594981763	-0.0663958314043899	-0.0800446544042362	0.17495226482955	0.308937194404877	0.695812471949027	0.642447138072025	0.877308998820499	0.999813716430641	0.953127199307242	0.953906974361851	no	no	no	no	no	no	no	no	LRP1B	Low-density lipoprotein receptor-related protein 1B	53353	LRP1B	seq.11275.94
305	0.462166413513299	0.236281487485318	0.281689264188624	0.31947322294214	0.105851690014722	0.374983493140775	0.105439244283684	0.0690552754873712	0.778379833428151	0.999813716430641	0.637211381597957	0.533591354634591	no	no	no	no	no	no	no	no	ATF6A	Cyclic AMP-dependent transcription factor ATF-6 alpha	22926	ATF6	seq.11277.23
306	-0.12287919919328	-0.132579198908755	-0.123420425552852	-0.118742028515351	0.616555941305501	0.615950785081005	0.471361195407025	0.490655575562814	0.945397296771972	0.999813716430641	0.907036177714077	0.934575703076512	no	no	no	no	no	no	no	no	GABR1	Gamma-aminobutyric acid type B receptor subunit 1	2550	GABBR1	seq.11279.42
307	-0.220776619252097	-0.0343772154637396	-0.145953806830417	-0.132617382247934	0.37709384425481	0.899659053684493	0.401973356278726	0.446992460926341	0.9264950082788	0.999813716430641	0.884108483382592	0.918457145288509	no	no	no	no	no	no	no	no	DCE1	Glutamate decarboxylase 1	2571	GAD1	seq.11280.6
308	-0.125273764307714	-0.0384399166214856	-0.0885962541869112	-0.0759822444335278	0.624221635622713	0.889197076146272	0.613972212253216	0.665483185710927	0.948745759014541	0.999813716430641	0.93979151843478	0.956558720732472	no	no	no	no	no	no	no	no	GRB7	Growth factor receptor-bound protein 7	2886	GRB7	seq.11281.6
309	-0.188821188655805	0.0491475618313232	-0.0970907215111381	-0.0911949653101776	0.390966831771414	0.843697551702594	0.55798340585913	0.58229634311486	0.930594328710487	0.999813716430641	0.92877614091873	0.949511983821631	no	no	no	no	no	no	no	no	Macrophage scavenger receptor:ECD	Macrophage scavenger receptor types I and II:Extracellular domain	4481	MSR1	seq.11282.16
310	0.0466575006734798	0.124045886494332	0.0448999672315153	0.0688612484314964	0.851080646062643	0.655993505938746	0.798010466874762	0.696811773561442	0.978359538162211	0.999813716430641	0.97129759325225	0.96342706960034	no	no	no	no	no	no	no	no	DCAF5	DDB1- and CUL4-associated factor 5	8816	DCAF5	seq.11283.13
311	-0.153849985810654	-0.119215844637979	-0.143178216819406	-0.125708984015638	0.542917016317029	0.668516432822583	0.417150766243251	0.476880239759316	0.942584546680464	0.999813716430641	0.890573923271154	0.929684353096858	no	no	no	no	no	no	no	no	CD34	Hematopoietic progenitor cell antigen CD34	947	CD34	seq.11285.8
312	-0.247677849540985	-0.160421680711247	-0.204591850542713	-0.190797468793945	0.308821874599077	0.554844793577639	0.242640145429344	0.275989155549506	0.912601256795664	0.999813716430641	0.813409458115161	0.858127799359124	no	no	no	no	no	no	no	no	SELS	Selenoprotein S	55829	SELENOS	seq.11286.78
313	0.0489831821390265	0.181134627146437	0.087247219483828	0.0947888663376153	0.82931526326731	0.487744965203986	0.610718950568154	0.580277018396332	0.975679415191577	0.999813716430641	0.937798759588479	0.949511983821631	no	no	no	no	no	no	no	no	Cytochrome b5	Cytochrome b5	1528	CYB5A	seq.11287.14
314	-0.206274420087509	-0.106810613626973	-0.159488992880295	-0.147143614130869	0.418704123627834	0.700794824305341	0.367604843609535	0.406424215202194	0.933598841074912	0.999813716430641	0.873968429433167	0.908862611917554	no	no	no	no	no	no	no	no	KC1D	Casein kinase I isoform delta	1453	CSNK1D	seq.11289.31
315	-0.0449571313655528	-0.004096168735966	-0.0423862432791462	-0.0232451927555935	0.860356859001722	0.988004579439387	0.811133751226038	0.895711611837916	0.978359538162211	0.999813716430641	0.97129759325225	0.99386971608122	no	no	no	no	no	no	no	no	SCAR3:region 2	Scavenger receptor class A member 3:region 2	51435	SCARA3	seq.11292.13
316	0.150875940572744	0.0704698665644169	0.107847613267171	0.115356194279369	0.520114248387618	0.786462534538871	0.524535750231591	0.496275294509393	0.941885620421614	0.999813716430641	0.917377981004394	0.93487979708451	no	no	no	no	no	no	no	no	LRRN1:CD	Leucine-rich repeat neuronal protein 1:Cytoplasmic domain	57633	LRRN1	seq.11293.14
317	-0.219521728369124	-0.173735532716884	-0.1928258731083	-0.182445152285147	0.385078759663374	0.524516511911444	0.267255353391016	0.294057294241641	0.928909124390793	0.999813716430641	0.826568123745879	0.871339042011099	no	no	no	no	no	no	no	no	TMCC3:region 2	Transmembrane and coiled-coil domains protein 3:region 2	57458	TMCC3	seq.11294.7
318	0.102299913703817	-0.181697475237294	-0.010317077591015	-0.00888653150313537	0.662304126175959	0.498062311771452	0.951760806633129	0.958512293816084	0.955761929982196	0.999813716430641	0.99644273420016	0.99539728451709	no	no	no	no	no	no	no	no	SORT	Sortilin	6272	SORT1	seq.11300.32
319	-0.0810559439873916	0.331196869040149	0.0713011044217651	0.0805095070875869	0.744087198704044	0.227697993715869	0.68925306730707	0.65144386858904	0.969052447673137	0.999813716430641	0.952616309269389	0.953906974361851	no	no	no	no	no	no	no	no	TENR	Tenascin-R	7143	TNR	seq.11302.237
320	-0.041495407826126	0.0655941447346901	0.0201273297753368	0.0234621257725253	0.863020045247019	0.806620569676932	0.907662559693884	0.892833580009082	0.978359538162211	0.999813716430641	0.986377118238742	0.993631512658602	no	no	no	no	no	no	no	no	SAMH1	Deoxynucleoside triphosphate triphosphohydrolase SAMHD1	25939	SAMHD1	seq.11303.7
321	0.238698308387861	0.56518682022435	0.347553109434992	0.360345282883614	0.293854966892462	0.0539832639125119	0.0592895199730828	0.0510608863743897	0.912601256795664	0.852107024991524	0.499529381649648	0.448589934382734	no	no	no	no	no	no	no	no	CR3L4	Cyclic AMP-responsive element-binding protein 3-like protein 4	148327	CREB3L4	seq.11308.8
322	-0.482035096035237	-0.236935321699401	-0.341641172186643	-0.32981018147291	0.0856918348224608	0.418910121545268	0.0599445310244145	0.0699213703987931	0.715330501979816	0.999813716430641	0.499691703579307	0.537918381437823	no	no	no	no	no	no	no	no	Desmoglein-3	Desmoglein-3	1830	DSG3	seq.11310.8
323	-0.144015783678901	-0.148491417513194	-0.149413764567726	-0.130139795716287	0.576113574249513	0.600481361734558	0.401313076738437	0.466069799446027	0.942584546680464	0.999813716430641	0.884108483382592	0.929684353096858	no	no	no	no	no	no	no	no	RAG-1	V(D)J recombination-activating protein 1	5896	RAG1	seq.11311.79
324	0.00392657136232625	-0.00667274901131411	-0.00872817279674023	0.00258384959692867	0.986966624735216	0.97987952449694	0.959366629944349	0.987964298709895	0.997982361528826	0.999813716430641	0.99644273420016	0.997126843286866	no	no	no	no	no	no	no	no	PMS2	Mismatch repair endonuclease PMS2	5395	PMS2	seq.11312.40
325	0.596272511552314	0.441636085050951	0.491901361284596	0.506074508992251	0.0129563391476296	0.150551412605706	0.00763583917907838	0.00622446245919048	0.268500498017733	0.999813716430641	0.135196362940899	0.110207230143143	yes	no	yes	yes	no	no	no	no	PHS	Pterin-4-alpha-carbinolamine dehydratase	5092	PCBD1	seq.11313.100
326	0.0474190965891476	0.0435423475468006	0.0341581743340147	0.050881453449004	0.855692652944864	0.873855043483817	0.846350323449492	0.773017498007178	0.978359538162211	0.999813716430641	0.980945302187984	0.97291564746623	no	no	no	no	no	no	no	no	PPM1D	Protein phosphatase 1D	8493	PPM1D	seq.11315.148
327	-0.158039158413162	-0.0338244009714041	-0.103589088649305	-0.0928172917973744	0.530958526488338	0.899800655478615	0.551321615147581	0.593786496557766	0.942584546680464	0.999813716430641	0.927131924251157	0.950239005375087	no	no	no	no	no	no	no	no	Apo A-V	Apolipoprotein A-V	116519	APOA5	seq.11318.20
328	0.130784355022759	0.0498542451516435	0.0681722864583879	0.101865539461322	0.584352064034548	0.854395317382818	0.696577632406288	0.562991216256432	0.942584546680464	0.999813716430641	0.95324890163029	0.946768090213859	no	no	no	no	no	no	no	no	MRE11	Double-strand break repair protein MRE11	4361	MRE11	seq.11319.106
329	0.302141413825999	0.0465269001941391	0.187223643638853	0.2006973112218	0.236456770561016	0.861202487009242	0.294846506805651	0.261526542646682	0.902719227273148	0.999813716430641	0.845886333892876	0.849700111765821	no	no	no	no	no	no	no	no	CHFR	E3 ubiquitin-protein ligase CHFR	55743	CHFR	seq.11320.29
330	-0.229243208561102	-0.0925742069768457	-0.172940889747904	-0.158116205484338	0.34766534374905	0.728890311343781	0.314632046532179	0.359152699972039	0.920208577243196	0.999813716430641	0.853866719952958	0.901044532723503	no	no	no	no	no	no	no	no	PXDNL	Peroxidasin-like protein	137902	PXDNL	seq.11324.3
331	0.00289547280014345	-0.0320310622736846	-0.0141219114742741	-0.00394985878768913	0.990431656774594	0.905853335476518	0.935766580803147	0.98201378702743	0.998624700899119	0.999813716430641	0.993041797482739	0.995916315595502	no	no	no	no	no	no	no	no	BTG2	Protein BTG2	7832	BTG2	seq.11325.8
332	-0.228919329026119	0.0726739734795346	-0.116120083560971	-0.101213850692151	0.351177967541937	0.798731024928685	0.512134882625484	0.568572629786329	0.920360746334222	0.999813716430641	0.917377981004394	0.946768090213859	no	no	no	no	no	no	no	no	USB1	U6 snRNA phosphodiesterase	79650	USB1	seq.11328.9
333	0.503996995656134	-0.0133519307677889	0.279348081790904	0.306324451216993	0.0413747459640101	0.963308266512418	0.124350713758245	0.091936266420578	0.51692084208103	0.999813716430641	0.682906719810996	0.621983779275214	yes	no	no	no	no	no	no	no	CSK2B	Casein kinase II subunit beta	1460	CSNK2B	seq.11330.15
334	-0.225908770735613	0.0574962292450975	-0.126872177529447	-0.105717248196875	0.367843743265438	0.839342167733686	0.475030449391939	0.55204638829468	0.926401663301893	0.999813716430641	0.909976046436728	0.943507032769301	no	no	no	no	no	no	no	no	LIRB3	Leukocyte immunoglobulin-like receptor subfamily B member 3	102725035	LILRB3	seq.11334.7
335	0.0224109279140143	0.0419538140026402	0.0104213137732814	0.0335768288009134	0.93386148972792	0.882812172436579	0.953811457014221	0.852112356614001	0.990004240626982	0.999813716430641	0.99644273420016	0.989381262278343	no	no	no	no	no	no	no	no	BLK	Tyrosine-protein kinase BLK	640	BLK	seq.11338.49
336	-0.428918707704728	0.268118391531592	-0.19248142818192	-0.176609655325071	0.0509660528559419	0.311514497884773	0.266770097384246	0.315991154577886	0.557914182760307	0.999813716430641	0.826568123745879	0.891586674131964	no	no	no	no	no	no	no	no	PXDC2:CD	Plexin domain-containing protein 2:Cytoplasmic domain	84898	PLXDC2	seq.11342.59
337	0.366404040253437	0.137537489271761	0.230667299188679	0.254807967186123	0.118349248568532	0.61097592414128	0.185876868050432	0.146978599696734	0.811041003475453	0.999813716430641	0.7672378185834	0.745718650919929	no	no	no	no	no	no	no	no	CHIP	E3 ubiquitin-protein ligase CHIP	10273	STUB1	seq.11350.30
338	-0.0371368878822884	-0.0150130391222473	-0.0273078380427766	-0.0187250007566772	0.880590849143683	0.95468970257952	0.873518854720326	0.913253838934565	0.980092605989348	0.999813716430641	0.983293353086465	0.99539728451709	no	no	no	no	no	no	no	no	NHEJ1	Non-homologous end-joining factor 1	79840	NHEJ1	seq.11351.233
339	-0.292220639904057	0.0242162408912381	-0.169442273333328	-0.156237305249505	0.251595989469182	0.931046969762927	0.342143841791064	0.381602792495762	0.906373080796045	0.999813716430641	0.867811292739412	0.904476712203365	no	no	no	no	no	no	no	no	TITIN	Titin	7273	TTN	seq.11352.42
340	-0.325190521562515	0.0398068906371919	-0.181815075519973	-0.166786392804444	0.195780917810416	0.886061578849763	0.306058647777768	0.347469997929566	0.892597834450657	0.999813716430641	0.849816152773378	0.901044532723503	no	no	no	no	no	no	no	no	SMAD2	Mothers against decapentaplegic homolog 2	4087	SMAD2	seq.11353.143
341	-0.255910640538506	0.0215454902658918	-0.180306915276314	-0.139768790922759	0.297563903052867	0.943697127303076	0.33333193925176	0.475537410000921	0.912601256795664	0.999813716430641	0.863929163859887	0.929684353096858	no	no	no	no	no	no	no	no	IF5A2	Eukaryotic translation initiation factor 5A-2	56648	EIF5A2	seq.11355.10
342	-0.0736636040061053	-0.0232218464779011	-0.0664049959117646	-0.0416213414650751	0.771308524030284	0.93452105987862	0.706034135693074	0.813523432829872	0.970745096611383	0.999813716430641	0.955754402153741	0.980608029513198	no	no	no	no	no	no	no	no	DGC14	Protein DGCR14	8220	ESS2	seq.11356.19
343	-0.139838230402673	0.0314849920260314	-0.0842959604677318	-0.0580870667362718	0.580173942382468	0.909469620219319	0.630908953780245	0.741244301899761	0.942584546680464	0.999813716430641	0.943472960551553	0.968556860686314	no	no	no	no	no	no	no	no	GRB10	Growth factor receptor-bound protein 10	2887	GRB10	seq.11358.15
344	0.152175993959534	0.17196548747752	0.169851328277092	0.148580930980297	0.510441377974099	0.510130560722289	0.316889966441059	0.386123460055003	0.941357728371453	0.999813716430641	0.854295326873449	0.905206024604887	no	no	no	no	no	no	no	no	TP	Thymidine phosphorylase	1890	TYMP	seq.11361.73
345	0.0156637270290166	0.304708774009484	0.11228349214376	0.130120087180943	0.951182762131376	0.265928194305294	0.522155654085204	0.458944585350189	0.992234246433508	0.999813716430641	0.917377981004394	0.927895723004762	no	no	no	no	no	no	no	no	AQP4	Aquaporin-4	361	AQP4	seq.11363.58
346	-0.114250020963429	0.0902840678053168	-0.0208851816141076	-0.0166801082265796	0.632085439040923	0.746104084903735	0.903483638261226	0.923105532258281	0.949824407977046	0.999813716430641	0.986377118238742	0.99539728451709	no	no	no	no	no	no	no	no	MFN1	Mitofusin-1	55669	MFN1	seq.11364.18
347	0.193251800896214	0.0446564472482233	0.0945014929707386	0.123566633907147	0.489133226215488	0.870673178628916	0.591963284225717	0.484761182102852	0.940955205192032	0.999813716430641	0.932657226832043	0.930011681101764	no	no	no	no	no	no	no	no	TEN4	Teneurin-4	26011	TENM4	seq.11365.17
348	0.442848661327941	-0.0229650362892116	0.229253932338564	0.235063628116515	0.0717680217636259	0.940828955783663	0.222626337839523	0.213508306551692	0.665496350964064	0.999813716430641	0.796681373203985	0.81457736760412	no	no	no	no	no	no	no	no	ADHX	Alcohol dehydrogenase class-3	128	ADH5	seq.11369.23
349	-0.203276741052809	-0.108546987421365	-0.163971599759298	-0.149148031994464	0.41911909643036	0.694400053475495	0.347492772691178	0.393922609206921	0.933598841074912	0.999813716430641	0.86977114991711	0.90819662662076	no	no	no	no	no	no	no	no	INP5E	72 kDa inositol polyphosphate 5-phosphatase	56623	INPP5E	seq.11370.20
350	0.223613230397166	-0.0796441573928928	0.0826504020826595	0.0853555359380826	0.394595254754777	0.758606872738326	0.631356591274626	0.619770119144487	0.930594328710487	0.999813716430641	0.943472960551553	0.950570232606218	no	no	no	no	no	no	no	no	GP101	Probable G-protein coupled receptor 101	83550	GPR101	seq.11371.1
351	-0.604308862089266	-0.44178126666033	-0.545035280619297	-0.536596401915173	0.0105607663603262	0.129057681696252	0.00244697900354213	0.00284983520450445	0.231709116871288	0.999813716430641	0.0532519131375965	0.0588356543541276	yes	no	yes	yes	no	no	no	no	ADH7	Alcohol dehydrogenase class 4 mu/sigma chain	131	ADH7	seq.11377.19
352	-0.0753098790045274	-0.298981984639127	-0.16173943778692	-0.149955526717766	0.759343043677576	0.308568616411441	0.368752575599929	0.405539824628506	0.969052447673137	0.999813716430641	0.873968429433167	0.908862611917554	no	no	no	no	no	no	no	no	KSYK:SH2, 1 and 2	Tyrosine-protein kinase SYK:Src Homology domain	6850	SYK	seq.11378.37
353	-0.0231602544542523	-0.237127336154482	-0.111650183004146	-0.094178912714657	0.925147842758169	0.390255772488881	0.521357559935415	0.588629371788052	0.988957375484553	0.999813716430641	0.917377981004394	0.950239005375087	no	no	no	no	no	no	no	no	RBM24	RNA-binding protein 24	221662	RBM24	seq.11380.84
354	-0.213665561531406	0.00876801830725486	-0.107746161724704	-0.102151614085393	0.388748944950494	0.973395766226402	0.530898847976955	0.552376718325731	0.930594328710487	0.999813716430641	0.917708561542471	0.943507032769301	no	no	no	no	no	no	no	no	Keratin 7	Keratin, type II cytoskeletal 7	3855	KRT7	seq.11383.41
355	0.39022362155208	0.553878335383734	0.427558638543732	0.440728784020206	0.128683833234827	0.059793304399344	0.022712152233592	0.0193722116198719	0.83157370137421	0.900631088506336	0.278605795672606	0.248791947822345	no	no	yes	yes	no	no	no	no	ATF6B	Cyclic AMP-dependent transcription factor ATF-6 beta	1388	ATF6B	seq.11387.3
356	-0.205734934093963	-0.0490424807023119	-0.148089634274794	-0.127602321104133	0.428850290716192	0.85841879391002	0.396233947723206	0.465237520586393	0.934741705661041	0.999813716430641	0.883271974801208	0.929684353096858	no	no	no	no	no	no	no	no	MVK	Mevalonate kinase	4598	MVK	seq.11391.69
357	-0.328060000453586	-0.254803877423296	-0.274606510067639	-0.259063367781009	0.22844894710563	0.413608770022249	0.140306483108451	0.164087728312335	0.899093621400983	0.999813716430641	0.712848890601669	0.764020392848326	no	no	no	no	no	no	no	no	FAK2:FERM	Protein-tyrosine kinase 2-beta:4.1 protein, ezrin, radixin, moesin domain	2185	PTK2B	seq.11395.5
358	-0.211857387360479	-0.413428447169511	-0.284143360230859	-0.267781604457783	0.403932030828221	0.146596645734816	0.109736146501967	0.131638358655266	0.930944375438853	0.999813716430641	0.6473359603008	0.719113685898391	no	no	no	no	no	no	no	no	DNAI1	Dynein intermediate chain 1, axonemal	27019	DNAI1	seq.11396.39
359	-0.123615124812364	-0.0325639214450719	-0.100193253910923	-0.0857132872633264	0.626495442730611	0.910624530582487	0.579119491423572	0.635517067764326	0.949367525744161	0.999813716430641	0.932489418349801	0.953506421159728	no	no	no	no	no	no	no	no	RN146	E3 ubiquitin-protein ligase RNF146	81847	RNF146	seq.11401.181
360	-0.230109902041275	-0.038115935885959	-0.137318623968087	-0.145150496120488	0.351752899324133	0.894060842107201	0.442352535365379	0.417405946474073	0.920360746334222	0.999813716430641	0.899979816858762	0.91491503732358	no	no	no	no	no	no	no	no	KMT2C	Histone-lysine N-methyltransferase 2C	58508	KMT2C	seq.11402.17
361	-0.0986843029219635	-0.04805143266265	-0.0566671652046347	-0.0664930947775609	0.680040539644845	0.876511300013289	0.75124610956122	0.711143253657643	0.956967842261063	0.999813716430641	0.966278181794715	0.96342706960034	no	no	no	no	no	no	no	no	ACAD8	Isobutyryl-CoA dehydrogenase, mitochondrial	27034	ACAD8	seq.11406.82
362	-0.127376689532092	-0.0779137811423563	-0.105367097527151	-0.0940422577643423	0.624910687072259	0.774322968776305	0.551055131579949	0.594165827989047	0.949163345078381	0.999813716430641	0.927131924251157	0.950239005375087	no	no	no	no	no	no	no	no	PLS3	Phospholipid scramblase 3	57048	PLSCR3	seq.11407.57
363	-0.221900752665052	-0.250530721064956	-0.24956033603444	-0.228762871157742	0.356630844256289	0.403359094863168	0.167857083119118	0.20791862252768	0.920843201203224	0.999813716430641	0.752229734603493	0.80680822175206	no	no	no	no	no	no	no	no	EHD4	EH domain-containing protein 4	30844	EHD4	seq.11421.10
364	0.281066657258082	-0.153163385008615	0.104926282576916	0.136430890463534	0.181738549876936	0.586986122871244	0.534655202582825	0.428503770795342	0.88412775772822	0.999813716430641	0.919116966058751	0.918193005525148	no	no	no	no	no	no	no	no	DLX3	Homeobox protein DLX-3	1747	DLX3	seq.11422.2
365	1.13009127407016	1.21385601281142	1.08483085757463	1.11134746260319	6.27694047284445e-06	6.81676751603614e-05	7.59597362414103e-09	3.55144393200308e-09	0.000780480484702999	0.00766529889969844	9.034254716886e-07	4.73901213463143e-07	yes	yes	yes	yes	yes	yes	yes	yes	FAAA	Fumarylacetoacetase	2184	FAH	seq.11424.4
366	0.21637174524329	0.17220324246788	0.191094413755789	0.201007456721663	0.399870431578006	0.525501261099147	0.284078321030209	0.259642377115399	0.930594328710487	0.999813716430641	0.84021964557809	0.849700111765821	no	no	no	no	no	no	no	no	RUFY1	RUN and FYVE domain-containing protein 1	80230	RUFY1	seq.11425.31
367	-0.0610989312056634	0.209702392467394	0.0488842897508398	0.0494545589976966	0.802881670560062	0.446095587056206	0.779096867207593	0.777944983322377	0.972920847113835	0.999813716430641	0.97129759325225	0.973673978360885	no	no	no	no	no	no	no	no	hnRNP C1/C2	Heterogeneous nuclear ribonucleoproteins C1/C2	3183	HNRNPC	seq.11429.80
368	-0.122266856116633	0.0684636886808537	-0.0570987999097055	-0.0388748941198983	0.635115546994546	0.805993211559486	0.747340656782444	0.826413427391606	0.949895341062647	0.999813716430641	0.965682742857051	0.985931062984895	no	no	no	no	no	no	no	no	DTX1	E3 ubiquitin-protein ligase DTX1	1840	DTX1	seq.11430.49
369	0.153961978374531	0.0600447901073758	0.0854894637529665	0.121701556921752	0.494739379938423	0.828283589286098	0.626430391038287	0.493337706428607	0.941032901999613	0.999813716430641	0.943472960551553	0.93487979708451	no	no	no	no	no	no	no	no	RECQ1	ATP-dependent DNA helicase Q1	5965	RECQL	seq.11431.235
370	-0.0585592883677335	0.00729993326935288	-0.0565454541643646	-0.0381227435322386	0.802538889154787	0.978213476880682	0.741260405338304	0.824722484877355	0.972920847113835	0.999813716430641	0.963781632286881	0.985931062984895	no	no	no	no	no	no	no	no	PQBP1	Polyglutamine-binding protein 1	10084	PQBP1	seq.11432.11
371	0.0881397162916813	0.0568576410931689	0.0904928479533439	0.0859497361623447	0.711865097108184	0.831473884177469	0.60516276055138	0.624167414437681	0.965548459181923	0.999813716430641	0.936060351421147	0.951585322458693	no	no	no	no	no	no	no	no	TECT2	Tectonic-2	79867	TCTN2	seq.11433.11
372	-0.24765551624382	0.00781145661887329	-0.172808795806574	-0.156922214047492	0.272359454102081	0.977411439445663	0.316741524710746	0.36371776555314	0.910102491939398	0.999813716430641	0.854295326873449	0.901044532723503	no	no	no	no	no	no	no	no	AINX	Alpha-internexin	9118	INA	seq.11436.6
373	-0.0210295597594696	0.139502110883647	0.0437015116764875	0.0531004311807484	0.931297994289294	0.594252283116103	0.798510000566099	0.756216637375914	0.990004240626982	0.999813716430641	0.97129759325225	0.971851245484988	no	no	no	no	no	no	no	no	RHPN2	Rhophilin-2	85415	RHPN2	seq.11439.88
374	-0.336892567929862	-0.00468758518715744	-0.193179045908429	-0.178701533082824	0.159268206273911	0.985630981884292	0.261831741304193	0.301982442795913	0.86743622618841	0.999813716430641	0.825758969684795	0.873988879777422	no	no	no	no	no	no	no	no	SOCS-3	Suppressor of cytokine signaling 3	9021	SOCS3	seq.11440.58
375	0.170155566223394	-0.0276720910009649	0.0321265082267766	0.0848290183725126	0.540838560093468	0.93182680207779	0.871984814681588	0.674958795744934	0.942584546680464	0.999813716430641	0.983293353086465	0.958395943815348	no	no	no	no	no	no	no	no	PYGL	Glycogen phosphorylase, liver form	5836	PYGL	seq.11441.11
376	-0.232527013691605	-0.100994422033493	-0.189210400570714	-0.175818449252198	0.328689577367493	0.716876386184324	0.278554613069643	0.313864482264768	0.915271080252867	0.999813716430641	0.839761460245117	0.889239543060331	no	no	no	no	no	no	no	no	DNER:CD	Delta and Notch-like epidermal growth factor-related receptor:Cytoplasmic domain	92737	DNER	seq.11442.1
377	0.133505479837744	-0.201295856702889	-0.00352873250374471	-0.0210395509311704	0.572911024384657	0.452255201035162	0.984083037390587	0.907016544099579	0.942584546680464	0.999813716430641	0.996641974427023	0.995301615788248	no	no	no	no	no	no	no	no	GALK1	Galactokinase	2584	GALK1	seq.11448.34
378	-0.0495651984045038	0.103562279844436	0.0235372430494453	-0.00624471691764953	0.84418282741958	0.710432027303934	0.895729159487808	0.972423145368748	0.977158431151724	0.999813716430641	0.986377118238742	0.99539728451709	no	no	no	no	no	no	no	no	CAZA1	F-actin-capping protein subunit alpha-1	829	CAPZA1	seq.11449.22
379	-0.462830587080423	-0.0938540884885156	-0.326292197414354	-0.309378157517864	0.050867512710413	0.72826516196257	0.0611479388497978	0.0774075064770921	0.557914182760307	0.999813716430641	0.502312873043909	0.571036044677568	no	no	no	no	no	no	no	no	Protein disulfide-isomerase	Protein disulfide-isomerase	5034	P4HB	seq.11450.110
380	0.0743247907643961	0.133545497953728	0.0713179640729161	0.0900647477499858	0.753742349276568	0.62112855728765	0.683860374893502	0.609578684736878	0.969052447673137	0.999813716430641	0.952616309269389	0.950239005375087	no	no	no	no	no	no	no	no	EIF3G	Eukaryotic translation initiation factor 3 subunit G	8666	EIF3G	seq.11454.87
381	-0.101066636618607	-0.281341619170441	-0.175448701950744	-0.159989757776977	0.686081752728588	0.310667575054212	0.322018509110807	0.366194310087868	0.960964634369665	0.999813716430641	0.861148929684527	0.901044532723503	no	no	no	no	no	no	no	no	MAGBA	Melanoma-associated antigen B10	139422	MAGEB10	seq.11456.2
382	-0.140294963580133	-0.107205666352031	-0.114110361235631	-0.103724121832356	0.585994898286311	0.694860953258384	0.524501760011935	0.56300147625146	0.942584546680464	0.999813716430641	0.917377981004394	0.946768090213859	no	no	no	no	no	no	no	no	GALE	UDP-glucose 4-epimerase	2582	GALE	seq.11457.53
383	-0.0586000783353312	-0.00653406385204663	-0.044363983838882	-0.029715593432505	0.818323793535632	0.981367639018958	0.801437814318104	0.86613966605932	0.973481757184968	0.999813716430641	0.97129759325225	0.989935506216346	no	no	no	no	no	no	no	no	ELL	RNA polymerase II elongation factor ELL	8178	ELL	seq.11459.81
384	0.31214624545185	0.317840991702488	0.267007281928951	0.287992579891515	0.195429070466664	0.25310276445601	0.124012152055581	0.0989997100369089	0.892481172389918	0.999813716430641	0.682366485472706	0.640577376933521	no	no	no	no	no	no	no	no	RBM9	RNA binding protein fox-1 homolog 2	23543	RBFOX2	seq.11462.8
385	0.0657697257419777	0.0296520089743061	0.0561819251640502	0.060014169327464	0.798225470798546	0.913026684525474	0.750135456802473	0.733683980774749	0.972920847113835	0.999813716430641	0.966278181794715	0.966953052929758	no	no	no	no	no	no	no	no	RELB	Transcription factor RelB	5971	RELB	seq.11464.9
386	-0.0248744090661393	-0.165073521918199	-0.0770378713900807	-0.0727101419973029	0.919247839155371	0.535285390805213	0.655561835387098	0.673441713820649	0.98805597799981	0.999813716430641	0.945095526428164	0.957982219530102	no	no	no	no	no	no	no	no	GP135	Probable G-protein coupled receptor 135	64582	GPR135	seq.11465.4
387	-0.591119792767826	-0.394069111135224	-0.452604171702474	-0.443385055014076	0.0332804468372716	0.19578721591686	0.0123813306355284	0.0142887021030448	0.457413955255216	0.999813716430641	0.186003707225381	0.201998680118237	yes	no	yes	yes	no	no	no	no	RBM19	Probable RNA-binding protein 19	9904	RBM19	seq.11468.15
388	-0.42792129177455	-0.0734229571847941	-0.318477884841697	-0.30177677963683	0.0671804722280046	0.787921799490193	0.0691297929842648	0.0873161899288174	0.643930956828434	0.999813716430641	0.530447541959205	0.607479075187288	no	no	no	no	no	no	no	no	Aldehyde dehydrogenase, class 3	Aldehyde dehydrogenase, dimeric NADP-preferring	218	ALDH3A1	seq.11480.1
389	0.126782558670428	0.611728265431807	0.328607501290655	0.327437736836245	0.582859711462155	0.0170211374568043	0.0496114749495159	0.0501752933617802	0.942584546680464	0.433128572214774	0.447157132535093	0.445631542179057	no	yes	yes	no	no	no	no	no	TIMD3	Hepatitis A virus cellular receptor 2	84868	HAVCR2	seq.11481.25
390	-0.0415504902018327	0.155353416282417	0.0294321234743262	0.0319524849109289	0.86837823713916	0.553805589067886	0.860841093431342	0.849051617177345	0.978858052294768	0.999813716430641	0.982942592000186	0.989381262278343	no	no	no	no	no	no	no	no	ZN174	Zinc finger protein 174	7727	ZNF174	seq.11486.26
391	-0.538751071575999	0.30192100847953	-0.167537063526184	-0.165462592760691	0.0308345106901829	0.245232873244344	0.337055885844387	0.344207584443577	0.441098255422962	0.999813716430641	0.864362685277384	0.900473750877637	yes	no	no	no	no	no	no	no	Testican-1	Testican-1	6695	SPOCK1	seq.11487.4
392	0.347251987847412	0.289442285416218	0.331057628286598	0.32190247612634	0.149352318202873	0.292741788071247	0.0544736347586664	0.0632583865645647	0.854436459015817	0.999813716430641	0.47452154950943	0.512720937621828	no	no	no	no	no	no	no	no	Apo L1	Apolipoprotein L1	8542	APOL1	seq.11510.31
393	0.257940135995253	0.232534253376274	0.254083656161199	0.243194814036012	0.287359041494959	0.381700411652512	0.133598737162898	0.153347729798589	0.912601256795664	0.999813716430641	0.699763348769966	0.751747473468263	no	no	no	no	no	no	no	no	Apo L1	Apolipoprotein L1	8542	APOL1	seq.11510.51
394	-0.123783071711284	-0.185737898380928	-0.141254351062268	-0.129158876905384	0.628136012541935	0.516732387236383	0.42048573788431	0.461282568452466	0.949367525744161	0.999813716430641	0.89298553372457	0.928872016642347	no	no	no	no	no	no	no	no	CD38	ADP-ribosyl cyclase/cyclic ADP-ribose hydrolase 1	952	CD38	seq.11513.92
395	0.749930700816404	1.27645186699556	0.974723656948914	0.979593260078877	0.00109953095583491	4.29255876478744e-06	5.59407064902839e-08	4.91380787534974e-08	0.0466320454214945	0.000909766319982418	5.88560779246814e-06	5.07234771434687e-06	yes	yes	yes	yes	yes	yes	yes	yes	CD59	CD59 glycoprotein	966	CD59	seq.11514.196
396	0.168383031881778	0.829616829991607	0.430382089235164	0.445316565560165	0.48503676895778	0.00277339728413727	0.0172887071720405	0.0141526476352057	0.940955205192032	0.120422670964405	0.235876600843476	0.201114636914833	no	yes	yes	yes	no	no	no	no	FABPL	Fatty acid-binding protein, liver	2168	FABP1	seq.11516.7
397	0.33287934548848	0.0899738928801168	0.192470966782659	0.203691091543854	0.194769962065535	0.737546697929748	0.272117737288053	0.245438823079621	0.891704152686646	0.999813716430641	0.833103604198622	0.835324504939565	no	no	no	no	no	no	no	no	HEM3	Porphobilinogen deaminase	3145	HMBS	seq.11530.37
398	-0.158873469934497	-0.053716625408406	-0.14441970978117	-0.126273394080495	0.500250606320672	0.851875812409124	0.410963370368607	0.474824312331579	0.941032901999613	0.999813716430641	0.888806697969768	0.929684353096858	no	no	no	no	no	no	no	no	GI24:CD	V-type immunoglobulin domain-containing suppressor of T-cell activation:Cytoplasmic domain	64115	VSIR	seq.11531.24
399	0.013052828716451	0.119185107925652	0.040682056527891	0.0576757525202183	0.956986530941517	0.668396139871856	0.815325542193675	0.740829367370037	0.994100083026364	0.999813716430641	0.973493209474985	0.968485387650609	no	no	no	no	no	no	no	no	LRIT3	Leucine-rich repeat, immunoglobulin-like domain and transmembrane domain-containing protein 3	345193	LRIT3	seq.11534.6
400	0.134132910768821	0.166885385601329	0.142485423679474	0.143322155774562	0.595884982489628	0.552360408423401	0.423603756917457	0.420877323466078	0.942584546680464	0.999813716430641	0.894158188070962	0.916436360678648	no	no	no	no	no	no	no	no	MYSM1	Histone H2A deubiquitinase MYSM1	114803	MYSM1	seq.11536.9
401	-0.00474686623434202	-0.195378208522659	-0.0840152779091212	-0.0732231551749501	0.985147868087222	0.478593709372149	0.633675446614238	0.677846118993621	0.99743240061312	0.999813716430641	0.943472960551553	0.960908573016952	no	no	no	no	no	no	no	no	TFR2	Transferrin receptor protein 2	7036	TFR2	seq.11537.12
402	-0.350926452849148	-0.163463953036057	-0.26658119186639	-0.252434449786182	0.161230375574413	0.557359482306371	0.126353344967489	0.148308408631107	0.86743622618841	0.999813716430641	0.684764871983313	0.745718650919929	no	no	no	no	no	no	no	no	DCMC	Malonyl-CoA decarboxylase, mitochondrial	23417	MLYCD	seq.11538.216
403	-0.208378471698158	-0.0759203404162594	-0.181196305877921	-0.165925481381585	0.368038511605479	0.782838320349333	0.296457303689037	0.339634956736903	0.926401663301893	0.999813716430641	0.845973058662816	0.899062357361182	no	no	no	no	no	no	no	no	ATPK	ATP synthase subunit f, mitochondrial	9551	ATP5MF	seq.11539.4
404	0.201486580470504	0.164258918538999	0.161173820955367	0.162216130719442	0.397935622951428	0.5706038402406	0.368992743435316	0.368531666894149	0.930594328710487	0.999813716430641	0.873968429433167	0.901312807142552	no	no	no	no	no	no	no	no	FOXO3A	Forkhead box protein O3	2309	FOXO3	seq.11540.37
405	0.0212252157280302	0.0700623471375965	0.00974155152515367	0.0337693422454455	0.929010779683064	0.803248550383745	0.955907602905141	0.848923969839733	0.989799021547428	0.999813716430641	0.99644273420016	0.989381262278343	no	no	no	no	no	no	no	no	LIMA1	LIM domain and actin-binding protein 1	51474	LIMA1	seq.11543.84
406	-0.0340410319376337	-0.0452093504920603	-0.0704247348439295	-0.0431104623384471	0.884288245771933	0.876214184106984	0.687506193148295	0.807525784764437	0.981140427379833	0.999813716430641	0.952616309269389	0.978207618785612	no	no	no	no	no	no	no	no	PHF3	PHD finger protein 3	23469	PHF3	seq.11544.39
407	-0.0159796417877315	0.166241088284859	0.0420534402833345	0.0625247017274255	0.950769099687825	0.540952174680006	0.812311595544889	0.723957415693482	0.992234246433508	0.999813716430641	0.971612754531282	0.963917199487387	no	no	no	no	no	no	no	no	HVEM	Tumor necrosis factor receptor superfamily member 14	8764	TNFRSF14	seq.11545.9
408	-0.678148014061912	-0.220264130346089	-0.466248826891633	-0.457041118784591	0.00688976910006588	0.416331361362389	0.00938214578350384	0.0112454999282898	0.167528563317602	0.999813716430641	0.156017384746351	0.170900361410204	yes	no	yes	yes	no	no	no	no	MUSK	Muscle, skeletal receptor tyrosine-protein kinase	4593	MUSK	seq.11547.84
409	-0.232982195582168	0.0125475638890875	-0.1295431745551	-0.116748347955002	0.334946939422098	0.962513229203375	0.453025378010913	0.499084081435821	0.920208577243196	0.999813716430641	0.902018257672486	0.93487979708451	no	no	no	no	no	no	no	no	ISL1	Insulin gene enhancer protein ISL-1	3670	ISL1	seq.11549.6
410	-0.179880599972189	0.144428175815871	-0.080387653760095	-0.0556721117407331	0.454597615462271	0.600649323986508	0.640428127576222	0.748541910899554	0.938509334603048	0.999813716430641	0.944714904045061	0.971851245484988	no	no	no	no	no	no	no	no	HM20B	SWI/SNF-related matrix-associated actin-dependent regulator of chromatin subfamily E member 1-related	10362	HMG20B	seq.11551.16
411	-0.157813756612023	0.0968857899636788	-0.0442532965905611	-0.0421604193465135	0.538667980299762	0.722789287086231	0.799509560158738	0.809296490202265	0.942584546680464	0.999813716430641	0.97129759325225	0.978207618785612	no	no	no	no	no	no	no	no	NFAC4	Nuclear factor of activated T-cells, cytoplasmic 4	4776	NFATC4	seq.11560.76
412	-0.129585454723554	-0.0514947146160818	-0.105372393478619	-0.0851791432412134	0.599693361900301	0.850988328342613	0.545768636786007	0.626166947715743	0.942584546680464	0.999813716430641	0.924427310172212	0.951831781121319	no	no	no	no	no	no	no	no	DPOE2	DNA polymerase epsilon subunit 2	5427	POLE2	seq.11562.9
413	0.0450720887046215	0.0436749874728825	0.0432074316858274	0.0519505104151963	0.863250627578987	0.872254853502986	0.808408707954437	0.770495673316151	0.978359538162211	0.999813716430641	0.97129759325225	0.972547013625514	no	no	no	no	no	no	no	no	SYTL4:C2 2	Synaptotagmin-like protein 4:Ca2+-dependent membrane-targeting module 2	94121	SYTL4	seq.11563.51
414	0.407581652776768	0.106687567498258	0.263730905918043	0.273357315382054	0.106379296644898	0.694399530996537	0.133360290659456	0.119244848092959	0.780162375260372	0.999813716430641	0.699763348769966	0.692851115873501	no	no	no	no	no	no	no	no	ZNF23	Zinc finger protein 23	7571	ZNF23	seq.11565.58
415	-0.221642353633474	0.0442953574713156	-0.12415028290539	-0.111881378734418	0.364300448402397	0.880442768993699	0.487752227556518	0.532172608540093	0.924009157723466	0.999813716430641	0.912929331837738	0.939609967774096	no	no	no	no	no	no	no	no	Keratin 72	Keratin, type II cytoskeletal 72	140807	KRT72	seq.11566.48
416	-0.43618784957431	-0.379343363609678	-0.395264106384424	-0.382477339387324	0.083248444620753	0.169842421280953	0.0230983580111541	0.0283612087184228	0.713151385297058	0.999813716430641	0.281450148505622	0.312067425807944	no	no	yes	yes	no	no	no	no	ZNF10	Zinc finger protein 10	7556	ZNF10	seq.11567.23
417	0.143525683990122	0.0870094412489407	0.106485339887667	0.106103944255552	0.571367630667574	0.753539983796605	0.555654091111147	0.557108550960925	0.942584546680464	0.999813716430641	0.92877614091873	0.946181422236022	no	no	no	no	no	no	no	no	FKB1B	Peptidyl-prolyl cis-trans isomerase FKBP1B	2281	FKBP1B	seq.11568.2
418	-0.206666505793865	-0.0549029050741422	-0.14431579494002	-0.133668221085463	0.41447258450499	0.844206901047634	0.411889272175695	0.447041536341739	0.933598841074912	0.999813716430641	0.888806697969768	0.918457145288509	no	no	no	no	no	no	no	no	BAP29	B-cell receptor-associated protein 29	55973	BCAP29	seq.11570.94
419	0.325771902470188	0.145594499375352	0.200866625958518	0.241283837899546	0.201127036054664	0.621710391060703	0.254405746678706	0.178115701939558	0.893283258798945	0.999813716430641	0.82155380572609	0.786684471301046	no	no	no	no	no	no	no	no	SRSF6	Serine/arginine-rich splicing factor 6	6431	SRSF6	seq.11573.3
420	-0.25499251496629	-0.135623574559797	-0.206432159046082	-0.196711552458592	0.32440398063638	0.69214221584288	0.301690626796845	0.326284997049826	0.914433172668026	0.999813716430641	0.849169198058526	0.893446055485284	no	no	no	no	no	no	no	no	LRRN1:ECD	Leucine-rich repeat neuronal protein 1:Extracellular domain	57633	LRRN1	seq.11586.2
421	-0.110409406973317	0.0652565508204587	-0.0443218570476429	-0.0267428538959302	0.673674228204849	0.812455935062267	0.803461954507647	0.880659218692481	0.956967842261063	0.999813716430641	0.97129759325225	0.992253776977516	no	no	no	no	no	no	no	no	MGAP	MAX gene-associated protein	23269	MGA	seq.11587.5
422	-0.173126202959955	0.148662241046845	-0.0724219707630934	-0.037812418056937	0.484939780372306	0.621269386562435	0.691853025366967	0.838822042082438	0.940955205192032	0.999813716430641	0.952944357013486	0.989263934518866	no	no	no	no	no	no	no	no	RBM23	Probable RNA-binding protein 23	55147	RBM23	seq.11590.5
423	-0.117259071408389	0.274455174267013	0.0263648059358711	0.0513884020762193	0.626623028659042	0.29906899679052	0.876749273477344	0.763165420240846	0.949367525744161	0.999813716430641	0.983447932188638	0.971851245484988	no	no	no	no	no	no	no	no	PRC1	Protein regulator of cytokinesis 1	9055	PRC1	seq.11591.43
424	-0.412202820004384	0.0160546827864581	-0.248238110177913	-0.235469023519379	0.0800892261603028	0.95376909698253	0.148540646224639	0.171075123322353	0.699950859691354	0.999813716430641	0.723656166959036	0.77672365120049	no	no	no	no	no	no	no	no	MIG	C-X-C motif chemokine 9	4283	CXCL9	seq.11593.21
425	-0.265210786958933	-0.0771760510938425	-0.178609951663226	-0.170862879229358	0.301992228933191	0.781409294364187	0.307833810110967	0.330424576269725	0.912601256795664	0.999813716430641	0.849816152773378	0.895700158482367	no	no	no	no	no	no	no	no	ZN75D	Zinc finger protein 75D	7626	ZNF75D	seq.11596.47
426	-0.0950460207432028	-0.107058344808392	-0.117091079581322	-0.0917118124284113	0.699920736745312	0.719466746130369	0.50949695520966	0.607723584048583	0.964204301871667	0.999813716430641	0.917377981004394	0.950239005375087	no	no	no	no	no	no	no	no	DHX8	ATP-dependent RNA helicase DHX8	1659	DHX8	seq.11601.26
427	0.0661817551868526	0.106085391131102	0.0625300145638234	0.0773941894996491	0.793360749176017	0.710335163315235	0.726745157711402	0.665073745793956	0.972920847113835	0.999813716430641	0.959928237044683	0.95627292069349	no	no	no	no	no	no	no	no	CPNE1:VWFA	Copine-1:Von Willebrand factor type A domain	8904	CPNE1	seq.11602.12
428	-0.130046742478852	-0.116569221216381	-0.128925508962692	-0.105641058431991	0.612144484143819	0.691219358261886	0.47814409583151	0.562187990051503	0.943265794958646	0.999813716430641	0.910123605574628	0.946768090213859	no	no	no	no	no	no	no	no	DNJB6	DnaJ homolog subfamily B member 6	10049	DNAJB6	seq.11606.22
429	-0.119975977289478	0.0468757996107269	-0.0680028486692465	-0.0474372192805308	0.629556823871288	0.868657506852991	0.695591457182685	0.785192046140617	0.949367525744161	0.999813716430641	0.953127199307242	0.974764167105813	no	no	no	no	no	no	no	no	BRD1	Bromodomain-containing protein 1	23774	BRD1	seq.11607.15
430	0.0390048250351232	0.249700484671794	0.0707515243298415	0.107055141077463	0.869534051618904	0.364287934581148	0.685703563692342	0.54958499543213	0.978858052294768	0.999813716430641	0.952616309269389	0.9425305590552	no	no	no	no	no	no	no	no	ERH	Enhancer of rudimentary homolog	2079	ERH	seq.11614.29
431	0.126486852439174	-0.0283012655484019	0.049723756806504	0.0691184225892738	0.604754826845249	0.921425101911197	0.781397300388305	0.700433413032711	0.942584546680464	0.999813716430641	0.97129759325225	0.96342706960034	no	no	no	no	no	no	no	no	HSF1	Heat shock factor protein 1	3297	HSF1	seq.11616.9
432	-0.209828911657359	-0.00950022777840908	-0.13311740960687	-0.118304339671182	0.397924591579187	0.972745523935988	0.445236761650618	0.498739433876037	0.930594328710487	0.999813716430641	0.899979816858762	0.93487979708451	no	no	no	no	no	no	no	no	LFA-1 alpha-L chain	Integrin alpha-L	3683	ITGAL	seq.11617.1
433	-0.257758078556593	-0.282194339792336	-0.259879410918618	-0.245907328402848	0.313557861438383	0.302553042199256	0.137107469503378	0.159738914222606	0.912601256795664	0.999813716430641	0.705658481329241	0.757963226116114	no	no	no	no	no	no	no	no	MYB	Transcriptional activator Myb	4602	MYB	seq.11618.83
434	0.11490372967514	0.223577611913802	0.137109804006567	0.153076951707813	0.66080863996751	0.464067873440135	0.454443254917547	0.403634292884437	0.955761929982196	0.999813716430641	0.903687564761	0.908862611917554	no	no	no	no	no	no	no	no	AHSA1	Activator of 90 kDa heat shock protein ATPase homolog 1	10598	AHSA1	seq.11633.89
435	0.0987067190953632	0.363019187591306	0.174367721338307	0.218607012366335	0.675614778719511	0.186743729295635	0.32718028444783	0.224064908436956	0.956967842261063	0.999813716430641	0.863776430403055	0.820521495353807	no	no	no	no	no	no	no	no	RGS10	Regulator of G-protein signaling 10	6001	RGS10	seq.11634.32
436	0.128473129075493	0.183177321465514	0.16035778174376	0.151525793941876	0.602546555054014	0.469939906592055	0.35099248535867	0.380250030122382	0.942584546680464	0.999813716430641	0.87061333892027	0.904476712203365	no	no	no	no	no	no	no	no	B3GT2	Beta-1,3-galactosyltransferase 2	8707	B3GALT2	seq.11638.42
437	-0.0825995711396595	0.130618022539887	-0.0241951635922208	-0.00514841458853505	0.72045191948543	0.630235535680721	0.889040250086183	0.97641029331604	0.965548459181923	0.999813716430641	0.98549927052666	0.99539728451709	no	no	no	no	no	no	no	no	DTX3L	E3 ubiquitin-protein ligase DTX3L	151636	DTX3L	seq.11643.73
438	-0.180155541151093	-0.104454217361228	-0.152058330551399	-0.134732955907396	0.47854257654895	0.702867602226331	0.384857294465639	0.441920900472616	0.940955205192032	0.999813716430641	0.876422862634887	0.918193005525148	no	no	no	no	no	no	no	no	P4HA1	Prolyl 4-hydroxylase subunit alpha-1	5033	P4HA1	seq.11645.9
439	-0.148979961597165	0.0918705624884333	-0.0484489280875877	-0.0424017908070251	0.530810273041701	0.734721173280555	0.778030874257824	0.805123710779309	0.942584546680464	0.999813716430641	0.97129759325225	0.977672185701889	no	no	no	no	no	no	no	no	Carbohydrate sulfotransferase 9	Carbohydrate sulfotransferase 9	83539	CHST9	seq.11646.4
440	0.212036454368253	0.103431374354541	0.154659991127055	0.162184908143358	0.391651660809599	0.705267366249077	0.381297144441993	0.358579483255455	0.930594328710487	0.999813716430641	0.874322715984059	0.901044532723503	no	no	no	no	no	no	no	no	SMAP1	Stromal membrane-associated protein 1	60682	SMAP1	seq.11649.3
441	-0.492450900047583	-0.318708392270463	-0.35040444714081	-0.34401849383755	0.0471392278914754	0.190667016724299	0.0350096789719112	0.0399358295165358	0.54493315631005	0.999813716430641	0.35535798451823	0.388079792690883	yes	no	yes	yes	no	no	no	no	NRSN1	Neurensin-1	140767	NRSN1	seq.11654.77
442	-0.166529035786236	0.231291753301669	-0.0212576025081985	-0.00124581475932971	0.487842411624387	0.392872650890846	0.902431398370544	0.994278603020096	0.940955205192032	0.999813716430641	0.986377118238742	0.99716050102294	no	no	no	no	no	no	no	no	EVL	Ena/VASP-like protein	51466	EVL	seq.11656.110
443	-0.373726514606886	-0.066381926603705	-0.237226876225249	-0.222817108392595	0.137777607697624	0.809026613583018	0.168980139613908	0.198148855341914	0.835085204165308	0.999813716430641	0.752229734603493	0.796716084942517	no	no	no	no	no	no	no	no	SOCS7	Suppressor of cytokine signaling 7	30837	SOCS7	seq.11657.86
444	-0.488410974965077	0.0692034740400627	-0.255299078816603	-0.249082769393481	0.0385286550108128	0.795054567550519	0.129460026389288	0.138928162327983	0.498580218859561	0.999813716430641	0.691862710894273	0.73637826799824	yes	no	no	no	no	no	no	no	NALP1	NACHT, LRR and PYD domains-containing protein 1	22861	NLRP1	seq.11661.11
445	0.267952533303032	0.217288289210035	0.246937728578891	0.251910030260047	0.278200485649026	0.435406515312081	0.162888575848982	0.155141600027165	0.912601256795664	0.999813716430641	0.750769501659461	0.754631945556355	no	no	no	no	no	no	no	no	ARFG2	ADP-ribosylation factor GTPase-activating protein 2	84364	ARFGAP2	seq.11664.32
446	-0.366393577605125	-0.132201901089744	-0.277234833127949	-0.25832010274941	0.133905078121073	0.643876549223712	0.116215538006808	0.145260522656889	0.834267621241309	0.999813716430641	0.658833060820235	0.745718650919929	no	no	no	no	no	no	no	no	TENC1	Tensin-2	23371	TNS2	seq.11667.29
447	-0.142795490408422	0.110631554778328	-0.052412979016364	-0.0405672559593912	0.547527695223739	0.692501052730555	0.762050725384783	0.814800212847604	0.942584546680464	0.999813716430641	0.969044821792562	0.981232891643533	no	no	no	no	no	no	no	no	SO5A1	Solute carrier organic anion transporter family member 5A1	81796	SLCO5A1	seq.11669.39
448	-0.22040571037378	-0.117012021572146	-0.170964239654068	-0.155836598955653	0.396189784841475	0.671178514100343	0.334754552011254	0.379190948384405	0.930594328710487	0.999813716430641	0.864295495070114	0.904476712203365	no	no	no	no	no	no	no	no	GP101	Probable G-protein coupled receptor 101	83550	GPR101	seq.11670.18
449	0.0148405196109967	-0.0746984009617152	-0.0412658344248491	-0.010689704651109	0.953353932719959	0.804827978295079	0.819426580035338	0.953014807984255	0.993091260464125	0.999813716430641	0.975763622515491	0.99539728451709	no	no	no	no	no	no	no	no	BRPF1	Peregrin	7862	BRPF1	seq.11671.19
450	-0.128402770808071	0.00485277199024231	-0.0857451276219623	-0.0730651077586601	0.609555841571619	0.986087300435855	0.628420897803507	0.679861666334085	0.942855529894918	0.999813716430641	0.943472960551553	0.960908573016952	no	no	no	no	no	no	no	no	KI16B	Kinesin-like protein KIF16B	55614	KIF16B	seq.11672.17
451	-0.120753720070237	-0.056080915407803	-0.0932378527826052	-0.0814755212061554	0.608501421664588	0.830322141726937	0.582796215028924	0.631161388009261	0.942584546680464	0.999813716430641	0.932489418349801	0.952701950596364	no	no	no	no	no	no	no	no	ZDH14	Probable palmitoyltransferase ZDHHC14	79683	ZDHHC14	seq.11677.17
452	-0.408076506012881	-0.172389791076583	-0.298299277008369	-0.298137950389745	0.0980256315369233	0.532064854916168	0.0905978418778345	0.0904909310205963	0.754153774639806	0.999813716430641	0.608095725519769	0.618844854517103	no	no	no	no	no	no	no	no	CXD2	Gap junction delta-2 protein	57369	GJD2	seq.11678.105
453	0.0488809527743647	-0.0034289565238271	-0.00484774488226851	0.0196958564210929	0.838043094881855	0.990904316658494	0.979197867065834	0.915830436018384	0.97676067177858	0.999813716430641	0.996641974427023	0.99539728451709	no	no	no	no	no	no	no	no	NUPL	Arf-GAP domain and FG repeat-containing protein 1	3267	AGFG1	seq.11681.8
454	-0.0893327916176569	-0.127517500439159	-0.113687765131186	-0.0961675024172693	0.726197116863339	0.652220702972972	0.529869204893783	0.595096586653813	0.96596752403582	0.999813716430641	0.917377981004394	0.950239005375087	no	no	no	no	no	no	no	no	TXNIP	Thioredoxin-interacting protein	10628	TXNIP	seq.11682.7
455	-0.184719063725236	-0.0771587013449902	-0.137398975819897	-0.126152212495665	0.46328921570017	0.779469442184602	0.431307763282511	0.471164158529148	0.940955205192032	0.999813716430641	0.897810639119427	0.929684353096858	no	no	no	no	no	no	no	no	APC7	Anaphase-promoting complex subunit 7	51434	ANAPC7	seq.11690.47
456	-0.258588263297494	-0.388821764074174	-0.296970475254096	-0.287088973655166	0.319294733756172	0.162583205892726	0.0911842017269504	0.103689388977769	0.912601256795664	0.999813716430641	0.608992551022993	0.658102838860066	no	no	no	no	no	no	no	no	SHC4	SHC-transforming protein 4	399694	SHC4	seq.11692.21
457	-0.225101333668339	0.167664453688605	-0.068829442298246	-0.0550221775539308	0.354618982502749	0.51435157736501	0.68659138948741	0.754963338176713	0.920360746334222	0.999813716430641	0.952616309269389	0.971851245484988	no	no	no	no	no	no	no	no	RABP2	Cellular retinoic acid-binding protein 2	1382	CRABP2	seq.11696.7
458	0.140304770288396	0.433082840008214	0.225148525106141	0.26159373196023	0.573094801698682	0.125073412423076	0.209017463582195	0.147569917520881	0.942584546680464	0.999813716430641	0.788644512591855	0.745718650919929	no	no	no	no	no	no	no	no	TP4A2	Protein tyrosine phosphatase type IVA 2	8073	PTP4A2	seq.11699.16
459	-0.352474425604257	-0.464090635437979	-0.383295631783173	-0.375913516510987	0.148776139229013	0.0919748315486115	0.0279088234877508	0.0315097155427491	0.854096807683033	0.999813716430641	0.312887650207961	0.333898150142336	no	no	yes	yes	no	no	no	no	LCN1	Lipocalin-1	3933	LCN1	seq.11708.2
460	-0.731162046557383	-0.460047740698255	-0.633379167863332	-0.642626825047913	0.00259869033183785	0.157603581825749	0.00132097455212566	0.00114402577503621	0.0867411473240482	0.999813716430641	0.0318372324875748	0.0276945354655889	yes	no	yes	yes	no	no	yes	yes	CPT1B	Carnitine O-palmitoyltransferase 1, muscle isoform	1375	CPT1B	seq.11709.29
461	-0.289753536825616	0.0263555982638109	-0.180061153556227	-0.155085643820022	0.211476629390075	0.923410344040194	0.292902624197304	0.367246841698515	0.894429592602658	0.999813716430641	0.843566625182998	0.901044532723503	no	no	no	no	no	no	no	no	UN45A	Protein unc-45 homolog A	55898	UNC45A	seq.11712.207
462	-0.182118977131619	-0.358068513421826	-0.247078946410063	-0.234514657477824	0.528526382297124	0.204192117606901	0.174138288589095	0.197259171948493	0.942584546680464	0.999813716430641	0.754399722611333	0.796716084942517	no	no	no	no	no	no	no	no	Met	Hepatocyte growth factor receptor	4233	MET	seq.11814.29
463	0.159141064837357	0.152773542697317	0.166268726633711	0.16269801776567	0.53985051628458	0.607419687690068	0.36717996774135	0.378962409611712	0.942584546680464	0.999813716430641	0.873968429433167	0.904476712203365	no	no	no	no	no	no	no	no	JAK2	Tyrosine-protein kinase JAK2	3717	JAK2	seq.11816.84
464	0.242658632147037	0.0740048137134814	0.15777143600515	0.175754555934759	0.321536917772108	0.794159464146441	0.372051150729065	0.319809199805168	0.912601256795664	0.999813716430641	0.874322715984059	0.891586674131964	no	no	no	no	no	no	no	no	KS6B1	Ribosomal protein S6 kinase beta-1	6198	RPS6KB1	seq.11817.1
465	-0.219568563042256	-0.247505766250702	-0.219937878730049	-0.208838794035344	0.407031214066524	0.367579677710151	0.213702289940163	0.237878565132147	0.930944375438853	0.999813716430641	0.790550327745041	0.825022863833033	no	no	no	no	no	no	no	no	PRGC1	Peroxisome proliferator-activated receptor gamma coactivator 1-alpha	10891	PPARGC1A	seq.11825.27
466	-0.119916060178879	-0.0111342916855642	-0.0771600830595708	-0.0655687313115848	0.634465573585678	0.968286349241607	0.657611491733661	0.707495708183833	0.949895341062647	0.999813716430641	0.945543356445429	0.96342706960034	no	no	no	no	no	no	no	no	RORG	Nuclear receptor ROR-gamma	6097	RORC	seq.11827.7
467	0.355197130810736	0.0272633304667382	0.153056560895439	0.229400793690954	0.17646394474076	0.92379985462217	0.415074755075504	0.237640215633207	0.880870658464141	0.999813716430641	0.889144081839499	0.825022863833033	no	no	no	no	no	no	no	no	SHP-2	Tyrosine-protein phosphatase non-receptor type 11	5781	PTPN11	seq.11830.48
468	-0.0213591394550622	0.0461787876649444	-0.0118952469830451	0.00688734097937242	0.931451553224061	0.87377287634714	0.946862945406048	0.969255693342021	0.990004240626982	0.999813716430641	0.99481043150842	0.99539728451709	no	no	no	no	no	no	no	no	FRDA	Frataxin, mitochondrial	2395	FXN	seq.11833.83
469	0.173748359216235	0.261039855592847	0.19865518437137	0.208648454891807	0.500530713388833	0.314731145575773	0.250068522755002	0.226651394917065	0.941032901999613	0.999813716430641	0.819727314555193	0.823858603360072	no	no	no	no	no	no	no	no	discoidin domain receptor 1	Epithelial discoidin domain-containing receptor 1	780	DDR1	seq.11836.144
470	0.377820238378837	0.206429522099851	0.290432562137771	0.303272369715932	0.11309936928566	0.430546264670518	0.0885497696124809	0.0752155376957969	0.80180015912226	0.999813716430641	0.602556952176471	0.562933251345697	no	no	no	no	no	no	no	no	GITR	Tumor necrosis factor receptor superfamily member 18	8784	TNFRSF18	seq.11837.7
471	-0.311730140154915	-0.0374383416373335	-0.207547516058043	-0.182290733343078	0.217072425709289	0.900219540057761	0.242214410105583	0.306529745064273	0.895788458209386	0.999813716430641	0.812978550728617	0.88101706723163	no	no	no	no	no	no	no	no	FA38A	Piezo-type mechanosensitive ion channel component 1	9780	PIEZO1	seq.11838.130
472	-0.397540605374347	0.288170417713285	-0.0796367283168134	-0.0711918238216646	0.11375434224189	0.262870943589126	0.643954359723212	0.681093876609142	0.80180015912226	0.999813716430641	0.944714904045061	0.961013999110094	no	no	no	no	no	no	no	no	TREM2	Triggering receptor expressed on myeloid cells 2	54209	TREM2	seq.11851.21
473	0.0914220519870983	0.109092042655532	0.0831154522983669	0.10277254155659	0.711614760596966	0.69383000596931	0.631721632329317	0.554280095385565	0.965548459181923	0.999813716430641	0.943472960551553	0.944794912881621	no	no	no	no	no	no	no	no	LRC4B:CD	Leucine-rich repeat-containing protein 4B:Cytoplasmic domain	94030	LRRC4B	seq.11911.13
474	-0.387043302799001	0.638021273624031	0.0695117022628278	0.0238354137216873	0.116126457470677	0.0178660061431545	0.688853846276791	0.892781139805547	0.80292372624855	0.448371190867883	0.952616309269389	0.993631512658602	no	yes	no	no	no	no	no	no	P34	Alpha- and gamma-adaptin-binding protein p34	79719	AAGAB	seq.11926.23
475	-0.362077462888281	0.240572991868206	-0.129846122299448	-0.122926542245545	0.102874436779915	0.375992159221053	0.447994436922535	0.472993556983853	0.772052186039667	0.999813716430641	0.899979816858762	0.929684353096858	no	no	no	no	no	no	no	no	INT3	Integrator complex subunit 3	65123	INTS3	seq.11934.9
476	-0.0460319064446541	-0.0303463625391154	-0.0419047561677074	-0.0262287550905074	0.856933781774779	0.913429795900278	0.810011913265196	0.880390897223029	0.978359538162211	0.999813716430641	0.97129759325225	0.992253776977516	no	no	no	no	no	no	no	no	IGDC3:CD	Immunoglobulin superfamily DCC subclass member 3:Cytoplasmic domain	9543	IGDCC3	seq.11952.1
477	-0.194408016657865	-0.185204327850526	-0.163696326471813	-0.161042113726168	0.455102406269765	0.537386863186189	0.378001175914876	0.389405225999657	0.938509334603048	0.999813716430641	0.874322715984059	0.906492750875985	no	no	no	no	no	no	no	no	RHG01:Rho-GAP	Rho GTPase-activating protein 1:Rho-GTPase activating protein domain	392	ARHGAP1	seq.11955.1
478	-0.228842133826335	-0.188227486059651	-0.193963709729493	-0.194566601072473	0.372770912568661	0.494870834165064	0.269757220167131	0.269055102423875	0.9264950082788	0.999813716430641	0.827729529744461	0.856180114786613	no	no	no	no	no	no	no	no	S100A2	Protein S100-A2	6273	S100A2	seq.11969.5
479	-0.130264804841244	-0.0956240630352142	-0.109220400123849	-0.103894389397504	0.607948948029563	0.721353468446951	0.529179967160453	0.54918101221738	0.942584546680464	0.999813716430641	0.917377981004394	0.94246214486866	no	no	no	no	no	no	no	no	PTPRH	Receptor-type tyrosine-protein phosphatase H	5794	PTPRH	seq.11988.24
480	0.00129142840330934	0.332156173333707	0.117627039531761	0.119923343124105	0.995905829444211	0.273681724617843	0.51552524630923	0.507561822634391	0.999412461711813	0.999813716430641	0.917377981004394	0.936215876656353	no	no	no	no	no	no	no	no	EMC1	ER membrane protein complex subunit 1	23065	EMC1	seq.11989.35
481	-0.164730336327359	0.154903354045683	-0.0253590505636909	-0.0280218369215754	0.47060005646851	0.551308560469232	0.880807047474941	0.86950094069631	0.940955205192032	0.999813716430641	0.984845824298956	0.990025071794207	no	no	no	no	no	no	no	no	ZO1	Tight junction protein ZO-1	7082	TJP1	seq.12001.7
482	0.136238887243875	0.702061704131995	0.328225573940504	0.332695323859817	0.542011423153582	0.0143870859900531	0.0618255913997712	0.0581642266323931	0.942584546680464	0.378421862747983	0.504847478430072	0.48881180323475	no	yes	no	no	no	no	no	no	CD7	T-cell antigen CD7	924	CD7	seq.12008.3
483	-0.513477329130419	-0.346079281814616	-0.440905976418859	-0.436330677316816	0.0322447404178031	0.266979145893127	0.0167814053917364	0.0179395826845649	0.452967534058386	0.999813716430641	0.230102929569398	0.236499896065673	yes	no	yes	yes	no	no	no	no	PTPS	6-pyruvoyl tetrahydrobiopterin synthase	5805	PTS	seq.12014.19
484	0.108981484355721	0.199774839654235	0.132146856937572	0.146711705376818	0.668025517747465	0.475304864136814	0.466872471492741	0.420856239504603	0.956495055638937	0.999813716430641	0.906591052698817	0.916436360678648	no	no	no	no	no	no	no	no	CBL	E3 ubiquitin-protein ligase CBL	867	CBL	seq.12016.60
485	-0.103170860044642	0.110883458877162	-0.0220005923882574	-0.0103761895514704	0.676833849745881	0.687631129119231	0.900571313904129	0.95300339288402	0.956967842261063	0.999813716430641	0.986377118238742	0.99539728451709	no	no	no	no	no	no	no	no	TPK1	Thiamin pyrophosphokinase 1	27010	TPK1	seq.12018.84
486	0.168471554391248	0.0234736798126402	0.0821271705025551	0.10009423994655	0.491389791765105	0.930260011864713	0.635662728489432	0.563835397257741	0.940955205192032	0.999813716430641	0.943472960551553	0.946768090213859	no	no	no	no	no	no	no	no	PMGE	Bisphosphoglycerate mutase	669	BPGM	seq.12020.39
487	0.0187462038861132	0.596248868359938	0.237108476218095	0.222928843809645	0.938331624141369	0.0252322424637561	0.168937091171432	0.199505622654846	0.990004240626982	0.543486608343346	0.752229734603493	0.796716084942517	no	yes	no	no	no	no	no	no	BUB1	Mitotic checkpoint serine/threonine-protein kinase BUB1	699	BUB1	seq.12033.3
488	-0.331686408368304	-0.0923310813689309	-0.211935213504338	-0.207115384011101	0.186231088051156	0.726460658508258	0.23119609699285	0.244522515822129	0.890146632689323	0.999813716430641	0.803955606192439	0.835324504939565	no	no	no	no	no	no	no	no	CAP 1	Adenylyl cyclase-associated protein 1	10487	CAP1	seq.12034.28
489	0.0273499415305617	0.267177178086135	0.161437073136502	0.132698049305486	0.911033187455598	0.315356818939392	0.352730550571249	0.448850186055946	0.98805597799981	0.999813716430641	0.871690286974065	0.919181561664902	no	no	no	no	no	no	no	no	HS71L	Heat shock 70 kDa protein 1-like	3305	HSPA1L	seq.12041.33
490	-0.271680361357716	-0.0265480199588794	-0.165747945241827	-0.151770274663435	0.277734127680297	0.924821741230091	0.347193831046374	0.390259535524513	0.912601256795664	0.999813716430641	0.86977114991711	0.906722868885135	no	no	no	no	no	no	no	no	TADBP	TAR DNA-binding protein 43	23435	TARDBP	seq.12046.51
491	0.260901559498966	0.040507752080364	0.163536302018168	0.177245995354634	0.283551097744493	0.88208123803833	0.346250334780446	0.308496580138021	0.912601256795664	0.999813716430641	0.869294002199941	0.8827326307192	no	no	no	no	no	no	no	no	Myostatin	Growth/differentiation factor 8	2660	MSTN	seq.12077.32
492	0.0229552221260667	0.0304498718451612	0.0363320286552213	0.0415082602645465	0.923281193333597	0.907702291691619	0.832756577643315	0.809600456563929	0.988611219360848	0.999813716430641	0.979592868728899	0.978207618785612	no	no	no	no	no	no	no	no	KS6A1	Ribosomal protein S6 kinase alpha-1	6195	RPS6KA1	seq.12329.21
493	0.419096095896597	0.246818703704368	0.313665765446753	0.324704789815767	0.0847329770963136	0.344453987890059	0.0707490204399378	0.0620794163579284	0.715330501979816	0.999813716430641	0.536032326446438	0.506001596203324	no	no	no	no	no	no	no	no	EF2K	Eukaryotic elongation factor 2 kinase	29904	EEF2K	seq.12332.7
494	-0.0745212860204906	0.149046489344455	0.0192613041950807	0.0233504275744463	0.798518939886488	0.610726173241197	0.916054636244629	0.898523979528991	0.972920847113835	0.999813716430641	0.987229139041362	0.994759645220799	no	no	no	no	no	no	no	no	RPIA	Ribose-5-phosphate isomerase	22934	RPIA	seq.12333.87
495	0.259983784735963	-0.124041689205121	0.0388047404379634	0.132374835962342	0.300407128916338	0.675644940435339	0.834362756390008	0.502366654136595	0.912601256795664	0.999813716430641	0.979854985800878	0.936215876656353	no	no	no	no	no	no	no	no	cSHMT	Serine hydroxymethyltransferase, cytosolic	6470	SHMT1	seq.12334.25
496	-0.0108358247215011	0.127887862868455	0.00580117787157086	0.0368837987982792	0.965220150112087	0.641468174990686	0.974631474203661	0.843549456566352	0.995065085097501	0.999813716430641	0.99644273420016	0.989381262278343	no	no	no	no	no	no	no	no	SYAC	Alanine--tRNA ligase, cytoplasmic	16	AARS1	seq.12340.17
497	0.100927142953141	-0.00755345867103163	0.097492023450545	0.0740723633194808	0.689929707141196	0.978909448266919	0.589171651467411	0.686720328094185	0.961682911533626	0.999813716430641	0.932657226832043	0.962012830589855	no	no	no	no	no	no	no	no	DUS6	Dual specificity protein phosphatase 6	1848	DUSP6	seq.12341.8
498	-0.113186688195188	0.0637164718267392	-0.0580801042080295	-0.0351063339506884	0.646934755552927	0.833320580535416	0.75118493222466	0.848292772781822	0.952418676252054	0.999813716430641	0.966278181794715	0.989381262278343	no	no	no	no	no	no	no	no	CENB2	Arf-GAP with coiled-coil, ANK repeat and PH domain-containing protein 2	23527	ACAP2	seq.12343.14
499	-0.0824729828282525	0.0261034631475004	-0.0625180003204605	-0.0441781113468994	0.734077133241774	0.925601092812455	0.721946538202424	0.802095365536568	0.9674989151267	0.999813716430641	0.957880406841664	0.977672185701889	no	no	no	no	no	no	no	no	APC10	Anaphase-promoting complex subunit 10	10393	ANAPC10	seq.12345.4
500	-0.378848048757775	-0.04355217810739	-0.228096840032144	-0.222908546564681	0.136941288317894	0.878925742712236	0.203695756258725	0.214777548888524	0.835085204165308	0.999813716430641	0.784130771979803	0.817140451995214	no	no	no	no	no	no	no	no	CCM2	Cerebral cavernous malformations 2 protein	83605	CCM2	seq.12347.29
501	-0.257093177253485	-0.266051410264937	-0.280226225162302	-0.266426417573062	0.250890501927502	0.345311760683422	0.105497643543407	0.125840354753333	0.906373080796045	0.999813716430641	0.637211381597957	0.705415301089388	no	no	no	no	no	no	no	no	SYSM	Serine--tRNA ligase, mitochondrial	54938	SARS2	seq.12348.46
502	-0.0224282138055365	-0.0387761754701067	-0.0363903613875937	-0.0176908318692064	0.93025144982031	0.887582241826488	0.833483953414104	0.91867369465671	0.990004240626982	0.999813716430641	0.979854985800878	0.99539728451709	no	no	no	no	no	no	no	no	ETS2	Protein C-ets-2	2114	ETS2	seq.12350.86
503	-0.272683833724435	-0.115545709304467	-0.203424607494162	-0.199367823739602	0.253587390345421	0.675123464545279	0.253666076939436	0.263560791384865	0.907523396692658	0.999813716430641	0.82155380572609	0.849700111765821	no	no	no	no	no	no	no	no	STAT1	Signal transducer and activator of transcription 1-alpha/beta	6772	STAT1	seq.12351.25
504	-0.087775203651272	-0.0398747054466988	-0.0795735020964819	-0.0614568878891258	0.717935187879637	0.884762809298058	0.648189562056058	0.724510170670122	0.965548459181923	0.999813716430641	0.945095526428164	0.963917199487387	no	no	no	no	no	no	no	no	RRFM	Ribosome-recycling factor, mitochondrial	92399	MRRF	seq.12355.223
505	-0.106370720698671	0.155803349413385	-0.0159945383925935	-0.0209229215664702	0.662084995403116	0.589599237338169	0.929335367368535	0.908275250056107	0.955761929982196	0.999813716430641	0.991883299819207	0.99539728451709	no	no	no	no	no	no	no	no	Sorcin	Sorcin	6717	SRI	seq.12356.65
506	-0.00373947865754295	0.181545931228346	0.0553766682647229	0.0666077137387586	0.987254606997173	0.507519886496823	0.747528954943999	0.698843751511447	0.997982361528826	0.999813716430641	0.965697972254692	0.96342706960034	no	no	no	no	no	no	no	no	SNP29	Synaptosomal-associated protein 29	9342	SNAP29	seq.12357.41
507	0.302507679165009	0.13402379051136	0.223630770772162	0.228643822356212	0.243141344859431	0.628234728207237	0.212144021301911	0.202418778178474	0.904392964045976	0.999813716430641	0.789991887971152	0.799540897498464	no	no	no	no	no	no	no	no	IGBP1	Immunoglobulin-binding protein 1	3476	IGBP1	seq.12358.6
508	0.00633324497544618	-0.0940606628341405	-0.033504918554278	-0.0232598275600674	0.979631534777503	0.7353476002375	0.848124518878718	0.894249163879871	0.996984232436653	0.999813716430641	0.980945302187984	0.99366178782606	no	no	no	no	no	no	no	no	TRIB2	Tribbles homolog 2	28951	TRIB2	seq.12363.70
509	-0.812542754839742	-0.849014890881343	-0.81084674046348	-0.803695842905437	0.000603896694602586	0.00123770557547495	2.94861590879169e-06	3.69481537317416e-06	0.0314658934873405	0.0674063707302798	0.000209504904376615	0.000249559690205381	yes	yes	yes	yes	yes	no	yes	yes	Apo F	Apolipoprotein F	319	APOF	seq.12370.30
510	0.245531776729503	-0.186150471479467	0.0874577499892872	0.0974035324013061	0.312195378241749	0.516559699163614	0.614564992582305	0.575035278603403	0.912601256795664	0.999813716430641	0.93979151843478	0.948406404642176	no	no	no	no	no	no	no	no	Tropomyosin alpha-3 chain	Tropomyosin alpha-3 chain	7170	TPM3	seq.12372.50
511	-0.329887613989945	0.664180454978834	0.0319563421292848	0.0256659050891728	0.173835669261422	0.034087027948772	0.86177814611092	0.889106042300315	0.877308998820499	0.639884482800283	0.982942592000186	0.992574718727551	no	yes	no	no	no	no	no	no	TRA2B	Transformer-2 protein homolog beta	6434	TRA2B	seq.12373.73
512	-0.0807653953012359	0.166737367061783	-0.0053967814248797	0.0110342459570803	0.748682136278139	0.580528893282614	0.976786443211128	0.952574151190816	0.969052447673137	0.999813716430641	0.996641974427023	0.99539728451709	no	no	no	no	no	no	no	no	p19-INK4d	Cyclin-dependent kinase 4 inhibitor D	1032	CDKN2D	seq.12376.85
513	-0.176166724075539	-0.295211894241202	-0.21875056139584	-0.207665404777584	0.475368116236659	0.258113450411401	0.196475684822175	0.220698261980112	0.940955205192032	0.999813716430641	0.781292081076779	0.819402813141891	no	no	no	no	no	no	no	no	TPSN	Tapasin	6892	TAPBP	seq.12378.71
514	0.158934698729708	0.128296762736214	0.135043502603708	0.144726491425941	0.489799851367225	0.63378109070002	0.4326245743975	0.400812051915229	0.940955205192032	0.999813716430641	0.898486254542278	0.908862611917554	no	no	no	no	no	no	no	no	DDX58	Probable ATP-dependent RNA helicase DDX58	23586	DDX58	seq.12382.2
515	0.0836370713123774	-0.360033713769934	-0.075784708507987	-0.0739500749707335	0.746966265142994	0.232768332167106	0.68704327088842	0.694232802632881	0.969052447673137	0.999813716430641	0.952616309269389	0.96342706960034	no	no	no	no	no	no	no	no	CSN7B	COP9 signalosome complex subunit 7b	64708	COPS7B	seq.12384.92
516	0.442231040124298	0.419214172511942	0.441104876288909	0.413694925234876	0.135806279713322	0.203834506748383	0.0345301096735895	0.057675480500542	0.835085204165308	0.999813716430641	0.354435703610146	0.486948385522323	no	no	yes	no	no	no	no	no	AMPB	Aminopeptidase B	6051	RNPEP	seq.12386.11
517	0.0530437539683791	0.0559514466964048	0.0176576809937402	0.0151781210662853	0.834351417666848	0.884108433473346	0.935407195944517	0.94464744475502	0.97676067177858	0.999813716430641	0.993041797482739	0.99539728451709	no	no	no	no	no	no	no	no	PDLI4	PDZ and LIM domain protein 4	8572	PDLIM4	seq.12387.7
518	-0.370666685564814	-0.150477224106132	-0.309762533183712	-0.288244406624376	0.109527855317511	0.568049482361794	0.06856649934278	0.0958248038792993	0.791581104943336	0.999813716430641	0.527605229120041	0.632397469268573	no	no	no	no	no	no	no	no	SYDM	Aspartate--tRNA ligase, mitochondrial	55157	DARS2	seq.12395.86
519	0.025851368900739	0.333192209648322	0.0676504554079631	0.116945965072326	0.918348420543025	0.30153149232904	0.723734835631753	0.548772683123256	0.98805597799981	0.999813716430641	0.957880406841664	0.94246214486866	no	no	no	no	no	no	no	no	HIBCH	3-hydroxyisobutyryl-CoA hydrolase, mitochondrial	26275	HIBCH	seq.12396.19
520	-0.26636382184494	-0.141069086577619	-0.207744028843252	-0.196543704744055	0.281928210264507	0.599903134975575	0.229458519078773	0.259639444964191	0.912601256795664	0.999813716430641	0.803955606192439	0.849700111765821	no	no	no	no	no	no	no	no	PAX4	Paired box protein Pax-4		PAX4	seq.12398.15
521	-0.0293009536639896	0.232359416218975	0.0171835286332399	0.0932380464892477	0.904153492515269	0.407045420324581	0.923560948383309	0.639599345741658	0.986169010676044	0.999813716430641	0.990163031276717	0.953506421159728	no	no	no	no	no	no	no	no	CCD50	Coiled-coil domain-containing protein 50	152137	CCDC50	seq.12399.194
522	-0.273632887948255	0.114928976105842	-0.110283779202064	-0.0934688266114069	0.263514563771978	0.664688189582725	0.521312099223904	0.587346684999937	0.910102491939398	0.999813716430641	0.917377981004394	0.950153498641556	no	no	no	no	no	no	no	no	UBE2T	Ubiquitin-conjugating enzyme E2 T	29089	UBE2T	seq.12400.25
523	0.350075192709507	0.3600693166298	0.314687566392794	0.33420562649841	0.156330660007886	0.209809918441647	0.081469494552221	0.0647147182968227	0.867138397163004	0.999813716430641	0.583732553246381	0.515362771181829	no	no	no	no	no	no	no	no	STALP	AMSH-like protease	57559	STAMBPL1	seq.12401.3
524	0.110136172688486	0.265386273811894	0.153319908609796	0.166583040320486	0.665419067279862	0.359433780962481	0.393142116977968	0.353555768715966	0.955761929982196	0.999813716430641	0.881869832712777	0.901044532723503	no	no	no	no	no	no	no	no	ARHI	GTP-binding protein Di-Ras3	9077	DIRAS3	seq.12406.119
525	-0.154802016492953	-0.0941165290549951	-0.160643469585693	-0.152077680549864	0.52071019500535	0.760661881730435	0.389815972437131	0.424396998568027	0.941885620421614	0.999813716430641	0.878681651983266	0.916561815141546	no	no	no	no	no	no	no	no	RB22A	Ras-related protein Rab-22A	57403	RAB22A	seq.12408.333
526	0.066541004754208	-0.0290408176707943	0.0347424713896045	0.0361273320054791	0.780781604800834	0.915659775915989	0.840250024363053	0.835051819751319	0.972920847113835	0.999813716430641	0.980945302187984	0.988142273844201	no	no	no	no	no	no	no	no	RAB7B	Ras-related protein Rab-7b	338382	RAB7B	seq.12409.90
527	0.0322536521638596	0.165729285581121	0.0429332735565313	0.0739199060164397	0.887851883893445	0.549818032270199	0.802955252575424	0.670818996966718	0.981837057632265	0.999813716430641	0.97129759325225	0.957975826371549	no	no	no	no	no	no	no	no	MAX	Protein max	4149	MAX	seq.12411.60
528	0.155061473930909	0.0320054015957254	0.0794843089855419	0.0984965384636517	0.51993928207395	0.908210638610599	0.65697461918562	0.582712791452065	0.941885620421614	0.999813716430641	0.945167746185804	0.949511983821631	no	no	no	no	no	no	no	no	14-3-3 protein beta/alpha	14-3-3 protein beta/alpha	7529	YWHAB	seq.12414.31
529	-0.125740406667138	0.0138728444829095	-0.0795418389506941	-0.0633448775712686	0.614064662571454	0.960264924342573	0.652418049123421	0.719809209256199	0.943921673883408	0.999813716430641	0.945095526428164	0.963917199487387	no	no	no	no	no	no	no	no	EDF1	Endothelial differentiation-related factor 1	8721	EDF1	seq.12415.122
530	-0.718048573989436	-0.326108170748775	-0.548604184342233	-0.540578953073053	0.0020479817104815	0.197711500333255	0.00112638919386844	0.0013921234756654	0.0732320780264332	0.999813716430641	0.0275110503555992	0.0325483228007068	yes	no	yes	yes	no	no	yes	yes	LX15B	Arachidonate 15-lipoxygenase B	247	ALOX15B	seq.12422.143
531	0.0221795996359414	0.11399290016146	0.0575413621072033	0.0682685731150275	0.931693110426077	0.717683966059568	0.760736884117101	0.718321392359729	0.990004240626982	0.999813716430641	0.968355396231889	0.963917199487387	no	no	no	no	no	no	no	no	ARF6	ADP-ribosylation factor 6	382	ARF6	seq.12425.104
532	0.212832740873156	0.231615615942093	0.194441204567884	0.207172994562085	0.417709565399149	0.419744774850868	0.292023084791068	0.261249410288309	0.933598841074912	0.999813716430641	0.843566625182998	0.849700111765821	no	no	no	no	no	no	no	no	MOL1B	MOB kinase activator 1A	55233	MOB1A	seq.12426.19
533	0.0358939706064516	0.151540155859476	0.0764187903763754	0.0818019201231562	0.884299661379996	0.579730663789836	0.664013680181159	0.641548193191915	0.981140427379833	0.999813716430641	0.94696954073898	0.953883337594883	no	no	no	no	no	no	no	no	MPIP2	M-phase inducer phosphatase 2	994	CDC25B	seq.12427.8
534	0.0380054826491357	-0.100266745081715	-0.0306560365153078	-0.0128978643429474	0.874121140734852	0.712017349577905	0.859956903521199	0.940874447969261	0.979104412951754	0.999813716430641	0.982942592000186	0.99539728451709	no	no	no	no	no	no	no	no	LYPL1	Lysophospholipase-like protein 1	127018	LYPLAL1	seq.12428.2
535	-0.311285918531406	-0.142378120740296	-0.200564270994495	-0.213817593770336	0.222773337828055	0.613321757425585	0.262120837560836	0.234185548043998	0.89757290175026	0.999813716430641	0.825758969684795	0.825022863833033	no	no	no	no	no	no	no	no	PAIP1	Polyadenylate-binding protein-interacting protein 1	10605	PAIP1	seq.12430.78
536	0.426230010461733	0.787034073363305	0.566640999270948	0.634600508282501	0.0474609989579242	0.00501258222282443	0.00101603616676397	0.00106517617372136	0.54493315631005	0.180419982507056	0.0251526419383063	0.0260340697119904	yes	yes	yes	yes	no	no	yes	yes	PELO	Protein pelota homolog	53918	PELO	seq.12431.13
537	0.061695374174756	-0.311578786137132	-0.0843237113821399	-0.100093497079554	0.805725013265444	0.281687471856319	0.656212047345601	0.597679460693372	0.972920847113835	0.999813716430641	0.945095526428164	0.950239005375087	no	no	no	no	no	no	no	no	ARL11	ADP-ribosylation factor-like protein 11	115761	ARL11	seq.12433.8
538	-0.132551785439471	-0.187779561493542	-0.139289138676739	-0.123049380524872	0.612703050578696	0.537471174475388	0.451229224907357	0.507540675000023	0.943374582940263	0.999813716430641	0.900647606518844	0.936215876656353	no	no	no	no	no	no	no	no	K0174	IST1 homolog	9798	IST1	seq.12434.25
539	0.0228603512279184	0.056562235644266	0.0586593032352418	0.0427274063599342	0.929389246392718	0.832697501072455	0.737958157883831	0.810512972632915	0.989854049476964	0.999813716430641	0.963340829065996	0.9786617685444	no	no	no	no	no	no	no	no	GST omega-1	Glutathione S-transferase omega-1	9446	GSTO1	seq.12436.84
540	-0.13994190207715	0.15134926875784	-0.0161602664580294	-0.00458329425383689	0.589529340064149	0.585712925697059	0.927922713462011	0.979555749716956	0.942584546680464	0.999813716430641	0.99172986234629	0.99539728451709	no	no	no	no	no	no	no	no	ULK3	Serine/threonine-protein kinase ULK3	25989	ULK3	seq.12437.18
541	0.0227217292169587	0.192530899395726	0.0794443180335383	0.0909757884939245	0.920667168362965	0.488667729867032	0.651282016552653	0.606000973164447	0.988611219360848	0.999813716430641	0.945095526428164	0.950239005375087	no	no	no	no	no	no	no	no	3MG	DNA-3-methyladenine glycosylase	4350	MPG	seq.12438.127
542	-0.258498121328703	-0.0622519573245312	-0.174420426856061	-0.164237397373207	0.299130829884133	0.818021386504865	0.314996015094336	0.345632370115451	0.912601256795664	0.999813716430641	0.853866719952958	0.901044532723503	no	no	no	no	no	no	no	no	ISGF3	Interferon regulatory factor 9	10379	IRF9	seq.12439.67
543	0.258595320819046	0.103241961927134	0.184826049852517	0.204917356932437	0.262989829718472	0.703845449485317	0.280552194852767	0.231794609349602	0.910102491939398	0.999813716430641	0.839761460245117	0.825022863833033	no	no	no	no	no	no	no	no	RHOD	Rho-related GTP-binding protein RhoD	29984	RHOD	seq.12442.4
544	-0.206825029013359	-0.0530820003161142	-0.137437386007854	-0.135454386246614	0.392710253245795	0.841570715164704	0.426310698890282	0.433484069610513	0.930594328710487	0.999813716430641	0.894158188070962	0.918193005525148	no	no	no	no	no	no	no	no	NR5A2	Nuclear receptor subfamily 5 group A member 2	2494	NR5A2	seq.12444.39
545	-0.205856621581967	-0.164074558661337	-0.18396067645575	-0.17331371440981	0.407079916513059	0.56569831216392	0.29929027418043	0.328459459716627	0.930944375438853	0.999813716430641	0.848506841401769	0.895035161395645	no	no	no	no	no	no	no	no	ANR27	Ankyrin repeat domain-containing protein 27	84079	ANKRD27	seq.12445.50
546	0.0693023176789259	0.10836750835506	0.0448798092864169	0.0613910930629056	0.780748167196168	0.725099482523807	0.812005625621634	0.74577143583975	0.972920847113835	0.999813716430641	0.971459168549302	0.971242159517246	no	no	no	no	no	no	no	no	PPIH	Peptidyl-prolyl cis-trans isomerase H	10465	PPIH	seq.12449.16
547	-0.0300302136953997	0.201819673376803	0.0581776834375167	0.0679494281822236	0.900107669196532	0.456203614104454	0.739504293587207	0.697559709291765	0.985116407977872	0.999813716430641	0.96354792169927	0.96342706960034	no	no	no	no	no	no	no	no	PMVK	Phosphomevalonate kinase	10654	PMVK	seq.12450.42
548	-0.074397570350826	-0.0352424528307079	-0.0603471571414065	-0.0502860639905075	0.765269642700914	0.898144425971655	0.732127822384332	0.775369031069638	0.969164401670532	0.999813716430641	0.961568577549026	0.973673978360885	no	no	no	no	no	no	no	no	BACH1	Transcription regulator protein BACH1	571	BACH1	seq.12451.62
549	0.0208484318012331	0.0752010146816482	0.0356338338323869	0.0524155016906944	0.934067893524964	0.784516684588721	0.838930359845773	0.765437217473005	0.990004240626982	0.999813716430641	0.980945302187984	0.971851245484988	no	no	no	no	no	no	no	no	SV422	Histone-lysine N-methyltransferase SUV420H2	84787	KMT5C	seq.12452.32
550	0.0794501022850297	0.0971508871051805	0.070898857538046	0.0978662236919109	0.724272256278583	0.715719731678421	0.677526428262452	0.567200365019156	0.965548459181923	0.999813716430641	0.952616309269389	0.946768090213859	no	no	no	no	no	no	no	no	NXF1	Nuclear RNA export factor 1	10482	NXF1	seq.12453.161
551	0.0178754935226897	0.0208513038163544	0.0127595220811048	0.0197761010271077	0.944616934318144	0.938848680423909	0.942056168302527	0.910314023480974	0.991627099664041	0.999813716430641	0.993886087794545	0.99539728451709	no	no	no	no	no	no	no	no	NTM1A	N-terminal Xaa-Pro-Lys N-methyltransferase 1	28989	NTMT1	seq.12454.105
552	0.0980335975289095	-0.136322756281649	0.00412838448758224	0.00100861975225787	0.697306210541759	0.607272368550109	0.980903177720332	0.995337871702847	0.96365862639887	0.999813716430641	0.996641974427023	0.99716050102294	no	no	no	no	no	no	no	no	MYNN	Myoneurin	55892	MYNN	seq.12455.48
553	0.192103596755329	0.0604944936589092	0.110973191623238	0.144109717293298	0.424740284287155	0.834412393619554	0.545716110554002	0.437288029055325	0.933598841074912	0.999813716430641	0.924427310172212	0.918193005525148	no	no	no	no	no	no	no	no	F263	6-phosphofructo-2-kinase/fructose-2,6-bisphosphatase 3	5209	PFKFB3	seq.12456.5
554	-0.0392547458386834	0.146525787347867	0.0320236006243817	-0.00692917446083438	0.872751077404046	0.587547962350435	0.856046620446431	0.969148701762599	0.979104412951754	0.999813716430641	0.982117593423104	0.99539728451709	no	no	no	no	no	no	no	no	MTND	1,2-dihydroxy-3-keto-5-methylthiopentene dioxygenase	55256	ADI1	seq.12457.10
555	-0.336696973281843	-0.0306530200069651	-0.250958348750729	-0.238088215945654	0.135098815233405	0.919923891029221	0.159755446816471	0.185206110871865	0.834267621241309	0.999813716430641	0.747666423894706	0.79403400315207	no	no	no	no	no	no	no	no	CHP1	Calcineurin B homologous protein 1	11261	CHP1	seq.12458.79
556	-0.168661634921381	-0.189062316541427	-0.220278803690539	-0.18839558758343	0.456906489947012	0.527411965359482	0.221252873521724	0.304442864187008	0.939589359650192	0.999813716430641	0.794796107050133	0.877496774749723	no	no	no	no	no	no	no	no	PKHA1	Pleckstrin homology domain-containing family A member 1	59338	PLEKHA1	seq.12459.13
557	-0.189826749354266	0.0905381818464525	-0.0823011234777228	-0.0686632565916167	0.438351584533499	0.746606062799666	0.637083730643219	0.694244274002107	0.936439484179138	0.999813716430641	0.944064217320978	0.96342706960034	no	no	no	no	no	no	no	no	SETMR	Histone-lysine N-methyltransferase SETMAR	6419	SETMAR	seq.12462.20
558	-0.170473710065421	0.0760697757643817	-0.029734631232053	-0.0569335293518165	0.480300895727073	0.775942393518049	0.864867952516964	0.74735818445025	0.940955205192032	0.999813716430641	0.982942592000186	0.971851245484988	no	no	no	no	no	no	no	no	KLH13	Kelch-like protein 13	90293	KLHL13	seq.12463.7
559	-0.0190068966904939	0.0569031303673132	-0.020141138315017	0.0041196941391137	0.934826667870116	0.83426864583317	0.907733208109462	0.981210985561965	0.990004240626982	0.999813716430641	0.986377118238742	0.995916315595502	no	no	no	no	no	no	no	no	ROA1	Heterogeneous nuclear ribonucleoprotein A1	3178	HNRNPA1	seq.12466.7
560	-0.107859430867367	0.174809443971003	-0.0450134722739812	-0.00665347341076418	0.645983279672935	0.53140826863237	0.798358572809568	0.970991493070448	0.952418676252054	0.999813716430641	0.97129759325225	0.99539728451709	no	no	no	no	no	no	no	no	STAU1	Double-stranded RNA-binding protein Staufen homolog 1	6780	STAU1	seq.12471.47
561	-0.205383830615441	-0.10156720228729	-0.159893633698306	-0.14322807236617	0.421550803071163	0.708789693995355	0.36075768773269	0.41313220141106	0.933598841074912	0.999813716430641	0.872801960614154	0.912096050412145	no	no	no	no	no	no	no	no	KCTD5	BTB/POZ domain-containing protein KCTD5	54442	KCTD5	seq.12473.48
562	-0.0743321939238886	0.123538813263908	-0.0309712942760771	-0.000585367032583493	0.748823737562644	0.639246683147111	0.856693428431999	0.997318653627359	0.969052447673137	0.999813716430641	0.982117593423104	0.998329585535919	no	no	no	no	no	no	no	no	RL30	60S ribosomal protein L30	6156	RPL30	seq.12478.15
563	-0.149672138897236	-0.219199235562687	-0.178428706549134	-0.167647027730293	0.540428325171514	0.413530397728381	0.304657840070114	0.334296652998293	0.942584546680464	0.999813716430641	0.849816152773378	0.896537739487088	no	no	no	no	no	no	no	no	OTUD5	OTU domain-containing protein 5	55593	OTUD5	seq.12480.9
564	-0.630469580324972	0.331906800087062	-0.196213595666746	-0.218330796590536	0.00934509303122283	0.219990702139942	0.266667216156995	0.218449635820153	0.211268611462067	0.999813716430641	0.826568123745879	0.819402813141891	yes	no	no	no	no	no	no	no	BPTF	Nucleosome-remodeling factor subunit BPTF	2186	BPTF	seq.12482.5
565	-0.162650733940386	-0.0661153106695431	-0.118888777038275	-0.11439140165125	0.514088719035404	0.806830528265481	0.496659677620782	0.513058789611755	0.941885620421614	0.999813716430641	0.914784893206561	0.938016547886044	no	no	no	no	no	no	no	no	PIPNB	Phosphatidylinositol transfer protein beta isoform	23760	PITPNB	seq.12484.67
566	-0.0295417794329558	0.198432741199456	0.0217624587981913	0.042692943550004	0.896884118882899	0.469939698585132	0.898844232118608	0.804131476298945	0.984729233829194	0.999813716430641	0.986377118238742	0.977672185701889	no	no	no	no	no	no	no	no	GLRX2	Glutaredoxin-2, mitochondrial	51022	GLRX2	seq.12486.8
567	0.757536618715103	0.586873058456918	0.678050096372895	0.669310003796167	0.00247937336316675	0.0327401961111136	0.000159726092707829	0.000253429184790418	0.0842524948440081	0.628496887452289	0.00556599651722634	0.00787790380675213	yes	yes	yes	yes	no	no	yes	yes	MCTS1	Malignant T-cell-amplified sequence 1	28985	MCTS1	seq.12488.9
568	-0.137066732408327	-0.0996309942437858	-0.117266657519882	-0.109184946636436	0.583267773695313	0.711181164504253	0.496630804220402	0.52799995317534	0.942584546680464	0.999813716430641	0.914784893206561	0.938696499340439	no	no	no	no	no	no	no	no	OTUB2	Ubiquitin thioesterase OTUB2	78990	OTUB2	seq.12493.42
569	-0.3074436488967	0.286111626996653	-0.0339031529926765	-0.0500296452900118	0.223157378567251	0.275912666275095	0.84058516595061	0.767849485839838	0.89757290175026	0.999813716430641	0.980945302187984	0.972272197977756	no	no	no	no	no	no	no	no	GBRL2	Gamma-aminobutyric acid receptor-associated protein-like 2	11345	GABARAPL2	seq.12494.99
570	0.410454366468339	0.189843231369565	0.276700894348142	0.298691753160113	0.0926438306952522	0.487097776043279	0.115914182123985	0.0909995482884209	0.739933427348503	0.999813716430641	0.657849056431867	0.619998167728457	no	no	no	no	no	no	no	no	SDOS	Tudor-interacting repair regulator protein	84309	NUDT16L1	seq.12497.29
571	0.462147126094856	0.378811777092011	0.374812106864456	0.38202647208451	0.0660529780047775	0.168406905157997	0.0347134352085366	0.0324152784155117	0.639662131266709	0.999813716430641	0.354985428085802	0.338302280403588	no	no	yes	yes	no	no	no	no	TX1B3	Tax1-binding protein 3	30851	TAX1BP3	seq.12498.12
572	0.111840681121423	-0.00693701916593025	0.023865480707134	0.0607361709771195	0.643893089779096	0.980296343684497	0.893838210650047	0.739950763161489	0.952418676252054	0.999813716430641	0.986377118238742	0.968117644692306	no	no	no	no	no	no	no	no	SH3G2	Endophilin-A1	6456	SH3GL2	seq.12499.108
573	-0.032219908800514	0.16309286112874	0.0432438650466599	0.0606948721941436	0.885877199929988	0.532297100759064	0.799717555891118	0.723083927075325	0.981298676010724	0.999813716430641	0.97129759325225	0.963917199487387	no	no	no	no	no	no	no	no	SPR1	Ovarian cancer G-protein coupled receptor 1	8111	GPR68	seq.12503.5
574	-0.118891013083773	0.207349748760886	0.0052636887990117	0.0175966640380405	0.636145934462917	0.465932054979	0.97628306821882	0.920890696771335	0.95013770337063	0.999813716430641	0.996641974427023	0.99539728451709	no	no	no	no	no	no	no	no	IP3KC	Inositol-trisphosphate 3-kinase C	80271	ITPKC	seq.12507.16
575	0.13194158887949	0.020113398979077	0.0565667524996758	0.0772194952421576	0.571752268879825	0.942126263481679	0.749978848799113	0.667033889733923	0.942584546680464	0.999813716430641	0.966278181794715	0.957079048186282	no	no	no	no	no	no	no	no	CHMP3	Charged multivesicular body protein 3	100526767	CHMP3	seq.12508.9
576	0.0111539951920032	0.472944351819069	0.188597234074298	0.20144359401265	0.959946026883266	0.0697892577333594	0.265686860929458	0.234614832707307	0.994482998121256	0.951774955254808	0.826568123745879	0.825022863833033	no	no	no	no	no	no	no	no	COMD1	COMM domain-containing protein 1	150684	COMMD1	seq.12509.115
577	-0.118374685167838	0.000202676588324258	-0.0527173547887997	-0.0624468410807516	0.624649771201753	0.999416919037541	0.763394926506551	0.72225868167919	0.949030518812771	0.999813716430641	0.969044821792562	0.963917199487387	no	no	no	no	no	no	no	no	STAP1	Signal-transducing adaptor protein 1	26228	STAP1	seq.12510.3
578	-0.112393888557987	0.159909570139098	-0.00975022761278806	-0.00164180779386968	0.660150140491679	0.553600053486608	0.955596654836704	0.992508233311385	0.955761929982196	0.999813716430641	0.99644273420016	0.99716050102294	no	no	no	no	no	no	no	no	S41A2	Solute carrier family 41 member 2	84102	SLC41A2	seq.12511.83
579	-0.344714536101712	-0.435415396832892	-0.354617867968497	-0.34727677573593	0.160672189383168	0.163185638462477	0.0543370676301816	0.0599592302282367	0.86743622618841	0.999813716430641	0.474127746419017	0.50005632405287	no	no	no	no	no	no	no	no	GLTP	Glycolipid transfer protein	51228	GLTP	seq.12513.8
580	-0.176753479211446	-0.0519466397081211	-0.122694658741839	-0.112203138132784	0.484504974727765	0.850498885821531	0.483704458347391	0.522147928923093	0.940955205192032	0.999813716430641	0.911554746624112	0.938016547886044	no	no	no	no	no	no	no	no	METTL1	tRNA (guanine-N(7)-)-methyltransferase	4234	METTL1	seq.12514.16
581	-0.0503034329188955	0.21236924860011	0.0545782013972066	0.0586585030776993	0.838118179470292	0.418943941239015	0.751543216268511	0.733820573418926	0.97676067177858	0.999813716430641	0.966278181794715	0.966953052929758	no	no	no	no	no	no	no	no	UCK2	Uridine-cytidine kinase 2	7371	UCK2	seq.12515.45
582	0.395391884800965	0.307760095070207	0.32940390489979	0.345782415759921	0.0942345468351732	0.251463605777724	0.0602411937266022	0.0493345615629973	0.747184356138018	0.999813716430641	0.499691703579307	0.442382554869873	no	no	no	yes	no	no	no	no	TFAR19	Programmed cell death protein 5	9141	PDCD5	seq.12517.52
583	-0.0627202383841507	0.0543781443081239	-0.0412543738104908	-0.0185794918948433	0.789097384145221	0.849772449021058	0.814744877043142	0.916736175012441	0.972920847113835	0.999813716430641	0.973246555087998	0.99539728451709	no	no	no	no	no	no	no	no	PB1	Protein polybromo-1	55193	PBRM1	seq.12518.289
584	-0.0292724427850454	-0.0289935963161263	-0.0434956323448896	-0.0250556907515193	0.907598094418171	0.91913665486644	0.808402221960291	0.888849045674538	0.98697459243924	0.999813716430641	0.97129759325225	0.992574718727551	no	no	no	no	no	no	no	no	THA	Thyroid hormone receptor alpha	7067	THRA	seq.12527.50
585	-0.227434932800151	-0.118689918097158	-0.168308459583966	-0.155928376185928	0.40279184689836	0.671038937293369	0.345076840941594	0.381749823835763	0.930594328710487	0.999813716430641	0.868139925432278	0.904476712203365	no	no	no	no	no	no	no	no	WRIP1	ATPase WRNIP1	56897	WRNIP1	seq.12528.40
586	0.338127056578865	0.0614276276305798	0.220410283495356	0.21864736903715	0.188815764489967	0.818447734467076	0.217912870782331	0.223309563430951	0.890251475679953	0.999813716430641	0.794468870049313	0.819402813141891	no	no	no	no	no	no	no	no	FKBP6	Inactive peptidyl-prolyl cis-trans isomerase FKBP6	8468	FKBP6	seq.12529.32
587	-0.181088545805563	-0.0554111593007623	-0.116993814080626	-0.109021333709902	0.465806073032085	0.832150293798369	0.49288971685033	0.522792491414165	0.940955205192032	0.999813716430641	0.914724828202189	0.938016547886044	no	no	no	no	no	no	no	no	ERVV1	Endogenous retrovirus group V member 1 Env polyprotein		ERVV-1	seq.12531.5
588	0.0360989395665519	-0.0262219869619166	0.0224984798936616	0.0141551791290364	0.882199930223225	0.92624786093825	0.900364250157585	0.937283862893346	0.980999150051069	0.999813716430641	0.986377118238742	0.99539728451709	no	no	no	no	no	no	no	no	UB2R1	Ubiquitin-conjugating enzyme E2 R1	997	CDC34	seq.12532.28
589	-0.177143413227932	0.0495775773821515	-0.0763169471416044	-0.0707833042588314	0.487052104589963	0.857665017212908	0.66436600220058	0.687303842745685	0.940955205192032	0.999813716430641	0.947041792089467	0.962012830589855	no	no	no	no	no	no	no	no	CYH2	Cytohesin-2	9266	CYTH2	seq.12533.135
590	0.0406808489909255	0.527821323448951	0.194932881188773	0.174598459750857	0.86132238641028	0.107241605944748	0.277838574299744	0.338946606106943	0.978359538162211	0.999813716430641	0.839761460245117	0.899062357361182	no	no	no	no	no	no	no	no	CACO2	Calcium-binding and coiled-coil domain-containing protein 2	10241	CALCOCO2	seq.12534.10
591	-0.169034525368964	-0.0442661439645144	-0.110794349241263	-0.10469356462246	0.488797561816463	0.865405660277606	0.516678003213969	0.540691185290669	0.940955205192032	0.999813716430641	0.917377981004394	0.940181102383026	no	no	no	no	no	no	no	no	XRCC1	DNA repair protein XRCC1	7515	XRCC1	seq.12535.2
592	-0.0740710557805898	0.276243976248097	0.104910269906971	0.0762852251547414	0.775648989668313	0.311345456989143	0.554458382764938	0.672176159244312	0.971959602032831	0.999813716430641	0.928225768698585	0.957975826371549	no	no	no	no	no	no	no	no	MTMR6	Myotubularin-related protein 6	9107	MTMR6	seq.12536.46
593	0.0574409171202741	-0.0959811818350274	-0.0277574938345926	-0.00835964999701756	0.811254123661371	0.729055755805951	0.87528541311119	0.962395657503577	0.973481757184968	0.999813716430641	0.983447932188638	0.99539728451709	no	no	no	no	no	no	no	no	PURA	Transcriptional activator protein Pur-alpha	5813	PURA	seq.12537.88
594	-0.470957941878092	0.102439705969743	-0.25134475994804	-0.246066120743753	0.0462819265681138	0.710705478076716	0.149362459215423	0.157589928935554	0.542782975636808	0.999813716430641	0.724434409900339	0.756182765239183	yes	no	no	no	no	no	no	no	ZN560	Zinc finger protein 560	147741	ZNF560	seq.12543.76
595	0.0890012997728465	0.0121140991175975	0.0438064677262026	0.0586621552065423	0.742552190210207	0.964947002138232	0.8098440549533	0.747155546726914	0.969052447673137	0.999813716430641	0.97129759325225	0.971851245484988	no	no	no	no	no	no	no	no	SMTN	Smoothelin	6525	SMTN	seq.12546.1
596	-0.420593946558652	-0.149916123986525	-0.310418911868666	-0.305072971609461	0.062869295030851	0.55085393463387	0.0623563327477881	0.0668660710161368	0.62198537633596	0.999813716430641	0.506159490301408	0.524855487129533	no	no	no	no	no	no	no	no	ITCH	E3 ubiquitin-protein ligase Itchy homolog	83737	ITCH	seq.12551.3
597	-0.199656936495364	-0.0124023462713273	-0.124839751835725	-0.115289811704001	0.42186139279122	0.96507936483122	0.483105020955642	0.517944872947509	0.933598841074912	0.999813716430641	0.911336933715259	0.938016547886044	no	no	no	no	no	no	no	no	VRK1	Serine/threonine-protein kinase VRK1	7443	VRK1	seq.12553.5
598	-0.316344304318806	0.130507581847977	-0.130052358355428	-0.128327444910335	0.188264885488148	0.622189823919501	0.443506992646644	0.449495573638145	0.890251475679953	0.999813716430641	0.899979816858762	0.919667271269369	no	no	no	no	no	no	no	no	UBE2C	Ubiquitin-conjugating enzyme E2 C	11065	UBE2C	seq.12556.7
599	0.00412158609815068	0.0699656006897801	0.00327209536732089	0.0435710668226993	0.987402398639287	0.807921320558497	0.985892530738216	0.814912935584621	0.997982361528826	0.999813716430641	0.996641974427023	0.981232891643533	no	no	no	no	no	no	no	no	UBS3B	Ubiquitin-associated and SH3 domain-containing protein B	84959	UBASH3B	seq.12558.3
600	0.179849727080903	0.0152825592408114	0.0760615169142439	0.0905052070539064	0.468415417042646	0.962882162943569	0.701724560362418	0.650401317997688	0.940955205192032	0.999813716430641	0.955721949151802	0.953906974361851	no	no	no	no	no	no	no	no	NT5C	5'(3')-deoxyribonucleotidase, cytosolic type	30833	NT5C	seq.12560.9
601	0.00923370731674523	0.0332719746010671	0.0174280082278083	0.0213213235492079	0.970397935473865	0.905997532840405	0.922259072104329	0.904944525826332	0.995688481656188	0.999813716430641	0.989737030891092	0.995301615788248	no	no	no	no	no	no	no	no	TFIP8	Tumor necrosis factor alpha-induced protein 8	25816	TNFAIP8	seq.12563.2
602	-0.381838138889642	0.150343058191516	-0.219640328159075	-0.206947769871279	0.0775058258292217	0.577334219170167	0.193133054001745	0.222320461958112	0.691720536567328	0.999813716430641	0.777506209303565	0.819402813141891	no	no	no	no	no	no	no	no	NIP7	60S ribosome subunit biogenesis protein NIP7 homolog	51388	NIP7	seq.12564.9
603	0.481379460803377	0.110615166229066	0.307707414030674	0.30723207856232	0.040416691059457	0.670736867660838	0.0746891815432566	0.0767227109485062	0.515430575259416	0.999813716430641	0.554443028796685	0.569538604612317	yes	no	no	no	no	no	no	no	ARL3	ADP-ribosylation factor-like protein 3	403	ARL3	seq.12571.14
604	-0.127347958190964	-0.198372855892174	-0.186230689151843	-0.154461344560348	0.57393802546422	0.48680892189472	0.282565711280816	0.390766444027424	0.942584546680464	0.999813716430641	0.84021964557809	0.907035729857461	no	no	no	no	no	no	no	no	TRIM3	Tripartite motif-containing protein 3	10612	TRIM3	seq.12573.80
605	-0.0186127548921171	0.464272751292838	0.187833435669855	0.178437554249808	0.937681324823382	0.0642991482067226	0.256083623106806	0.281968893227871	0.990004240626982	0.925022786190399	0.822267195405367	0.860607268768273	no	no	no	no	no	no	no	no	Endothelin 2	Endothelin-2	1907	EDN2	seq.12574.36
606	0.155506170238777	-0.107156515259261	0.0247921482170356	0.0674334322337251	0.504319416283902	0.697123845275877	0.887868889246429	0.707069810333941	0.941357728371453	0.999813716430641	0.98549927052666	0.96342706960034	no	no	no	no	no	no	no	no	C1TC	C-1-tetrahydrofolate synthase, cytoplasmic	4522	MTHFD1	seq.12575.30
607	0.184832785984103	-0.00895775860525632	0.116417295137975	0.107621596826473	0.486132252072725	0.975494899699907	0.531115494314626	0.56379363380524	0.940955205192032	0.999813716430641	0.917793073087592	0.946768090213859	no	no	no	no	no	no	no	no	MAGE-3	Melanoma-associated antigen 3	4102	MAGEA3	seq.12576.21
608	-0.0632652539563758	-0.0544886231050879	-0.0446476177108066	-0.0473457382084993	0.78424937395714	0.835889001877492	0.793509607908811	0.782246308021985	0.972920847113835	0.999813716430641	0.97129759325225	0.973673978360885	no	no	no	no	no	no	no	no	IMPA2	Inositol monophosphatase 2	3613	IMPA2	seq.12581.39
609	0.24421890894917	0.155939275455253	0.19850047669837	0.199005577130414	0.328692342846486	0.580542890846459	0.26924552715304	0.26848078009705	0.915271080252867	0.999813716430641	0.827057101058942	0.856180114786613	no	no	no	no	no	no	no	no	ARAF	Serine/threonine-protein kinase A-Raf	369	ARAF	seq.12583.77
610	0.137686133166197	0.11476790104964	0.118685229551139	0.129372077862124	0.583588528452851	0.671601576158032	0.498116601514603	0.46037778035276	0.942584546680464	0.999813716430641	0.915185219025866	0.928872016642347	no	no	no	no	no	no	no	no	ERCC1	DNA excision repair protein ERCC-1	2067	ERCC1	seq.12585.39
611	-0.331856509871033	-0.145751130108487	-0.240896530857819	-0.244523349371359	0.168189424384847	0.589626026210136	0.167695958553572	0.161248354737388	0.869720548969278	0.999813716430641	0.752229734603493	0.758546645544499	no	no	no	no	no	no	no	no	ARL2	ADP-ribosylation factor-like protein 2	402	ARL2	seq.12587.65
612	-0.119452556718693	-0.366354284053587	-0.227605186911944	-0.219888835571208	0.604366138760858	0.17006986221958	0.18512192769923	0.201040595618978	0.942584546680464	0.999813716430641	0.766113514706872	0.796716084942517	no	no	no	no	no	no	no	no	Oligophrenin-1	Oligophrenin-1	4983	OPHN1	seq.12591.27
613	0.191667804660902	0.112452431818751	0.12162356752317	0.136421262342677	0.428506689014157	0.6798518127205	0.491779775433865	0.444764505339764	0.934741705661041	0.999813716430641	0.914724828202189	0.918193005525148	no	no	no	no	no	no	no	no	PDRG1	p53 and DNA damage-regulated protein 1	81572	PDRG1	seq.12593.33
614	-0.372592739885276	-0.197222929374509	-0.298588427495391	-0.281751384355803	0.148266401926165	0.522282766930325	0.10141515905975	0.12273319741209	0.853858405197945	0.999813716430641	0.630162404338681	0.698885317208869	no	no	no	no	no	no	no	no	GRAN	Grancalcin	25801	GCA	seq.12594.5
615	0.00747860090354534	0.132497693829222	0.0368285919090699	0.046480669788241	0.976750692261191	0.630646369998788	0.832711825963395	0.789772531081684	0.995916522530633	0.999813716430641	0.979592868728899	0.975504237937843	no	no	no	no	no	no	no	no	TMOD1	Tropomodulin-1	7111	TMOD1	seq.12595.11
616	0.0369790320310346	-0.274299048105993	-0.0917484559214257	-0.0687392578240653	0.871894467775575	0.331647261436953	0.603625136466846	0.699257584670916	0.979104412951754	0.999813716430641	0.936060351421147	0.96342706960034	no	no	no	no	no	no	no	no	Autophagy protein 5	Autophagy protein 5	9474	ATG5	seq.12597.68
617	0.0715839717641227	0.000249602849101037	0.0313285333737836	0.0527257429765635	0.774014023912822	0.999276118448656	0.859749424674039	0.767528056457573	0.971401339412402	0.999813716430641	0.982942592000186	0.972272197977756	no	no	no	no	no	no	no	no	PABP4	Polyadenylate-binding protein 4	8761	PABPC4	seq.12603.87
618	0.387986622812062	0.030487466424306	0.249837120344627	0.237608203370787	0.107164107483994	0.910980618720027	0.147601609828473	0.1695492755521	0.782770136241562	0.999813716430641	0.722840343741018	0.772684178681774	no	no	no	no	no	no	no	no	SCMH1	Polycomb protein SCMH1	22955	SCMH1	seq.12604.16
619	0.216051159275913	-0.248571505498199	0.0102886318179541	0.00735699598303715	0.357096358149472	0.323761909034724	0.951184161016306	0.965055699629983	0.920843201203224	0.999813716430641	0.99644273420016	0.99539728451709	no	no	no	no	no	no	no	no	Exosome component 3	Exosome complex component RRP40	51010	EXOSC3	seq.12605.1
620	0.0731180276407226	0.0748683274354708	0.0720372207611092	0.0797218580353801	0.767860572531648	0.791911301757619	0.686599426609872	0.654998874682386	0.970423929849999	0.999813716430641	0.952616309269389	0.953906974361851	no	no	no	no	no	no	no	no	NRBP	Nuclear receptor-binding protein	29959	NRBP1	seq.12616.45
621	-0.450333306225177	-0.223888256870332	-0.377280818645797	-0.374186040493853	0.0723479428397589	0.483718958754603	0.0590898402661422	0.0646076250677165	0.668607424453245	0.999813716430641	0.498889685333432	0.515362771181829	no	no	no	no	no	no	no	no	STK24	Serine/threonine-protein kinase 24	8428	STK24	seq.12617.2
622	0.25637177906155	0.0246426663760915	0.122761559926428	0.151504551989668	0.265465852484138	0.929688181079041	0.485468537262218	0.396216001708462	0.910102491939398	0.999813716430641	0.911580682796098	0.908862611917554	no	no	no	no	no	no	no	no	Aldo-keto reductase 1C1	Aldo-keto reductase family 1 member C1	1645	AKR1C1	seq.12618.50
623	0.0914863595615393	-0.0145269330781125	0.0319148982816102	0.042836144781649	0.706639147394722	0.956267214500182	0.853539297730871	0.804237922818167	0.965548459181923	0.999813716430641	0.981584523579001	0.977672185701889	no	no	no	no	no	no	no	no	Septin-11	Septin-11	55752	SEPTIN11	seq.12620.3
624	0.118780287976338	-0.107414948472306	0.00436413823462854	0.0352843326259398	0.618177985893513	0.69254698403602	0.980409869262366	0.84480868618454	0.946293161953948	0.999813716430641	0.996641974427023	0.989381262278343	no	no	no	no	no	no	no	no	PP2AAA	Serine/threonine-protein phosphatase 2A 65 kDa regulatory subunit A alpha isoform	5518	PPP2R1A	seq.12621.55
625	-0.18331072419751	-0.178356517166687	-0.180361690719208	-0.171725001455996	0.43688301663618	0.508363500262726	0.297647495409427	0.323920848523676	0.935402527957521	0.999813716430641	0.847388909315059	0.89303954408667	no	no	no	no	no	no	no	no	JARD2	Protein Jumonji	3720	JARID2	seq.12623.84
626	0.0137574178287371	0.10273667598617	0.0456637276639542	0.05625990188995	0.957222405807155	0.711957756501653	0.796923721653359	0.75128881361096	0.994100083026364	0.999813716430641	0.97129759325225	0.971851245484988	no	no	no	no	no	no	no	no	SENP7	Sentrin-specific protease 7	57337	SENP7	seq.12626.6
627	0.470393739532609	0.0761007497248539	0.284241890408845	0.316330063251224	0.0652666185452889	0.768684220554008	0.111587987110755	0.077097200954221	0.635362402244263	0.999813716430641	0.648031882793298	0.570291831811188	no	no	no	no	no	no	no	no	ATG7	Ubiquitin-like modifier-activating enzyme ATG7	10533	ATG7	seq.12627.97
628	0.241448783501285	0.186767830932669	0.162807393903134	0.198875537634218	0.333124259612707	0.583295428379485	0.432038328660566	0.342720145658377	0.917719086778703	0.999813716430641	0.897810639119427	0.899236004641445	no	no	no	no	no	no	no	no	LANC2	LanC-like protein 2	55915	LANCL2	seq.12628.31
629	-0.887407524349583	-1.04039278101506	-0.901313696906809	-0.917884915781873	0.000116831265605348	0.000290717955288923	2.54817513370658e-07	1.6269715775917e-07	0.00875594320721728	0.0220905268525791	2.28542068139487e-05	1.50867144084817e-05	yes	yes	yes	yes	yes	yes	yes	yes	ARFP2	Arfaptin-2	23647	ARFIP2	seq.12630.8
630	-0.0885043160453697	-0.0349656493234727	-0.0657933048845633	-0.0582291675706346	0.722159195746261	0.899387726392273	0.71083251002807	0.742765211705647	0.965548459181923	0.999813716430641	0.955754402153741	0.9690152950238	no	no	no	no	no	no	no	no	PTN9	Tyrosine-protein phosphatase non-receptor type 9	5780	PTPN9	seq.12633.3
631	-0.043715009925073	-0.0490473635302872	-0.0499152777379659	-0.0315588382613659	0.863784647810616	0.863650542567626	0.782353601891108	0.86138236929858	0.978359538162211	0.999813716430641	0.97129759325225	0.989684472605045	no	no	no	no	no	no	no	no	BCAR3:Ras-GEF	Breast cancer anti-estrogen resistance protein 3:Guanine Nucleotide Exchange Factor Domain	8412	BCAR3	seq.12634.79
632	-0.346804162143912	-0.269678837187121	-0.30044506179615	-0.285307932884988	0.180183467779184	0.357801203553597	0.0939694160610296	0.11195433838921	0.883910620693706	0.999813716430641	0.618338766107924	0.675305606755643	no	no	no	no	no	no	no	no	TRDMT	tRNA (cytosine(38)-C(5))-methyltransferase	1787	TRDMT1	seq.12635.9
633	-0.247830931596775	0.0584800874388339	-0.121940620098248	-0.108235292944818	0.325709658424312	0.829595460432442	0.481637950259905	0.5322338311336	0.914809872146983	0.999813716430641	0.911106316154109	0.939609967774096	no	no	no	no	no	no	no	no	SMYD2	N-lysine methyltransferase SMYD2	56950	SMYD2	seq.12636.113
634	-0.230624983706945	-0.236371061679078	-0.26742388362657	-0.241676145778698	0.323082383318665	0.41537013799356	0.129407084346003	0.179512958784908	0.913479958210033	0.999813716430641	0.691862710894273	0.787582516048301	no	no	no	no	no	no	no	no	CACP	Carnitine O-acetyltransferase	1384	CRAT	seq.12637.7
635	0.081585149678065	0.262998125987078	0.122353497104454	0.165205592073533	0.724373086739411	0.354189500645393	0.497606764426227	0.363965145233524	0.965548459181923	0.999813716430641	0.914787166725769	0.901044532723503	no	no	no	no	no	no	no	no	I5P2	Type II inositol 1,4,5-trisphosphate 5-phosphatase	3633	INPP5B	seq.12641.3
636	0.106744907867125	0.306751806883391	0.148096339480021	0.187469950813558	0.674533154670666	0.340468919818004	0.458687537297916	0.355859069986682	0.956967842261063	0.999813716430641	0.904471527588545	0.901044532723503	no	no	no	no	no	no	no	no	ARRB1	Beta-arrestin-1	408	ARRB1	seq.12643.4
637	0.105744329769531	0.106809797691786	0.113710394965044	0.0734778627706467	0.726967868885872	0.747038462156975	0.575124470841623	0.724899879945747	0.96604090817324	0.999813716430641	0.9317459224088	0.963917199487387	no	no	no	no	no	no	no	no	PURA2	Adenylosuccinate synthetase isozyme 2	159	ADSS2	seq.12644.63
638	0.36630575929942	0.294591021123263	0.300165888108276	0.319533561944053	0.137772551733584	0.301457249227939	0.0995790094961027	0.0803793800682716	0.835085204165308	0.999813716430641	0.625484226123051	0.578804750931883	no	no	no	no	no	no	no	no	RPE	Ribulose-phosphate 3-epimerase	6120	RPE	seq.12646.2
639	-0.159887976516637	-0.0908031028671806	-0.128786514171586	-0.124248565218439	0.520858927368583	0.742970261129705	0.466126992296309	0.4823808037384	0.941885620421614	0.999813716430641	0.906247610111267	0.929684353096858	no	no	no	no	no	no	no	no	PDK2	[Pyruvate dehydrogenase (acetyl-transferring)] kinase isozyme 2, mitochondrial	5164	PDK2	seq.12651.21
640	-0.296564406048778	0.0534475311141338	-0.147409030370277	-0.132778918764057	0.246236029291454	0.846205320061538	0.403388807521821	0.451788968060068	0.904392964045976	0.999813716430641	0.884190771615337	0.921140048133709	no	no	no	no	no	no	no	no	CSNK1G2	Casein kinase I isoform gamma-2	1455	CSNK1G2	seq.12653.13
641	-0.156740282794276	0.0998783456949877	-0.035786472635962	-0.0317463420421417	0.543847463461327	0.726493925840863	0.844376471530985	0.861947153833028	0.942584546680464	0.999813716430641	0.980945302187984	0.989684472605045	no	no	no	no	no	no	no	no	SNAB	Beta-soluble NSF attachment protein	63908	NAPB	seq.12655.30
642	-0.0277480689502275	-0.219161996074667	-0.146657060710719	-0.100799537126536	0.902944758601884	0.421998710360143	0.406418164915478	0.615741811828794	0.985876129012118	0.999813716430641	0.88586206384565	0.950239005375087	no	no	no	no	no	no	no	no	KLC1	Kinesin light chain 1	3831	KLC1	seq.12656.1
643	0.244205100379855	0.705261253230452	0.412160175974423	0.413128996300992	0.316619350923482	0.00967953161387298	0.0186724216481326	0.0183784870239697	0.912601256795664	0.287808247062495	0.247101170848767	0.240901894349135	no	yes	yes	yes	no	no	no	no	FCL	GDP-L-fucose synthase	7264	TSTA3	seq.12657.2
644	0.0484421225252799	-0.0223032685006514	-0.0208151520500618	0.00180764231785756	0.834627454677205	0.943782447083711	0.908322847918103	0.992114210459987	0.97676067177858	0.999813716430641	0.986377118238742	0.99716050102294	no	no	no	no	no	no	no	no	ECH1	Delta(3,5)-Delta(2,4)-dienoyl-CoA isomerase, mitochondrial	1891	ECH1	seq.12662.82
645	0.343590159241695	0.199297167252647	0.264366949830471	0.265944276184789	0.208631010593783	0.466779061222119	0.13458337868986	0.132311308409901	0.893283258798945	0.999813716430641	0.700576274797549	0.719113685898391	no	no	no	no	no	no	no	no	THTR	Thiosulfate sulfurtransferase	7263	TST	seq.12663.1
646	-0.132201892956298	0.25305623408464	0.011252561066675	0.0330034101868696	0.592424139369957	0.365739955704773	0.949623817990879	0.853035885273543	0.942584546680464	0.999813716430641	0.99644273420016	0.989381262278343	no	no	no	no	no	no	no	no	PTN13	Tyrosine-protein phosphatase non-receptor type 13	5783	PTPN13	seq.12664.19
647	-0.509828919635279	-0.347679077095204	-0.424592909992473	-0.411667687255227	0.0393994610774778	0.206916651780603	0.0149637371212099	0.018300212229354	0.505996365152303	0.999813716430641	0.212089652306061	0.240674185352875	yes	no	yes	yes	no	no	no	no	GUAD	Guanine deaminase	9615	GDA	seq.12667.2
648	0.123722940297913	-0.0218831761079185	0.0607192810544346	0.0640429183895285	0.615138599923442	0.936134011277037	0.731299514033301	0.717214357937692	0.944547650906862	0.999813716430641	0.961568577549026	0.963917199487387	no	no	no	no	no	no	no	no	VPS4B	Vacuolar protein sorting-associated protein 4B	9525	VPS4B	seq.12668.7
649	-0.064040929166225	-0.0508225834823743	-0.0427240737105208	-0.0347107416915877	0.800685433579421	0.859219370154001	0.80766910316884	0.843606867445279	0.972920847113835	0.999813716430641	0.97129759325225	0.989381262278343	no	no	no	no	no	no	no	no	HECW1	E3 ubiquitin-protein ligase HECW1	23072	HECW1	seq.12669.30
650	0.116427188650909	0.308855807248826	0.154215654554364	0.182536556854484	0.628338700558136	0.271836366927715	0.391603495813202	0.314021348417576	0.949367525744161	0.999813716430641	0.880222976825812	0.889239543060331	no	no	no	no	no	no	no	no	RAD1	Cell cycle checkpoint protein RAD1	5810	RAD1	seq.12670.15
651	0.0410058015655487	-0.167420858913176	-0.0361059008534683	-0.0323050963928709	0.872828719803077	0.550494726284712	0.838904275448308	0.85563091833336	0.979104412951754	0.999813716430641	0.980945302187984	0.989381262278343	no	no	no	no	no	no	no	no	ST1B1	Sulfotransferase family cytosolic 1B member 1	27284	SULT1B1	seq.12671.35
652	-0.292326268606099	-0.00344407018292188	-0.202350021581142	-0.18359539155705	0.214624903541771	0.990430928919515	0.256670597583653	0.306123559625081	0.894429592602658	0.999813716430641	0.822639038887034	0.881011044034096	no	no	no	no	no	no	no	no	PACN1	Protein kinase C and casein kinase substrate in neurons protein 1	29993	PACSIN1	seq.12676.1
653	-0.253379848842953	0.349185820345497	0.0253763412050848	-0.00577815893526419	0.306569407787169	0.185692296081695	0.879617057512626	0.972851511482778	0.912601256795664	0.999813716430641	0.984127795838768	0.99539728451709	no	no	no	no	no	no	no	no	FLII	Protein flightless-1 homolog	2314	FLII	seq.12677.164
654	-0.0515123412252257	0.0383149233221938	-0.0131882189970772	-0.0121394423062412	0.82492610058842	0.884060120982368	0.938247092155536	0.943240099885077	0.975112972104162	0.999813716430641	0.993679507474193	0.99539728451709	no	no	no	no	no	no	no	no	SNRPA	U1 small nuclear ribonucleoprotein A	6626	SNRPA	seq.12678.66
655	-0.121743897659407	0.00706320387970763	-0.0510484453216546	-0.0604218407342457	0.625689221217506	0.979236268937378	0.769843950472619	0.729621383312776	0.949367525744161	0.999813716430641	0.969563520562808	0.963917199487387	no	no	no	no	no	no	no	no	UBP21	Ubiquitin carboxyl-terminal hydrolase 21	27005	USP21	seq.12681.63
656	-0.0533666376490425	-0.445079690338112	-0.233367162786268	-0.217570024948059	0.830708867733918	0.109763433036635	0.193112840891164	0.2312583642733	0.975679415191577	0.999813716430641	0.777506209303565	0.825022863833033	no	no	no	no	no	no	no	no	KAT3	Kynurenine--oxoglutarate transaminase 3	56267	KYAT3	seq.12682.5
657	-0.0435941407741561	0.00873916715768475	-0.035039964477761	-0.0191234728224364	0.864176441281508	0.97496910974506	0.843207992104189	0.914033030853003	0.978359538162211	0.999813716430641	0.980945302187984	0.99539728451709	no	no	no	no	no	no	no	no	DPYL5	Dihydropyrimidinase-related protein 5	56896	DPYSL5	seq.12683.156
658	0.0569400262619442	0.106142866511732	0.066169278607361	0.076920171583635	0.827907760644878	0.70875260504793	0.714662230063422	0.670924111073482	0.975679415191577	0.999813716430641	0.956671656637382	0.957975826371549	no	no	no	no	no	no	no	no	THTM	3-mercaptopyruvate sulfurtransferase	4357	MPST	seq.12686.15
659	-0.0443426892606332	0.0387603014091279	-0.00026995695435636	-0.000546682793451375	0.864295909388468	0.893976754515828	0.998812340367229	0.997599679057735	0.978359538162211	0.999813716430641	0.999756208693176	0.998329585535919	no	no	no	no	no	no	no	no	KS6A6	Ribosomal protein S6 kinase alpha-6	27330	RPS6KA6	seq.12688.115
660	0.165651221517	0.434557755310538	0.235650258064176	0.236076792775563	0.517114323784138	0.144074884711215	0.213877368467368	0.218149859160463	0.941885620421614	0.999813716430641	0.790550327745041	0.819402813141891	no	no	no	no	no	no	no	no	ARC1B	Actin-related protein 2/3 complex subunit 1B	10095	ARPC1B	seq.12689.56
661	-0.0401488315020514	0.0553313539864552	0.00326083766144861	0.0110895026315401	0.87250845507282	0.850188553884501	0.985773375877396	0.95171012711399	0.979104412951754	0.999813716430641	0.996641974427023	0.99539728451709	no	no	no	no	no	no	no	no	SEP10	Septin-10	151011	SEPTIN10	seq.12690.33
662	-0.468697592122716	-0.241134272920675	-0.398229311346003	-0.387310021063594	0.0465939193226181	0.390098629872777	0.0266617422058078	0.0328353110360615	0.544690881653939	0.999813716430641	0.304522738221241	0.340231035375554	yes	no	yes	yes	no	no	no	no	GLYM	Serine hydroxymethyltransferase, mitochondrial	6472	SHMT2	seq.12691.44
663	0.0278630696960352	-0.280744071690733	-0.0880105399402167	-0.0810805898035842	0.915212529720804	0.347284860643298	0.631944671676363	0.660182740220916	0.98805597799981	0.999813716430641	0.943472960551553	0.953906974361851	no	no	no	no	no	no	no	no	DIM1	Probable dimethyladenosine transferase	27292	DIMT1	seq.12694.28
664	-0.0922595408533111	-0.0652879129302594	-0.0902443764460862	-0.0732930989302246	0.708039056188546	0.819382639136848	0.611654223441327	0.680204950751091	0.965548459181923	0.999813716430641	0.938518189486011	0.960908573016952	no	no	no	no	no	no	no	no	KLH12	Kelch-like protein 12	59349	KLHL12	seq.12695.62
665	0.258926324868404	0.164474035841601	0.202265225999442	0.213166323212859	0.294129204806079	0.534325713046655	0.246079682927484	0.222041263102925	0.912601256795664	0.999813716430641	0.815940572906828	0.819402813141891	no	no	no	no	no	no	no	no	ANM3	Protein arginine N-methyltransferase 3	10196	PRMT3	seq.12696.166
666	0.353989801464816	0.128060078320086	0.217677883249918	0.238759416551001	0.179040838130538	0.650789050655364	0.232281318133508	0.190965293030747	0.881779191657834	0.999813716430641	0.803955606192439	0.796716084942517	no	no	no	no	no	no	no	no	PI42A	Phosphatidylinositol 5-phosphate 4-kinase type-2 alpha	5305	PIP4K2A	seq.12697.30
667	-0.140407323319358	-0.00500048522573952	-0.0872532605786397	-0.0775370271354785	0.582604120425822	0.986783816395629	0.634465992906729	0.673058389711123	0.942584546680464	0.999813716430641	0.943472960551553	0.957975826371549	no	no	no	no	no	no	no	no	IMA4	Importin subunit alpha-3	3840	KPNA4	seq.12698.72
668	-0.151083237475321	0.12420961981515	-0.0438588833764401	-0.0284339764838093	0.56723009072322	0.676834241908977	0.80986800243851	0.876205844430001	0.942584546680464	0.999813716430641	0.97129759325225	0.991576621399389	no	no	no	no	no	no	no	no	ACLY	ATP-citrate synthase	47	ACLY	seq.12700.9
669	-0.160930344374795	-0.00919809495851719	-0.159823465716966	-0.104057025464136	0.511134076036341	0.97566889103255	0.394369266893861	0.619329226241005	0.941870842032612	0.999813716430641	0.882984885896555	0.950570232606218	no	no	no	no	no	no	no	no	EIF1B	Eukaryotic translation initiation factor 1b	10289	EIF1B	seq.12701.1
670	-0.0654830903648247	0.107597328036072	-0.0231127726136736	0.00652678857175826	0.786683810448532	0.704436526596968	0.897110878489949	0.971144505713636	0.972920847113835	0.999813716430641	0.986377118238742	0.99539728451709	no	no	no	no	no	no	no	no	NEK7	Serine/threonine-protein kinase Nek7	140609	NEK7	seq.12703.6
671	0.028394024428262	-0.258197304327322	-0.0421831164098247	-0.0931638889648596	0.909573061365153	0.385979975795926	0.825643549382351	0.634755995287519	0.987747959255409	0.999813716430641	0.977600513639146	0.95336046290164	no	no	no	no	no	no	no	no	MRCKA	Serine/threonine-protein kinase MRCK alpha	8476	CDC42BPA	seq.12706.2
672	0.3729735600998	0.167315259481026	0.247525747806073	0.253798182445523	0.139582102155827	0.539221314439928	0.168772572536903	0.162224958760785	0.836403532360002	0.999813716430641	0.752229734603493	0.760525063736292	no	no	no	no	no	no	no	no	DPYL3	Dihydropyrimidinase-related protein 3	1809	DPYSL3	seq.12707.26
673	-0.00683713687383106	-0.0627617459102105	-0.0519684865462178	-0.0357635249865206	0.977166860344442	0.816397265245723	0.76606083974645	0.838029640909764	0.995916522530633	0.999813716430641	0.969044821792562	0.988957832509989	no	no	no	no	no	no	no	no	LMBL2	Lethal(3)malignant brain tumor-like protein 2	83746	L3MBTL2	seq.12708.91
674	-0.334502309797075	-0.0313612628795745	-0.22014109286664	-0.195828816571642	0.165579805503003	0.90662076464818	0.206283278226438	0.264627886473928	0.86743622618841	0.999813716430641	0.78457694358142	0.850134566587703	no	no	no	no	no	no	no	no	H1X	Histone H1x	8971	H1-10	seq.12709.63
675	-0.216789534424058	-0.106655405839515	-0.163208179082199	-0.155925541927906	0.402002973982496	0.708798792113809	0.362458902514449	0.384743855117955	0.930594328710487	0.999813716430641	0.872801960614154	0.905158428272803	no	no	no	no	no	no	no	no	CXA8	Gap junction alpha-8 protein	2703	GJA8	seq.12711.19
676	-0.0497422360106612	0.140378006655908	-0.00809068730744668	0.0144863820973773	0.831513513514097	0.621025875875581	0.962882772394629	0.934035250634882	0.975679415191577	0.999813716430641	0.99644273420016	0.99539728451709	no	no	no	no	no	no	no	no	HM20A	High mobility group protein 20A	10363	HMG20A	seq.12712.9
677	-0.132212795993908	-0.068690500192515	-0.111617683958599	-0.0968162077285588	0.608706514220799	0.803063014221487	0.52732159600613	0.583462881365026	0.942584546680464	0.999813716430641	0.917377981004394	0.949511983821631	no	no	no	no	no	no	no	no	ZN175	Zinc finger protein 175	7728	ZNF175	seq.12716.3
678	0.164409419662375	0.110452437580112	0.109450845166953	0.135174749621675	0.497236588349644	0.69842982833522	0.546763510569277	0.458366639697486	0.941032901999613	0.999813716430641	0.925077161906964	0.927412679654195	no	no	no	no	no	no	no	no	PIN4	Peptidyl-prolyl cis-trans isomerase NIMA-interacting 4	5303	PIN4	seq.12718.43
679	0.251761056303935	0.269904802728161	0.233869592591601	0.246057830674636	0.306756169954755	0.342598836103318	0.194747799882928	0.173587596839735	0.912601256795664	0.999813716430641	0.78007681678912	0.779661724565057	no	no	no	no	no	no	no	no	UBQL4	Ubiquilin-4	56893	UBQLN4	seq.12720.71
680	-0.177310703267869	-0.127483610732862	-0.186077366917863	-0.170808024376028	0.437148386461095	0.636513470298836	0.28100974768109	0.324790069345136	0.935402527957521	0.999813716430641	0.839761460245117	0.89303954408667	no	no	no	no	no	no	no	no	CIRBP	Cold-inducible RNA-binding protein	1153	CIRBP	seq.12724.81
681	-0.697852116635712	-0.282545479676118	-0.500144708639	-0.486111959330114	0.0058407076331205	0.297386943752179	0.00407359670982452	0.00531508486544892	0.15359595301627	0.999813716430641	0.0793119131653023	0.0975454347616222	yes	no	yes	yes	no	no	no	no	FPRP	Prostaglandin F2 receptor negative regulator	5738	PTGFRN	seq.12727.7
682	-0.0101889998802995	-0.0782220422070061	-0.0576655596216146	-0.0399149450366745	0.966502673216884	0.775472430242927	0.74355691658896	0.821304495244035	0.995065085097501	0.999813716430641	0.963781632286881	0.984953286602393	no	no	no	no	no	no	no	no	PSMG3	Proteasome assembly chaperone 3	84262	PSMG3	seq.12729.12
683	-0.137756863975618	0.0145160325357906	-0.095483050814002	-0.0773624130080132	0.567155277093123	0.957611746119494	0.58798584430764	0.660945188579832	0.942584546680464	0.999813716430641	0.932657226832043	0.953906974361851	no	no	no	no	no	no	no	no	CSDE1	Cold shock domain-containing protein E1	7812	CSDE1	seq.12735.39
684	-0.386596257459686	0.0373481310897929	-0.160649170595691	-0.17999440023128	0.0987916565404209	0.885052271847432	0.342673214723328	0.293346475491053	0.754429693056631	0.999813716430641	0.868139925432278	0.871339042011099	no	no	no	no	no	no	no	no	PLSI	Plastin-1	5357	PLS1	seq.12737.12
685	0.00871527727685346	0.0163309056226077	0.00882477342107265	0.0148211544400523	0.972363510849695	0.953129704848302	0.96048651843304	0.933641305150391	0.995688481656188	0.999813716430641	0.99644273420016	0.99539728451709	no	no	no	no	no	no	no	no	NISCH	Nischarin	11188	NISCH	seq.12738.43
686	-0.189350745984938	-0.110286505413962	-0.168693470933329	-0.14876950076939	0.43698671069984	0.710820106121919	0.348778481861264	0.41032943644926	0.935402527957521	0.999813716430641	0.870533319148705	0.909821632141978	no	no	no	no	no	no	no	no	FEV	Protein FEV	54738	FEV	seq.12740.55
687	-0.265955942750604	-0.143592964420591	-0.24311384562348	-0.229449152663016	0.238964504453097	0.590015495148979	0.156028733726865	0.182394072660665	0.902719227273148	0.999813716430641	0.740358371396081	0.791966644068649	no	no	no	no	no	no	no	no	RBM3	RNA-binding protein 3	5935	RBM3	seq.12747.89
688	0.0408829188523426	0.322297423514821	0.143632556963395	0.164200521533754	0.869177320172691	0.230233595005678	0.411313307514268	0.347286121481662	0.978858052294768	0.999813716430641	0.888806697969768	0.901044532723503	no	no	no	no	no	no	no	no	LFA-1 beta-2	Integrin beta-2	3689	ITGB2	seq.12750.9
689	-0.27374467840143	-0.0223878752880248	-0.170482519995392	-0.158676292734227	0.269394227633927	0.935250814833205	0.329636527234119	0.365372397436195	0.910102491939398	0.999813716430641	0.863929163859887	0.901044532723503	no	no	no	no	no	no	no	no	APBB2:PID 1	Amyloid beta A4 precursor protein-binding family B member 2:Phosphotyrosine Interaction Domain 1	323	APBB2	seq.12753.6
690	-0.0528134364788977	0.182930583516818	0.0329708730045949	0.0424003994037239	0.818171332760426	0.507993893373037	0.847511937656918	0.805538940690247	0.973481757184968	0.999813716430641	0.980945302187984	0.977672185701889	no	no	no	no	no	no	no	no	BACH2	Transcription regulator protein BACH2	60468	BACH2	seq.12756.3
691	-0.65363964470814	-0.588675278210174	-0.584316282329743	-0.572853771812003	0.0115697322605014	0.0278176775295924	0.000676152124997136	0.000864637928463288	0.244393842460244	0.580879823528245	0.0184041207754195	0.0215019732119211	yes	yes	yes	yes	no	no	yes	yes	GRID2	Glutamate receptor ionotropic, delta-2	2895	GRID2	seq.12758.47
692	-0.233464265500123	-0.0294553861982585	-0.145531839185275	-0.13614168707261	0.347707752906124	0.913540084061349	0.401214683039075	0.433795530852095	0.920208577243196	0.999813716430641	0.884108483382592	0.918193005525148	no	no	no	no	no	no	no	no	ZN774	Zinc finger protein 774	342132	ZNF774	seq.12760.34
693	-0.00100778196556929	0.15918389359123	0.0887025288642173	0.0709058122409274	0.996711983949066	0.585930783513299	0.6272902749115	0.699647761485108	0.999412461711813	0.999813716430641	0.943472960551553	0.96342706960034	no	no	no	no	no	no	no	no	APBB2:PID 2	Amyloid beta A4 precursor protein-binding family B member 2:Phosphotyrosine Interaction Domain 2	323	APBB2	seq.12761.12
694	-0.0666325641187281	0.122882729133895	-0.00257301106959431	0.014478149678133	0.792955464123499	0.658190405504986	0.988402930339338	0.934922456288149	0.972920847113835	0.999813716430641	0.996641974427023	0.99539728451709	no	no	no	no	no	no	no	no	ZN334	Zinc finger protein 334	55713	ZNF334	seq.12763.69
695	-1.00472125643975	-0.394494726208567	-0.728111703266125	-0.759419290172219	9.71987256228546e-06	0.138723538889022	2.00114317039956e-05	9.49728819147795e-06	0.00118172050640586	0.999813716430641	0.000968872060642124	0.0004939299229928	yes	no	yes	yes	yes	no	yes	yes	ELMO1	Engulfment and cell motility protein 1	9844	ELMO1	seq.12764.3
696	-0.267322128943709	-0.326605550639539	-0.295953677227005	-0.292507649626591	0.213660814948081	0.219275316708589	0.0790196199940488	0.0823931873671075	0.894429592602658	0.999813716430641	0.572604425148929	0.587709423840215	no	no	no	no	no	no	no	no	PPR3B	Protein phosphatase 1 regulatory subunit 3B	79660	PPP1R3B	seq.12768.3
697	-0.297662478851283	0.0832033063738162	-0.137104976138102	-0.120961716960157	0.261075797731524	0.76934222715345	0.443294048803039	0.499940693376396	0.910102491939398	0.999813716430641	0.899979816858762	0.935422549063701	no	no	no	no	no	no	no	no	ZN180	Zinc finger protein 180	7733	ZNF180	seq.12771.19
698	-0.0917719646625018	0.198548900246051	0.0258550757331334	0.0388791641741912	0.708274004815117	0.476993320717064	0.884396267099174	0.826805285500768	0.965548459181923	0.999813716430641	0.984917513931908	0.985931062984895	no	no	no	no	no	no	no	no	HCN1	Potassium/sodium hyperpolarization-activated cyclic nucleotide-gated channel 1	348980	HCN1	seq.12774.12
699	-0.0522372566172683	0.0126637480779838	-0.0467953528966531	-0.0244357457866252	0.837462275163844	0.964953251243341	0.794247714134218	0.891861160393542	0.97676067177858	0.999813716430641	0.97129759325225	0.993631512658602	no	no	no	no	no	no	no	no	SF01	Splicing factor 1	7536	SF1	seq.12777.11
700	0.127428443464203	-0.0334549366756415	0.0549392327532015	0.0663537698478708	0.621553287440044	0.903526815490561	0.755827004659614	0.707323809965661	0.948255531554493	0.999813716430641	0.967020820759719	0.96342706960034	no	no	no	no	no	no	no	no	PRDM4	PR domain zinc finger protein 4	11108	PRDM4	seq.12779.30
701	-0.051508616283669	0.161228292197672	0.0133970799740974	0.03932154936743	0.830886051128411	0.553153906605752	0.938865743244987	0.822269629054539	0.975679415191577	0.999813716430641	0.993886087794545	0.985313264991698	no	no	no	no	no	no	no	no	TRBP2	RISC-loading complex subunit TARBP2	6895	TARBP2	seq.12781.2
702	0.163447162128484	0.158636464482245	0.156288383497435	0.169133875180607	0.525791210450298	0.556487771490909	0.37713843208742	0.338976380873571	0.942410158439719	0.999813716430641	0.874322715984059	0.899062357361182	no	no	no	no	no	no	no	no	APBB3:PID 1	Amyloid beta A4 precursor protein-binding family B member 3:Phosphotyrosine Interaction Domain 1,Isoform II	10307	APBB3	seq.12784.10
703	-0.485743177191397	-0.0735520972660692	-0.28777640484387	-0.282427163246975	0.0503629235495279	0.783581091689975	0.0953770204129419	0.10484899876359	0.55551523132957	0.999813716430641	0.619724083942049	0.658586535287719	no	no	no	no	no	no	no	no	KAISO	Transcriptional regulator Kaiso	10009	ZBTB33	seq.12785.49
704	-0.147068394108229	-0.0764692934562438	-0.114767041869912	-0.106359219372958	0.556903268873433	0.780619319448861	0.511500890624044	0.543865052854731	0.942584546680464	0.999813716430641	0.917377981004394	0.940181102383026	no	no	no	no	no	no	no	no	SGF29	SAGA-associated factor 29 homolog	112869	SGF29	seq.12788.6
705	-0.501267860771034	0.179872276246659	-0.21289016462462	-0.207743380902702	0.0371270660420251	0.500494691495546	0.212384883689662	0.22458859582162	0.48729423115595	0.999813716430641	0.789991887971152	0.820791053934593	yes	no	no	no	no	no	no	no	CCD51	Coiled-coil domain-containing protein 51	79714	CCDC51	seq.12790.10
706	0.0143984699764349	0.10774960862403	0.0516457108978971	0.0648787404179528	0.954033841051404	0.696985211829174	0.769663141246825	0.713220052457279	0.993383038691728	0.999813716430641	0.969563520562808	0.96342706960034	no	no	no	no	no	no	no	no	PIWL1	Piwi-like protein 1	9271	PIWIL1	seq.12793.4
707	-0.265019078651451	-0.214165068837466	-0.232705460031066	-0.223222151143506	0.297845717597623	0.441327418702362	0.185520087345904	0.205195038066016	0.912601256795664	0.999813716430641	0.767180950770553	0.804746991583636	no	no	no	no	no	no	no	no	NALP4	NACHT, LRR and PYD domains-containing protein 4	147945	NLRP4	seq.12794.6
708	-0.30450970155859	0.107451959915624	-0.131474206241696	-0.118176790080183	0.230930140688078	0.702417195169913	0.458972924753572	0.50613412079345	0.900001302090187	0.999813716430641	0.904471527588545	0.936215876656353	no	no	no	no	no	no	no	no	ZN566	Zinc finger protein 566	84924	ZNF566	seq.12795.2
709	0.0802226805984855	0.309433936341828	0.165461785248677	0.162353111268748	0.742530278749774	0.294732591227758	0.365841160258787	0.375514194723738	0.969052447673137	0.999813716430641	0.873968429433167	0.904476712203365	no	no	no	no	no	no	no	no	NUDT3	Diphosphoinositol polyphosphate phosphohydrolase 1	11165	NUDT3	seq.12796.44
710	-0.258450847348537	-0.0963996376278683	-0.179782441167274	-0.170080936162065	0.319389187556214	0.718185128924683	0.301733672276691	0.329989450664665	0.912601256795664	0.999813716430641	0.849169198058526	0.895700158482367	no	no	no	no	no	no	no	no	S4A8	Electroneutral sodium bicarbonate exchanger 1	9498	SLC4A8	seq.12798.46
711	-0.00803978008461511	0.0373893382792214	-0.0091956523432872	0.0094733776052965	0.972492205121313	0.898877266414722	0.957787202044079	0.956630044677377	0.995688481656188	0.999813716430641	0.99644273420016	0.99539728451709	no	no	no	no	no	no	no	no	DJC27	DnaJ homolog subfamily C member 27	51277	DNAJC27	seq.12799.65
712	-0.0423725316480924	0.122305941933334	-0.0129999201960613	0.0193105555778064	0.857814870902677	0.660704446389061	0.94132560916574	0.913575207987933	0.978359538162211	0.999813716430641	0.993886087794545	0.99539728451709	no	no	no	no	no	no	no	no	IRF2	Interferon regulatory factor 2	3660	IRF2	seq.12801.33
713	-0.321267438519868	-0.195789500630234	-0.258811553510448	-0.247752028582654	0.195311673707399	0.470764509717026	0.134043500184779	0.154015560775923	0.892481172389918	0.999813716430641	0.699763348769966	0.753225832238078	no	no	no	no	no	no	no	no	ZN329	Zinc finger protein 329	79673	ZNF329	seq.12803.9
714	-0.0859129410081535	0.00415882039285084	-0.0723921096191691	-0.0438352778511037	0.710539034211988	0.987620206752273	0.676077789866353	0.801144700174185	0.965548459181923	0.999813716430641	0.951913325041939	0.977236866366636	no	no	no	no	no	no	no	no	GMEB2	Glucocorticoid modulatory element-binding protein 2	26205	GMEB2	seq.12804.5
715	0.530682324374203	0.445261691218783	0.498844311480261	0.495553224871881	0.024527202041987	0.0875875038542716	0.00351817193377436	0.00407407341825982	0.394671536387385	0.999813716430641	0.0710255300726182	0.0790399137280123	yes	no	yes	yes	no	no	no	no	RHG30	Rho GTPase-activating protein 30	257106	ARHGAP30	seq.12807.89
716	0.0404506471517481	0.22379015540975	0.127237142388224	0.118625224577188	0.869539414028984	0.435324679519309	0.482125781607779	0.513526250436137	0.978858052294768	0.999813716430641	0.911106316154109	0.938016547886044	no	no	no	no	no	no	no	no	CHSP1	Calcium-regulated heat-stable protein 1	23589	CARHSP1	seq.12808.103
717	-0.168927700396118	0.111461209771431	-0.0713432288558154	-0.0537264177052971	0.49051160284365	0.689601051631545	0.683294775813807	0.759184095917175	0.940955205192032	0.999813716430641	0.952616309269389	0.971851245484988	no	no	no	no	no	no	no	no	ZN415	Zinc finger protein 415	55786	ZNF415	seq.12811.55
718	0.428241404457167	0.913577748473354	0.530430968574728	0.539594849714891	0.0936090285518067	0.000768518605352931	0.00224838130247544	0.00202558260774685	0.745400671679636	0.0488902940684405	0.0498011907119155	0.0439760414562817	no	yes	yes	yes	no	yes	yes	yes	ACYP2	Acylphosphatase-2	98	ACYP2	seq.12812.25
719	-0.188144317432629	0.194172854978266	-0.0324286356305196	-0.0254446328016643	0.452682504715409	0.490778372061161	0.854372434758259	0.885618518781972	0.938331542742094	0.999813716430641	0.981584523579001	0.99256565990102	no	no	no	no	no	no	no	no	RBM40	RNA-binding protein 40	55599	RNPC3	seq.12814.17
720	-0.282965523930247	0.36547815925253	-0.0299300106322241	-0.0281139066306174	0.229483804621296	0.183542558087965	0.862961418664497	0.87112137913284	0.899781585997625	0.999813716430641	0.982942592000186	0.990162442681264	no	no	no	no	no	no	no	no	SYIC	Isoleucine--tRNA ligase, cytoplasmic	3376	IARS1	seq.12815.9
721	0.0986002879113212	0.185781072385982	0.139547261171657	0.139689254072858	0.707460748142602	0.490590792936273	0.4320847034914	0.43229677535928	0.965548459181923	0.999813716430641	0.897810639119427	0.918193005525148	no	no	no	no	no	no	no	no	GEM	GTP-binding protein GEM	2669	GEM	seq.12817.1
722	-0.244192158422471	-0.0260168906580291	-0.115570890510246	-0.131287568866176	0.335924141796199	0.929762044711325	0.527530683206251	0.475645271854804	0.920208577243196	0.999813716430641	0.917377981004394	0.929684353096858	no	no	no	no	no	no	no	no	UT2	Urea transporter 2	8170	SLC14A2	seq.12818.159
723	-0.00402894904443817	0.0904662379262336	0.0191289577858734	0.0302079253837138	0.986699259946081	0.740156580099509	0.912457429246257	0.862078984232039	0.997982361528826	0.999813716430641	0.986377118238742	0.989684472605045	no	no	no	no	no	no	no	no	GRAP	GRB2-related adapter protein	10750	GRAP	seq.12820.1
724	0.598805304749815	0.313949814886941	0.43632000840131	0.524865570158961	0.0169913673014717	0.285627020894987	0.0162335105262191	0.00446757457810369	0.320038880173045	0.999813716430641	0.224276606285214	0.084283105230363	yes	no	yes	yes	no	no	no	no	NAL10	NACHT, LRR and PYD domains-containing protein 10	338322	NLRP10	seq.12821.6
725	-0.0262663176953976	0.193243475589595	0.0642618078460117	0.0668904703862634	0.917485528341125	0.507367874670166	0.719306692247886	0.708292587146738	0.98805597799981	0.999813716430641	0.957880406841664	0.96342706960034	no	no	no	no	no	no	no	no	DP13A	DCC-interacting protein 13-alpha	26060	APPL1	seq.12825.18
726	0.0882322572321138	-0.0934649360652387	0.00782128072315084	0.00528449820945733	0.714703888231005	0.700486886709815	0.961992373552194	0.974271587090217	0.965548459181923	0.999813716430641	0.99644273420016	0.99539728451709	no	no	no	no	no	no	no	no	SC5A5	Sodium/iodide cotransporter	6528	SLC5A5	seq.12826.5
727	-0.0984171783375265	-0.0358356158487237	-0.0730893866047231	-0.0584843242595324	0.707292160924374	0.897537915009279	0.681683605398705	0.742763774568465	0.965548459181923	0.999813716430641	0.952616309269389	0.9690152950238	no	no	no	no	no	no	no	no	RGS3	Regulator of G-protein signaling 3	5998	RGS3	seq.12827.37
728	0.142466345329269	0.0758939112238176	0.123313888395921	0.125090340351435	0.567541137745153	0.791018154393212	0.494186134397946	0.488875036138231	0.942584546680464	0.999813716430641	0.914724828202189	0.934207238111164	no	no	no	no	no	no	no	no	TESC	Calcineurin B homologous protein 3	54997	TESC	seq.12831.21
729	-0.0957317065172614	0.0206668866474039	-0.0585943560069338	-0.0448624647994834	0.70030890773229	0.941358941260151	0.740591499155445	0.80025025721093	0.964204301871667	0.999813716430641	0.963781632286881	0.977236866366636	no	no	no	no	no	no	no	no	ASH2L	Set1/Ash2 histone methyltransferase complex subunit ASH2	9070	ASH2L	seq.12832.10
730	-0.040307251523351	0.13101569377595	0.0150040065688379	0.027841658017381	0.868888344024257	0.629240116075785	0.931055276100837	0.872849307860973	0.978858052294768	0.999813716430641	0.992678725124849	0.990779172808748	no	no	no	no	no	no	no	no	KCNF1	Potassium voltage-gated channel subfamily F member 1	3754	KCNF1	seq.12834.3
731	-0.278380211672546	0.10153797096254	-0.109250913169739	-0.0949817929481125	0.288653416349007	0.718016369977354	0.539984368668398	0.594240384054531	0.912601256795664	0.999813716430641	0.920759395784994	0.950239005375087	no	no	no	no	no	no	no	no	PYDC1	Pyrin domain-containing protein 1	260434	PYDC1	seq.12835.101
732	0.216825473112008	0.167731955049081	0.20386506491047	0.195788563722785	0.343931183538807	0.534752011058395	0.237621227538671	0.256992072229503	0.920208577243196	0.999813716430641	0.810773549870185	0.848523613257461	no	no	no	no	no	no	no	no	STX10	Syntaxin-10	8677	STX10	seq.12842.43
733	-0.313017596575015	-0.301268211872797	-0.288840568169767	-0.286536698352478	0.198076968351522	0.275531143075725	0.0972591976252688	0.100874861035972	0.893283258798945	0.999813716430641	0.622896688546639	0.649820533632117	no	no	no	no	no	no	no	no	ZN410	Zinc finger protein 410	57862	ZNF410	seq.12843.6
734	-0.265633723320887	-0.154002160144694	-0.212388172913852	-0.201272649597373	0.287009908992356	0.571945296885371	0.219473183284065	0.247870086594473	0.912601256795664	0.999813716430641	0.794468870049313	0.837314935656937	no	no	no	no	no	no	no	no	BAG4	BAG family molecular chaperone regulator 4	9530	BAG4	seq.12844.10
735	-0.104122869103068	-0.138966732395105	-0.129867721156501	-0.113804558019158	0.669393887567043	0.613839521827194	0.461576403770283	0.51931335667647	0.956519076343709	0.999813716430641	0.904471527588545	0.938016547886044	no	no	no	no	no	no	no	no	SNX17	Sorting nexin-17	9784	SNX17	seq.12845.18
736	-0.152578762143318	0.0490561408198393	-0.0782612823145717	-0.0662948155150681	0.54027144488836	0.864745394657936	0.661030855680446	0.710872557592809	0.942584546680464	0.999813716430641	0.946362828392131	0.96342706960034	no	no	no	no	no	no	no	no	FBXL5	F-box/LRR-repeat protein 5	26234	FBXL5	seq.12846.3
737	-0.175303385131566	-0.146120589191969	-0.16018813237755	-0.148565237953328	0.482745164654575	0.587948132724202	0.354202777385226	0.392024143919855	0.940955205192032	0.999813716430641	0.872146566821792	0.907223633072223	no	no	no	no	no	no	no	no	MCE1	mRNA-capping enzyme	8732	RNGTT	seq.12847.27
738	-0.283924178505382	0.0869671689896649	-0.155037542100349	-0.155972155278999	0.216887450269973	0.759172028465083	0.369912142250122	0.367802531396761	0.895788458209386	0.999813716430641	0.873968429433167	0.901044532723503	no	no	no	no	no	no	no	no	GSKIP	GSK3-beta interaction protein	51527	GSKIP	seq.12849.25
739	0.143693501555648	0.106905612770292	0.0895781846537045	0.112058121523309	0.54409303657041	0.707990463671227	0.615700788467112	0.533527767883136	0.942584546680464	0.999813716430641	0.939999555565257	0.940181102383026	no	no	no	no	no	no	no	no	TMOD2	Tropomodulin-2	29767	TMOD2	seq.12853.112
740	-0.345395635055071	-0.121760477707086	-0.164830607529963	-0.205706890697725	0.220890015572641	0.66895946365134	0.372211381780987	0.273993667363348	0.897365718088799	0.999813716430641	0.874322715984059	0.858127799359124	no	no	no	no	no	no	no	no	CT032	Cas scaffolding protein family member 4	57091	CASS4	seq.12855.16
741	0.0328052123843266	-0.0244696272109822	0.00591396630385729	0.0167164923120841	0.895096557774434	0.926838061196995	0.972869367536739	0.923444227532133	0.984418202757422	0.999813716430641	0.99644273420016	0.99539728451709	no	no	no	no	no	no	no	no	TM237	Transmembrane protein 237	65062	TMEM237	seq.12856.14
742	-0.120698383761406	0.0713527467612755	-0.0472532524326238	-0.0313344757043401	0.633237981602787	0.794102615974538	0.787425434147871	0.858279354831203	0.949895341062647	0.999813716430641	0.97129759325225	0.989684472605045	no	no	no	no	no	no	no	no	cAMP-regulated phosphoprotein 21	cAMP-regulated phosphoprotein 21	10777	ARPP21	seq.12860.7
743	0.0396967468167049	0.0576175280792562	0.0158066974666164	0.0376392750804229	0.867559220162136	0.839897283960055	0.928959329834773	0.83283643049724	0.978858052294768	0.999813716430641	0.991883299819207	0.988025705792446	no	no	no	no	no	no	no	no	TMOD3	Tropomodulin-3	29766	TMOD3	seq.12861.13
744	-0.221150848018784	-0.0638131703220294	-0.149856837563874	-0.139431627018066	0.378220567750138	0.814087436105975	0.389952526370481	0.424585601847215	0.9264950082788	0.999813716430641	0.878681651983266	0.916561815141546	no	no	no	no	no	no	no	no	CASL	Enhancer of filamentation 1	4739	NEDD9	seq.12862.14
745	-0.110955826915138	-0.0537609824536958	-0.0818488020332566	-0.0749123152880472	0.667201862044791	0.846986432267535	0.643165868138267	0.671733160489477	0.956007005323255	0.999813716430641	0.944714904045061	0.957975826371549	no	no	no	no	no	no	no	no	NIPA4	Magnesium transporter NIPA4	348938	NIPAL4	seq.12864.9
746	0.0907219550309932	0.0103965495095263	0.0429956243220137	0.0515533731461903	0.714341478581697	0.969841645963053	0.806922063577203	0.769593373916748	0.965548459181923	0.999813716430641	0.97129759325225	0.972481790768264	no	no	no	no	no	no	no	no	DYLT3	Dynein light chain Tctex-type 3	6990	DYNLT3	seq.12867.40
747	-0.335836597762473	-0.0178190765702293	-0.201139179553186	-0.18692235311196	0.177797493731896	0.947148963694797	0.247979080729462	0.283477804926057	0.881779191657834	0.999813716430641	0.817777521924501	0.860607268768273	no	no	no	no	no	no	no	no	CNGA2	Cyclic nucleotide-gated olfactory channel	1260	CNGA2	seq.12872.35
748	-0.0842202111015248	0.423042290243804	0.142670110406192	0.143974282196633	0.73736759614023	0.119928951912285	0.417370049217189	0.414151495300127	0.96775968440126	0.999813716430641	0.890573923271154	0.912723480336813	no	no	no	no	no	no	no	no	LEUK	Leukosialin	6693	SPN	seq.12873.11
749	-0.130233164336367	0.0287700197536408	-0.0948792941594142	-0.0743169758544501	0.597588672625439	0.92099394501254	0.595864240765842	0.678968033768794	0.942584546680464	0.999813716430641	0.934433389671422	0.960908573016952	no	no	no	no	no	no	no	no	UBTD2	Ubiquitin domain-containing protein 2	92181	UBTD2	seq.12875.28
750	-0.360736225168776	0.00274380536149658	-0.226345415140092	-0.211939792670052	0.13357186723906	0.992260612036548	0.19933247095639	0.230690636206211	0.834267621241309	0.999813716430641	0.781292081076779	0.824907497179204	no	no	no	no	no	no	no	no	SPEF1	Sperm flagellar protein 1	25876	SPEF1	seq.12876.39
751	-0.12229806046515	-0.0662146597634732	-0.102119271008158	-0.088805808018721	0.617299766437473	0.814934872308766	0.55915110495181	0.612732185036628	0.945603895559445	0.999813716430641	0.92877614091873	0.950239005375087	no	no	no	no	no	no	no	no	p107	Retinoblastoma-like protein 1	5933	RBL1	seq.12879.5
752	-0.23325054194457	-0.116711553505086	-0.172343737262578	-0.159969177578704	0.360720542007507	0.661851290487774	0.317140158815568	0.355296415419247	0.920912435767578	0.999813716430641	0.854295326873449	0.901044532723503	no	no	no	no	no	no	no	no	SV2A	Synaptic vesicle glycoprotein 2A	9900	SV2A	seq.12880.1
753	-0.115651460565055	0.549818055587633	0.142645693445292	0.139361981374534	0.622469993675282	0.0430636987483224	0.405786051832234	0.416891221083123	0.948255531554493	0.743222384391393	0.885223759044191	0.914886430222932	no	yes	no	no	no	no	no	no	SAP30	Histone deacetylase complex subunit SAP30	8819	SAP30	seq.12888.18
754	-0.157517523260141	0.0732463845625421	-0.0611566191464217	-0.0479280292388418	0.525989693291685	0.791105648486391	0.729810879524538	0.786702413279171	0.942410158439719	0.999813716430641	0.961424349116	0.974950224847178	no	no	no	no	no	no	no	no	MILK2	MICAL-like protein 2	79778	MICALL2	seq.12891.1
755	0.0145438147358946	-0.0841000558087205	-0.0335297670585468	-0.0184561292528097	0.955127865501826	0.758290869726483	0.849372081088209	0.916701938147411	0.994100083026364	0.999813716430641	0.980945302187984	0.99539728451709	no	no	no	no	no	no	no	no	SYTL1	Synaptotagmin-like protein 1	84958	SYTL1	seq.12892.10
756	0.0554943921689334	0.167185090989372	0.0600098499334397	0.095379367345103	0.819440833583671	0.557618884832636	0.738936902603064	0.601172934670506	0.973481757184968	0.999813716430641	0.963470875629495	0.950239005375087	no	no	no	no	no	no	no	no	IP16:HIN 2	Gamma-interferon-inducible protein 16:Isoform 2, Hematopoietic expression, interferon-inducible nature, and nuclear localization 2	3428	IFI16	seq.12893.159
757	0.427609026972452	-0.0728194540818091	0.194592732855771	0.196178415974442	0.188386124113242	0.832216549070473	0.344200576581423	0.341153985355843	0.890251475679953	0.999813716430641	0.868139925432278	0.899062357361182	no	no	no	no	no	no	no	no	PAXI1	PAX-interacting protein 1	22976	PAXIP1	seq.12894.3
758	0.146183389672948	0.127391292576207	0.146604045013821	0.151255215904798	0.544031239155455	0.67342941447648	0.426438468175442	0.413483541113033	0.942584546680464	0.999813716430641	0.894158188070962	0.912164698963469	no	no	no	no	no	no	no	no	DGKB	Diacylglycerol kinase beta	1607	DGKB	seq.12895.28
759	-0.134575515773668	0.179749491268909	-0.0191956204690835	-0.00737678800885363	0.595296251488197	0.518635743036719	0.911793023170153	0.9660126379284	0.942584546680464	0.999813716430641	0.986377118238742	0.99539728451709	no	no	no	no	no	no	no	no	MTCP1	Protein p13 MTCP-1	4515	MTCP1	seq.12916.3
760	-0.0440345984586553	0.0411696529391888	0.00369099100152141	0.00817904604005559	0.861297712690319	0.879446265327316	0.983214743496676	0.962877975255591	0.978359538162211	0.999813716430641	0.996641974427023	0.99539728451709	no	no	no	no	no	no	no	no	Keratin 17	Keratin, type I cytoskeletal 17	3872	KRT17	seq.12923.51
761	0.324606251733589	0.208330597982273	0.270820097324182	0.277263219185931	0.214011239893836	0.450299441612911	0.132383969866756	0.123515427296389	0.894429592602658	0.999813716430641	0.699763348769966	0.700212627039394	no	no	no	no	no	no	no	no	HERC5	E3 ISG15--protein ligase HERC5	51191	HERC5	seq.12934.1
762	-0.174830778986553	-0.372578607660447	-0.247983512765455	-0.228644001057036	0.490162805664685	0.19283031665126	0.163968087980206	0.199989757725971	0.940955205192032	0.999813716430641	0.75211551325066	0.796716084942517	no	no	no	no	no	no	no	no	RLBP1	Retinaldehyde-binding protein 1	6017	RLBP1	seq.12936.38
763	-0.44184153512679	-0.123085953111928	-0.358355044954499	-0.350790117774919	0.0482626746239741	0.677794440196878	0.0460481045611898	0.0551339180655946	0.548739909687155	0.999813716430641	0.429913276543122	0.472786309932395	yes	no	yes	no	no	no	no	no	AL3B1	Aldehyde dehydrogenase family 3 member B1	221	ALDH3B1	seq.12940.35
764	0.0164862918804111	-0.209771980058689	-0.0680442319098489	-0.0585273821654422	0.942250761658351	0.456626085919945	0.693852016434789	0.734836114816494	0.991165913676762	0.999813716430641	0.953055066900317	0.966953052929758	no	no	no	no	no	no	no	no	UCR6	Cytochrome b-c1 complex subunit 7	7381	UQCRB	seq.12957.62
765	0.328137284670011	0.150612232146261	0.209429469444012	0.224508310669328	0.2295828638988	0.615690847384556	0.251314694303028	0.22265751780449	0.899781585997625	0.999813716430641	0.821351668179133	0.819402813141891	no	no	no	no	no	no	no	no	CSRP2	Cysteine and glycine-rich protein 2	1466	CSRP2	seq.12968.2
766	-0.301241587171921	0.116732495332027	-0.18434985442344	-0.165093228326667	0.207874566973596	0.705800963171586	0.302643338065015	0.359497528056946	0.893283258798945	0.999813716430641	0.849383662454511	0.901044532723503	no	no	no	no	no	no	no	no	STAU2	Double-stranded RNA-binding protein Staufen homolog 2	27067	STAU2	seq.12970.35
767	0.185089742109585	0.157680970586581	0.130366494011812	0.159614427975217	0.451229219930915	0.580497328007635	0.462078657069628	0.371944742000206	0.938331542742094	0.999813716430641	0.904807563646361	0.903341620237852	no	no	no	no	no	no	no	no	Vinexin b	Vinexin b	10174	SORBS3	seq.12976.49
768	-0.295252321936691	0.344220175652594	-0.04389937143709	-0.0539380403216133	0.211259838100779	0.208700657722572	0.798044281946041	0.753491063292003	0.894429592602658	0.999813716430641	0.97129759325225	0.971851245484988	no	no	no	no	no	no	no	no	RBM22	Pre-mRNA-splicing factor RBM22	55696	RBM22	seq.12980.31
769	0.195159068258065	0.00492672078635232	0.106997846513447	0.123885050599932	0.424555434070986	0.986472497051583	0.556832447581011	0.496971562246581	0.933598841074912	0.999813716430641	0.92877614091873	0.93487979708451	no	no	no	no	no	no	no	no	NPL4	Nuclear protein localization protein 4 homolog	55666	NPLOC4	seq.12993.21
770	0.0599272017701091	0.162038634458665	0.0711334014098449	0.0919920077256836	0.818457635331752	0.577047450881832	0.697832102434241	0.615692322097533	0.973481757184968	0.999813716430641	0.953939213664479	0.950239005375087	no	no	no	no	no	no	no	no	PRKN2	E3 ubiquitin-protein ligase parkin	5071	PRKN	seq.13013.41
771	-0.194292907700007	-0.185728978281844	-0.173925137359014	-0.172587823579537	0.458217984232687	0.472392009024458	0.316500468885468	0.319502223167958	0.939779108874139	0.999813716430641	0.854295326873449	0.891586674131964	no	no	no	no	no	no	no	no	P5I11	Tumor protein p53-inducible protein 11	9537	TP53I11	seq.13022.20
772	-0.0968895877202164	-0.0596846774745155	-0.0803712249533107	-0.0659962978608101	0.698196296566138	0.830812671121782	0.646883773613265	0.706871954849849	0.96365862639887	0.999813716430641	0.945095526428164	0.96342706960034	no	no	no	no	no	no	no	no	FRS2	Fibroblast growth factor receptor substrate 2	10818	FRS2	seq.13025.4
773	0.00882757100163366	0.050217950778513	-0.00903315442892246	0.0187012837274032	0.969369252095962	0.852840231241662	0.957620765548426	0.91313275234984	0.995204291920575	0.999813716430641	0.99644273420016	0.99539728451709	no	no	no	no	no	no	no	no	CBX7	Chromobox protein homolog 7	23492	CBX7	seq.13027.20
774	-0.32561035196624	0.122964520121288	-0.134575293862134	-0.122394797948863	0.181768974161542	0.643608065716641	0.431790504871044	0.474151037353663	0.88412775772822	0.999813716430641	0.897810639119427	0.929684353096858	no	no	no	no	no	no	no	no	BECN1	Beclin-1	8678	BECN1	seq.13032.1
775	-0.24301157610404	-0.215235579148367	-0.23151773402193	-0.230000786773059	0.320674377593092	0.429650122271518	0.182739681770518	0.185571694715588	0.912601256795664	0.999813716430641	0.764818221662403	0.794272544708434	no	no	no	no	no	no	no	no	PP1R8	Nuclear inhibitor of protein phosphatase 1	5511	PPP1R8	seq.13039.1
776	-0.135529754012087	-0.158471655911395	-0.132292339272367	-0.120921008455979	0.60273723354574	0.578365201100821	0.453070036937304	0.493782763359324	0.942584546680464	0.999813716430641	0.902018257672486	0.93487979708451	no	no	no	no	no	no	no	no	TRAF4	TNF receptor-associated factor 4	9618	TRAF4	seq.13041.47
777	-0.159959945037251	-0.0628928264842058	-0.131844381191552	-0.105145230453846	0.494733673993437	0.818750450206603	0.437295420145179	0.536991476668508	0.941032901999613	0.999813716430641	0.899979816858762	0.940181102383026	no	no	no	no	no	no	no	no	ATAD2	ATPase family AAA domain-containing protein 2	29028	ATAD2	seq.13043.157
778	0.338562624665527	0.189264224821625	0.251675829123637	0.263344147225771	0.192512305924253	0.475421776204265	0.148266485403931	0.130281184344793	0.89042849342881	0.999813716430641	0.723656166959036	0.715630883082691	no	no	no	no	no	no	no	no	S6A14	Sodium- and chloride-dependent neutral and basic amino acid transporter B(0+)	11254	SLC6A14	seq.13053.6
779	0.244129441336151	0.134694863219221	0.195861679392255	0.198092128913676	0.287162976172762	0.603089643151489	0.250379465472036	0.24580495368754	0.912601256795664	0.999813716430641	0.819764246318077	0.835324504939565	no	no	no	no	no	no	no	no	RIFK	Riboflavin kinase	55312	RFK	seq.13059.33
780	-0.246147079305724	-0.418425203870098	-0.308160091255698	-0.303496786540017	0.299189698776105	0.104680324633348	0.0680864566171719	0.0721988208977012	0.912601256795664	0.999813716430641	0.527605229120041	0.548860375807161	no	no	no	no	no	no	no	no	CCS	Copper chaperone for superoxide dismutase	9973	CCS	seq.13068.139
781	0.259813961791386	0.423849560753991	0.343819012757118	0.322587920185358	0.239161015190003	0.147699831519812	0.0538797901609951	0.081862720579952	0.902719227273148	0.999813716430641	0.473156231092784	0.586218513472405	no	no	no	no	no	no	no	no	AN32A	Acidic leucine-rich nuclear phosphoprotein 32 family member A	8125	ANP32A	seq.13073.14
782	0.25648553009429	-0.0900939360813864	0.103315252375886	0.112461887884321	0.288786712869083	0.732011850693001	0.544748378677445	0.50938770684321	0.912601256795664	0.999813716430641	0.923556981637527	0.936857256809945	no	no	no	no	no	no	no	no	FXR1	Fragile X mental retardation syndrome-related protein 1	8087	FXR1	seq.13076.4
783	-0.185115216145477	0.15719834485027	-0.0869849754340187	-0.0587266237208948	0.42346147448776	0.567035378035387	0.615094462441289	0.742007611360826	0.933598841074912	0.999813716430641	0.939994917322986	0.9690152950238	no	no	no	no	no	no	no	no	UN45A	Protein unc-45 homolog A	55898	UNC45A	seq.13082.9
784	-0.0561828962553826	-0.0562133880197528	-0.0590351121900848	-0.0415552503329956	0.827066577271747	0.841958075082041	0.738064170003804	0.81450357688542	0.975642639714828	0.999813716430641	0.963340829065996	0.981232891643533	no	no	no	no	no	no	no	no	GLP1R:CD	Glucagon-like peptide 1 receptor:Cytoplasmic domain	2740	GLP1R	seq.13085.18
785	-0.127749926268656	-0.305172120831181	-0.210601564228023	-0.208184920782664	0.572603238858729	0.245833243199621	0.214784968131419	0.224422327332418	0.942584546680464	0.999813716430641	0.791322210691424	0.820731652965012	no	no	no	no	no	no	no	no	BTC	Betacellulin	685	BTC	seq.13088.397
786	-0.100502208932342	0.00925296808329027	-0.0679565581305773	-0.0502064390164157	0.688308194310445	0.974398863148687	0.703766782581372	0.778746913649116	0.961058897708739	0.999813716430641	0.955754402153741	0.973673978360885	no	no	no	no	no	no	no	no	HIF-1a	Hypoxia-inducible factor 1-alpha	3091	HIF1A	seq.13089.6
787	0.087441931552765	-0.0156145537802989	0.0041379008918573	0.0302212306379813	0.717088110196308	0.95584850658737	0.981659524609294	0.868898609433582	0.965548459181923	0.999813716430641	0.996641974427023	0.990025071794207	no	no	no	no	no	no	no	no	S100A6	Protein S100-A6	6277	S100A6	seq.13090.17
788	-0.262767096164515	0.0912753207362487	-0.112960200842448	-0.105184648614998	0.243293766461429	0.709385622728672	0.495454703815932	0.526660431624599	0.904392964045976	0.999813716430641	0.914784893206561	0.938696499340439	no	no	no	no	no	no	no	no	PSP	Lithostathine-1-alpha	5967	REG1A	seq.13095.51
789	-0.190105392459354	0.174134756382025	-0.0467466715054012	-0.0389897805587427	0.445722350408995	0.540223066544939	0.79240840369877	0.826256636257751	0.937832258209786	0.999813716430641	0.97129759325225	0.985931062984895	no	no	no	no	no	no	no	no	Apoptosis regulator Bcl-W	Bcl-2-like protein 2	599	BCL2L2	seq.13097.11
790	-0.925348344852671	-0.420588968938371	-0.640322055476363	-0.643920104616939	0.000689464269177183	0.142886298602572	0.000535882058111308	0.000524364523341651	0.033982513663679	0.999813716430641	0.0150349268714203	0.0144888803394049	yes	no	yes	yes	yes	no	yes	yes	VEGF-D	Vascular endothelial growth factor D	2277	VEGFD	seq.13098.93
791	-0.312596298418239	-0.286500011689826	-0.295219341180856	-0.283185942814181	0.213188121181326	0.319371210457471	0.0976117611286497	0.113387048818738	0.894429592602658	0.999813716430641	0.622896688546639	0.678709566835135	no	no	no	no	no	no	no	no	SOST	Sclerostin	50964	SOST	seq.13101.60
792	-0.355206056848437	0.0428310576240405	-0.18499094626371	-0.186346176615048	0.116380646118644	0.86205089899822	0.262473925842051	0.259459173323856	0.80292372624855	0.999813716430641	0.825758969684795	0.849700111765821	no	no	no	no	no	no	no	no	FAM3D	Protein FAM3D	131177	FAM3D	seq.13102.1
793	-0.289036748139002	-0.0772270546392151	-0.152212967404311	-0.179483814090959	0.248064736951274	0.775887842147808	0.396584887130871	0.319555860721062	0.905378369486603	0.999813716430641	0.883271974801208	0.891586674131964	no	no	no	no	no	no	no	no	SNP25	Synaptosomal-associated protein 25	6616	SNAP25	seq.13105.7
794	-0.147628326502972	-0.203761759796473	-0.167461977279027	-0.151837550870231	0.569319966373876	0.468731879201013	0.349918461055531	0.396421897349823	0.942584546680464	0.999813716430641	0.87061333892027	0.908862611917554	no	no	no	no	no	no	no	no	LYPD3	Ly6/PLAUR domain-containing protein 3	27076	LYPD3	seq.13107.9
795	-0.141261004515111	-0.219567556083764	-0.184521084153511	-0.169605456591246	0.55703976417729	0.395340750397849	0.279067180054487	0.322425771686739	0.942584546680464	0.999813716430641	0.839761460245117	0.891586674131964	no	no	no	no	no	no	no	no	NEGR1	Neuronal growth regulator 1	257194	NEGR1	seq.13109.82
796	-0.0264853205682014	-0.0577913162582162	-0.0310649821889722	-0.034527420763729	0.914453917236984	0.838642107707414	0.86244164537259	0.847735013727953	0.98805597799981	0.999813716430641	0.982942592000186	0.989381262278343	no	no	no	no	no	no	no	no	BCL6	B-cell lymphoma 6 protein	604	BCL6	seq.13111.79
797	0.14404624472272	0.229179275800366	0.165895312022921	0.171558634032243	0.647247786200902	0.401460444776008	0.357982847700623	0.342928290617386	0.952418676252054	0.999813716430641	0.872782667165101	0.899236004641445	no	no	no	no	no	no	no	no	FSTL1	Follistatin-related protein 1	11167	FSTL1	seq.13112.179
798	-0.672830243242186	0.122790470548763	-0.294813307768355	-0.294294275254634	0.00802314560449403	0.625444781343225	0.0866641608532385	0.0879231917903933	0.187027776986998	0.999813716430641	0.597906209367046	0.6096676581562	yes	no	no	no	no	no	no	no	Osteopontin	Osteopontin	6696	SPP1	seq.13113.7
799	0.713350973555363	1.00189641019469	0.801014229127288	0.815443368863576	0.00678979689687577	9.70336821605726e-05	6.23979961526146e-06	4.45270390176938e-06	0.166578380371333	0.0102090629827018	0.000387931178353357	0.00028000854076529	yes	yes	yes	yes	no	yes	yes	yes	Lumican	Lumican	4060	LUM	seq.13114.50
800	0.149458150352949	0.220339762099184	0.178347904103164	0.171765184083065	0.475286060514206	0.38626021839442	0.282051945709729	0.299825515746884	0.940955205192032	0.999813716430641	0.839938473221826	0.873717492452539	no	no	no	no	no	no	no	no	CD177	CD177 antigen	57126	CD177	seq.13116.25
801	0.279097221228844	0.404418475438203	0.307279764646922	0.332296241264471	0.307498313379926	0.154069037329947	0.10023172978846	0.0764620578349074	0.912601256795664	0.999813716430641	0.625792427469845	0.569538604612317	no	no	no	no	no	no	no	no	CHKB	Choline/ethanolamine kinase	1120	CHKB	seq.13117.232
802	-0.267475577693535	0.173519334501684	-0.0735122709791929	-0.0720036415551535	0.28578449015671	0.509846177440787	0.679125858429451	0.686610696752914	0.912601256795664	0.999813716430641	0.952616309269389	0.962012830589855	no	no	no	no	no	no	no	no	SMOC1	SPARC-related modular calcium-binding protein 1	64093	SMOC1	seq.13118.5
803	0.459270995412339	-0.0339536210469694	0.247346531683945	0.256069700700622	0.0839287446615261	0.907862553661903	0.181744934591361	0.168513944958107	0.713714989345268	0.999813716430641	0.763054853076398	0.772143880122113	no	no	no	no	no	no	no	no	protein Z inhibitor	Protein Z-dependent protease inhibitor	51156	SERPINA10	seq.13119.26
804	-0.106599772898261	0.809389567196642	0.24966461280715	0.241525406885245	0.664966821057385	0.00130559840805525	0.132126458813247	0.151115443936801	0.955761929982196	0.069348824179323	0.699094638459646	0.748415871415351	no	yes	no	no	no	no	no	no	FLRT2	Leucine-rich repeat transmembrane protein FLRT2	23768	FLRT2	seq.13122.19
805	0.3470302690139	0.222419623233858	0.273817865811215	0.275735510186278	0.145126560347034	0.38305401327903	0.104382244564866	0.102000208847408	0.845566998571483	0.999813716430641	0.637044994552533	0.652682038133529	no	no	no	no	no	no	no	no	Vitronectin	Vitronectin	7448	VTN	seq.13125.45
806	-0.23104549549421	0.339297239909021	0.0111456087671366	-0.00127764138232423	0.288026629613059	0.17306069804372	0.946614840600046	0.993940201707735	0.912601256795664	0.999813716430641	0.99481043150842	0.99716050102294	no	no	no	no	no	no	no	no	DSC2	Desmocollin-2	1824	DSC2	seq.13126.52
807	-0.31100913128584	-0.0212399769261819	-0.183171568887536	-0.168701822897038	0.220401885660628	0.938075981233081	0.292969055970645	0.335418499439505	0.897365718088799	0.999813716430641	0.843566625182998	0.896609363459545	no	no	no	no	no	no	no	no	LDLR	Low-density lipoprotein receptor	3949	LDLR	seq.13129.40
808	-0.458123078056961	-0.12913831623911	-0.365845210352584	-0.352287992645031	0.0407931206066254	0.628660102538544	0.0331505312825153	0.0505922866576412	0.51692084208103	0.999813716430641	0.346119382913437	0.447761385804052	yes	no	yes	no	no	no	no	no	HXK2	Hexokinase-2	3099	HK2	seq.13130.150
809	-0.057935214929061	0.00333926228164195	-0.0439211357456275	-0.0298736952067323	0.819789565943377	0.990597738412764	0.806298507477746	0.867457867073982	0.973481757184968	0.999813716430641	0.97129759325225	0.989935506216346	no	no	no	no	no	no	no	no	HXK1	Hexokinase-1	3098	HK1	seq.13131.5
810	0.269808104140352	0.252289357063183	0.264785408021455	0.260035045817959	0.249244936702167	0.318862681605267	0.119706883960925	0.126808275546194	0.906373080796045	0.999813716430641	0.668282002194104	0.705415301089388	no	no	no	no	no	no	no	no	SEM5A	Semaphorin-5A	9037	SEMA5A	seq.13132.14
811	0.219976030480248	0.228313795746958	0.20618508487915	0.210910136471417	0.379031087829141	0.421563139153837	0.247200231262413	0.236769846942595	0.9264950082788	0.999813716430641	0.816759112002242	0.825022863833033	no	no	no	no	no	no	no	no	MDM4	Protein Mdm4	4194	MDM4	seq.13229.20
812	-0.354323704622956	0.380622027729059	-0.0330250058187056	-0.0616352859141111	0.13769173955187	0.156910028396379	0.846271942686556	0.720562412530949	0.835085204165308	0.999813716430641	0.980945302187984	0.963917199487387	no	no	no	no	no	no	no	no	SHAN1	SH3 and multiple ankyrin repeat domains protein 1	50944	SHANK1	seq.13240.170
813	-0.182143903221148	-0.102725666874357	-0.132827924519372	-0.130305983333209	0.500937842128288	0.741256668543069	0.486763419596562	0.495423000824878	0.941032901999613	0.999813716430641	0.912014612538627	0.93487979708451	no	no	no	no	no	no	no	no	WNT5A	Protein Wnt-5a	7474	WNT5A	seq.13268.45
814	-0.0710714087968445	-0.196519123821221	-0.129227475095783	-0.120320684901854	0.751142350975013	0.478950125509265	0.447832552835281	0.48177504077452	0.969052447673137	0.999813716430641	0.899979816858762	0.929684353096858	no	no	no	no	no	no	no	no	DB113	Beta-defensin 113	245927	DEFB113	seq.13374.4
815	-0.21125221148165	0.346493257468766	0.0194094621656102	0.0252326755613616	0.387507978063802	0.188899384774098	0.910217309269126	0.883413233702538	0.930296875557025	0.999813716430641	0.986377118238742	0.99256565990102	no	no	no	no	no	no	no	no	SNG3	Synaptogyrin-3	9143	SYNGR3	seq.13375.48
816	-0.107870658592728	0.0905043130689696	-0.0350373823885373	-0.0164663077742264	0.684240741060925	0.747059028702348	0.845076433473007	0.926818518530472	0.960605874863824	0.999813716430641	0.980945302187984	0.99539728451709	no	no	no	no	no	no	no	no	YD286	Glutaredoxin-like protein C5orf63	401207	C5orf63	seq.13378.80
817	-0.00679694880870856	-0.0907232740716978	-0.0285945580609495	-0.0701963988550344	0.983677941211345	0.772652146494528	0.885116620182333	0.728796915084395	0.997358464368637	0.999813716430641	0.984917513931908	0.963917199487387	no	no	no	no	no	no	no	no	FUMH	Fumarate hydratase, mitochondrial	2271	FH	seq.13384.110
818	-0.272706732214779	-0.0141771626808899	-0.172133739439795	-0.159491338079308	0.256112861625182	0.958739811918334	0.319150410047395	0.356792933534363	0.909013058115415	0.999813716430641	0.858442425451964	0.901044532723503	no	no	no	no	no	no	no	no	RNF34	E3 ubiquitin-protein ligase RNF34	80196	RNF34	seq.13386.248
819	-0.0349119125725955	-0.0216651559237932	-0.0346550487825134	-0.0203221376453231	0.88548452389335	0.936346148529791	0.841055893148539	0.906512509733846	0.981298676010724	0.999813716430641	0.980945302187984	0.995301615788248	no	no	no	no	no	no	no	no	EHF	ETS homologous factor	26298	EHF	seq.13387.55
820	-0.629001906934412	-0.342942208763459	-0.500117207185253	-0.50013000106711	0.0108924182333948	0.204383081531881	0.00499728516674831	0.00529350934680241	0.2355431626676	0.999813716430641	0.0959303408676491	0.0975110762166869	yes	no	yes	yes	no	no	no	no	NEC1	Neuroendocrine convertase 1	5122	PCSK1	seq.13388.57
821	0.0943681798932587	0.183628001915463	0.105873688917061	0.129080683158784	0.734910458494866	0.565855241045987	0.58777187643356	0.509014771367184	0.9674989151267	0.999813716430641	0.932657226832043	0.936857256809945	no	no	no	no	no	no	no	no	AT1B1	Sodium/potassium-transporting ATPase subunit beta-1	481	ATP1B1	seq.13392.13
822	0.438106845985761	0.823439653444217	0.586506027544346	0.627674019136799	0.0571723084774791	0.00150822028105646	0.000569494238291794	0.000238721050258932	0.601518653231323	0.0764025292375916	0.015896443763747	0.00759327247655009	no	yes	yes	yes	no	no	yes	yes	HBD-2	Beta-defensin 4A	100289462	DEFB4A	seq.13397.88
823	-0.265239460261713	-0.0185054720856208	-0.151110862136796	-0.141000933600797	0.277204028930433	0.943690269906195	0.375256954896643	0.408664234201642	0.912601256795664	0.999813716430641	0.874322715984059	0.908862611917554	no	no	no	no	no	no	no	no	RELL1	RELT-like protein 1	768211	RELL1	seq.13399.33
824	-0.223983675173403	-0.120234298368872	-0.172236283628697	-0.164375287989344	0.369535994199902	0.65942514844055	0.319646646850011	0.343353342682673	0.9264950082788	0.999813716430641	0.859354695290619	0.899658111981276	no	no	no	no	no	no	no	no	ETV5	ETS translocation variant 5	2119	ETV5	seq.13403.5
825	0.438550196910597	0.0916835872527304	0.285503119606582	0.292728253484424	0.0518303356455573	0.714527428842908	0.0819641298522052	0.0741943428262581	0.564203454575231	0.999813716430641	0.584648962739785	0.558376343539802	no	no	no	no	no	no	no	no	CLM6	CMRF35-like molecule 6	10871	CD300C	seq.13406.161
826	-0.966346008693585	-0.837462252284813	-0.868677146113721	-0.85850850719594	0.000152093405573518	0.00110192272265719	4.36569456735351e-07	6.04304267339075e-07	0.010401287773659	0.0632211364988	3.67457153507555e-05	4.934550218824e-05	yes	yes	yes	yes	yes	no	yes	yes	WFKN2	WAP, Kazal, immunoglobulin, Kunitz and NTR domain-containing protein 2	124857	WFIKKN2	seq.13408.23
827	0.0626868067486721	-0.0494300352760013	0.00723944937385204	0.0190150595613042	0.790099016349068	0.857858514340137	0.96686610497262	0.913289027921498	0.972920847113835	0.999813716430641	0.99644273420016	0.99539728451709	no	no	no	no	no	no	no	no	RNF41	E3 ubiquitin-protein ligase NRDP1	10193	RNF41	seq.13411.21
828	-0.0963057974841502	0.389374851279591	0.0986576410198426	0.109188786204754	0.695258264157275	0.142575337278513	0.567907322447523	0.526868157842068	0.963368744413972	0.999813716430641	0.92877614091873	0.938696499340439	no	no	no	no	no	no	no	no	WFDC6	WAP four-disulfide core domain protein 6	140870	WFDC6	seq.13412.5
829	-0.154670605139448	-0.0492375907611358	-0.102495431335537	-0.0943008057313389	0.550402414500713	0.859824577565222	0.563689725387448	0.595717213489763	0.942584546680464	0.999813716430641	0.92877614091873	0.950239005375087	no	no	no	no	no	no	no	no	KISHB	Protein kish-B	56900	TMEM167B	seq.13421.17
830	-0.118370892408369	0.000896432845576375	-0.0818998876588395	-0.0708593843360406	0.606217226709441	0.997338531910204	0.625533222501647	0.673230130048034	0.942584546680464	0.999813716430641	0.942780236999039	0.957975826371549	no	no	no	no	no	no	no	no	CJ058	Redox-regulatory protein FAM213A	84293	PRXL2A	seq.13423.94
831	0.0634647616805142	-0.0621370473049045	-0.00738494634430774	0.0303321078734119	0.800065556311425	0.817142991560388	0.965453066755318	0.859640244066611	0.972920847113835	0.999813716430641	0.99644273420016	0.989684472605045	no	no	no	no	no	no	no	no	WF10A	WAP four-disulfide core domain protein 10A	140832	WFDC10A	seq.13429.3
832	-0.0922590071958416	0.00909988288259404	-0.0593154670978472	-0.0429698565264223	0.72144385329938	0.973480217807705	0.737289747955238	0.807848230053124	0.965548459181923	0.999813716430641	0.963340829065996	0.978207618785612	no	no	no	no	no	no	no	no	UT1	Urea transporter 1	6563	SLC14A1	seq.13430.50
833	-0.396999587277075	-0.00878508606513917	-0.200699043252638	-0.223885118051962	0.0892706392057578	0.972539912703102	0.232325683310226	0.185317017274919	0.731415889268001	0.999813716430641	0.803955606192439	0.79403400315207	no	no	no	no	no	no	no	no	ZFY27:CD region 1	Protrudin:Cytoplasmic domain, region 1, isoform 6	118813	ZFYVE27	seq.13432.9
834	-0.241845376149166	0.0935324792641673	-0.146731161655979	-0.12870073882644	0.30904875047217	0.748246819672191	0.417303251110482	0.485920249285942	0.912601256795664	0.999813716430641	0.890573923271154	0.930849668197228	no	no	no	no	no	no	no	no	PARVA	Alpha-parvin	55742	PARVA	seq.13434.172
835	-0.0339813714418267	0.0813495286315551	0.0108007227651869	0.000865807405184993	0.872646554373887	0.740388676029011	0.946867395574114	0.99573235624519	0.979104412951754	0.999813716430641	0.99481043150842	0.997373072321024	no	no	no	no	no	no	no	no	IL-20 Rb	Interleukin-20 receptor subunit beta	53833	IL20RB	seq.13435.31
836	-0.315363826467784	0.0173600958906911	-0.195301970831182	-0.181905168031975	0.194954306344564	0.954142190189057	0.27514889629683	0.310046231067751	0.891801847835378	0.999813716430641	0.836828527073713	0.884852858722831	no	no	no	no	no	no	no	no	MAZ	Myc-associated zinc finger protein	4150	MAZ	seq.13436.54
837	0.0954729191839507	-0.35209527671804	-0.0994818864522373	-0.0980417858658303	0.665393561358869	0.16376855882466	0.54893862169521	0.554512240040739	0.955761929982196	0.999813716430641	0.926593673416905	0.944794912881621	no	no	no	no	no	no	no	no	CHRD	Chordin	8646	CHRD	seq.13438.115
838	-0.000327512248535534	0.0319070521959422	-0.00585718722021641	0.0177917424761749	0.998984911370801	0.908951798639468	0.973872351208426	0.920798902200785	0.999715831371804	0.999813716430641	0.99644273420016	0.99539728451709	no	no	no	no	no	no	no	no	IQCF3	IQ domain-containing protein F3	401067	IQCF3	seq.13439.6
839	0.0247228997264553	-0.246598839478681	-0.0636175616051209	-0.0669781188427407	0.923203009067644	0.419364189337357	0.738458614427586	0.726759764555162	0.988611219360848	0.999813716430641	0.963388057257393	0.963917199487387	no	no	no	no	no	no	no	no	SPRN	Shadow of prion protein	503542	SPRN	seq.13447.42
840	0.057544292573608	-0.0541222025757144	-0.027634860772959	0.0127667741175429	0.807926257424174	0.841400892801888	0.87422401260194	0.942674556816494	0.972920847113835	0.999813716430641	0.983293353086465	0.99539728451709	no	no	no	no	no	no	no	no	UBP8	Ubiquitin carboxyl-terminal hydrolase 8	9101	USP8	seq.13450.49
841	-0.281260693313464	-0.374606126723258	-0.312853449600166	-0.298542823377314	0.246078570753348	0.170433681080439	0.0704104629775461	0.0844537354586797	0.904392964045976	0.999813716430641	0.53576584554959	0.596959155935964	no	no	no	no	no	no	no	no	FNDC4	Fibronectin type III domain-containing protein 4	64838	FNDC4	seq.13451.2
842	-0.079271664838659	0.0219217376671575	-0.0391512481078677	-0.0249307717209745	0.751723228926328	0.935568226442806	0.821417823461904	0.88615105584487	0.969052447673137	0.999813716430641	0.976463441874908	0.99256565990102	no	no	no	no	no	no	no	no	SIM13	Small integral membrane protein 13	221710	SMIM13	seq.13452.113
843	-0.324398901677886	-0.0497476123278788	-0.213875547430588	-0.203669894648548	0.172708404348297	0.855760421405028	0.21296014922647	0.236643635060447	0.873278817180712	0.999813716430641	0.789991887971152	0.825022863833033	no	no	no	no	no	no	no	no	CI167	Torsin-4A	54863	TOR4A	seq.13459.30
844	0.804715363933649	0.72975573894728	0.706956080733196	0.74933521096076	0.00157921724524899	0.00423544019137714	3.35627512096853e-05	1.29363108370417e-05	0.0612758691401223	0.162042610398771	0.00146897449494551	0.000637608617923021	yes	yes	yes	yes	no	no	yes	yes	CHAD	Chondroadherin	1101	CHAD	seq.13460.4
845	0.583853459758402	0.92795943413778	0.689279267380195	0.710134720812862	0.0313654018582533	0.00145557991729116	0.000223608768143095	0.000154514935812619	0.446875295746103	0.075127148372641	0.00728192601494568	0.00518620376583336	yes	yes	yes	yes	no	no	yes	yes	PXDN	Peroxidasin homolog	7837	PXDN	seq.13463.1
846	-0.447059182137599	-0.301000531370019	-0.372354566022915	-0.359569290845857	0.0789715840105262	0.281668670443296	0.0357706600045141	0.04266701252257	0.699401902870345	0.999813716430641	0.360480367175579	0.406674608904147	no	no	yes	yes	no	no	no	no	NRAC	Nutritionally-regulated adipose and cardiac enriched protein homolog	400258	NRAC	seq.13464.8
847	0.240943683645722	-0.0761804551246841	0.0919043522633954	0.103965141939117	0.331457818387948	0.77359245187909	0.60830608665639	0.562533271560651	0.917719086778703	0.999813716430641	0.937073887231691	0.946768090213859	no	no	no	no	no	no	no	no	CCP1	Calcipressin-1	1827	RCAN1	seq.13465.5
848	0.0570316323539411	0.16106396211436	0.100421029485104	0.109645122334003	0.831383986424269	0.554029082382858	0.57892987701556	0.544799783233966	0.975679415191577	0.999813716430641	0.932489418349801	0.940181102383026	no	no	no	no	no	no	no	no	NEUL4	Neuralized-like protein 4	84461	NEURL4	seq.13468.5
849	-0.201423807254885	-0.0461809691876182	-0.134001793413631	-0.119150040470992	0.408725637426459	0.862430837439994	0.430737912686258	0.484549729571691	0.930944375438853	0.999813716430641	0.897739855354863	0.930011681101764	no	no	no	no	no	no	no	no	PTH1R	Parathyroid hormone/parathyroid hormone-related peptide receptor	5745	PTH1R	seq.13470.43
850	0.222493174603984	0.0398384668821454	0.116231125148687	0.130692985289342	0.380138886645156	0.890215363704704	0.526710675076903	0.476652221844418	0.9264950082788	0.999813716430641	0.917377981004394	0.929684353096858	no	no	no	no	no	no	no	no	HDHD2	Haloacid dehalogenase-like hydrolase domain-containing protein 2	84064	HDHD2	seq.13472.35
851	-0.183733791878034	-0.0566540404840061	-0.13195597677164	-0.121806703848531	0.469676312006303	0.831999631390748	0.450043670036097	0.485851054459947	0.940955205192032	0.999813716430641	0.90057194190713	0.930849668197228	no	no	no	no	no	no	no	no	IP3KA	Inositol-trisphosphate 3-kinase A	3706	ITPKA	seq.13473.55
852	-0.285350082868639	-0.0508908004175192	-0.224703549095351	-0.209021888994068	0.190086466206684	0.85369705828157	0.187195491232987	0.222372455016696	0.89042849342881	0.999813716430641	0.768186728366734	0.819402813141891	no	no	no	no	no	no	no	no	GSTK1	Glutathione S-transferase kappa 1	373156	GSTK1	seq.13474.40
853	-0.0468138457604287	0.303068732909379	0.0589925947354553	0.081627887064271	0.840539068311744	0.27314873826037	0.733296371488725	0.638556661116089	0.97676067177858	0.999813716430641	0.961568577549026	0.953506421159728	no	no	no	no	no	no	no	no	KIN17	DNA/RNA-binding protein KIN17	22944	KIN	seq.13476.16
854	0.136392358834447	-0.0650043145142032	0.0491941833631739	0.0538283569109753	0.570434785982731	0.810930790468722	0.777703409170899	0.757049069394175	0.942584546680464	0.999813716430641	0.97129759325225	0.971851245484988	no	no	no	no	no	no	no	no	LT4R1	Leukotriene B4 receptor 1	1241	LTB4R	seq.13477.65
855	0.072013338799642	-0.0192613187733509	0.0434128279824695	0.0444357646397991	0.772052781178413	0.941211817714356	0.802665742753706	0.798337995354514	0.971122768826045	0.999813716430641	0.97129759325225	0.976693019373158	no	no	no	no	no	no	no	no	F1712	Protein FAM171A2	284069	FAM171A2	seq.13479.8
856	-0.335787753475967	0.0485555070400022	-0.180865039203993	-0.169531625760277	0.162779887010687	0.855486519699358	0.286072153291435	0.317373976560437	0.86743622618841	0.999813716430641	0.841869015708171	0.891586674131964	no	no	no	no	no	no	no	no	CO1A1:N-term propeptide	Collagen alpha-1(I) chain:N-term propeptide	1277	COL1A1	seq.13484.69
857	0.0663623997731131	-0.040954835008997	0.0325669821501366	0.0336564200529419	0.793113037084843	0.878871267626216	0.854263096165812	0.849576508386737	0.972920847113835	0.999813716430641	0.981584523579001	0.989381262278343	no	no	no	no	no	no	no	no	PKD2:CD 1	Polycystin-2:Cytoplasmic domain 1	5311	PKD2	seq.13486.9
858	-0.189450615625944	0.536305501066827	0.0470621610016575	0.0609485913130614	0.400157114078274	0.0534546552101537	0.779506605376515	0.717309867944721	0.930594328710487	0.847797979892936	0.97129759325225	0.963917199487387	no	no	no	no	no	no	no	no	UN93B	Protein unc-93 homolog B1	81622	UNC93B1	seq.13487.24
859	-0.31949457303809	-0.192950031228394	-0.272263474561482	-0.26141753202751	0.192340072753547	0.505950452610199	0.132786393554683	0.149091564430033	0.89042849342881	0.999813716430641	0.699763348769966	0.746870714018183	no	no	no	no	no	no	no	no	ARFP1	Arfaptin-1	27236	ARFIP1	seq.13488.3
860	-0.276764429725816	0.0167236381372677	-0.147809518450774	-0.142777126448571	0.258760686774002	0.950683233868233	0.389330485421416	0.407258720993706	0.910102491939398	0.999813716430641	0.878681651983266	0.908862611917554	no	no	no	no	no	no	no	no	MPP6	MAGUK p55 subfamily member 6	51678	MPP6	seq.13490.1
861	-0.234083898602849	-0.221189106453626	-0.227662098223762	-0.214941283322906	0.349249256854232	0.409770356046043	0.191535699688178	0.218379341003296	0.920360746334222	0.999813716430641	0.774317084938635	0.819402813141891	no	no	no	no	no	no	no	no	CERS5	Ceramide synthase 5	91012	CERS5	seq.13494.6
862	0.104567970076249	-0.138059934937304	-0.0964722135775842	0.0165776111698775	0.728883540696345	0.622821022450219	0.613469737547299	0.941104216278469	0.96604090817324	0.999813716430641	0.93979151843478	0.99539728451709	no	no	no	no	no	no	no	no	HMCS1	Hydroxymethylglutaryl-CoA synthase, cytoplasmic	3157	HMGCS1	seq.13496.19
863	-0.176891547880312	0.341264376682206	0.0465610131165537	0.0624505308253428	0.543760168190353	0.223148251731282	0.804755425502343	0.740200348701868	0.942584546680464	0.999813716430641	0.97129759325225	0.968117644692306	no	no	no	no	no	no	no	no	Coagulation Factor VIII	Coagulation Factor VIII	2157	F8	seq.13499.30
864	-0.133177723634046	-0.100427016312038	-0.102409931166633	-0.0871048465620424	0.612679037306531	0.703561260892331	0.554115384017421	0.614915255024298	0.943374582940263	0.999813716430641	0.927935496161404	0.950239005375087	no	no	no	no	no	no	no	no	S35G2	Solute carrier family 35 member G2	80723	SLC35G2	seq.13501.10
865	-0.231334108884966	-0.0787530320929654	-0.196025507639036	-0.186523896221629	0.291082665468116	0.760479488524286	0.245736286529467	0.271974467431335	0.912601256795664	0.999813716430641	0.815940572906828	0.857375056350399	no	no	no	no	no	no	no	no	PRAF3	PRA1 family protein 3	10550	ARL6IP5	seq.13503.19
866	0.125034488465377	0.0104647490630876	0.0503690579644582	0.072446639717888	0.597428249118103	0.969819933319617	0.773377574501752	0.67994451577963	0.942584546680464	0.999813716430641	0.97129759325225	0.960908573016952	no	no	no	no	no	no	no	no	HNRPR	Heterogeneous nuclear ribonucleoprotein R	10236	HNRNPR	seq.13504.147
867	-0.127695667387415	-0.201316475041219	-0.155447223806634	-0.14254592226406	0.600541806727819	0.480779559127806	0.384557835679725	0.425216565760683	0.942584546680464	0.999813716430641	0.876422862634887	0.916561815141546	no	no	no	no	no	no	no	no	DUS2L	tRNA-dihydrouridine(20) synthase [NAD(P)+]-like	54920	DUS2	seq.13506.10
868	-0.139754985630595	-0.344555988374406	-0.206928300220074	-0.207247800884034	0.560960570720856	0.188773056520175	0.226963061000608	0.226897182696621	0.942584546680464	0.999813716430641	0.803955606192439	0.823858603360072	no	no	no	no	no	no	no	no	TRADD	Tumor necrosis factor receptor type 1-associated DEATH domain protein	8717	TRADD	seq.13507.51
869	-0.053254245560009	-0.154121808330497	-0.0945550284410279	-0.0802601714695118	0.831452554445496	0.57329114923883	0.591293237427026	0.648615509125181	0.975679415191577	0.999813716430641	0.932657226832043	0.953906974361851	no	no	no	no	no	no	no	no	SCAM5	Secretory carrier-associated membrane protein 5	192683	SCAMP5	seq.13509.5
870	-0.175290915742835	-0.283651359486989	-0.20123813723911	-0.187329937802175	0.497827375633968	0.340805019830769	0.277263451565867	0.312403060550653	0.941032901999613	0.999813716430641	0.839761460245117	0.888192013283635	no	no	no	no	no	no	no	no	AT2A3	Sarcoplasmic/endoplasmic reticulum calcium ATPase 3	489	ATP2A3	seq.13510.7
871	-0.121039906706746	-0.210280647996267	-0.15508198421358	-0.141080063330436	0.638418744939295	0.449883146572606	0.379294050816737	0.425181023947354	0.950677450615919	0.999813716430641	0.874322715984059	0.916561815141546	no	no	no	no	no	no	no	no	SATB1	DNA-binding protein SATB1	6304	SATB1	seq.13511.29
872	-0.201679710063949	-0.134908160942082	-0.178348435633103	-0.159602101387111	0.421196172813109	0.623455336122854	0.306934108302877	0.360753865527226	0.933598841074912	0.999813716430641	0.849816152773378	0.901044532723503	no	no	no	no	no	no	no	no	PIAS3	E3 SUMO-protein ligase PIAS3	10401	PIAS3	seq.13513.174
873	-0.114352491399945	0.045486553772948	-0.0609043248711315	-0.0451728578252036	0.643791037799339	0.870557197072414	0.73314879316707	0.80032570262704	0.952418676252054	0.999813716430641	0.961568577549026	0.977236866366636	no	no	no	no	no	no	no	no	Rab-1C	Ras-related protein Rab-35	11021	RAB35	seq.13514.121
874	-0.0317237656632548	-0.0514359906924286	-0.0624621190788973	-0.0448397057381203	0.89383655956288	0.857341642275851	0.723923090686009	0.800943616213306	0.983543808803	0.999813716430641	0.957880406841664	0.977236866366636	no	no	no	no	no	no	no	no	RPR1A	Regulation of nuclear pre-mRNA domain-containing protein 1A	55197	RPRD1A	seq.13515.8
875	0.0698002898886686	0.00327598484080876	0.0315464640143626	0.0454224711939211	0.794580560512132	0.990141498556205	0.862260001818153	0.802782237018167	0.972920847113835	0.999813716430641	0.982942592000186	0.977672185701889	no	no	no	no	no	no	no	no	TMM85	ER membrane protein complex subunit 4	51234	EMC4	seq.13516.46
876	0.202055201443467	0.111182992154271	0.154373400258726	0.162979966775321	0.407025884143756	0.684914037364058	0.364514516054674	0.338242220490681	0.930944375438853	0.999813716430641	0.872801960614154	0.899062357361182	no	no	no	no	no	no	no	no	PTHD3	Patched domain-containing protein 3	374308	PTCHD3	seq.13517.3
877	0.149149385711129	0.107551423610862	0.142923869602701	0.129431204769214	0.548634007725348	0.716648274297053	0.431598695178339	0.478960866475178	0.942584546680464	0.999813716430641	0.897810639119427	0.929684353096858	no	no	no	no	no	no	no	no	ASAP2	Arf-GAP with SH3 domain, ANK repeat and PH domain-containing protein 2	8853	ASAP2	seq.13518.5
878	-0.000473142540782505	-0.0183359914375161	-0.00675403040771169	0.00251375450431975	0.998573477644728	0.947762554021732	0.970010960142957	0.988837769894502	0.999486918440232	0.999813716430641	0.99644273420016	0.997126843286866	no	no	no	no	no	no	no	no	ARHGP	Rho guanine nucleotide exchange factor 25	115557	ARHGEF25	seq.13519.112
879	-0.312618397827173	-0.185525396416797	-0.249185134195703	-0.241654479665745	0.209051278165244	0.493605333435943	0.149613805783487	0.165704438550826	0.893283258798945	0.999813716430641	0.724983708593967	0.765525075326157	no	no	no	no	no	no	no	no	H6ST2	Heparan-sulfate 6-O-sulfotransferase 2	90161	HS6ST2	seq.13524.25
880	-0.180064963483252	0.00620132586153011	-0.114320112114012	-0.094952821598382	0.478813400727564	0.983100244178797	0.529321229787555	0.601212781826407	0.940955205192032	0.999813716430641	0.917377981004394	0.950239005375087	no	no	no	no	no	no	no	no	KCNG4	Potassium voltage-gated channel subfamily G member 4	93107	KCNG4	seq.13525.17
881	-0.0265384632927732	-0.00565083528873895	-0.0353450353598523	-0.0222398901032169	0.91125647989031	0.983886618846591	0.840916665150567	0.899575539264701	0.98805597799981	0.999813716430641	0.980945302187984	0.994759645220799	no	no	no	no	no	no	no	no	LA:RRM	Lupus La protein:RNA recognition motif	6741	SSB	seq.13526.5
882	-0.323468230335987	-0.142487445398077	-0.246742089675781	-0.235624937420893	0.167918075099395	0.59669584458332	0.150689087103635	0.170766622440783	0.869720548969278	0.999813716430641	0.727643420603696	0.775966936356747	no	no	no	no	no	no	no	no	UR2R	Urotensin-2 receptor	2837	UTS2R	seq.13530.5
883	0.0653998667042294	-0.291628599326223	-0.0753586001142776	-0.0619676018238476	0.78863276877596	0.296211552835175	0.667330416030625	0.723641116742084	0.972920847113835	0.999813716430641	0.948056272683342	0.963917199487387	no	no	no	no	no	no	no	no	NEPR1	Nuclear envelope phosphatase-regulatory subunit 1	255919	CNEP1R1	seq.13532.25
884	0.0327857064161978	0.303061165584993	0.129628276062629	0.139021763317973	0.891587350689407	0.248225962999291	0.455589719807452	0.424392289995254	0.98297763675328	0.999813716430641	0.903687564761	0.916561815141546	no	no	no	no	no	no	no	no	MYOM2	Myomesin-2	9172	MYOM2	seq.13534.20
885	-0.269023821305035	0.505258909880364	0.0829809506178641	0.0514773572673163	0.315583339658167	0.0558421823386984	0.625404994267305	0.763420423140245	0.912601256795664	0.867933464701759	0.942780236999039	0.971851245484988	no	no	no	no	no	no	no	no	C43BP:PH domain	Collagen type IV alpha-3-binding protein:PH domain	10087	CERT1	seq.13535.2
886	-0.208263624392919	-0.176608358265853	-0.194092619628002	-0.180391870477282	0.39200346824167	0.503938849763348	0.26170813664951	0.296676064785119	0.930594328710487	0.999813716430641	0.825758969684795	0.871505002545956	no	no	no	no	no	no	no	no	POLI	DNA polymerase iota	11201	POLI	seq.13536.56
887	-0.206642991237125	-0.0713522996433855	-0.144543283157607	-0.13441279860745	0.415855214518154	0.79259156366548	0.407747785962031	0.441994115301619	0.933598841074912	0.999813716430641	0.886891873709739	0.918193005525148	no	no	no	no	no	no	no	no	KCNN1	Small conductance calcium-activated potassium channel protein 1	3780	KCNN1	seq.13539.131
888	-0.029416768260198	-0.190888080075659	-0.09827924452991	-0.0804866600410373	0.907121557678349	0.493822373778629	0.579217131521217	0.649758451740916	0.98697459243924	0.999813716430641	0.932489418349801	0.953906974361851	no	no	no	no	no	no	no	no	GPR26	G-protein coupled receptor 26	2849	GPR26	seq.13540.1
889	-0.0412477213518451	-0.0786405545719762	-0.0629812238294285	-0.0538512694574723	0.871782750107011	0.770241296412234	0.71788111806842	0.757573776278692	0.979104412951754	0.999813716430641	0.957880406841664	0.971851245484988	no	no	no	no	no	no	no	no	MYCT1	Myc target protein 1	80177	MYCT1	seq.13541.1
890	0.128131464786643	0.116391132848231	0.109738574120258	0.102648411106231	0.589991734617745	0.667976307182533	0.540156633107388	0.570062127718669	0.942584546680464	0.999813716430641	0.920759395784994	0.947475087616514	no	no	no	no	no	no	no	no	LTB4DH	Prostaglandin reductase 1	22949	PTGR1	seq.13543.7
891	-0.189442633250602	-0.0636552219080681	-0.145976054550999	-0.120444929563266	0.452857519751456	0.826427359310226	0.422506807126713	0.50969584517937	0.938331542742094	0.999813716430641	0.894095960066467	0.937011414306563	no	no	no	no	no	no	no	no	HMHA1	Rho GTPase-activating protein 45	23526	ARHGAP45	seq.13544.9
892	0.43145712667917	0.264023072877173	0.31841894089022	0.345012956451667	0.0813977333500245	0.369089491549523	0.0745845694301265	0.0543592954930925	0.706868252631721	0.999813716430641	0.554418721945954	0.469084709215629	no	no	no	no	no	no	no	no	EIF1A	Probable RNA-binding protein EIF1AD	84285	EIF1AD	seq.13545.97
893	0.0827834631324017	-0.348804954873733	-0.0635967108288772	-0.0883915088157646	0.728730327287252	0.25642827029913	0.734048929768754	0.63811090582653	0.96604090817324	0.999813716430641	0.961827975171282	0.953506421159728	no	no	no	no	no	no	no	no	5HT7R	5-hydroxytryptamine receptor 7	3363	HTR7	seq.13547.5
894	-0.238882308420298	-0.118762344467336	-0.192754069629975	-0.182105331366054	0.320028999566293	0.665683335977888	0.264882209842431	0.292856964807534	0.912601256795664	0.999813716430641	0.826568123745879	0.871245489103871	no	no	no	no	no	no	no	no	ADA29	Disintegrin and metalloproteinase domain-containing protein 29	11086	ADAM29	seq.13549.15
895	-0.27008263220464	-0.307419257295155	-0.286805791069467	-0.275701620648645	0.250483247767388	0.267572051065081	0.0982077127293803	0.111932201965247	0.906373080796045	0.999813716430641	0.623708869857927	0.675305606755643	no	no	no	no	no	no	no	no	DCNL3	DCN1-like protein 3	123879	DCUN1D3	seq.13553.4
896	0.0420980409238964	0.15287221704504	0.0872897844041641	0.0905428036334058	0.863978564520855	0.560989461552726	0.606701348736647	0.593633797791161	0.978359538162211	0.999813716430641	0.937073887231691	0.950239005375087	no	no	no	no	no	no	no	no	REPI1	Replication initiator 1	29803	REPIN1	seq.13554.78
897	-0.200255788800921	0.0429456878818549	-0.110827625972614	-0.101533717811918	0.421504697937108	0.877934564889799	0.529821177548952	0.564747953085363	0.933598841074912	0.999813716430641	0.917377981004394	0.946768090213859	no	no	no	no	no	no	no	no	5HT2A	5-hydroxytryptamine receptor 2A	3356	HTR2A	seq.13556.28
898	-0.352254878139482	-0.138928800767755	-0.264090626460534	-0.251980020505063	0.153574795240495	0.620759732256334	0.133950136511107	0.153354872850109	0.867138397163004	0.999813716430641	0.699763348769966	0.751747473468263	no	no	no	no	no	no	no	no	Nectin 3	Nectin-3	25945	NECTIN3	seq.13557.3
899	0.0351129827699614	0.312105379517616	0.137661175963709	0.154105292088952	0.894081037014722	0.244888075528978	0.428475913235482	0.375694940341129	0.983614991656454	0.999813716430641	0.896097752794847	0.904476712203365	no	no	no	no	no	no	no	no	5HT6R	5-hydroxytryptamine receptor 6	3362	HTR6	seq.13561.5
900	0.199660071736183	0.160232661452588	0.203455274087471	0.194362970966515	0.42658619129853	0.567147881849834	0.264238182739148	0.288352683676795	0.933598841074912	0.999813716430641	0.826568123745879	0.865374400655922	no	no	no	no	no	no	no	no	p130	Retinoblastoma-like protein 2	5934	RBL2	seq.13565.2
901	0.0689569829770046	0.0449450612824391	0.0212856473034348	0.0462240206449903	0.773270485824096	0.867806603792878	0.903312992299006	0.793367112954258	0.971401339412402	0.999813716430641	0.986377118238742	0.975504237937843	no	no	no	no	no	no	no	no	SSU72	RNA polymerase II subunit A C-terminal domain phosphatase SSU72	29101	SSU72	seq.13566.2
902	0.0188649735593535	0.231056463283171	0.0783490522434429	0.0645707859671395	0.937293225376501	0.415919568003775	0.661725829013689	0.720933970587148	0.990004240626982	0.999813716430641	0.94648510853822	0.963917199487387	no	no	no	no	no	no	no	no	DPYL2	Dihydropyrimidinase-related protein 2	1808	DPYSL2	seq.13567.1
903	-0.0511263099582169	-0.134000453478884	-0.0918019549007152	-0.0741947062945128	0.834616467852756	0.648000387035786	0.607667163242834	0.679096231209781	0.97676067177858	0.999813716430641	0.937073887231691	0.960908573016952	no	no	no	no	no	no	no	no	VIGLN	Vigilin	3069	HDLBP	seq.13570.43
904	-0.327334316289121	-0.132709856765293	-0.203158236817854	-0.207010115895048	0.223672435437888	0.627238455098979	0.254501383261734	0.247011805521393	0.897807699398887	0.999813716430641	0.82155380572609	0.836263358915558	no	no	no	no	no	no	no	no	PSD11	26S proteasome non-ATPase regulatory subunit 11	5717	PSMD11	seq.13572.43
905	-0.0732304005312455	0.0284561492797236	-0.0509435305428708	-0.032875936105041	0.766559423935725	0.919683440592923	0.775394475561173	0.854843023341895	0.969675516382046	0.999813716430641	0.97129759325225	0.989381262278343	no	no	no	no	no	no	no	no	p21-ARC	Actin-related protein 2/3 complex subunit 3	10094	ARPC3	seq.13573.5
906	-0.0976320717341166	0.153605776998389	0.0258951597510212	0.0131405895123007	0.687730603115694	0.548129624125931	0.878185031695792	0.938152666703595	0.961058897708739	0.999813716430641	0.98352859826887	0.99539728451709	no	no	no	no	no	no	no	no	RND1	Rho-related GTP-binding protein Rho6	27289	RND1	seq.13574.50
907	0.601431436158831	0.268846093798038	0.405719617309528	0.416258347509283	0.0340557181880718	0.328295989900597	0.0224969794447814	0.0192027992604189	0.459429928351825	0.999813716430641	0.277392165056685	0.247196505302946	yes	no	yes	yes	no	no	no	no	DVL2	Segment polarity protein dishevelled homolog DVL-2	1856	DVL2	seq.13575.40
908	0.083349518424309	0.289588995625562	0.196984075668116	0.187155633254482	0.750637032892381	0.29058904403664	0.265332275072948	0.296030235831606	0.969052447673137	0.999813716430641	0.826568123745879	0.871505002545956	no	no	no	no	no	no	no	no	U2AF2	Splicing factor U2AF 65 kDa subunit	11338	U2AF2	seq.13577.25
909	-0.0221534267011767	0.162434728675506	0.0307074276602033	0.0493336865793249	0.925938150522077	0.546617160714119	0.857405263018893	0.772737256836238	0.98941821900373	0.999813716430641	0.982174244969926	0.97291564746623	no	no	no	no	no	no	no	no	ABLM3	Actin-binding LIM protein 3	22885	ABLIM3	seq.13578.98
910	-0.101293860736769	0.115663489021113	0.00359405198500038	-0.00871325783581969	0.674123094964413	0.684155188592172	0.98412926863885	0.961721317806058	0.956967842261063	0.999813716430641	0.996641974427023	0.99539728451709	no	no	no	no	no	no	no	no	Apaf-1	Apoptotic protease-activating factor 1	317	APAF1	seq.13583.19
911	0.00292684087686924	-0.102548046635031	-0.0362358705895442	-0.0386794630630042	0.989431175683729	0.690945958564426	0.829656591760174	0.818245782683675	0.998442457780817	0.999813716430641	0.978876690429138	0.982918576065595	no	no	no	no	no	no	no	no	RGAP1	Rac GTPase-activating protein 1	29127	RACGAP1	seq.13587.10
912	-0.25801682517967	0.228895888962475	-0.0852236643583662	-0.0942628792396716	0.247164570968849	0.433854205677378	0.622125077153726	0.585422547399648	0.904392964045976	0.999813716430641	0.941643370828389	0.949511983821631	no	no	no	no	no	no	no	no	ANXA9	Annexin A9	8416	ANXA9	seq.13588.11
913	-0.0200957168982573	0.219798621966502	0.0959002245076222	0.0935308588974734	0.935638744586822	0.415912876067973	0.582495556203986	0.592294165195869	0.990004240626982	0.999813716430641	0.932489418349801	0.950239005375087	no	no	no	no	no	no	no	no	APBB3:PID 2	Amyloid beta A4 precursor protein-binding family B member 3:Phosphotyrosine Interaction Domain 2, Isoform IV	10307	APBB3	seq.13589.10
914	0.0761771638802758	0.336604887308325	0.15512670919815	0.166357879202586	0.744823025708709	0.239813394288416	0.374425174657621	0.340689674495196	0.969052447673137	0.999813716430641	0.874322715984059	0.899062357361182	no	no	no	no	no	no	no	no	PRI1	DNA primase small subunit	5557	PRIM1	seq.13591.31
915	-0.415566484805261	-0.205451706629078	-0.317610980315766	-0.305953013571819	0.098128888928333	0.462392304405889	0.0713532876069395	0.0823541396312109	0.754153774639806	0.999813716430641	0.538446671031125	0.587709423840215	no	no	no	no	no	no	no	no	RB27B	Ras-related protein Rab-27B	5874	RAB27B	seq.13596.3
916	0.043819270236065	0.139045251844157	0.0387388833542441	0.057065640826453	0.860075607746797	0.699054629872177	0.853603763545169	0.788504109290065	0.978359538162211	0.999813716430641	0.981584523579001	0.975504237937843	no	no	no	no	no	no	no	no	RAB31	Ras-related protein Rab-31	11031	RAB31	seq.13597.20
917	-0.064531806123891	0.13371171459028	0.015694888273473	0.0183463873601597	0.798242500617875	0.628170545938536	0.928751452741394	0.916799526985379	0.972920847113835	0.999813716430641	0.991883299819207	0.99539728451709	no	no	no	no	no	no	no	no	RABEK	Rab9 effector protein with kelch motifs	10244	RABEPK	seq.13599.15
918	-0.175751997945777	0.0237030483138879	-0.115781397885995	-0.0945843334433825	0.443568683516421	0.928966773019302	0.497250193030855	0.58213935469482	0.937832258209786	0.999813716430641	0.914784893206561	0.949511983821631	no	no	no	no	no	no	no	no	NH2L1	NHP2-like protein 1	4809	SNU13	seq.13602.6
919	0.197686708758781	0.362882739972847	0.260464204970486	0.269410972577692	0.430415823712436	0.207874934715643	0.152735555036556	0.14053512408058	0.934741705661041	0.999813716430641	0.73235426959246	0.739295830620053	no	no	no	no	no	no	no	no	RFESD	Rieske domain-containing protein	317671	RFESD	seq.13603.7
920	-0.0808471323053826	0.0676105234112719	-0.00728720869186082	-0.00739106111001685	0.74163001172024	0.809322201173574	0.967113135775967	0.966675908501778	0.969052447673137	0.999813716430641	0.99644273420016	0.99539728451709	no	no	no	no	no	no	no	no	NEUL1	E3 ubiquitin-protein ligase NEURL1	9148	NEURL1	seq.13604.27
921	-0.0208826654818521	0.102290595625995	0.00621722921009524	0.0237692998995284	0.928241894814293	0.724396133137019	0.971964435598325	0.893398091173294	0.989763544916364	0.999813716430641	0.99644273420016	0.99366178782606	no	no	no	no	no	no	no	no	GTF2I	General transcription factor II-I	2969	GTF2I	seq.13609.11
922	-0.0214824671120847	-0.0615739258278466	-0.0465164832300647	-0.0266689763492176	0.928360457119173	0.823590487337295	0.786151503539433	0.8765072545548	0.989763544916364	0.999813716430641	0.97129759325225	0.991582087113768	no	no	no	no	no	no	no	no	CYTIP	Cytohesin-interacting protein	9595	CYTIP	seq.13612.7
923	-0.363769212676609	-0.152855954538104	-0.266067664642812	-0.255966792310628	0.120974142563402	0.552643152219561	0.111036295483215	0.125068966388626	0.818108200203182	0.999813716430641	0.6473359603008	0.704363530931941	no	no	no	no	no	no	no	no	Adenylate kinase isoenzyme 5	Adenylate kinase isoenzyme 5	26289	AK5	seq.13613.23
924	0.305958968689262	0.174344883193756	0.222481053482605	0.246572477197734	0.2068718524294	0.534811420737229	0.215316702300182	0.173717353727802	0.893283258798945	0.999813716430641	0.791649169521553	0.779661724565057	no	no	no	no	no	no	no	no	NCK2	Cytoplasmic protein NCK2	8440	NCK2	seq.13615.60
925	-0.0649396055408785	0.174313166243266	0.0394846013509787	0.0448430357952981	0.796020244113382	0.54556797041124	0.826887523635745	0.803858976898953	0.972920847113835	0.999813716430641	0.978140895526737	0.977672185701889	no	no	no	no	no	no	no	no	MD1L1	Mitotic spindle assembly checkpoint protein MAD1	8379	MAD1L1	seq.13618.15
926	-0.130683752987447	-0.177033843671266	-0.150655331671169	-0.134204150244657	0.573298849613277	0.496720108474794	0.372695501814575	0.430356500085629	0.942584546680464	0.999813716430641	0.874322715984059	0.918193005525148	no	no	no	no	no	no	no	no	ASNA	ATPase ASNA1	439	GET3	seq.13620.10
927	0.0803868932150258	-0.00879188870933674	0.0433764931955735	0.0465660929903426	0.748501508144572	0.974732972495381	0.808308132928327	0.794879026323853	0.969052447673137	0.999813716430641	0.97129759325225	0.976156524789039	no	no	no	no	no	no	no	no	2A5A	Serine/threonine-protein phosphatase 2A 56 kDa regulatory subunit alpha isoform	5525	PPP2R5A	seq.13622.16
928	-0.16151153031183	-0.0822166283738358	-0.133089529390662	-0.116674599285959	0.519491893368022	0.767733134806762	0.450839814435585	0.509027423958502	0.941885620421614	0.999813716430641	0.90057194190713	0.936857256809945	no	no	no	no	no	no	no	no	MLL2	Histone-lysine N-methyltransferase 2D	8085	KMT2D	seq.13623.4
929	-0.486979454957703	-0.186588486977581	-0.361058243467063	-0.344780550381347	0.050250973541983	0.503933698426213	0.040555072245179	0.0508728382782301	0.55551523132957	0.999813716430641	0.392702301333406	0.448188886022862	no	no	yes	no	no	no	no	no	LA:HTH	Lupus La protein:HTH La-type RNA-binding domain	6741	SSB	seq.13625.19
930	-0.00210143792456513	-0.427677810617235	-0.172615786974753	-0.166932652914311	0.993238885521575	0.131355819129624	0.33245807143899	0.348165563432162	0.999317083114069	0.999813716430641	0.863929163859887	0.901044532723503	no	no	no	no	no	no	no	no	ATG4B	Cysteine protease ATG4B	23192	ATG4B	seq.13629.25
931	0.208010418623741	0.356074818008454	0.266981074024688	0.26445485057596	0.380459258878536	0.157899918738145	0.1142547763822	0.117551207971158	0.9264950082788	0.999813716430641	0.653104497474015	0.686363563297976	no	no	no	no	no	no	no	no	Zyxin	Zyxin	7791	ZYX	seq.13632.10
932	0.503778371013196	0.302312322369665	0.387490877575613	0.414246517867008	0.0321604236190586	0.281597623168195	0.0283709797455528	0.0199897940497433	0.452967534058386	0.999813716430641	0.313873920846798	0.252885264419627	yes	no	yes	yes	no	no	no	no	PIR	Pirin	8544	PIR	seq.13634.209
933	0.158500287040825	-0.000574198288227337	0.038108306033418	0.0742532365304342	0.534208800208753	0.998449476879337	0.841484563839235	0.699876661238412	0.942584546680464	0.999813716430641	0.980945302187984	0.96342706960034	no	no	no	no	no	no	no	no	NP1L1	Nucleosome assembly protein 1-like 1	4673	NAP1L1	seq.13636.20
934	-0.283099016598733	-0.00528427416969227	-0.167784441341584	-0.154308943104685	0.273812882483567	0.985284956584422	0.348945269401044	0.389735460565877	0.910102491939398	0.999813716430641	0.870533319148705	0.906565775831595	no	no	no	no	no	no	no	no	USO1	General vesicular transport factor p115	8615	USO1	seq.13639.101
935	-0.0426292311124449	0.155244307441454	0.0340660104715947	0.0384657585050145	0.863429786717677	0.560912203837344	0.840989766210137	0.82060160503884	0.978359538162211	0.999813716430641	0.980945302187984	0.984585733510591	no	no	no	no	no	no	no	no	BCL6	B-cell lymphoma 6 protein	604	BCL6	seq.13640.5
936	0.0284129104739784	0.00449275351268156	-0.00582175909444663	0.0043561543731388	0.904379624688783	0.986788176000068	0.973436525881285	0.980221895846693	0.986196552097461	0.999813716430641	0.99644273420016	0.995691420753297	no	no	no	no	no	no	no	no	CIG49	Interferon-induced protein with tetratricopeptide repeats 3	3437	IFIT3	seq.13642.90
937	0.300853026232619	0.215986582164905	0.245290390369831	0.273993138354208	0.211008446426592	0.516760038868222	0.21800639789371	0.17196505305233	0.894429592602658	0.999813716430641	0.794468870049313	0.777511043132967	no	no	no	no	no	no	no	no	HGS	Hepatocyte growth factor-regulated tyrosine kinase substrate	9146	HGS	seq.13644.30
938	-0.283633684971526	-0.190180968889143	-0.233530804828352	-0.220454271169526	0.26220941079344	0.48990350252734	0.184486360270471	0.210415612003233	0.910102491939398	0.999813716430641	0.766010243536543	0.807848290013815	no	no	no	no	no	no	no	no	PRP16	Pre-mRNA-splicing factor ATP-dependent RNA helicase PRP16	9785	DHX38	seq.13645.14
939	-0.0213033022832919	0.000566862646340138	-0.00530704978079127	0.00268825766043222	0.931716593204662	0.998399898854055	0.976035868048983	0.987856884646209	0.990004240626982	0.999813716430641	0.996620424430009	0.997126843286866	no	no	no	no	no	no	no	no	KCIP1	Kv channel-interacting protein 1	30820	KCNIP1	seq.13650.11
940	0.00474682256209161	-0.217864317524684	-0.0707709257632486	-0.0509805173733637	0.983024303543126	0.453259074855777	0.680053277748475	0.766599665212669	0.997358464368637	0.999813716430641	0.952616309269389	0.971918171432388	no	no	no	no	no	no	no	no	ZFP91	E3 ubiquitin-protein ligase ZFP91	80829	ZFP91	seq.13651.54
941	0.0661495649491617	-0.0560618012006022	0.00868736752495554	0.00996178647879747	0.789956323800057	0.842122424671485	0.961095314035338	0.955538727633664	0.972920847113835	0.999813716430641	0.99644273420016	0.99539728451709	no	no	no	no	no	no	no	no	ROCK2	Rho-associated protein kinase 2	9475	ROCK2	seq.13654.1
942	-0.148394750269821	0.114187051143663	-0.0821988559737944	-0.0563130474379022	0.529682135804824	0.686708322635412	0.63648718539812	0.748393691394782	0.942584546680464	0.999813716430641	0.943472960551553	0.971851245484988	no	no	no	no	no	no	no	no	Nucleolin	Nucleolin	4691	NCL	seq.13655.34
943	0.0284581499422038	0.19702186915591	0.0736546114421227	0.098046201146268	0.89855010390232	0.465416837982297	0.665546261880508	0.566506576739497	0.984813082930184	0.999813716430641	0.947265674852596	0.946768090213859	no	no	no	no	no	no	no	no	PNKP	Bifunctional polynucleotide phosphatase/kinase	11284	PNKP	seq.13657.2
944	-0.136366758133534	0.0114893017752917	-0.0738636023484378	-0.0774630260242074	0.554140232566862	0.965886623853394	0.668578753072829	0.653628936609844	0.942584546680464	0.999813716430641	0.949057165328781	0.953906974361851	no	no	no	no	no	no	no	no	PDGF-CC	Platelet-derived growth factor C	56034	PDGFC	seq.13658.31
945	0.358254404980606	0.424093761041686	0.360251466504338	0.3680598297734	0.154710043623663	0.122256005841175	0.0448207968408298	0.0403179764826415	0.867138397163004	0.999813716430641	0.421815186454565	0.391098669036403	no	no	yes	yes	no	no	no	no	AT131	Manganese-transporting ATPase 13A1	57130	ATP13A1	seq.13659.36
946	0.146763128454873	0.260013372134058	0.196644775470156	0.192470615681386	0.533189099599279	0.3040697445347	0.240180622004417	0.25027121933725	0.942584546680464	0.999813716430641	0.811604111525169	0.841655670907874	no	no	no	no	no	no	no	no	CYTD	Cystatin-D	1473	CST5	seq.13661.193
947	0.543340720249334	0.370140282309081	0.445879187032435	0.459890064487268	0.0293391171869308	0.174185732920752	0.0112703799170789	0.00889736990420478	0.427659332554426	0.999813716430641	0.174181493012256	0.14530600222658	yes	no	yes	yes	no	no	no	no	PP2A, subunit B	Serine/threonine-protein phosphatase 2A regulatory subunit B'' subunit alpha	5523	PPP2R3A	seq.13665.35
948	-0.165061362169263	-0.233502172858515	-0.183323056130515	-0.159240636597107	0.561208710953388	0.41544979723983	0.304445614976522	0.372690208954957	0.942584546680464	0.999813716430641	0.849807122212526	0.903351828294686	no	no	no	no	no	no	no	no	Carbonic Anhydrase X	Carbonic anhydrase-related protein 10	56934	CA10	seq.13666.222
949	0.0384394191941365	0.0894435613110354	0.0536708600410102	0.0607079214575489	0.875426700343356	0.740102570385185	0.754300523310764	0.722962330180159	0.979104412951754	0.999813716430641	0.966911472125865	0.963917199487387	no	no	no	no	no	no	no	no	Dtk	Tyrosine-protein kinase receptor TYRO3	7301	TYRO3	seq.13668.44
950	-0.239999286238097	-0.199239167421629	-0.214634722850565	-0.203907674107661	0.331862411484755	0.462127789090078	0.21400201707008	0.237932777731134	0.917719086778703	0.999813716430641	0.790550327745041	0.825022863833033	no	no	no	no	no	no	no	no	GIIE	Group IIE secretory phospholipase A2	30814	PLA2G2E	seq.13670.81
951	-0.367005764307591	0.0472047595703667	-0.200002032545475	-0.187549169392725	0.121428657046077	0.861423177951887	0.248672819994562	0.281067898636092	0.819156822070388	0.999813716430641	0.8183789848359	0.859439984297577	no	no	no	no	no	no	no	no	Elastase	Neutrophil elastase	1991	ELANE	seq.13671.40
952	-0.11433279476296	0.070705697919681	-0.0442923372201636	-0.0317883140277821	0.651797136963739	0.797416563059836	0.801274809863079	0.856508614583941	0.954560793016563	0.999813716430641	0.97129759325225	0.989433832430055	no	no	no	no	no	no	no	no	HSP76	Heat shock 70 kDa protein 6	3310	HSPA6	seq.13672.3
953	-0.174203459432549	-0.125343672214005	-0.161458257871974	-0.14290055535626	0.47438473178906	0.665187131494655	0.361647995141652	0.42046217537707	0.940955205192032	0.999813716430641	0.872801960614154	0.916436360678648	no	no	no	no	no	no	no	no	NAB2	NGFI-A-binding protein 2	4665	NAB2	seq.13680.3
954	-0.200059604390586	-0.174192466604611	-0.188166747014726	-0.17252761911213	0.426629142802223	0.528713724838578	0.282850254282436	0.325619283700334	0.933598841074912	0.999813716430641	0.84021964557809	0.89303954408667	no	no	no	no	no	no	no	no	CSK22	Casein kinase II subunit alpha'	1459	CSNK2A2	seq.13681.173
955	0.754389580101496	0.543791561460071	0.617487408472829	0.624544112112917	0.00273634223431376	0.0321679572297822	0.000283325116356747	0.000240235298993179	0.0877740855656332	0.626695363935485	0.00885755263764436	0.00759726775024093	yes	yes	yes	yes	no	no	yes	yes	M-CSF R	Macrophage colony-stimulating factor 1 receptor	1436	CSF1R	seq.13682.47
956	-0.124235590671308	-0.312556080085869	-0.21205824115483	-0.189463681581528	0.600407961106608	0.24333290250846	0.222931635723667	0.276824893378269	0.942584546680464	0.999813716430641	0.796681373203985	0.858127799359124	no	no	no	no	no	no	no	no	CLCKB	Chloride channel protein ClC-Kb	1188	CLCNKB	seq.13683.18
957	0.0764646043155626	0.091469310408221	0.0637596379815627	0.0851709996525896	0.726775581701058	0.721766474999188	0.705512126414998	0.614872669089692	0.96603236333491	0.999813716430641	0.955754402153741	0.950239005375087	no	no	no	no	no	no	no	no	IL-5 Ra	Interleukin-5 receptor subunit alpha	3568	IL5RA	seq.13686.2
958	0.103412341522539	-0.0249441163618812	0.0417630577985096	0.0492799449967091	0.6770687220047	0.926192337882679	0.811833578394671	0.778663646720396	0.956967842261063	0.999813716430641	0.971459168549302	0.973673978360885	no	no	no	no	no	no	no	no	I-309	C-C motif chemokine 1	6346	CCL1	seq.13687.5
959	-0.426969716536449	0.0606652271825474	-0.246503663074246	-0.237992504180672	0.0665224644505987	0.83159770707598	0.158219505588828	0.174019940932055	0.640747188396523	0.999813716430641	0.746657830292765	0.780204675578346	no	no	no	no	no	no	no	no	CAPSL	Calcyphosin-like protein	133690	CAPSL	seq.13688.2
960	0.203359980820966	0.291506934484378	0.208164106241921	0.214123134289084	0.418175813963491	0.323954335381524	0.268012348419584	0.259364108816498	0.933598841074912	0.999813716430641	0.826568123745879	0.849700111765821	no	no	no	no	no	no	no	no	SC5A8	Sodium-coupled monocarboxylate transporter 1	160728	SLC5A8	seq.13691.10
961	-0.484482985428222	0.329179532340331	-0.141389390884406	-0.143895663783622	0.0533287502146828	0.235244160187528	0.424063333560009	0.417203462543027	0.575466651724911	0.999813716430641	0.894158188070962	0.91491503732358	no	no	no	no	no	no	no	no	WISP-1	WNT1-inducible-signaling pathway protein 1	8840	CCN4	seq.13692.154
962	-0.374544255636045	-0.174226163475166	-0.283858900259598	-0.269642307691586	0.137246612987481	0.534825186182804	0.107170165207601	0.126966805775725	0.835085204165308	0.999813716430641	0.63852264226823	0.705415301089388	no	no	no	no	no	no	no	no	ARMEL	Cerebral dopamine neurotrophic factor	441549	CDNF	seq.13693.5
963	-0.235191576933681	-0.0774547799355045	-0.179317811613185	-0.174365152732352	0.30869278165159	0.780435652743762	0.286734005944053	0.301655668584067	0.912601256795664	0.999813716430641	0.841869015708171	0.873988879777422	no	no	no	no	no	no	no	no	TSLP R	Cytokine receptor-like factor 2	64109	CRLF2	seq.13694.24
964	0.653195434529413	0.578291123541266	0.515393150983138	0.591224599471958	0.00404676889556448	0.0439634477317359	0.00350040654508479	0.00118280278884374	0.11776527993422	0.749296020374851	0.0710255300726182	0.0283951834548093	yes	yes	yes	yes	no	no	no	yes	GPDA	Glycerol-3-phosphate dehydrogenase [NAD(+)], cytoplasmic	2819	GPD1	seq.13697.51
965	-0.110543968912745	0.0479563266481821	-0.0307672954089709	-0.028296951822018	0.662663437998112	0.862427468926507	0.859941526812215	0.871354567413363	0.955761929982196	0.999813716430641	0.982942592000186	0.990162442681264	no	no	no	no	no	no	no	no	K319L	Dyslexia-associated protein KIAA0319-like protein	79932	KIAA0319L	seq.13698.28
966	-0.679360346466984	0.314766235276395	-0.288121305220505	-0.277385698994594	0.0058751457170926	0.280464579063588	0.133790503951484	0.14907630787734	0.15359595301627	0.999813716430641	0.699763348769966	0.746870714018183	yes	no	no	no	no	no	no	no	PSA	Prostate-specific antigen	354	KLK3	seq.13699.6
967	-0.284720669758719	0.0687687862021865	-0.1676362575244	-0.149359486183858	0.197795355776477	0.8061008125382	0.33745579997815	0.393189476039937	0.893283258798945	0.999813716430641	0.864362685277384	0.908036987511395	no	no	no	no	no	no	no	no	BLC	C-X-C motif chemokine 13	10563	CXCL13	seq.13701.2
968	-0.0428801696590086	-0.219405543766415	-0.133761841687474	-0.109099194535754	0.861874963773201	0.438001175988878	0.459228604650228	0.547782995078276	0.978359538162211	0.999813716430641	0.904471527588545	0.94246214486866	no	no	no	no	no	no	no	no	HMCS2	Hydroxymethylglutaryl-CoA synthase, mitochondrial	3158	HMGCS2	seq.13704.5
969	0.858417907697592	0.223842522346815	0.518834856418367	0.547705642419031	0.00177656456710755	0.467703123327617	0.0052062162670299	0.00341260427453442	0.0661196241268395	0.999813716430641	0.0987225208421662	0.0686410220072714	yes	no	yes	yes	no	no	no	no	SPARCL1	SPARC-like protein 1	8404	SPARCL1	seq.13707.27
970	0.255264996028151	0.284398369072567	0.247958119584986	0.263513153228056	0.283896045396655	0.278129088569687	0.145587366395833	0.121817751538045	0.912601256795664	0.999813716430641	0.718939921922537	0.696410573317289	no	no	no	no	no	no	no	no	kallikrein 8	Kallikrein-8	11202	KLK8	seq.13708.56
971	0.158676096580943	-0.355443434511438	-0.0618618041498804	-0.0521376384352039	0.51257293780378	0.210124988122286	0.733300518554325	0.77411565381223	0.941885620421614	0.999813716430641	0.961568577549026	0.973639898913932	no	no	no	no	no	no	no	no	C1-Esterase Inhibitor	Plasma protease C1 inhibitor	710	SERPING1	seq.13710.6
972	-0.176972782254751	-0.10145059296028	-0.126366730696902	-0.124684634019488	0.50397762776981	0.73285281778316	0.491221517244061	0.497622093937724	0.941357728371453	0.999813716430641	0.914724828202189	0.93487979708451	no	no	no	no	no	no	no	no	CLH1	Clathrin heavy chain 1	1213	CLTC	seq.13711.10
973	0.0984576840862488	-0.0319850390233143	0.0494537919714938	0.0574087437774269	0.665536303570077	0.905126520876322	0.774254719728118	0.739812399809185	0.955761929982196	0.999813716430641	0.97129759325225	0.968117644692306	no	no	no	no	no	no	no	no	granzyme A	Granzyme A	3001	GZMA	seq.13712.104
974	0.151637412434245	-0.0699658379703802	0.0664699148515722	0.0635835685518711	0.530595736591783	0.788368460886204	0.697040001712272	0.70975650775752	0.942584546680464	0.999813716430641	0.953430945094294	0.96342706960034	no	no	no	no	no	no	no	no	SC22A	Vesicle-trafficking protein SEC22a	26984	SEC22A	seq.13713.164
975	0.841939109072211	0.561464162230832	0.683636638054097	0.69042317759347	0.000730115339528424	0.0337885669628023	8.11677456762108e-05	6.88975206808209e-05	0.0350391317768421	0.639884482800283	0.00312724462390528	0.00265449532144205	yes	yes	yes	yes	yes	no	yes	yes	FCN2	Ficolin-2	2220	FCN2	seq.13717.15
976	-0.179954267541719	0.16437471377051	-0.0606527439919182	-0.0555683738631686	0.427971132969403	0.535567166749963	0.723392610891755	0.746777642980248	0.934702622145951	0.999813716430641	0.957880406841664	0.971851245484988	no	no	no	no	no	no	no	no	PAK4	Serine/threonine-protein kinase PAK 4	10298	PAK4	seq.13719.19
977	-0.289994294651596	0.135140128880127	-0.11474653775136	-0.110014286738811	0.246059737762715	0.652134509224228	0.530258033528316	0.548287721337163	0.904392964045976	0.999813716430641	0.917708561542471	0.94246214486866	no	no	no	no	no	no	no	no	Proteinase-3	Myeloblastin	5657	PRTN3	seq.13720.95
978	0.565704540124508	0.184117713136936	0.412194705008623	0.414616113342244	0.0177823293977822	0.491330791137978	0.0175186806937046	0.0172633115381407	0.323617042678984	0.999813716430641	0.238239189931713	0.230359944939434	yes	no	yes	yes	no	no	no	no	C9	Complement component C9	735	C9	seq.13722.105
979	0.0153841304734713	0.123476430034008	0.0536676156787194	0.0614110185745391	0.948446752444322	0.643584774515427	0.753997797190558	0.719962425993279	0.992234246433508	0.999813716430641	0.966847452382517	0.963917199487387	no	no	no	no	no	no	no	no	IL-10	Interleukin-10	3586	IL10	seq.13723.6
980	-0.41584680489439	-0.685084355560523	-0.500707434136112	-0.508980405188618	0.0684999111342381	0.00954505684797709	0.00335640007607928	0.00311405472957112	0.650630232318431	0.285360688608102	0.0687747745926207	0.0630999756499393	no	yes	yes	yes	no	no	no	no	FGF-19	Fibroblast growth factor 19	9965	FGF19	seq.13724.27
981	-0.239778716208092	-0.172350380247709	-0.207979311758618	-0.191481944750727	0.353920984096264	0.537286957828831	0.239779126976779	0.279772998198353	0.920360746334222	0.999813716430641	0.810773549870185	0.858462183479074	no	no	no	no	no	no	no	no	FGF-16	Fibroblast growth factor 16	8823	FGF16	seq.13725.3
982	-0.0258743937936327	-0.131246342289543	-0.0782660649538003	-0.0752510796005792	0.910542074477374	0.614780054215461	0.648776536186567	0.661484538984721	0.98805597799981	0.999813716430641	0.945095526428164	0.953906974361851	no	no	no	no	no	no	no	no	C7	Complement component C7	730	C7	seq.13731.14
983	0.718083931802477	0.674951397543057	0.669003399801721	0.679313657600729	0.00176689637586702	0.0127430678006283	9.10239071606089e-05	6.97562585695308e-05	0.0661196241268395	0.345135267016028	0.00347667754490473	0.00265477639425865	yes	yes	yes	yes	no	no	yes	yes	IL-12 p40	Interleukin-12 subunit beta	3593	IL12B	seq.13733.5
984	-0.166197351137277	0.0872805715594602	-0.0613573630791554	-0.0438646776267979	0.524350284128313	0.755509307940031	0.727928763817196	0.803947570640728	0.942288351730655	0.999813716430641	0.960812031751632	0.977672185701889	no	no	no	no	no	no	no	no	IFN-lambda 1	Interferon lambda-1	282618	IFNL1	seq.13734.22
985	-0.0823767942885917	0.010058080638989	-0.0249287687603296	-0.0231181647239622	0.759602148754016	0.972796172631368	0.892011037771526	0.900173360549396	0.969052447673137	0.999813716430641	0.98549927052666	0.994759645220799	no	no	no	no	no	no	no	no	RPGP1	Rap1 GTPase-activating protein 1	5909	RAP1GAP	seq.13735.1
986	0.169390752577572	0.580822727324453	0.352236067551308	0.363586734160388	0.564656213543136	0.0325030684704182	0.0673180718692243	0.0612931398224514	0.942584546680464	0.628354373150734	0.525992840308681	0.504037859918263	no	yes	no	no	no	no	no	no	Inhibin bA chain	Inhibin beta A chain	3624	INHBA	seq.13738.8
987	-0.0938186475966003	-0.0494769286795411	-0.0855930418324055	-0.0674325715106415	0.702117868164502	0.856976196968573	0.621377683260987	0.697362227635089	0.965013566876569	0.999813716430641	0.941643370828389	0.96342706960034	no	no	no	no	no	no	no	no	FLRT1	Leucine-rich repeat transmembrane protein FLRT1	23769	FLRT1	seq.13739.3
988	0.702996407994301	-0.124241787699467	0.174762678393384	0.236763085275681	0.0399804914864106	0.640779367485815	0.331430362311881	0.194795884629519	0.51105903953774	0.999813716430641	0.863929163859887	0.796716084942517	yes	no	no	no	no	no	no	no	sFRP-3	Secreted frizzled-related protein 3	2487	FRZB	seq.13740.51
989	-1.62688117850236	-1.47633482309364	-1.55010404513558	-1.55989221987653	1.72688474663287e-12	5.6962427227832e-09	7.13335387913466e-20	5.66967904426739e-20	1.34968377840406e-09	2.59701199469557e-06	4.87832238409322e-17	3.87735175639836e-17	yes	yes	yes	yes	yes	yes	yes	yes	IGFBP-1	Insulin-like growth factor-binding protein 1	3484	IGFBP1	seq.13741.36
990	-0.138276125955975	-0.109516349880227	-0.103178242863497	-0.125044304338366	0.591374724356866	0.700827597949971	0.568334474648517	0.492324240190233	0.942584546680464	0.999813716430641	0.92877614091873	0.93487979708451	no	no	no	no	no	no	no	no	CUL4B	Cullin-4B	8450	CUL4B	seq.13743.56
991	-0.163925612354254	0.479319152474984	0.070960229000166	0.0875448880381184	0.465377230954281	0.0725193542358006	0.681491006136404	0.612848628885579	0.940955205192032	0.96741346646786	0.952616309269389	0.950239005375087	no	no	no	no	no	no	no	no	IL-3 Ra	Interleukin-3 receptor subunit alpha	3563	IL3RA	seq.13744.37
992	-0.325848079919652	0.0676443845326351	-0.183185208018776	-0.169167219247052	0.183921147882968	0.812651494522428	0.296577650615113	0.335108276279944	0.886569193477136	0.999813716430641	0.845973058662816	0.896609363459545	no	no	no	no	no	no	no	no	PKD2:CD 4	Polycystin-2:Cytoplasmic domain 4	5311	PKD2	seq.13745.10
993	-0.859395471586443	-0.713542315089949	-0.708982872017747	-0.701638935771572	0.00309181657739356	0.0110329921761059	7.57924210145589e-05	8.91988099455922e-05	0.0961098209938647	0.313571191201106	0.00300183505975939	0.00331977339600228	yes	yes	yes	yes	no	no	yes	yes	Carbonic anhydrase 6	Carbonic anhydrase 6	765	CA6	seq.13747.9
994	0.161810626603543	0.0823877512659145	0.118662620034661	0.125366243831157	0.54912425559659	0.769225533739172	0.501556041633368	0.477747816385048	0.942584546680464	0.999813716430641	0.917326366479226	0.929684353096858	no	no	no	no	no	no	no	no	MCP-2	C-C motif chemokine 8	6355	CCL8	seq.13748.4
995	-0.358282604965896	-0.086807335455447	-0.186435419653182	-0.176926053675292	0.144250792040441	0.71693769055865	0.256129206397227	0.285002813708595	0.844291937522092	0.999813716430641	0.822267195405367	0.861713185383571	no	no	no	no	no	no	no	no	MYZAP	Myocardial zonula adherens protein	100820829	MYZAP	seq.13924.13
996	-0.191489440298518	-0.0544820408481169	-0.143616269806381	-0.12998585603635	0.441674293182114	0.848020364061794	0.416422231648282	0.462205971445183	0.937832258209786	0.999813716430641	0.890287623817019	0.929679731535514	no	no	no	no	no	no	no	no	RMI1	RecQ-mediated genome instability protein 1	80010	RMI1	seq.13926.1
997	-0.0447498003243308	-0.0662687731032196	-0.0810685486572722	-0.0805260784966411	0.850589770888455	0.817575997491551	0.651301020734241	0.655096697794307	0.978359538162211	0.999813716430641	0.945095526428164	0.953906974361851	no	no	no	no	no	no	no	no	OCTC	Peroxisomal carnitine O-octanoyltransferase	54677	CROT	seq.13929.27
998	-0.222044148044959	0.089712939420974	-0.137482314449001	-0.0934317995566109	0.352666598854101	0.746859287943681	0.442870297647256	0.609891261032765	0.920360746334222	0.999813716430641	0.899979816858762	0.950239005375087	no	no	no	no	no	no	no	no	ABC3G	DNA dC->dU-editing enzyme APOBEC-3G	60489	APOBEC3G	seq.13930.3
999	0.180108828047571	0.0709230193866088	0.109944584144904	0.123891261649252	0.461004230946101	0.795648466782917	0.532053110442314	0.481511837658432	0.940955205192032	0.999813716430641	0.918282113261522	0.929684353096858	no	no	no	no	no	no	no	no	PSMD9	26S proteasome non-ATPase regulatory subunit 9	5715	PSMD9	seq.13931.22
1000	-0.0509439634428777	0.0839218083365223	-0.0202827009310283	0.00364933513145947	0.835626262281771	0.763521978730409	0.910122836445193	0.983843757305521	0.97676067177858	0.999813716430641	0.986377118238742	0.996317982399163	no	no	no	no	no	no	no	no	NAB1	NGFI-A-binding protein 1	4664	NAB1	seq.13933.276
1001	-0.359055317634138	-0.139768737706446	-0.252552463380173	-0.243621592828922	0.174715903490284	0.600342708978468	0.144098216701953	0.158461254736066	0.877308998820499	0.999813716430641	0.718652090771543	0.756313267117687	no	no	no	no	no	no	no	no	MCF2L	Guanine nucleotide exchange factor DBS	23263	MCF2L	seq.13934.3
1002	-0.193266856513903	-0.0599308173976631	-0.141659091393702	-0.126229510008151	0.429676074352216	0.828642867791275	0.415817532678614	0.469396092477475	0.934741705661041	0.999813716430641	0.889342346084714	0.929684353096858	no	no	no	no	no	no	no	no	PGK2	Phosphoglycerate kinase 2	5232	PGK2	seq.13936.24
1003	0.145175483782294	0.218826735829967	0.158319621259839	0.186250376054369	0.560317926009854	0.452210237159115	0.390770973032692	0.31470020579491	0.942584546680464	0.999813716430641	0.879435620510842	0.88943014039106	no	no	no	no	no	no	no	no	CAND1	Cullin-associated NEDD8-dissociated protein 1	55832	CAND1	seq.13937.75
1004	0.200118267155017	0.0505120704125768	0.108139144383099	0.132275104836691	0.395379466707159	0.855354425644258	0.535430620765135	0.450766457780735	0.930594328710487	0.999813716430641	0.919116966058751	0.920202720342686	no	no	no	no	no	no	no	no	IP16:HIN 1	Gamma-interferon-inducible protein 16:Isoform 2, Hematopoietic expression, interferon-inducible nature, and nuclear localization 1	3428	IFI16	seq.13940.19
1005	-0.0231990262227532	-0.00825897548990949	-0.0353908889258076	-0.0158601260515552	0.928803129891383	0.976504088870026	0.843340982817077	0.929437447326119	0.989770534405094	0.999813716430641	0.980945302187984	0.99539728451709	no	no	no	no	no	no	no	no	SPSB1	SPRY domain-containing SOCS box protein 1	80176	SPSB1	seq.13942.140
1006	-0.13265424380966	-0.0269859614933975	-0.0857105545728436	-0.0804419827773833	0.586717002888002	0.920114088427972	0.621427292002158	0.642922752874636	0.942584546680464	0.999813716430641	0.941643370828389	0.953906974361851	no	no	no	no	no	no	no	no	DDX23	Probable ATP-dependent RNA helicase DDX23	9416	DDX23	seq.13946.8
1007	-0.40859128330674	0.194880960279267	-0.125103099727817	-0.157513060320891	0.0914349479204962	0.503633594713961	0.491175624641579	0.392170820442216	0.735690118402705	0.999813716430641	0.914724828202189	0.907223633072223	no	no	no	no	no	no	no	no	GABR2:ECD	Gamma-aminobutyric acid type B receptor subunit 2:Extracellular domain	9568	GABBR2	seq.13948.50
1008	-0.24160153527999	0.0367608824948249	-0.121183486476194	-0.125421022665103	0.337872177807118	0.89694014977547	0.507806313340645	0.495558667924266	0.920208577243196	0.999813716430641	0.917377981004394	0.93487979708451	no	no	no	no	no	no	no	no	C43BP:START domain	Collagen type IV alpha-3-binding protein:StAR-related lipid-transfer domain, isoform 2	10087	CERT1	seq.13950.9
1009	-0.19156457737287	-0.00578379065208773	-0.143678858054518	-0.1271905357995	0.401673910508376	0.983806708468239	0.415789719080756	0.474852823648229	0.930594328710487	0.999813716430641	0.889342346084714	0.929684353096858	no	no	no	no	no	no	no	no	DAPK1	Death-associated protein kinase 1	1612	DAPK1	seq.13955.33
1010	-0.150137443847053	-0.0746387365847766	-0.128376703560314	-0.145492234441729	0.527123445963151	0.792375088365507	0.476493537359802	0.424854020126306	0.942584546680464	0.999813716430641	0.910123605574628	0.916561815141546	no	no	no	no	no	no	no	no	LAP	Cytosol aminopeptidase	51056	LAP3	seq.13959.7
1011	0.0617147125834703	0.0758747578652007	0.0899400441330489	0.0820835524461518	0.793689198930757	0.768491368265462	0.59609390478538	0.631472762606085	0.972920847113835	0.999813716430641	0.934449785983041	0.952701950596364	no	no	no	no	no	no	no	no	AGAP3	Arf-GAP with GTPase, ANK repeat and PH domain-containing protein 3	116988	AGAP3	seq.13960.15
1012	-0.285244313496152	-0.161552302864717	-0.217943179229385	-0.211253883621463	0.253507153489015	0.559464753044704	0.213208645001135	0.227406746470798	0.907523396692658	0.999813716430641	0.790287599458814	0.823858603360072	no	no	no	no	no	no	no	no	MYOM3	Myomesin-3	127294	MYOM3	seq.13966.30
1013	-0.175653378930044	0.119013071612528	-0.0739226933485975	-0.0488565803604724	0.492471756717619	0.677364696444609	0.683073713502981	0.788577722071137	0.940955205192032	0.999813716430641	0.952616309269389	0.975504237937843	no	no	no	no	no	no	no	no	IMA7	Importin subunit alpha-7	23633	KPNA6	seq.13969.24
1014	-0.122507171917788	0.0358107799463837	-0.06429198550476	-0.0679402799206716	0.592479940497694	0.890488286983366	0.708312594140679	0.692425153863459	0.942584546680464	0.999813716430641	0.955754402153741	0.96342706960034	no	no	no	no	no	no	no	no	DHB14	17-beta-hydroxysteroid dehydrogenase 14	51171	HSD17B14	seq.13972.4
1015	-0.0856008168752764	-0.311277517395164	-0.204345991421507	-0.185226837328521	0.705445595022258	0.225248718212408	0.234974840305343	0.328116773278077	0.965548459181923	0.999813716430641	0.807753578880817	0.894878796911444	no	no	no	no	no	no	no	no	TTL	Tubulin--tyrosine ligase	150465	TTL	seq.13973.62
1016	-0.47979727784135	0.176190266618976	-0.272306521480098	-0.257829446565767	0.044379455104759	0.568669169747054	0.148884495023718	0.18201766662126	0.53245613789065	0.999813716430641	0.724434409900339	0.791966644068649	yes	no	no	no	no	no	no	no	LIPA1	Liprin-alpha-1	8500	PPFIA1	seq.13975.56
1017	-0.198584868833915	0.0677440137417851	-0.1073786281474	-0.0792244703378085	0.416038827030015	0.811240237431883	0.543365156191418	0.655485591224553	0.933598841074912	0.999813716430641	0.922355187565389	0.953906974361851	no	no	no	no	no	no	no	no	ARHG1	Rho guanine nucleotide exchange factor 1	9138	ARHGEF1	seq.13976.9
1018	-0.0245868405201922	0.0927724227645303	0.00781501221451556	0.0293642016975326	0.919807838512154	0.747379624047334	0.964592484597499	0.867799431148528	0.988284213025395	0.999813716430641	0.99644273420016	0.989935506216346	no	no	no	no	no	no	no	no	BARD1	BRCA1-associated RING domain protein 1	580	BARD1	seq.13977.28
1019	-0.342372542096729	-0.056378206740792	-0.21241176290076	-0.204565071071862	0.180147729823466	0.840297518359332	0.226511373445176	0.245416346094498	0.883910620693706	0.999813716430641	0.803660002670921	0.835324504939565	no	no	no	no	no	no	no	no	S26A7	Anion exchange transporter	115111	SLC26A7	seq.13979.3
1020	-0.00094698589520997	0.156821523109704	0.0828548837878058	0.0752974417805047	0.996889863876481	0.556270950764536	0.628859592692387	0.663013981384633	0.999412461711813	0.999813716430641	0.943472960551553	0.954737194561851	no	no	no	no	no	no	no	no	RGS18	Regulator of G-protein signaling 18	64407	RGS18	seq.13982.33
1021	0.330194229102447	-0.35546276528286	0.0246125160906821	0.0750797507336621	0.162312535241338	0.202354072985279	0.891043388530471	0.687416656843652	0.86743622618841	0.999813716430641	0.98549927052666	0.962012830589855	no	no	no	no	no	no	no	no	QOR	Quinone oxidoreductase	1429	CRYZ	seq.13983.27
1022	-0.138735106221498	0.0772329124608415	-0.05958913852382	-0.043311709309009	0.574176381338531	0.781362037814825	0.733611267170469	0.804747232391016	0.942584546680464	0.999813716430641	0.961568577549026	0.977672185701889	no	no	no	no	no	no	no	no	DDX25	ATP-dependent RNA helicase DDX25	29118	DDX25	seq.13984.23
1023	-0.196419828754696	-0.246424858369906	-0.215090248147917	-0.207514697188404	0.425532707584819	0.382686466069891	0.220565835443015	0.237023089041598	0.933598841074912	0.999813716430641	0.794468870049313	0.825022863833033	no	no	no	no	no	no	no	no	SMUF2	E3 ubiquitin-protein ligase SMURF2	64750	SMURF2	seq.13985.12
1024	0.325667515690389	0.14108517535342	0.204447834850103	0.240257444325229	0.175825141325703	0.627876690864183	0.26798536384544	0.196807530834089	0.879286424307972	0.999813716430641	0.826568123745879	0.796716084942517	no	no	no	no	no	no	no	no	LANC1	LanC-like protein 1	10314	LANCL1	seq.13986.6
1025	-0.296663603293192	-0.00457960557401462	-0.199646171189929	-0.188248259836037	0.190799849151519	0.986473595149758	0.252453875738332	0.281772569859204	0.89042849342881	0.999813716430641	0.82155380572609	0.860607268768273	no	no	no	no	no	no	no	no	NMRL1	NmrA-like family domain-containing protein 1	57407	NMRAL1	seq.13988.67
1026	-0.30956711332218	-0.438438564582743	-0.384115039246905	-0.364279444292995	0.166138155321376	0.106225470160242	0.0254187161655896	0.0379216157498284	0.86743622618841	0.999813716430641	0.294008025670065	0.374493068172042	no	no	yes	yes	no	no	no	no	pyruvate carboxylase	Pyruvate carboxylase, mitochondrial	5091	PC	seq.13990.1
1027	-0.0511838645568531	0.10283396022289	-0.0281665563391818	0.00308455675923547	0.841584103449727	0.721563155381526	0.876907079313806	0.986573809322457	0.977000822546864	0.999813716430641	0.983447932188638	0.996529194214364	no	no	no	no	no	no	no	no	E41L1	Band 4.1-like protein 1	2036	EPB41L1	seq.13993.20
1028	-0.19119385553705	0.141951926244499	-0.0638182240118134	-0.0448397327108483	0.443985565717495	0.604001171425103	0.71362613981638	0.796810438607522	0.937832258209786	0.999813716430641	0.956136695607806	0.976476747457642	no	no	no	no	no	no	no	no	FBRL	rRNA 2'-O-methyltransferase fibrillarin	2091	FBL	seq.13994.1
1029	-0.239526148507248	-0.0180106236832585	-0.146385826811856	-0.129830717555739	0.328186328794774	0.948233492426547	0.399764420108994	0.455927988740523	0.915271080252867	0.999813716430641	0.884108483382592	0.9248493050022	no	no	no	no	no	no	no	no	COAC	Phosphopantothenoylcysteine decarboxylase	60490	PPCDC	seq.13996.16
1030	0.338215673635393	0.172178556015316	0.215555448498721	0.243292036687606	0.166110931249155	0.519488205378903	0.225507881865718	0.17701066070715	0.86743622618841	0.999813716430641	0.802180508249247	0.784140322818894	no	no	no	no	no	no	no	no	PURA1	Adenylosuccinate synthetase isozyme 1	122622	ADSS1	seq.13998.26
1031	-0.369342675404326	0.0654262843993639	-0.204377473916255	-0.189781049366022	0.136857562540112	0.825337315213523	0.253079507129651	0.289559216366628	0.835085204165308	0.999813716430641	0.82155380572609	0.866936074035243	no	no	no	no	no	no	no	no	CHD7	Chromodomain-helicase-DNA-binding protein 7	55636	CHD7	seq.14005.2
1032	-0.172920873199026	-0.413501975667443	-0.284639408101604	-0.247983878116539	0.473227531363734	0.131416520532727	0.0993887952887397	0.155744958782832	0.940955205192032	0.999813716430641	0.625007010373212	0.754631945556355	no	no	no	no	no	no	no	no	GNMT	Glycine N-methyltransferase	27232	GNMT	seq.14006.36
1033	-0.269440888356833	-0.113275003812634	-0.234989348523541	-0.211781784399248	0.232368271024939	0.672204346651546	0.17239260477504	0.232907457699177	0.90047097790832	0.999813716430641	0.754399722611333	0.825022863833033	no	no	no	no	no	no	no	no	PAPS1	Bifunctional 3'-phosphoadenosine 5'-phosphosulfate synthase 1	9061	PAPSS1	seq.14007.22
1034	0.060995535513204	0.157373283960771	0.0985641789398953	0.0977463791725358	0.810280880488189	0.579213506258406	0.582689995106804	0.585670867627591	0.973388819932638	0.999813716430641	0.932489418349801	0.949511983821631	no	no	no	no	no	no	no	no	TNFAIP3	Tumor necrosis factor alpha-induced protein 3	7128	TNFAIP3	seq.14009.65
1035	-0.150765198029182	-0.152095689344978	-0.150822137849578	-0.144567755351096	0.512179889183854	0.592483235192577	0.38764871452911	0.41423732437878	0.941885620421614	0.999813716430641	0.877489294791236	0.912723480336813	no	no	no	no	no	no	no	no	S100A11	Protein S100-A11	6282	S100A11	seq.14011.17
1036	-0.101687864919553	-0.0351897976602154	-0.0806729111235497	-0.0776829500831819	0.664396099065326	0.899444239939227	0.643235551391755	0.655552676662126	0.955761929982196	0.999813716430641	0.944714904045061	0.953906974361851	no	no	no	no	no	no	no	no	LGP2	Probable ATP-dependent RNA helicase DHX58	79132	DHX58	seq.14012.17
1037	-0.432335876897377	0.282435809194277	-0.0602009070066966	-0.0902824280665008	0.0764950394269996	0.268636718023439	0.72219310919385	0.597101190471365	0.686072722467402	0.999813716430641	0.957880406841664	0.950239005375087	no	no	no	no	no	no	no	no	TANK	TRAF family member-associated NF-kappa-B activator	10010	TANK	seq.14013.11
1038	-0.0313691043176597	-0.158833343408867	-0.0885932644004942	-0.073972071976361	0.89835297382438	0.552482641168927	0.608739330554326	0.669747205691373	0.984813082930184	0.999813716430641	0.937073887231691	0.957975826371549	no	no	no	no	no	no	no	no	EVPL	Envoplakin	2125	EVPL	seq.14019.73
1039	0.0428211308549518	-0.0929555459602889	-0.0114488648030444	-0.0131983266102462	0.860153962125271	0.72412566956134	0.946065067728842	0.938101631245402	0.978359538162211	0.999813716430641	0.99481043150842	0.99539728451709	no	no	no	no	no	no	no	no	IL-17B	Interleukin-17B	27190	IL17B	seq.14022.17
1040	0.894111370941392	0.676931848514193	0.735612220513318	0.756017237611655	0.00106290535608023	0.0110113543526102	4.33672334906418e-05	2.71840945051812e-05	0.0454309000243353	0.313571191201106	0.00179744041232804	0.00118035064315751	yes	yes	yes	yes	yes	no	yes	yes	BSP	Bone sialoprotein 2	3381	IBSP	seq.14023.84
1041	-0.210319497785787	0.0869283912856665	-0.0836289168725484	-0.0783682777498803	0.394057477298949	0.745460665799942	0.627811209106144	0.649323729842799	0.930594328710487	0.999813716430641	0.943472960551553	0.953906974361851	no	no	no	no	no	no	no	no	EDA	Ectodysplasin-A, secreted form	1896	EDA	seq.14024.196
1042	-0.421453210864824	0.0434832557371828	-0.199260652590938	-0.193270320985289	0.106891526268266	0.876558419906418	0.260961313136786	0.27609849441729	0.781822914724178	0.999813716430641	0.825758969684795	0.858127799359124	no	no	no	no	no	no	no	no	4-1BB	Tumor necrosis factor receptor superfamily member 9	3604	TNFRSF9	seq.14025.18
1043	-0.185799813331316	-0.0992684483682915	-0.153632422131404	-0.133448087703479	0.446403006449784	0.709111129150464	0.371825878957496	0.43876733942577	0.937832258209786	0.999813716430641	0.874322715984059	0.918193005525148	no	no	no	no	no	no	no	no	IL-17F	Interleukin-17F	112744	IL17F	seq.14026.24
1044	0.0357273230144236	0.070865354042605	0.0623335925376688	0.0620660361961297	0.88338348345209	0.796545901839454	0.72373824108738	0.725355130476856	0.981140427379833	0.999813716430641	0.957880406841664	0.963917199487387	no	no	no	no	no	no	no	no	P3C2A	Phosphatidylinositol 4-phosphate 3-kinase C2 domain-containing subunit alpha	5286	PIK3C2A	seq.14028.22
1045	0.268437031910775	0.0108923580420992	0.187386531816354	0.176661832025804	0.306674367793873	0.969072854008464	0.301193898571946	0.334015848811736	0.912601256795664	0.999813716430641	0.849169198058526	0.896537739487088	no	no	no	no	no	no	no	no	CSN2	COP9 signalosome complex subunit 2	9318	COPS2	seq.14029.42
1046	-0.18425494076731	-0.273333598020239	-0.213717957444382	-0.19962799517544	0.467815724755724	0.324259388005454	0.220393862561695	0.25214212627018	0.940955205192032	0.999813716430641	0.794468870049313	0.843397285959474	no	no	no	no	no	no	no	no	OX40 Ligand	Tumor necrosis factor ligand superfamily member 4	7292	TNFSF4	seq.14030.21
1047	0.0285799428366552	0.191119091826071	0.0886427884689681	0.127903420237796	0.939552219475916	0.491723465735397	0.643259802550691	0.506821276206396	0.990004240626982	0.999813716430641	0.944714904045061	0.936215876656353	no	no	no	no	no	no	no	no	FGF7	Fibroblast growth factor 7	2252	FGF7	seq.14031.18
1048	0.242151286327129	0.565813101952026	0.374597809825403	0.379154750275252	0.306601348771211	0.0315265431230515	0.0313849316965556	0.0297466270209909	0.912601256795664	0.626695363935485	0.332765428898945	0.322264943429388	no	yes	yes	yes	no	no	no	no	VEGF121	Vascular endothelial growth factor A, isoform 121	7422	VEGFA	seq.14032.2
1049	-0.199238471860475	0.101014641030753	-0.0782068980184867	-0.069836487916008	0.413516480508876	0.716120687138023	0.652919251782602	0.689629612829823	0.933598841074912	0.999813716430641	0.945095526428164	0.96342706960034	no	no	no	no	no	no	no	no	GA733-1 protein	Tumor-associated calcium signal transducer 2	4070	TACSTD2	seq.14034.22
1050	-0.160003197456236	-0.0167426734265251	-0.0956003487959253	-0.0938238458839377	0.515782949011015	0.9524262345036	0.589576633902842	0.596913689491069	0.941885620421614	0.999813716430641	0.932657226832043	0.950239005375087	no	no	no	no	no	no	no	no	TIAM1	T-lymphoma invasion and metastasis-inducing protein 1	7074	TIAM1	seq.14035.13
1051	0.275918558417786	0.44420437126445	0.29745233058894	0.320409404401954	0.299184459486675	0.120526003895287	0.0963934784492736	0.0737049342978758	0.912601256795664	0.999813716430641	0.621492796973298	0.55696090544707	no	no	no	no	no	no	no	no	CYTF	Cystatin-F	8530	CST7	seq.14038.130
1052	-0.180946000291025	0.171352501736466	-0.0427742340182397	-0.0344864407890359	0.467940230092759	0.546567378868054	0.813014731390485	0.849781364442337	0.940955205192032	0.999813716430641	0.972241223046414	0.989381262278343	no	no	no	no	no	no	no	no	kallikrein 5	Kallikrein-5	25818	KLK5	seq.14039.33
1053	-0.302310921839531	-0.0535985304579731	-0.206999285382939	-0.196509388686395	0.197930077875511	0.832561004821586	0.211691571479558	0.235837950254181	0.893283258798945	0.999813716430641	0.789991887971152	0.825022863833033	no	no	no	no	no	no	no	no	Granzyme B	Granzyme B	3002	GZMB	seq.14041.13
1054	0.102815593259257	0.284337663869051	0.171420634677856	0.201631786703551	0.671108196109322	0.318002987042008	0.35704284876182	0.282869689728809	0.956967842261063	0.999813716430641	0.872782667165101	0.860607268768273	no	no	no	no	no	no	no	no	SARP-2	Secreted frizzled-related protein 1	6422	SFRP1	seq.14042.11
1055	0.00154712854148325	0.0100325190928049	-0.0199768501055958	-0.00421500886670904	0.995003475035106	0.972259402501293	0.911742733328145	0.981358509457017	0.999317083114069	0.999813716430641	0.986377118238742	0.995916315595502	no	no	no	no	no	no	no	no	EEA1	Early endosome antigen 1	8411	EEA1	seq.14043.12
1056	-0.0723719876036031	-0.345912408455525	-0.180345726253674	-0.17495421793324	0.773932581886073	0.178264590787072	0.290061197278907	0.304581680725594	0.971401339412402	0.999813716430641	0.843566625182998	0.877496774749723	no	no	no	no	no	no	no	no	NCOA2	Nuclear receptor coactivator 2	10499	NCOA2	seq.14045.12
1057	-0.00501670221340823	0.274191654056509	0.0987252388664439	0.118296045708571	0.984848749012792	0.337120979800726	0.604095262717521	0.537003282847033	0.99743240061312	0.999813716430641	0.936060351421147	0.940181102383026	no	no	no	no	no	no	no	no	BDNF	Brain-derived neurotrophic factor	627	BDNF	seq.14047.78
1058	-0.792915449000394	-0.884694360190891	-0.805214142987133	-0.803838692110754	0.000703653551527603	0.000515721862327134	1.50539312734679e-06	1.55539620481914e-06	0.0342557297414472	0.0348335099850834	0.000115629428500866	0.000114994224818453	yes	yes	yes	yes	yes	yes	yes	yes	IL-1 R AcP	Interleukin-1 Receptor accessory protein	3556	IL1RAP	seq.14048.7
1059	-0.273390008921134	-0.0763437053086642	-0.186367242953263	-0.187879557499774	0.258625250938942	0.777256380235797	0.278977399688008	0.279263770920534	0.910102491939398	0.999813716430641	0.839761460245117	0.858462183479074	no	no	no	no	no	no	no	no	IL-7	Interleukin-7	3574	IL7	seq.14049.17
1060	-0.0660668337301536	0.26215636860902	0.0631631166225178	0.0797693525367619	0.796915003475996	0.344655368074365	0.72492056146937	0.656662387542504	0.972920847113835	0.999813716430641	0.958675463330656	0.953906974361851	no	no	no	no	no	no	no	no	Ephrin-A4	Ephrin-A4	1945	EFNA4	seq.14050.61
1061	-0.242294984484913	0.0413525610165764	-0.121896113137178	-0.103979408623783	0.342912719613256	0.87947236242486	0.483142315684674	0.551338860226788	0.920208577243196	0.999813716430641	0.911336933715259	0.943287900858671	no	no	no	no	no	no	no	no	FOXC2	Forkhead box protein C2	2303	FOXC2	seq.14051.54
1062	-0.402236298754886	-0.0637135100511462	-0.252211947766042	-0.241888766747652	0.110473516685366	0.818719443691894	0.149243624930316	0.167494191130525	0.792137103257715	0.999813716430641	0.724434409900339	0.770051024937059	no	no	no	no	no	no	no	no	UN13A	Protein unc-13 homolog A	23025	UNC13A	seq.14052.26
1063	-0.0535185975608421	0.494355283913071	0.164531573862112	0.176339397361176	0.821689232525621	0.0551414811393682	0.330517587494587	0.297173632905129	0.974309014119564	0.861940123752809	0.863929163859887	0.871505002545956	no	no	no	no	no	no	no	no	IL-15 Ra	Interleukin-15 receptor subunit alpha	3601	IL15RA	seq.14054.17
1064	-0.283156911854706	-0.261737063717481	-0.262829775162635	-0.253843319737351	0.260635259334674	0.324225010940904	0.127297174223728	0.141736991345688	0.910102491939398	0.999813716430641	0.686531190567474	0.742013403549197	no	no	no	no	no	no	no	no	Glycoprotein hormones a-chain	Glycoprotein hormones alpha chain	1081	CGA	seq.14056.4
1065	0.248043024112248	0.0803711842965096	0.179783658143752	0.181802814608475	0.303123484080429	0.76197655636233	0.296987414931194	0.291748470204391	0.912601256795664	0.999813716430641	0.846259451608628	0.869718890392282	no	no	no	no	no	no	no	no	TNFSF15	Tumor necrosis factor ligand superfamily member 15	9966	TNFSF15	seq.14057.68
1066	-0.160762112644998	-0.0209475555575477	-0.0960618595927247	-0.0938588747664676	0.520906654621758	0.941701915951927	0.587977778725399	0.596605020713322	0.941885620421614	0.999813716430641	0.932657226832043	0.950239005375087	no	no	no	no	no	no	no	no	sRANKL	Tumor necrosis factor ligand superfamily member 11	8600	TNFSF11	seq.14061.48
1067	-0.274955675604961	-0.160656945504499	-0.228786559060859	-0.212690209885556	0.258045263923924	0.568669998468688	0.188095528701496	0.22147726638194	0.909642808587492	0.999813716430641	0.768186728366734	0.819402813141891	no	no	no	no	no	no	no	no	OSM	Oncostatin-M	5008	OSM	seq.14063.17
1068	-0.131817443890142	0.109117835317048	-0.0374750540284671	-0.0226991191817865	0.591148224425918	0.686131064574209	0.829269042559823	0.896344094444617	0.942584546680464	0.999813716430641	0.978876690429138	0.99386971608122	no	no	no	no	no	no	no	no	CD5:CD	T-cell surface glycoprotein CD5:Cytoplasmic domain	921	CD5	seq.14065.11
1069	-0.00446494931714278	0.345831996647862	0.113450046195525	0.125631884586731	0.985943728308759	0.221287756959125	0.517979184695866	0.475654048366367	0.99743240061312	0.999813716430641	0.917377981004394	0.929684353096858	no	no	no	no	no	no	no	no	MAGI2	Membrane-associated guanylate kinase, WW and PDZ domain-containing protein 2	9863	MAGI2	seq.14066.49
1070	-0.0280274517395846	-0.19374356075207	-0.0997781060482727	-0.0866201977386965	0.906172142914198	0.465309242534926	0.55943984650935	0.612662585251162	0.986772024992818	0.999813716430641	0.92877614091873	0.950239005375087	no	no	no	no	no	no	no	no	PKP2	Plakophilin-2	5318	PKP2	seq.14067.6
1071	0.164118294367912	-0.135086288894797	0.0344768360338161	0.0391248279387567	0.517516477277142	0.609520746800159	0.842881882843602	0.822069025262042	0.941885620421614	0.999813716430641	0.980945302187984	0.985313264991698	no	no	no	no	no	no	no	no	TECK	C-C motif chemokine 25	6370	CCL25	seq.14068.29
1072	-0.36315886605069	-0.120676287709378	-0.273794828234143	-0.256552916922285	0.126892476938954	0.676623473634146	0.117508677067694	0.143024241308952	0.827665994644145	0.999813716430641	0.66252946240101	0.742665350635688	no	no	no	no	no	no	no	no	Carbonic Anhydrase IV	Carbonic anhydrase 4	762	CA4	seq.14069.61
1073	0.0629123742680905	-0.252637304023224	-0.0512199009953996	-0.0659054727136863	0.807115824750112	0.377740521448677	0.78186599113684	0.72293759153294	0.972920847113835	0.999813716430641	0.97129759325225	0.963917199487387	no	no	no	no	no	no	no	no	TCTP	Translationally-controlled tumor protein	7178	TPT1	seq.14072.9
1074	-0.436664940656456	0.0460617318674738	-0.243755548316055	-0.230359701240415	0.0704968084917605	0.866676016125207	0.158828081365861	0.183699961153832	0.660424724757572	0.999813716430641	0.747218304500309	0.793567866636938	no	no	no	no	no	no	no	no	SHC2	SHC-transforming protein 2	25759	SHC2	seq.14074.2
1075	-0.771918312110933	-0.456360480038266	-0.641206361605082	-0.660054663890478	0.000477026002963588	0.100752072157703	0.0002251756906746	0.000156417534644072	0.0263617097193312	0.999813716430641	0.00728956333538897	0.00521805080510802	yes	no	yes	yes	yes	no	yes	yes	Cystatin-S	Cystatin-S	1472	CST4	seq.14076.74
1076	0.375563223911069	-0.0697932312824446	0.156706951023086	0.162052247707424	0.197315018861921	0.809691734132368	0.391810258155982	0.375378367555471	0.893283258798945	0.999813716430641	0.880326046148409	0.904476712203365	no	no	no	no	no	no	no	no	Ficolin-3	Ficolin-3	8547	FCN3	seq.14077.6
1077	0.0635637547997559	-0.0133424506435236	0.0272149144129568	0.0383624017425316	0.783526877587623	0.95896806735023	0.870605286549707	0.818350231032496	0.972920847113835	0.999813716430641	0.982942592000186	0.982918576065595	no	no	no	no	no	no	no	no	Lymphotactin	Lymphotactin	6375	XCL1	seq.14078.69
1078	0.590885817580207	0.448261577391728	0.472535934057305	0.494128533406236	0.0350642535088522	0.109562987475794	0.00930558305550099	0.0065549133780759	0.467893977919342	0.999813716430641	0.155215990538555	0.114209971628832	yes	no	yes	yes	no	no	no	no	IL-18 Ra	Interleukin-18 receptor 1	8809	IL18R1	seq.14079.14
1079	-0.131168439379294	-0.126314475464571	-0.125861451701477	-0.112499371388142	0.582027714165482	0.626357764779433	0.462671553968824	0.511916808629225	0.942584546680464	0.999813716430641	0.904996807924003	0.937628677606458	no	no	no	no	no	no	no	no	ULBP-1	NKG2D ligand 1	80329	ULBP1	seq.14081.5
1080	-0.0201211556031375	-0.0642946523148571	-0.047002453098807	-0.040096726843503	0.933840037327611	0.832769578055674	0.796500480665526	0.826121951002643	0.990004240626982	0.999813716430641	0.97129759325225	0.985931062984895	no	no	no	no	no	no	no	no	TLN2	Talin-2	83660	TLN2	seq.14082.56
1081	-0.25602086597059	0.431232577950439	0.0329961198125081	0.0451137552179407	0.300392687079863	0.177083425148715	0.867884376254638	0.821051122818056	0.912601256795664	0.999813716430641	0.982942592000186	0.98486531307555	no	no	no	no	no	no	no	no	SPS1	Selenide, water dikinase 1	22929	SEPHS1	seq.14083.25
1082	0.107337123029868	0.451331708903197	0.271275678529662	0.255273368519933	0.659001970969216	0.0689694115941523	0.101813262426799	0.125292031551758	0.955761929982196	0.949982351260199	0.630827133337507	0.704363530931941	no	no	no	no	no	no	no	no	IL-13	Interleukin-13	3596	IL13	seq.14085.28
1083	-0.827763521241267	-0.189267211931944	-0.54938590345536	-0.560554138492029	0.000202529902734887	0.447377157434804	0.000896161718725208	0.000697284008010191	0.0131909654507449	0.999813716430641	0.0226986146441927	0.0179100507409566	yes	no	yes	yes	yes	no	yes	yes	ASM3A	Acid sphingomyelinase-like phosphodiesterase 3a	10924	SMPDL3A	seq.14086.11
1084	-0.274297906337783	0.1144504582809	-0.128265488944489	-0.104900787240856	0.245445459955359	0.670687323691694	0.457629456938995	0.544930410465468	0.904392964045976	0.999813716430641	0.904471527588545	0.940181102383026	no	no	no	no	no	no	no	no	DEFI6	Differentially expressed in FDCP 6 homolog	50619	DEF6	seq.14090.23
1085	0.186314386040801	0.358500749685969	0.202942502317952	0.193501515419088	0.491272435993451	0.358908156687793	0.365788938427063	0.394903582943994	0.940955205192032	0.999813716430641	0.873968429433167	0.90870766486103	no	no	no	no	no	no	no	no	Carbonyl reductase 3	Carbonyl reductase [NADPH] 3	874	CBR3	seq.14091.42
1086	0.0597612582349059	0.268864925342985	0.148743773441029	0.142541526747141	0.807695606842057	0.325530253984688	0.386037519442086	0.407964730116476	0.972920847113835	0.999813716430641	0.876422862634887	0.908862611917554	no	no	no	no	no	no	no	no	Flt3 ligand	Fms-related tyrosine kinase 3 ligand	2323	FLT3LG	seq.14093.10
1087	0.716364434416536	0.461152034115887	0.516834663651763	0.54458481807998	0.0140493269968998	0.110561689324365	0.00593451696411692	0.00430833998096041	0.283630509225236	0.999813716430641	0.108753122005267	0.0827050106520505	yes	no	yes	yes	no	no	no	no	HB-EGF	Heparin-binding EGF-like growth factor	1839	HBEGF	seq.14094.29
1088	-0.120960309417194	-0.101721774245325	-0.117942508588423	-0.101360603664513	0.620671200748317	0.702267235794473	0.490911125111564	0.554454151086026	0.947723175912376	0.999813716430641	0.914724828202189	0.944794912881621	no	no	no	no	no	no	no	no	NKG2D	NKG2-D type II integral membrane protein	100528032	KLRK1	seq.14095.1
1089	0.44751800410134	0.140212990397339	0.270819768629784	0.294595129974729	0.0669330231023285	0.596187061012041	0.122068976907012	0.0937396490065271	0.643568663256308	0.999813716430641	0.67526731310239	0.626190011861673	no	no	no	no	no	no	no	no	SYCC	Cysteine--tRNA ligase, cytoplasmic	833	CARS1	seq.14098.28
1090	-0.723858101141616	0.0956814604293178	-0.383269004321788	-0.434080862522921	0.00400399271949946	0.754858794463936	0.0439991077064604	0.0233918615041203	0.117143551702575	0.999813716430641	0.415749772473308	0.277006221404853	yes	no	yes	yes	no	no	no	no	PSA4	Proteasome subunit alpha type-4	5685	PSMA4	seq.14099.20
1091	-0.080153932398456	-0.13444615924758	-0.0940871940147594	-0.0810145020535364	0.796758083925562	0.629195760537817	0.593624616016918	0.645980427519338	0.972920847113835	0.999813716430641	0.933252952364529	0.953906974361851	no	no	no	no	no	no	no	no	C1QC	Complement C1q subcomponent subunit C	714	C1QC	seq.14100.63
1092	-0.0184451337971823	-0.35205421149603	-0.161424588772482	-0.14146005734255	0.947172046413354	0.184343479982247	0.344904677727481	0.408360951963383	0.992145944079544	0.999813716430641	0.868139925432278	0.908862611917554	no	no	no	no	no	no	no	no	Granulysin	Granulysin	10578	GNLY	seq.14102.6
1093	-0.18288456341227	-0.197916068929023	-0.18425352705674	-0.17096244634833	0.485256854341618	0.466061454927236	0.292770778674261	0.330018031612912	0.940955205192032	0.999813716430641	0.843566625182998	0.895700158482367	no	no	no	no	no	no	no	no	TPSG1	Tryptase gamma	25823	TPSG1	seq.14103.12
1094	-0.206336441937296	-0.0353691488535758	-0.140202557742427	-0.123999755275827	0.426164419963186	0.90259352210528	0.432911198167484	0.488158660562463	0.933598841074912	0.999813716430641	0.898486254542278	0.933490399139194	no	no	no	no	no	no	no	no	TRIL:CD	TLR4 interactor with leucine rich repeats:Cytoplasmic domain	9865	TRIL	seq.14104.1
1095	-0.243787972389262	0.135377021505118	-0.106322918771086	-0.103010456489588	0.293240513215317	0.632458458596536	0.537791183053462	0.551549241898634	0.912601256795664	0.999813716430641	0.919349364317785	0.943287900858671	no	no	no	no	no	no	no	no	GDP/GTP exchange protein	Rap1 GTPase-GDP dissociation stimulator 1	5910	RAP1GDS1	seq.14106.46
1096	-0.180444352091397	-0.0586401234928564	-0.123843012968155	-0.139894349833357	0.441777786376852	0.831464303223657	0.482025956102204	0.429830589004024	0.937832258209786	0.999813716430641	0.911106316154109	0.918193005525148	no	no	no	no	no	no	no	no	MTHFS	5-formyltetrahydrofolate cyclo-ligase	10588	MTHFS	seq.14107.1
1097	-0.211983707187372	0.0853588672513083	-0.0794363408907808	-0.0877105818240671	0.351949818724567	0.740135061048472	0.639553936452788	0.606052047308532	0.920360746334222	0.999813716430641	0.944714904045061	0.950239005375087	no	no	no	no	no	no	no	no	MIP-5	C-C motif chemokine 15	6359	CCL15	seq.14109.15
1098	0.0487284143940449	0.267398332622071	0.14166416516775	0.134457732098735	0.8470607398213	0.314459564149598	0.413028360538332	0.437361577553268	0.978359538162211	0.999813716430641	0.889144081839499	0.918193005525148	no	no	no	no	no	no	no	no	ON	SPARC	6678	SPARC	seq.14110.200
1099	-0.157052146505816	0.0252038240518938	-0.0957904851152859	-0.0750607122614083	0.532564283877105	0.927952884774468	0.589630242747494	0.672626367667502	0.942584546680464	0.999813716430641	0.932657226832043	0.957975826371549	no	no	no	no	no	no	no	no	RELT	Tumor necrosis factor receptor superfamily member 19L	84957	RELT	seq.14112.40
1100	-1.34415710580226	-0.34295622795104	-0.9432594646112	-0.954036003731186	6.90451792628558e-09	0.247379623629706	2.740771674455e-07	2.26047398322957e-07	2.22203632792402e-06	0.999813716430641	2.41850997273279e-05	1.99468599391112e-05	yes	no	yes	yes	yes	no	yes	yes	PIANP	PILR alpha-associated neural protein	196500	PIANP	seq.14114.18
1101	0.268562016391085	0.0517385403293748	0.177808143472213	0.171314821920779	0.27762737220412	0.847914218670574	0.309052436095728	0.327437147615948	0.912601256795664	0.999813716430641	0.850516035150768	0.894362773143711	no	no	no	no	no	no	no	no	RNF43	E3 ubiquitin-protein ligase RNF43	54894	RNF43	seq.14120.2
1102	-0.549874779573965	0.108966596302192	-0.288642462787511	-0.281823723033805	0.0177657186966482	0.68060473295826	0.0902884231487669	0.0987463258696091	0.323617042678984	0.999813716430641	0.606840249443371	0.64027595618605	yes	no	no	no	no	no	no	no	TRAIL R4	Tumor necrosis factor receptor superfamily member 10D	8793	TNFRSF10D	seq.14121.24
1103	-0.0543560282668715	-0.101934728003903	-0.0708673003136652	-0.0686902365417011	0.829755205624019	0.707611731047836	0.685143972689479	0.694527245291932	0.975679415191577	0.999813716430641	0.952616309269389	0.96342706960034	no	no	no	no	no	no	no	no	ZNRF3	E3 ubiquitin-protein ligase ZNRF3	84133	ZNRF3	seq.14122.132
1104	-0.0402966755308452	0.351302933629118	0.0757465278330283	0.0939470560566677	0.86380273157697	0.200409191660048	0.662077721812616	0.589365680444756	0.978359538162211	0.999813716430641	0.94648510853822	0.950239005375087	no	no	no	no	no	no	no	no	GI24:ECD	V-type immunoglobulin domain-containing suppressor of T-cell activation:Extracellular domain	64115	VSIR	seq.14123.34
1105	0.086186751826189	0.365027835538297	0.193429285229053	0.201827805455788	0.724163638096081	0.174304357536982	0.26247114729449	0.242366608814499	0.965548459181923	0.999813716430641	0.825758969684795	0.833430368839802	no	no	no	no	no	no	no	no	IFN-b	Interferon beta	3456	IFNB1	seq.14127.240
1106	0.0878373120490215	-0.12138767287272	0.00609343365511181	0.00360418510746658	0.713547717694749	0.634946933904312	0.971360875633358	0.98304460895667	0.965548459181923	0.999813716430641	0.99644273420016	0.996141509384515	no	no	no	no	no	no	no	no	IFN10	Interferon alpha-10	3446	IFNA10	seq.14128.121
1107	-0.298215429564081	0.0109312545938985	-0.178881162766789	-0.164183302415675	0.218969796079562	0.969459822607146	0.304061381976076	0.34648958024697	0.897365718088799	0.999813716430641	0.849807122212526	0.901044532723503	no	no	no	no	no	no	no	no	IFNA7	Interferon alpha-7	3444	IFNA7	seq.14129.1
1108	0.050398511798928	0.548437266165933	0.233543185252057	0.227040433560849	0.834892382524478	0.0657024245318018	0.196902873312915	0.21021951352338	0.97676067177858	0.929385140951188	0.781292081076779	0.807848290013815	no	no	no	no	no	no	no	no	EFNB2:ECD	Ephrin-B2:Extracellular domain	1948	EFNB2	seq.14131.37
1109	0.205259593463549	-0.032758241513924	0.117139421904579	0.118046872785386	0.4235063258591	0.904872896538621	0.518090734120251	0.515721180791028	0.933598841074912	0.999813716430641	0.917377981004394	0.938016547886044	no	no	no	no	no	no	no	no	HHLA2	HERV-H LTR-associating protein 2	11148	HHLA2	seq.14132.21
1110	0.606864076157384	0.154856182549626	0.364726665776206	0.381807423717534	0.0139140800402833	0.555432176215561	0.0321916358975378	0.0250502340910287	0.281940488519962	0.999813716430641	0.340000849412026	0.289745942308706	yes	no	yes	yes	no	no	no	no	IL-1 sRII	Interleukin-1 receptor type 2	7850	IL1R2	seq.14133.93
1111	0.0746868410658698	0.0817292743058902	0.0559944629047198	0.0789044746653358	0.768982482859666	0.75950796611358	0.74905591655058	0.652917016531898	0.970745096611383	0.999813716430641	0.965872523467086	0.953906974361851	no	no	no	no	no	no	no	no	AMGO2	Amphoterin-induced protein 2	347902	AMIGO2	seq.14134.49
1112	-0.136872342676482	0.288396404147572	0.0278744030271757	0.0431833676766087	0.594013483921254	0.305066704504865	0.875496556531105	0.808320322590528	0.942584546680464	0.999813716430641	0.983447932188638	0.978207618785612	no	no	no	no	no	no	no	no	RXFP1	Relaxin receptor 1	59350	RXFP1	seq.14135.3
1113	0.493154317552893	0.15520959904842	0.295746718396564	0.302810876616222	0.0888461663529648	0.574840832035833	0.104473416446709	0.0961971972041169	0.730943422732437	0.999813716430641	0.637044994552533	0.632565944595821	no	no	no	no	no	no	no	no	C1QR1	Complement component C1q receptor	22918	CD93	seq.14136.234
1114	-0.229833276245167	0.216145988327931	-0.0463985449669625	-0.0360963079381349	0.36393927887898	0.419225601702702	0.787373185530813	0.834493733068872	0.92394978874566	0.999813716430641	0.97129759325225	0.988033430397504	no	no	no	no	no	no	no	no	NRG4	Neuregulin-4	145957	NRG4	seq.14139.16
1115	-0.200051539571873	-0.251530058098958	-0.220053250961862	-0.211981413511864	0.395038691628737	0.341613355229802	0.202692838944331	0.227826665254787	0.930594328710487	0.999813716430641	0.783979047858785	0.823858603360072	no	no	no	no	no	no	no	no	H2A3	Histone H2A type 3	92815	H2AW	seq.14144.3
1116	-0.141185789858355	-0.221757858139167	-0.171346768761829	-0.168000158629161	0.558524972228739	0.454917195981597	0.353408212635041	0.379657500781408	0.942584546680464	0.999813716430641	0.872073471991605	0.904476712203365	no	no	no	no	no	no	no	no	H31	Histone H3.1	8350	H3C1	seq.14146.92
1117	-0.356085209899976	0.00245034439998904	-0.196997846700679	-0.1831084701992	0.159839654875436	0.992843711598883	0.254263702272223	0.290235772561733	0.86743622618841	0.999813716430641	0.82155380572609	0.866936074035243	no	no	no	no	no	no	no	no	IL-1F8	Interleukin-36 beta	27177	IL36B	seq.14149.9
1118	1.18973774432356	0.829327885910915	0.978760710930622	1.00977772814478	9.58650413262392e-07	0.00202468724908075	1.31593555664479e-08	8.87476272705538e-09	0.000149850754598816	0.0951172532624031	1.53180498519226e-06	1.03306014637702e-06	yes	yes	yes	yes	yes	no	yes	yes	IL-1F6	Interleukin-36 alpha	27179	IL36A	seq.14150.7
1119	-0.341572800433326	0.0790844892526227	-0.16124721601277	-0.152456517679701	0.182215444746762	0.779811296122819	0.362794239344083	0.390257864155784	0.884298772194207	0.999813716430641	0.872801960614154	0.906722868885135	no	no	no	no	no	no	no	no	Ephrin-A3	Ephrin-A3	1944	EFNA3	seq.14153.8
1120	0.0903744071844849	0.114508437603532	0.074285407342985	0.0878391884017878	0.709800186312803	0.6832180750592	0.679770916865907	0.625760995706198	0.965548459181923	0.999813716430641	0.952616309269389	0.951831781121319	no	no	no	no	no	no	no	no	14-3-3 protein beta/alpha	14-3-3 protein beta/alpha	7529	YWHAB	seq.14156.33
1121	0.358849130186365	0.0229542184411759	0.19369841848149	0.214099561984747	0.153357430209438	0.936511624486261	0.286807857080131	0.239496934154026	0.867138397163004	0.999813716430641	0.841869015708171	0.8266799537897	no	no	no	no	no	no	no	no	14-3-3E	14-3-3 protein epsilon	7531	YWHAE	seq.14157.21
1122	-0.350598744498644	-0.128150352450938	-0.242912328996613	-0.256444335942503	0.132175871267936	0.653957513312112	0.178192311770084	0.155289185904943	0.834267621241309	0.999813716430641	0.76101881596109	0.754631945556355	no	no	no	no	no	no	no	no	Annexin V	Annexin A5	308	ANXA5	seq.14158.17
1123	0.132193113692766	0.614355609028777	0.319406077746398	0.33534908034051	0.543081457475656	0.015436582234877	0.0538490969296521	0.042856624760583	0.942584546680464	0.39836576135383	0.473156231092784	0.40777146793939	no	yes	no	yes	no	no	no	no	SCP2D	SCP2 sterol-binding domain-containing protein 1	140856	SCP2D1	seq.14175.78
1124	-0.217896609658861	0.17562844220804	-0.0508225533314509	-0.0499588590921162	0.346705282751985	0.482892297298175	0.759382745258144	0.76326361832993	0.920208577243196	0.999813716430641	0.968355396231889	0.971851245484988	no	no	no	no	no	no	no	no	CDKN3	Cyclin-dependent kinase inhibitor 3	1033	CDKN3	seq.14178.18
1125	0.0474689853557967	-0.224678066162499	-0.0195579158111273	-0.0221268971642616	0.838622200457998	0.440225734737429	0.911900201608068	0.900752502186696	0.97676067177858	0.999813716430641	0.986377118238742	0.994759645220799	no	no	no	no	no	no	no	no	RFFL	E3 ubiquitin-protein ligase rififylin	117584	RFFL	seq.14186.13
1126	-0.0445092260213404	0.0700011941431889	0.0174516760317774	0.00754787146642679	0.853870961706957	0.79261430586279	0.919925212190646	0.965463581344961	0.978359538162211	0.999813716430641	0.988589832232376	0.99539728451709	no	no	no	no	no	no	no	no	PDCL2	Phosducin-like protein 2	132954	PDCL2	seq.14192.31
1127	-0.111999216863031	-0.164321463943473	-0.123688925210043	-0.117214218912446	0.652838450574631	0.555750112021274	0.47908880346214	0.502691936753976	0.954560793016563	0.999813716430641	0.910400280497475	0.936215876656353	no	no	no	no	no	no	no	no	PRDM1	PR domain zinc finger protein 1	639	PRDM1	seq.14197.2
1128	-0.0876641019521742	0.129586318108974	-0.0142713975536691	0.00112878887275146	0.722875441035006	0.645883970062456	0.935319372350171	0.994878549985851	0.965548459181923	0.999813716430641	0.993041797482739	0.99716050102294	no	no	no	no	no	no	no	no	HEXI2	Protein HEXIM2	124790	HEXIM2	seq.14205.6
1129	-0.111887389816719	-0.0159946299485563	-0.0663985667269486	-0.061296169265167	0.646680939783386	0.953698004474356	0.702161246020649	0.723970951203375	0.952418676252054	0.999813716430641	0.955754402153741	0.963917199487387	no	no	no	no	no	no	no	no	APBB1:PID 2	Amyloid beta A4 precursor protein-binding family B member 1:Phosphotyrosine Interaction Domain 2	322	APBB1	seq.14206.28
1130	0.246116611567893	0.219045686584051	0.195581193115149	0.185128081043749	0.505532489483141	0.462085909013651	0.292465170068811	0.3199718123588	0.941357728371453	0.999813716430641	0.843566625182998	0.891586674131964	no	no	no	no	no	no	no	no	BHMT2	S-methylmethionine--homocysteine S-methyltransferase BHMT2	23743	BHMT2	seq.14226.120
1131	0.264938311553523	0.0913440467613853	0.175691404428894	0.189754131596428	0.272826612465284	0.734684308808983	0.310634761554722	0.275904167904124	0.910102491939398	0.999813716430641	0.852423596439648	0.858127799359124	no	no	no	no	no	no	no	no	MYL6B	Myosin light chain 6B	140465	MYL6B	seq.14227.21
1132	0.173171344891283	0.176885924640391	0.158529278863198	0.154173756765307	0.447473828951402	0.493974884690125	0.350531010751483	0.3644580209484	0.938331542742094	0.999813716430641	0.87061333892027	0.901044532723503	no	no	no	no	no	no	no	no	DOK2	Docking protein 2	9046	DOK2	seq.14246.50
1133	-0.21996726728642	0.12988982777722	-0.0840862417182929	-0.0743956611729791	0.367959532617472	0.63747658491605	0.626982421991023	0.66691639348711	0.926401663301893	0.999813716430641	0.943472960551553	0.957079048186282	no	no	no	no	no	no	no	no	TRIM1	Probable E3 ubiquitin-protein ligase MID2	11043	MID2	seq.14249.68
1134	-0.299378391442312	-0.238192817555925	-0.269796340390919	-0.254340306537145	0.211882622471571	0.381614195218204	0.114937562908469	0.138375941549357	0.894429592602658	0.999813716430641	0.655024381950245	0.735718927324133	no	no	no	no	no	no	no	no	BLMH	Bleomycin hydrolase	642	BLMH	seq.14250.115
1135	-0.280393374592256	-0.0229271964714332	-0.158902979717379	-0.153126678678138	0.279138025563905	0.933611551616346	0.361248535033674	0.380913351799603	0.912601256795664	0.999813716430641	0.872801960614154	0.904476712203365	no	no	no	no	no	no	no	no	ARHG8	Neuroepithelial cell-transforming gene 1 protein	10276	NET1	seq.14260.112
1136	0.298213386068316	0.24643039077097	0.295897697701661	0.284712306457807	0.234863660219538	0.358654116955953	0.0963830707514035	0.112919083057263	0.902719227273148	0.999813716430641	0.621492796973298	0.678340082758058	no	no	no	no	no	no	no	no	SRXN1	Sulfiredoxin-1	140809	SRXN1	seq.14268.4
1137	0.19996897672166	0.0932471714603045	0.132481815883748	0.14545007420393	0.435802577312443	0.741307956532574	0.465578911507466	0.423021158953177	0.935402527957521	0.999813716430641	0.906247610111267	0.916561815141546	no	no	no	no	no	no	no	no	RAB6B	Ras-related protein Rab-6B	51560	RAB6B	seq.14271.23
1138	0.639892895390138	0.276546214729145	0.44865468787693	0.433923410315963	0.0188961470321193	0.307875838033161	0.0125760196475275	0.0186196022270938	0.335652014327029	0.999813716430641	0.186459088053178	0.242542485201024	yes	no	yes	yes	no	no	no	no	PPCE	Prolyl endopeptidase	5550	PREP	seq.14273.19
1139	-0.0640946773563769	-0.126484333035473	-0.0926026996419345	-0.0804783795169497	0.805073634631618	0.654912434112954	0.603099184998026	0.651125610637082	0.972920847113835	0.999813716430641	0.936060351421147	0.953906974361851	no	no	no	no	no	no	no	no	NF-ATc1	Nuclear factor of activated T-cells, cytoplasmic 1	4772	NFATC1	seq.14286.2
1140	-0.0628456955275951	-0.00147744868791442	-0.0678019892108767	-0.0473352120520094	0.795554029457796	0.99578657544794	0.704801972804307	0.793309060791041	0.972920847113835	0.999813716430641	0.955754402153741	0.975504237937843	no	no	no	no	no	no	no	no	RAB5C	Ras-related protein Rab-5C	5878	RAB5C	seq.14287.6
1141	-0.762231516718815	-0.344818771240166	-0.539911483993067	-0.58836627352269	0.00262323282798855	0.217347074219468	0.00205099046864973	0.00176876490847933	0.0869800412237899	0.999813716430641	0.0461768265595994	0.0399872430342578	yes	no	yes	yes	no	no	yes	yes	AGAP2	Arf-GAP with GTPase, ANK repeat and PH domain-containing protein 2	116986	AGAP2	seq.14291.53
1142	-0.421851961691549	0.29115230622688	-0.155451819132893	-0.156076523894516	0.0784689260397128	0.274623940298589	0.357716124814174	0.358672748982053	0.696921257083228	0.999813716430641	0.872782667165101	0.901044532723503	no	no	no	no	no	no	no	no	HNRH1	Heterogeneous nuclear ribonucleoprotein H	3187	HNRNPH1	seq.14309.8
1143	0.362056167382459	0.162358850907477	0.266463694484501	0.267058670695136	0.140190465942994	0.554328640697358	0.132667890073403	0.132866053642249	0.836403532360002	0.999813716430641	0.699763348769966	0.720426342395187	no	no	no	no	no	no	no	no	CSPG6	Structural maintenance of chromosomes protein 3	9126	SMC3	seq.14324.52
1144	0.331759625579911	-0.029727250960592	0.173495309174092	0.175911744916225	0.17061206253826	0.913918161731708	0.324520538014799	0.319028929481878	0.871755031563213	0.999813716430641	0.86204166985031	0.891586674131964	no	no	no	no	no	no	no	no	UB2E1	Ubiquitin-conjugating enzyme E2 E1	7324	UBE2E1	seq.14326.4
1145	-0.0354943102571373	-0.0652087921173696	-0.0501269152857713	-0.039342709934233	0.885398843400906	0.815776272326177	0.773855016500891	0.821872592379471	0.981298676010724	0.999813716430641	0.97129759325225	0.985313264991698	no	no	no	no	no	no	no	no	DIDO1	Death-inducer obliterator 1	11083	DIDO1	seq.14329.4
1146	-0.227792722977977	-0.0286118783074853	-0.139808144754402	-0.136875978036319	0.34023471348759	0.91514204201659	0.414325834462878	0.423978283850011	0.920208577243196	0.999813716430641	0.889144081839499	0.916561815141546	no	no	no	no	no	no	no	no	DYLT1	Dynein light chain Tctex-type 1	6993	DYNLT1	seq.14331.262
1147	-0.116923788095905	0.0931687011824362	-0.0179087136966259	-0.0156693296439496	0.648559338747551	0.732661977173544	0.919922685809914	0.929895355608751	0.9534163356097	0.999813716430641	0.988589832232376	0.99539728451709	no	no	no	no	no	no	no	no	FA69C	Protein FAM69C	125704	DIPK1C	seq.14341.8
1148	-0.343809141642803	-0.0660471766468269	-0.214857372450039	-0.199085050216656	0.196427149578373	0.81196064707096	0.221243254471789	0.258623212901299	0.89308144045641	0.999813716430641	0.794796107050133	0.849700111765821	no	no	no	no	no	no	no	no	SEM6C	Semaphorin-6C, cytoplasmic	10500	SEMA6C	seq.14597.5
1149	-0.152088290816206	-0.0793800039033848	-0.113432851751002	-0.106792636560396	0.556705967747518	0.772643027961386	0.5124708222101	0.53820933397704	0.942584546680464	0.999813716430641	0.917377981004394	0.940181102383026	no	no	no	no	no	no	no	no	STAB1	Stabilin-1	23166	STAB1	seq.14599.18
1150	0.782136221884224	0.77216916966037	0.686402298421943	0.723365183769692	0.00257575368913262	0.00567608788713589	9.48561510781595e-05	4.23999284092993e-05	0.0867411473240482	0.197795393824971	0.0035545068667713	0.00174413540095697	yes	yes	yes	yes	no	no	yes	yes	KRA24	Keratin-associated protein 2-4	730755	KRTAP2-4	seq.14615.46
1151	-0.49126120786212	-0.22938212656241	-0.354239210493574	-0.361378737409507	0.0509883186584086	0.403944447931334	0.0423630973188263	0.0396072829979624	0.557914182760307	0.999813716430641	0.405189694809962	0.38643390479502	no	no	yes	yes	no	no	no	no	ECOP	Vesicular, overexpressed in cancer, prosurvival protein 1	81552	VOPP1	seq.14618.26
1152	-0.0975427625052829	0.0788362371440373	-0.0600952471410093	-0.0221831212898178	0.669571580568265	0.771919078663778	0.728857943857584	0.899543271514154	0.956519076343709	0.999813716430641	0.961326376770695	0.994759645220799	no	no	no	no	no	no	no	no	ZN526	Zinc finger protein 526	116115	ZNF526	seq.14619.8
1153	-0.27420411792472	-0.0680088324590866	-0.177907072088764	-0.165490620923281	0.277740009216436	0.802279355838012	0.304163445452763	0.341690002480501	0.912601256795664	0.999813716430641	0.849807122212526	0.899236004641445	no	no	no	no	no	no	no	no	CTCF	Transcriptional repressor CTCF	10664	CTCF	seq.14624.51
1154	0.227558338853639	-0.274045401335649	0.04601622504092	0.0495711531026608	0.33407141676764	0.305098609961201	0.78407918032691	0.767578702995807	0.918906345467952	0.999813716430641	0.97129759325225	0.972272197977756	no	no	no	no	no	no	no	no	FBX3	F-box only protein 3	26273	FBXO3	seq.14628.72
1155	-0.0105772845906952	0.0115744613421273	-0.000687967643594725	0.00907096887909738	0.966380332817623	0.965638982858703	0.996837836649274	0.958274830376873	0.995065085097501	0.999813716430641	0.999395236266846	0.99539728451709	no	no	no	no	no	no	no	no	T185A	Transmembrane protein 185A	84548	TMEM185A	seq.14633.26
1156	0.13932692640424	0.208528502434952	0.162643898215784	0.160514840380207	0.596006636869091	0.446330558255834	0.351313198821346	0.360381361684622	0.942584546680464	0.999813716430641	0.87061333892027	0.901044532723503	no	no	no	no	no	no	no	no	LSHR	Lutropin-choriogonadotropic hormone receptor	3973	LHCGR	seq.14634.13
1157	0.0504350485975822	-0.250257575116184	-0.0717068394056231	-0.0660776391785642	0.838644148549652	0.352247277198892	0.680837879090467	0.704436721375651	0.97676067177858	0.999813716430641	0.952616309269389	0.96342706960034	no	no	no	no	no	no	no	no	GSTA4	Glutathione S-transferase A4	2941	GSTA4	seq.14645.253
1158	0.39983961278983	0.497765316847819	0.419599658103157	0.42576105592536	0.109991850064829	0.0909013586870429	0.0218397741819561	0.0198309964964676	0.792137103257715	0.999813716430641	0.273421978374101	0.252314841470173	no	no	yes	yes	no	no	no	no	MZF1	Myeloid zinc finger 1	7593	MZF1	seq.14662.6
1159	-0.307369377214678	-0.129743432984225	-0.241779332508284	-0.223961308285131	0.215738604737454	0.645624476139762	0.173629109069535	0.20920656987059	0.895788458209386	0.999813716430641	0.754399722611333	0.807848290013815	no	no	no	no	no	no	no	no	PACN3	Protein kinase C and casein kinase substrate in neurons protein 3	29763	PACSIN3	seq.14674.63
1160	0.236988880540399	0.132422947923085	0.161063132043557	0.185713806050451	0.325307464549891	0.625281447910038	0.360764100599885	0.293969251278461	0.914809872146983	0.999813716430641	0.872801960614154	0.871339042011099	no	no	no	no	no	no	no	no	IF4B	Eukaryotic translation initiation factor 4B	1975	EIF4B	seq.14675.20
1161	0.436037580040315	0.362408326708025	0.410582726935259	0.390058294558406	0.0801344581743177	0.239799514197548	0.0304527331219461	0.0407550130105532	0.699950859691354	0.999813716430641	0.326040905890738	0.393572163262935	no	no	yes	yes	no	no	no	no	CAN2	Calpain-2 catalytic subunit	824	CAPN2	seq.14684.17
1162	0.360776202629425	0.0192219699725646	0.230878021597389	0.239551931521733	0.123042207249432	0.944787843389577	0.179779526596654	0.165517317760673	0.819655493306826	0.999813716430641	0.762964863097295	0.765525075326157	no	no	no	no	no	no	no	no	M6PBP	Perilipin-3	10226	PLIN3	seq.14687.6
1163	0.144308509737413	0.247103538282101	0.165440823006585	0.182323755390813	0.553667380659663	0.385459196841917	0.348930982510859	0.301851844467323	0.942584546680464	0.999813716430641	0.870533319148705	0.873988879777422	no	no	no	no	no	no	no	no	TPSB2	Tryptase beta-2	64499	TPSB2	seq.14696.45
1164	0.10270333125763	0.145979937767982	0.12002242859065	0.125164003565813	0.675386527716388	0.594920124502112	0.494434333259697	0.475795815522004	0.956967842261063	0.999813716430641	0.914784893206561	0.929684353096858	no	no	no	no	no	no	no	no	EG-VEGF	Prokineticin-1	84432	PROK1	seq.14703.6
1165	0.0507660045740531	-0.302687920015687	-0.094048680271404	-0.097979683530347	0.819817417323799	0.215083470389344	0.567916583591937	0.551513781705571	0.973481757184968	0.999813716430641	0.92877614091873	0.943287900858671	no	no	no	no	no	no	no	no	VEGF-D	Vascular endothelial growth factor D	2277	VEGFD	seq.14705.1
1166	0.671123170231604	0.605868588070765	0.621099610645996	0.632755180547672	0.00524207905170684	0.0211676746472162	0.000349978454842852	0.000268996814115986	0.14278985736411	0.488642818543966	0.0106968275220405	0.00817600872238089	yes	yes	yes	yes	no	no	yes	yes	CO8G	Complement component C8 gamma chain	733	C8G	seq.14708.59
1167	-0.123914976126636	0.566886329729738	0.150142708247623	0.139747604444966	0.576636760382219	0.0464903251087736	0.401631170936565	0.434321982498234	0.942584546680464	0.777824369021713	0.884108483382592	0.918193005525148	no	yes	no	no	no	no	no	no	Cystatin M	Cystatin-M	1474	CST6	seq.14711.27
1168	-0.229557684744064	-0.230738936101518	-0.211564226715403	-0.211490056646485	0.374030250678436	0.402895621382854	0.231859701936787	0.232663050366332	0.9264950082788	0.999813716430641	0.803955606192439	0.825022863833033	no	no	no	no	no	no	no	no	Azurocidin	Azurocidin	566	AZU1	seq.14713.46
1169	0.07312254278281	0.024621314781684	0.0330202408499434	0.0576500593219998	0.755293765859032	0.930525066521546	0.852976654538737	0.749877839133806	0.969052447673137	0.999813716430641	0.981584523579001	0.971851245484988	no	no	no	no	no	no	no	no	RHG05	Rho GTPase-activating protein 5	394	ARHGAP5	seq.14748.31
1170	-0.0415324853088043	-0.186878235600978	-0.1014813875091	-0.0890320107534489	0.876472639058838	0.501158266781342	0.562281331560615	0.611863741470405	0.979104412951754	0.999813716430641	0.92877614091873	0.950239005375087	no	no	no	no	no	no	no	no	Lactoferrin	Lactotransferrin	4057	LTF	seq.14755.4
1171	0.2523727057167	0.415309340571836	0.295796648831631	0.2999811747477	0.305545362745265	0.131948571049419	0.0906975163633945	0.0860955301540818	0.912601256795664	0.999813716430641	0.608095725519769	0.603109661297032	no	no	no	no	no	no	no	no	sICAM-2	Intercellular adhesion molecule 2	3384	ICAM2	seq.14756.29
1172	-0.520330588613398	-0.107306451099817	-0.370124318418567	-0.354144143102838	0.0296687918227933	0.69614526610517	0.0345109634571987	0.0432168777753693	0.429412592757943	0.999813716430641	0.354435703610146	0.410485309564315	yes	no	yes	yes	no	no	no	no	S100A3	Protein S100-A3	6274	S100A3	seq.15297.3
1173	-0.288194139320793	-0.196448664408372	-0.248950409951736	-0.238114281780718	0.224957114411275	0.48527548529461	0.154632233060851	0.17572555324533	0.899093621400983	0.999813716430641	0.738524498095879	0.783192135718659	no	no	no	no	no	no	no	no	CC134	Coiled-coil domain-containing protein 134	79879	CCDC134	seq.15300.66
1174	-0.12284850278778	-0.0123753668682569	-0.0649395265181139	-0.0780031986093706	0.619005999650718	0.966114842108319	0.722642222527938	0.67326211888112	0.94676595585381	0.999813716430641	0.957880406841664	0.957975826371549	no	no	no	no	no	no	no	no	S100A5	Protein S100-A5	6276	S100A5	seq.15303.63
1175	-0.519642071587917	0.0167712729001356	-0.285144260498632	-0.275540309803674	0.0230056005137648	0.946201271527051	0.0900964334978559	0.102178079223933	0.375717232844058	0.999813716430641	0.606294695777084	0.653056391862309	yes	no	no	no	no	no	no	no	PAP1	Regenerating islet-derived protein 3-alpha	5068	REG3A	seq.15304.1
1176	0.208417671321343	-0.31959284859901	0.0317188338537691	0.0346458912155533	0.352452376400243	0.267618005441252	0.856614992605015	0.843574286283402	0.920360746334222	0.999813716430641	0.982117593423104	0.989381262278343	no	no	no	no	no	no	no	no	Secretagogin	Secretagogin	10590	SCGN	seq.15305.7
1177	-0.425251421912207	-0.0379218485899499	-0.253072089962721	-0.242234904804526	0.0935402022765379	0.889840615052175	0.155251528875718	0.174305394263092	0.745400671679636	0.999813716430641	0.738592273460047	0.780204675578346	no	no	no	no	no	no	no	no	VWC2	Brorin	375567	VWC2	seq.15308.108
1178	-0.170906538036739	-0.0518898034104109	-0.126548032748858	-0.108949194430343	0.498044371381029	0.849321333721991	0.470201104143202	0.534954225973159	0.941032901999613	0.999813716430641	0.906778714492054	0.940181102383026	no	no	no	no	no	no	no	no	PRC1	Protein regulator of cytokinesis 1	9055	PRC1	seq.15310.61
1179	-0.0431978145358604	0.147299803858217	-0.0188611855942134	0.0210194554435988	0.863243201601533	0.618686657261238	0.919476079588186	0.91169316017807	0.978359538162211	0.999813716430641	0.988495506273721	0.99539728451709	no	no	no	no	no	no	no	no	AGO1	Protein argonaute-1	26523	AGO1	seq.15312.14
1180	-0.1110283032682	0.0809113786600691	-0.0273012135364978	-0.0213083849010847	0.671253353368272	0.77210425142967	0.878051326566019	0.904613433844544	0.956967842261063	0.999813716430641	0.98352859826887	0.995301615788248	no	no	no	no	no	no	no	no	MD2L1	Mitotic spindle assembly checkpoint protein MAD2A	4085	MAD2L1	seq.15313.28
1181	-0.232417004667373	0.635126683853445	0.0539720042271447	0.0565147102433112	0.310547777434028	0.0234802806848468	0.753804970355143	0.742834974836377	0.912601256795664	0.515906086854606	0.966847452382517	0.9690152950238	no	yes	no	no	no	no	no	no	CUTC	Copper homeostasis protein cutC homolog	51076	CUTC	seq.15315.64
1182	0.116133284837386	0.020054242732241	0.0760190248237158	0.0861656345757626	0.623599110671349	0.941597993615266	0.663109155992277	0.621791085316615	0.948745759014541	0.999813716430641	0.94696954073898	0.950759929504528	no	no	no	no	no	no	no	no	TXN4B	Thioredoxin-like protein 4B	54957	TXNL4B	seq.15316.262
1183	-0.407269397963215	0.0656941216265014	-0.231422741122772	-0.214958195419974	0.105690062231194	0.819341090945639	0.186944654283235	0.229024708308324	0.778237322297256	0.999813716430641	0.768186728366734	0.824542381444149	no	no	no	no	no	no	no	no	Calpactin I light chain	Protein S100-A10	6281	S100A10	seq.15318.75
1184	-0.231717038463378	0.0379210682502347	-0.127833695218262	-0.110047928847532	0.345139169827261	0.89089855274659	0.46243656504756	0.529232754911788	0.920208577243196	0.999813716430641	0.904996807924003	0.938696499340439	no	no	no	no	no	no	no	no	CCNA1	Cyclin-A1	8900	CCNA1	seq.15319.226
1185	0.0242614978139361	-0.145707449735643	-0.0476479196815107	-0.0499933774822184	0.920850242660318	0.613328395809337	0.79380779890744	0.784182029545991	0.988611219360848	0.999813716430641	0.97129759325225	0.974268260211907	no	no	no	no	no	no	no	no	CRADD	Death domain-containing protein CRADD	8738	CRADD	seq.15322.35
1186	0.300005786196104	0.182236700991493	0.213565459591326	0.253745411424743	0.217460693793373	0.528203604970299	0.241803258849298	0.1693560496984	0.895788458209386	0.999813716430641	0.812978550728617	0.772684178681774	no	no	no	no	no	no	no	no	AGO3	Protein argonaute-3	192669	AGO3	seq.15323.112
1187	0.163954486619584	0.237506083072927	0.186404203850199	0.180508439570787	0.525243277519899	0.359727470002619	0.28964102174772	0.308277328237509	0.942410158439719	0.999813716430641	0.843566625182998	0.8827326307192	no	no	no	no	no	no	no	no	Ferritin light chain	Ferritin light chain	2512	FTL	seq.15324.58
1188	-0.268132203698511	-0.162462003086262	-0.23932365241182	-0.225927962144149	0.280128986601728	0.581060885992055	0.207237634349937	0.234074093754068	0.912601256795664	0.999813716430641	0.785437353512463	0.825022863833033	no	no	no	no	no	no	no	no	NEUM	Neuromodulin	2596	GAP43	seq.15325.14
1189	0.131942240267703	0.222745976563139	0.143033110256691	0.154632590102802	0.58446975854722	0.446646021245693	0.440708213994855	0.407058653688652	0.942584546680464	0.999813716430641	0.899979816858762	0.908862611917554	no	no	no	no	no	no	no	no	GBP1	Guanylate-binding protein 1	2633	GBP1	seq.15326.64
1190	0.0196192560436605	0.0814805630567845	0.0223360245437695	0.0392556656531246	0.933645812758401	0.767026603069092	0.898162990176236	0.822325053546353	0.990004240626982	0.999813716430641	0.986377118238742	0.985313264991698	no	no	no	no	no	no	no	no	RBBP4	Histone-binding protein RBBP4	5928	RBBP4	seq.15331.47
1191	0.259794586630322	-0.0361581726646006	0.123865784551278	0.131501048930944	0.271674505238168	0.890260078538779	0.464237826356848	0.437005982252578	0.910102491939398	0.999813716430641	0.906247610111267	0.918193005525148	no	no	no	no	no	no	no	no	SDF2	Stromal cell-derived factor 2	6388	SDF2	seq.15333.11
1192	0.0316341416658888	0.149878103513418	0.0423428332319739	0.0556363429678408	0.889710988706367	0.580760252917388	0.806439171757523	0.748524155889318	0.981966677267003	0.999813716430641	0.97129759325225	0.971851245484988	no	no	no	no	no	no	no	no	SELM	Selenoprotein M	140606	SELENOM	seq.15336.7
1193	0.187816590316006	0.228227949857753	0.223265024247551	0.188895983037686	0.443540653949594	0.387699116701713	0.19871747864424	0.284970562235703	0.937832258209786	0.999813716430641	0.781292081076779	0.861713185383571	no	no	no	no	no	no	no	no	COF2	Cofilin-2	1073	CFL2	seq.15339.32
1194	0.209488329089453	0.26390537463421	0.241846455753121	0.21096872071645	0.417846402438972	0.387380629101392	0.191426316121979	0.260172857501223	0.933598841074912	0.999813716430641	0.774317084938635	0.849700111765821	no	no	no	no	no	no	no	no	Kininogen, HMW, Two Chain	Kininogen, HMW, Two Chain	3827	KNG1	seq.15343.337
1195	-0.251446625705439	-0.0763804696832022	-0.172243820242013	-0.17556676804539	0.315871386891772	0.783428296661243	0.325308983647969	0.316247587567325	0.912601256795664	0.999813716430641	0.86204166985031	0.891586674131964	no	no	no	no	no	no	no	no	ANKR1	Ankyrin repeat domain-containing protein 1	27063	ANKRD1	seq.15361.37
1196	0.40381370713781	0.516152386387797	0.446407607567082	0.45150568916447	0.0972357267430495	0.0517873976002048	0.0103690631132243	0.00953576140738524	0.753508018429495	0.833402608781384	0.165874690913596	0.151217827999434	no	no	yes	yes	no	no	no	no	Apo A-V	Apolipoprotein A-V	116519	APOA5	seq.15363.32
1197	-0.120215022680861	0.346154704876546	0.0479716885556072	0.0564324640261775	0.613780924705918	0.208976681687827	0.782387934832991	0.745784739925416	0.94378736342498	0.999813716430641	0.97129759325225	0.971242159517246	no	no	no	no	no	no	no	no	BAI3	Adhesion G protein-coupled receptor B3	577	ADGRB3	seq.15365.41
1198	0.00329421057722466	-0.225338153422065	-0.0889748470841094	-0.100084422072763	0.988524590519458	0.387266715203955	0.597276678421884	0.557103659445803	0.998270810852584	0.999813716430641	0.935232028519212	0.946181422236022	no	no	no	no	no	no	no	no	LPLC1	BPI fold-containing family B member 1	92747	BPIFB1	seq.15367.38
1199	0.665908631577239	0.322465896980735	0.428105138332547	0.466059492102681	0.0260563256673056	0.227927485786606	0.0175925119233069	0.0102874983092903	0.399311366178793	0.999813716430641	0.238239189931713	0.160350151709763	yes	no	yes	yes	no	no	no	no	BMPER	BMP-binding endothelial regulator protein	168667	BMPER	seq.15368.3
1200	0.43385997880279	0.146212646017971	0.289355298135952	0.303883331435545	0.0708215900871451	0.612577601773618	0.108059769847932	0.0926830309756356	0.661202934072988	0.999813716430641	0.64120932845774	0.62332643426972	no	no	no	no	no	no	no	no	BOLA1	BolA-like protein 1	51027	BOLA1	seq.15370.5
1201	-0.211820557714121	-0.166073858801591	-0.197092593438387	-0.175620398755178	0.379396641573006	0.564465660387828	0.263566382789803	0.321224582311018	0.9264950082788	0.999813716430641	0.826568123745879	0.891586674131964	no	no	no	no	no	no	no	no	BRD2	Bromodomain-containing protein 2	6046	BRD2	seq.15372.43
1202	0.00208510196002052	-0.0267827623256957	-0.0103076985298314	-0.0191146260430899	0.992467351004957	0.917564139312697	0.951282453113036	0.909774116489134	0.999079713332346	0.999813716430641	0.99644273420016	0.99539728451709	no	no	no	no	no	no	no	no	CA11 protein	Gastrokine-1	56287	GKN1	seq.15374.15
1203	-0.102321906391025	-0.0274914221845725	-0.0626784222549789	-0.0651481422451522	0.661475715592893	0.920959765249129	0.721523971631262	0.71154718832741	0.955761929982196	0.999813716430641	0.957880406841664	0.96342706960034	no	no	no	no	no	no	no	no	Carboxypeptidase B1	Carboxypeptidase B	1360	CPB1	seq.15375.49
1204	-0.445464512524574	0.0670623888319622	-0.224032441992598	-0.217677661355809	0.0865079163692905	0.816582411426958	0.214982024137277	0.22988307259417	0.718375693302979	0.999813716430641	0.791472779700743	0.824542381444149	no	no	no	no	no	no	no	no	CATE	Cathepsin E	1510	CTSE	seq.15376.134
1205	0.19292232878973	0.756027181474358	0.411751803579079	0.446820745285729	0.456065569355943	0.0874107160542479	0.0950244919720611	0.0704813220161268	0.93901530355225	0.999813716430641	0.619724083942049	0.539726506371798	no	no	no	no	no	no	no	no	Discoidin domain receptor 2	Discoidin domain-containing receptor 2	4921	DDR2	seq.15381.45
1206	0.337706297309891	0.210276412099666	0.238585308308253	0.278487699069101	0.208379503731578	0.502165337593273	0.20304940488385	0.139038338666091	0.893283258798945	0.999813716430641	0.783979047858785	0.73637826799824	no	no	no	no	no	no	no	no	KLOTHO	Klotho	9365	KL	seq.15384.15
1207	-0.542257534162846	0.529962156685054	-0.105227629751524	-0.104452303394571	0.0171704674714088	0.0454881944151357	0.540894751710083	0.543423735483923	0.321644660530099	0.765741266600639	0.920759395784994	0.940181102383026	yes	yes	no	no	no	no	no	no	FABP2	Fatty acid-binding protein, intestinal	2169	FABP2	seq.15385.116
1208	-0.168065845122987	0.134597629628077	-0.0252799517696765	-0.0199704441829868	0.549632753186058	0.620134124671244	0.889396826152952	0.912801217658535	0.942584546680464	0.999813716430641	0.98549927052666	0.99539728451709	no	no	no	no	no	no	no	no	Neuropilin-2	Neuropilin-2	8828	NRP2	seq.15387.44
1209	-0.411652681671969	0.389786839085594	-0.0867134705584435	-0.0838492490615433	0.060274608065197	0.120049035047775	0.600747227814656	0.612701675691964	0.609086920751614	0.999813716430641	0.936060351421147	0.950239005375087	no	no	no	no	no	no	no	no	FcRIIIa	Low affinity immunoglobulin gamma Fc region receptor III-A	2214	FCGR3A	seq.15388.24
1210	-0.324852775669126	-0.102495451631975	-0.235941302587881	-0.21720572202775	0.200281369417783	0.713099210551184	0.181701011351827	0.21933620015136	0.893283258798945	0.999813716430641	0.763054853076398	0.819402813141891	no	no	no	no	no	no	no	no	FRDA	Frataxin, mitochondrial	2395	FXN	seq.15389.1
1211	0.00488535001197285	0.113744348599884	0.0281912178062873	0.0507848462930785	0.985273526679981	0.690197494091116	0.876580040198481	0.779645622723639	0.99743240061312	0.999813716430641	0.983447932188638	0.973673978360885	no	no	no	no	no	no	no	no	Galanin	Galanin	51083	GAL	seq.15390.3
1212	0.254925487196671	0.065418944685978	0.138391358480898	0.149836502318199	0.387028487881394	0.833570543551802	0.474511751246528	0.439639037095599	0.929922203425168	0.999813716430641	0.909938237318525	0.918193005525148	no	no	no	no	no	no	no	no	GAS-6	Growth arrest-specific protein 6	2621	GAS6	seq.15391.114
1213	-0.0886184159698886	0.632465720393688	0.240001971353663	0.240718675627052	0.753181436887495	0.0177316164443225	0.198236816377588	0.197806495975574	0.969052447673137	0.447049186944186	0.781292081076779	0.796716084942517	no	yes	no	no	no	no	no	no	UNC5B	Netrin receptor UNC5B	219699	UNC5B	seq.15394.79
1214	0.0404334266422906	-0.00798996630655791	-0.00913969507436817	0.0130583116184937	0.856913949666985	0.976870013622536	0.957398396907999	0.939425897430063	0.978359538162211	0.999813716430641	0.99644273420016	0.99539728451709	no	no	no	no	no	no	no	no	HERV1	FAD-linked sulfhydryl oxidase ALR	2671	GFER	seq.15398.2
1215	-0.570452007575017	-0.355223238316649	-0.428688357516949	-0.415898460962125	0.0438798308460653	0.233684037221932	0.0179829882124642	0.0219320571389318	0.528949154364948	0.999813716430641	0.241732011082043	0.267930395601784	yes	no	yes	yes	no	no	no	no	ID2	DNA-binding protein inhibitor ID-2	3398	ID2	seq.15403.53
1216	-0.428344722917944	-0.196062899019495	-0.336004020753261	-0.326302699892322	0.0560404840613216	0.452173658562479	0.0462629860960791	0.0528090116718215	0.590746605586687	0.999813716430641	0.43045033491777	0.457873380121292	no	no	yes	no	no	no	no	no	IFN21	Interferon alpha-21	3452	IFNA21	seq.15404.3
1217	-0.393083589875619	-0.176003210230156	-0.287790049384049	-0.277811164051981	0.110265969620649	0.523869090050628	0.0955845227695259	0.109089804071004	0.792137103257715	0.999813716430641	0.620335615743862	0.668401448087632	no	no	no	no	no	no	no	no	IFNA4	Interferon alpha-4	3441	IFNA4	seq.15405.23
1218	-0.159272771611037	0.177910986698748	-0.0475518301031102	-0.0361549528410712	0.504819964189594	0.547127406008891	0.787105474602658	0.837751363452417	0.941357728371453	0.999813716430641	0.97129759325225	0.988957832509989	no	no	no	no	no	no	no	no	KIAP	Baculoviral IAP repeat-containing protein 7	79444	BIRC7	seq.15412.40
1219	0.329813024538462	0.0760494083532918	0.0742011080568507	0.238869523791007	0.346406251066839	0.828789760009541	0.745447167903257	0.333537802246951	0.920208577243196	0.999813716430641	0.964061665439856	0.896537739487088	no	no	no	no	no	no	no	no	LDHA	L-lactate dehydrogenase A chain	3939	LDHA	seq.15414.316
1220	-0.250924933870297	-0.194929433957168	-0.231905408565214	-0.212561333990351	0.283084299807154	0.455759796338978	0.16619671972025	0.207144411048793	0.912601256795664	0.999813716430641	0.752229734603493	0.80546344907459	no	no	no	no	no	no	no	no	Maspin	Serpin B5	5268	SERPINB5	seq.15417.3
1221	0.395674373469616	0.355141940933864	0.330783665667262	0.364047286310936	0.120314465327681	0.246646022986884	0.0828519915900494	0.0607110944600185	0.815515521342788	0.999813716430641	0.587154463716529	0.502796719106013	no	no	no	no	no	no	no	no	MK10	Mitogen-activated protein kinase 10	5602	MAPK10	seq.15418.25
1222	-0.156167673526294	0.101555834343993	-0.0837228584889293	-0.0391347650127271	0.49769590264892	0.711201046793624	0.632631578360624	0.829145823200682	0.941032901999613	0.999813716430641	0.943472960551553	0.986142782332811	no	no	no	no	no	no	no	no	NEUR1	Sialidase-1	4758	NEU1	seq.15426.5
1223	0.335541244197174	0.462455602444013	0.366363960428668	0.384716680838662	0.207570312486379	0.0780126059288439	0.035843779883662	0.0282401793480388	0.893283258798945	0.99954793217027	0.360480367175579	0.312067425807944	no	no	yes	yes	no	no	no	no	LOXL3	Lysyl oxidase homolog 3	84695	LOXL3	seq.15427.35
1224	0.0983538712918161	0.0213392900400737	0.0439397412759756	0.0610128993854428	0.704380870992803	0.938563659899996	0.806934143858104	0.73425752201628	0.965548459181923	0.999813716430641	0.97129759325225	0.966953052929758	no	no	no	no	no	no	no	no	OPT	Opticin	26254	OPTC	seq.15430.165
1225	0.341917018587357	0.176300407747268	0.257343547817526	0.255362051300478	0.146126774105854	0.499721354037441	0.134846214564239	0.137997278192021	0.849074258423425	0.999813716430641	0.701277224221437	0.735718927324133	no	no	no	no	no	no	no	no	OTCase	Ornithine carbamoyltransferase, mitochondrial	5009	OTC	seq.15431.31
1226	-0.259955412556879	-0.515455615485504	-0.33457643636854	-0.334924443735546	0.311941524037297	0.0517925218398228	0.0486798565081896	0.0487476370773319	0.912601256795664	0.833402608781384	0.440939561185936	0.440823673471212	no	no	yes	yes	no	no	no	no	Otoraplin	Otoraplin	56914	OTOR	seq.15432.1
1227	-0.223171162838399	0.468782608050717	0.0185426500148826	0.0280555473495563	0.332104763509488	0.0888609323281871	0.915067214407419	0.8721107288445	0.917719086778703	0.999813716430641	0.987205444253793	0.990310875364935	no	no	no	no	no	no	no	no	p60-Src	Proto-oncogene tyrosine-protein kinase Src	6714	SRC	seq.15433.4
1228	-0.322580701276967	-0.0432572230988902	-0.207151111362111	-0.19358268256126	0.201106634099214	0.875098102924069	0.239632865797091	0.271752914597824	0.893283258798945	0.999813716430641	0.810773549870185	0.857375056350399	no	no	no	no	no	no	no	no	PNOC	Prepronociceptin	5368	PNOC	seq.15434.5
1229	0.082133082787797	-0.00207692707399957	0.0146170298030408	0.0491404175245587	0.740498078549006	0.993929211839542	0.934284562588005	0.782274834013814	0.969045934441568	0.999813716430641	0.993041797482739	0.973673978360885	no	no	no	no	no	no	no	no	PNP	Purine nucleoside phosphorylase	4860	PNP	seq.15435.4
1230	0.126399625029504	0.0945001752816554	0.106550586263841	0.110198752422293	0.592921296447197	0.722697333816519	0.527338818940712	0.512837432809365	0.942584546680464	0.999813716430641	0.917377981004394	0.938016547886044	no	no	no	no	no	no	no	no	RAMP1	Receptor activity-modifying protein 1	10267	RAMP1	seq.15436.40
1231	-0.0638712360458226	0.0545453894459595	-0.00615765940207951	-0.00513815249525932	0.808185085849713	0.842626481313241	0.972201675048882	0.976794394233402	0.972920847113835	0.999813716430641	0.99644273420016	0.99539728451709	no	no	no	no	no	no	no	no	RAMP3	Receptor activity-modifying protein 3	10268	RAMP3	seq.15437.11
1232	-0.258781781387814	0.299571099125764	-0.0333117004673973	-0.0171936383440593	0.317282953310886	0.279900804141257	0.850485016085138	0.92246589351354	0.912601256795664	0.999813716430641	0.981232290805945	0.99539728451709	no	no	no	no	no	no	no	no	RND3	Rho-related GTP-binding protein RhoE	390	RND3	seq.15439.21
1233	-0.110157971516662	0.352426528883286	0.0706598269663418	0.0797339181304203	0.663603745800733	0.21425292491225	0.692021189986214	0.654599356602643	0.955761929982196	0.999813716430641	0.952944357013486	0.953906974361851	no	no	no	no	no	no	no	no	NEC2	Neuroendocrine convertase 2	5126	PCSK2	seq.15440.57
1234	-0.255633995247211	0.393476575713216	0.0323836940872276	0.04773294433161	0.272178201225096	0.119974546414537	0.848046975253042	0.779023704598179	0.910102491939398	0.999813716430641	0.980945302187984	0.973673978360885	no	no	no	no	no	no	no	no	SAP3	Ganglioside GM2 activator	2760	GM2A	seq.15441.6
1235	-0.336941014161777	0.68102570437177	0.0822146933812003	0.0842958188006253	0.182886416815311	0.011512344807655	0.63324521245602	0.624914353077737	0.885461580881918	0.31971593118112	0.943472960551553	0.951729440295867	no	yes	no	no	no	no	no	no	SCCA2	Serpin B4	6318	SERPINB4	seq.15444.45
1236	-0.0450263164079413	0.0590452921517291	-0.00676895939813821	0.0126101292024785	0.858248538369863	0.823236132917931	0.96854354479692	0.942075682473778	0.978359538162211	0.999813716430641	0.99644273420016	0.99539728451709	no	no	no	no	no	no	no	no	SMDF	Neuregulin-1, sensory and motor neuron-derived factor isoform	3084	NRG1	seq.15446.25
1237	0.338533444870902	-0.0421937102511883	0.124472239278747	0.199009173439979	0.191929583650142	0.889438342412403	0.517937173484405	0.311705118988821	0.89042849342881	0.999813716430641	0.917377981004394	0.887272999993672	no	no	no	no	no	no	no	no	Sorbitol dehydrogenase	Sorbitol dehydrogenase	6652	SORD	seq.15447.45
1238	0.241165424863993	-0.207067223379392	0.0572749046221231	0.0824119108331875	0.34801382885915	0.466184481456831	0.753775600071005	0.65259522504688	0.920208577243196	0.999813716430641	0.966847452382517	0.953906974361851	no	no	no	no	no	no	no	no	SQSTM	Sequestosome-1	8878	SQSTM1	seq.15448.47
1239	0.35017732487746	0.718487937139164	0.504110974043812	0.507836520086979	0.15282433733163	0.00314421697972437	0.00274451636610183	0.00260019645423435	0.867138397163004	0.133020635910146	0.0577509578420889	0.0540900182551945	no	yes	yes	yes	no	no	no	no	TIM-4	T-cell immunoglobulin and mucin domain-containing protein 4	91937	TIMD4	seq.15449.33
1240	0.15495626550906	0.54217206651367	0.271177613149794	0.299119874571847	0.518065898482746	0.0944346637938384	0.167413393337335	0.132492523375174	0.941885620421614	0.999813716430641	0.752229734603493	0.719113685898391	no	no	no	no	no	no	no	no	5'-Nucleotidase	5'-Nucleotidase	4907	NT5E	seq.15452.5
1241	0.846205763381723	1.38159737298277	1.04966892719341	1.05170660725414	0.00087237086886624	1.39468596707099e-05	1.01197485081488e-07	1.0081844956079e-07	0.0407926583210872	0.00238447716432668	1.00663898341967e-05	1.00286861372197e-05	yes	yes	yes	yes	yes	yes	yes	yes	a1-Microglobulin	Alpha-1-microglobulin	259	AMBP	seq.15453.3
1242	0.28125161387422	-0.0919581235673294	0.1209830301452	0.15656405739308	0.271863324149253	0.7615365035987	0.525296385963326	0.411958607374893	0.910102491939398	0.999813716430641	0.917377981004394	0.911373045268111	no	no	no	no	no	no	no	no	Aminopeptidase N	Aminopeptidase N	290	ANPEP	seq.15457.14
1243	-0.00539422982374042	-0.00647981182458573	-0.0166166155791289	-0.00715868055057111	0.983528844139063	0.982290891605756	0.927203738661036	0.968595200278078	0.997358464368637	0.999813716430641	0.991500828530593	0.99539728451709	no	no	no	no	no	no	no	no	CD26	Dipeptidyl peptidase 4	1803	DPP4	seq.15460.9
1244	0.0771524213668068	0.451221641951633	0.223852454060745	0.225279207102127	0.747541689535267	0.0888744356517136	0.201687388788501	0.201108054177994	0.969052447673137	0.999813716430641	0.783538641789441	0.796716084942517	no	no	no	no	no	no	no	no	CO9A1	Collagen alpha-1(IX) chain	1297	COL9A1	seq.15466.30
1245	-0.0337333468586768	0.208671085814449	0.0699294287858469	0.0911210501462242	0.903552630406347	0.42011826509472	0.691907790734398	0.606828102786803	0.986021779153689	0.999813716430641	0.952944357013486	0.950239005375087	no	no	no	no	no	no	no	no	CTHR1	Collagen triple helix repeat-containing protein 1	115908	CTHRC1	seq.15467.10
1246	1.24593412808214	0.693894918736472	0.97105313067211	0.974772237131917	3.00354313636931e-07	0.00743774887587516	1.94505748679354e-08	1.71813459145617e-08	5.86870874967018e-05	0.231204114204051	2.14061404131885e-06	1.87998286997134e-06	yes	yes	yes	yes	yes	no	yes	yes	FHR1	Complement factor H-related protein 1	3078	CFHR1	seq.15468.14
1247	-0.272276350670082	0.0708173925156266	-0.122846252832132	-0.108773355679036	0.286388321156379	0.788905191111487	0.475987786459278	0.528934546731429	0.912601256795664	0.999813716430641	0.910123605574628	0.938696499340439	no	no	no	no	no	no	no	no	Hexosaminidase B	Beta-hexosaminidase subunit beta	3074	HEXB	seq.15470.11
1248	-0.167778984001995	-0.111490570854687	-0.136374665137181	-0.127968791263434	0.500464091142826	0.662392783343778	0.421241224658249	0.450029277253323	0.941032901999613	0.999813716430641	0.893606335829888	0.919890999625198	no	no	no	no	no	no	no	no	LIPR2	Pancreatic lipase-related protein 2	5408	PNLIPRP2	seq.15471.29
1249	0.167021435272763	0.198242484006453	0.185312087195573	0.180495460996032	0.490465344636339	0.481968766364564	0.293070151109538	0.306497935883974	0.940955205192032	0.999813716430641	0.843566625182998	0.88101706723163	no	no	no	no	no	no	no	no	PLTP	Phospholipid transfer protein	5360	PLTP	seq.15475.4
1250	0.271665279002425	0.43337552555965	0.324543562424191	0.33600232767711	0.236723688238499	0.100630766841429	0.0572322422746365	0.0491381196894407	0.902719227273148	0.999813716430641	0.489246246069588	0.442382554869873	no	no	no	yes	no	no	no	no	REG3G	Regenerating islet-derived protein 3-gamma	130120	REG3G	seq.15476.6
1251	-0.340447654752373	-0.0708310446729877	-0.21012272683327	-0.196656235150962	0.217108273610728	0.814305249965524	0.254516259255138	0.286504390288027	0.895788458209386	0.999813716430641	0.82155380572609	0.862964794034306	no	no	no	no	no	no	no	no	VNN2	Vascular non-inflammatory molecule 2	8875	VNN2	seq.15480.2
1252	-0.140024759426341	-0.142119390457325	-0.132231215107535	-0.128470557457649	0.588212134444671	0.624264341929598	0.46787387705524	0.480460210207319	0.942584546680464	0.999813716430641	0.906591052698817	0.929684353096858	no	no	no	no	no	no	no	no	LL-37	Antibacterial protein LL-37	820	CAMP	seq.15481.45
1253	0.364278168846435	0.222793853899639	0.289890936800773	0.296904681572849	0.132954457433372	0.385444680476927	0.0844297328656365	0.0766959187921325	0.834267621241309	0.999813716430641	0.590684230828513	0.569538604612317	no	no	no	no	no	no	no	no	A2ML1	Alpha-2-macroglobulin-like protein 1	144568	A2ML1	seq.15482.12
1254	0.325642187056368	0.0714915779108568	0.225681562213368	0.221117053039926	0.141376201883875	0.782023671190872	0.177826804679347	0.187720163232631	0.83799480011558	0.999813716430641	0.76101881596109	0.796716084942517	no	no	no	no	no	no	no	no	ABP1	Amiloride-sensitive amine oxidase [copper-containing]	26	AOC1	seq.15486.126
1255	0.0203214364436251	0.0218807379108006	0.0024411739429359	0.0188576899273929	0.933041300230544	0.937407603634979	0.988916985982899	0.914614874451146	0.990004240626982	0.999813716430641	0.996641974427023	0.99539728451709	no	no	no	no	no	no	no	no	carboxylesterase, liver	Liver carboxylesterase 1	1066	CES1	seq.15487.164
1256	0.0950060038469669	0.151865969076158	0.106852028260697	0.10921476597361	0.740130211126328	0.554156553332828	0.533880297775288	0.52450923640297	0.968952473096947	0.999813716430641	0.919087196075709	0.938016547886044	no	no	no	no	no	no	no	no	CD248	Endosialin	57124	CD248	seq.15491.20
1257	-0.301331440071878	0.0678839385209108	-0.154208476109985	-0.139463738795867	0.224094538974256	0.808720878499665	0.379597311068189	0.429867960640096	0.89827517290766	0.999813716430641	0.874322715984059	0.918193005525148	no	no	no	no	no	no	no	no	CRIM1:ECD	Cysteine-rich motor neuron 1 protein:Extracellular domain	51232	CRIM1	seq.15492.1
1258	0.227232246813917	-0.612536331921712	-0.175598869373335	-0.162886496673986	0.444892140187877	0.0208559098239552	0.315856259519776	0.354692699764217	0.937832258209786	0.48553092993287	0.854295326873449	0.901044532723503	no	yes	no	no	no	no	no	no	FGFP1	Fibroblast growth factor-binding protein 1	9982	FGFBP1	seq.15494.11
1259	0.0544266562430605	0.0839255337794416	0.0636909145303815	0.0729851131062625	0.817154990771789	0.74871094672171	0.706344676464125	0.665622198835409	0.973481757184968	0.999813716430641	0.955754402153741	0.956558720732472	no	no	no	no	no	no	no	no	FOLR3	Folate receptor gamma	2352	FOLR3	seq.15495.9
1260	-0.232120846617671	-0.122838224766193	-0.184949875378149	-0.16945437739141	0.362293804871253	0.652370653487868	0.285899001639788	0.328501298497981	0.922330857429833	0.999813716430641	0.841869015708171	0.895035161395645	no	no	no	no	no	no	no	no	HS3S1	Heparan sulfate glucosamine 3-O-sulfotransferase 1	9957	HS3ST1	seq.15497.9
[truncated: 4,211 more rows]
