# Supplementary material for: Large-scale molecular endotype discovery in synovial fluid reveals osteoarthritis as a single biological continuum
Source: Nat Commun. 2026 Jun 2;17:4721. doi: 10.1038/s41467-026-71632-4 (PMC13230806; doi:10.1038/s41467-026-71632-4)
Supplement: Supplementary file 8 — Source Data (6) [file 41467_2026_71632_MOESM8_ESM.zip › Source Data File (5).csv]

	Row.names	estimate_nonobese	estimate_obese	p.value_nonobese	p.value_obese	p_adj_nonobese	p_adj_obese	sig_nonobese	sig_obese	sig_2_nonobese	sig_2_obese	Target	TargetFullName	EntrezGeneID	EntrezGeneSymbol
1	seq.10000.28	0.377505555713672	0.287362412649677	0.00262889715079261	0.0311399550224769	0.0126943480247011	0.0688906970998671	yes	yes	yes	no	CRBB2	Beta-crystallin B2	1415	CRYBB2
2	seq.10001.7	0.303810204254609	0.267472746362018	0.00900835678835733	0.0545196967977915	0.031899495138578	0.099925380630056	yes	no	yes	no	c-Raf	RAF proto-oncogene serine/threonine-protein kinase	5894	RAF1
3	seq.10008.43	0.0750956057115123	0.394321805936998	0.449621847476246	0.012860023584389	0.544101112042146	0.0384255538122295	no	yes	no	yes	GUC1A	Guanylyl cyclase-activating protein 1	2978	GUCA1A
4	seq.10010.10	0.110500864615336	0.393589668703127	0.301385932964557	0.00866692713460971	0.406328841608943	0.029598475876061	no	yes	no	yes	BECN1	Beclin-1	8678	BECN1
5	seq.10011.65	0.129707450373428	0.155775038473611	0.229108312146089	0.25748646629516	0.33205364404343	0.31322159628689	no	no	no	no	OCRL	Inositol polyphosphate 5-phosphatase OCRL-1	4952	OCRL
6	seq.10012.5	0.189429292033035	0.240987852339428	0.0827671391046256	0.0687586869183385	0.163649807748972	0.118146600543414	no	no	no	no	SPDEF	SAM pointed domain-containing Ets transcription factor	25803	SPDEF
7	seq.10014.31	0.0895542631061844	0.293784081400944	0.367107141651721	0.0493706270394748	0.469481807381152	0.0936615225658921	no	yes	no	no	SLUG	Zinc finger protein SNAI2	6591	SNAI2
8	seq.10015.119	0.149421090970361	0.331251976423968	0.14745417474128	0.0199891320442147	0.245427986008379	0.0515122663277902	no	yes	no	no	KCAB2	Voltage-gated potassium channel subunit beta-2	8514	KCNAB2
9	seq.10023.32	0.215728770610234	0.138704956576377	0.0491744981872127	0.262337697673212	0.11085030061073	0.317673648510435	yes	no	no	no	VDR	Vitamin D3 receptor	7421	VDR
10	seq.10024.44	0.13229234892854	0.262977896923601	0.213166336333705	0.0553401386492686	0.316346316157424	0.100854729696918	no	no	no	no	HOGA1	4-hydroxy-2-oxoglutarate aldolase, mitochondrial	112817	HOGA1
11	seq.10025.1	0.477968139671696	0.730303324803483	8.68176615870789e-05	9.07852478865232e-07	0.00102601224659451	7.64132447980259e-05	yes	yes	yes	yes	DLDH	Dihydrolipoyl dehydrogenase, mitochondrial	1738	DLD
12	seq.10030.8	0.208413028901417	0.138483948631184	0.0542340786199396	0.261064613729976	0.11930625015267	0.316622589606894	no	no	no	no	MutY homolog	Adenine DNA glycosylase	4595	MUTYH
13	seq.10035.6	0.0932887324921603	0.193939312350442	0.351180074199328	0.153633747749427	0.454451506014873	0.210448230830524	no	no	no	no	DUS4	Dual specificity protein phosphatase 4	1846	DUSP4
14	seq.10037.98	0.150285989444209	0.418854877190506	0.143296946526385	0.00306784934923411	0.240705432743584	0.0144816253577738	no	yes	no	yes	SIG12:Ig-like V-type 2	Sialic acid-binding Ig-like lectin 12:Ig-like V-type 2 domain, Isoform long	89858	SIGLEC12
15	seq.10039.32	0.261227010666722	0.280254241857947	0.021950396282841	0.0282147211669181	0.0613333085104305	0.0646139554224399	yes	yes	no	no	PNP	Purine nucleoside phosphorylase	4860	PNP
16	seq.10040.63	0.129300444752062	0.12847181833147	0.223732158610493	0.31728445240919	0.32684609873378	0.372263186603191	no	no	no	no	P73L	Tumor protein 63	8626	TP63
17	seq.10041.3	0.226367202053986	0.346235832311992	0.0465949197768197	0.00467372465798608	0.106885034003765	0.0193228902671073	yes	yes	no	yes	HNF4A	Hepatocyte nuclear factor 4-alpha	3172	HNF4A
18	seq.10043.31	0.113121586198299	0.215638995422525	0.269176196834742	0.128098602742082	0.373061606990331	0.183857272691161	no	no	no	no	BRD4	Bromodomain-containing protein 4	23476	BRD4
19	seq.10044.12	0.268568673331909	0.19735229063286	0.0130227374389123	0.0947921408324807	0.0413507815021991	0.148258376928102	yes	no	yes	no	WN10A	Protein Wnt-10a	80326	WNT10A
20	seq.10046.55	0.0522124969083152	0.27694978488568	0.603718460118205	0.0408967959029698	0.676694057633005	0.0828383451999806	no	yes	no	no	cIAP-1	Baculoviral IAP repeat-containing protein 2	329	BIRC2
21	seq.10048.7	0.0863468222645355	0.171759777281102	0.421060301037399	0.200027753280749	0.519887363343627	0.257071138876904	no	no	no	no	PEBB	Core-binding factor subunit beta	865	CBFB
22	seq.10049.112	0.14824163724182	0.367787603129299	0.166225091881177	0.0145927871639429	0.266300871941997	0.0419092590939274	no	yes	no	yes	TERF1	Telomeric repeat-binding factor 1	7013	TERF1
23	seq.10053.5	0.204423509440873	0.242647725360211	0.0679660166393909	0.0502544752396034	0.141331082111025	0.0947663330367078	no	no	no	no	ILK1	Integrin-linked protein kinase	3611	ILK
24	seq.10054.3	0.0233260577165877	0.107264895576508	0.814418647686303	0.393873714630714	0.85194730812462	0.444947985286937	no	no	no	no	GAN	Gigaxonin	8139	GAN
25	seq.10056.5	0.675331888179858	0.684778928352994	5.40059456673872e-07	9.81346487660728e-06	1.804417521324e-05	0.000365234464897404	yes	yes	yes	yes	FOXM1	Forkhead box protein M1	2305	FOXM1
26	seq.10070.22	0.279963629792856	0.364922273334734	0.0144017094923013	0.00983769623488453	0.044656000759882	0.032209477020379	yes	yes	yes	yes	PLCG2	1-phosphatidylinositol 4,5-bisphosphate phosphodiesterase gamma-2	5336	PLCG2
27	seq.10073.22	0.249903443043038	0.499168693001332	0.0267672011973524	0.00114275377954188	0.0713661587479119	0.00750540927715921	yes	yes	no	yes	TYDP1	Tyrosyl-DNA phosphodiesterase 1	55775	TDP1
28	seq.10074.128	0.0712803815135521	0.394322443354268	0.494362039224141	0.0111525496751111	0.583367105392331	0.0349259297495896	no	yes	no	yes	BRD2	Bromodomain-containing protein 2	6046	BRD2
29	seq.10075.75	0.581456517267345	0.525612206571109	3.57923240752469e-06	0.000228041830256279	8.29744936507101e-05	0.00258841670815789	yes	yes	yes	yes	ACBD6	Acyl-CoA-binding domain-containing protein 6	84320	ACBD6
30	seq.10076.1	0.147952116376088	0.149043665170757	0.160952929841303	0.270813674824406	0.260105704344711	0.325989354227574	no	no	no	no	AP4M1	AP-4 complex subunit mu-1	9179	AP4M1
31	seq.10078.5	0.138608549815528	0.362760878124005	0.197236022652471	0.0112684695861112	0.299577534683972	0.0351280895188686	no	yes	no	yes	BAG3	BAG family molecular chaperone regulator 3	9531	BAG3
32	seq.10080.9	0.260107320537922	0.240304664251727	0.028387209850989	0.0526640024765399	0.0748104167123124	0.0978352317654159	yes	no	no	no	EI2BA	Translation initiation factor eIF-2B subunit alpha	1967	EIF2B1
33	seq.10082.251	0.110456774461482	0.279707461219081	0.295240374025055	0.0321193278207851	0.400510807411623	0.0701276530376188	no	yes	no	no	NFL	Neurofilament light polypeptide	4747	NEFL
34	seq.10086.39	0.193263638015771	0.493600719959963	0.0631907273585311	0.00214967986038079	0.134050589134751	0.0115445795536693	no	yes	no	yes	CBS	Cystathionine beta-synthase	102724560	CBS
35	seq.10087.10	0.150298155820931	0.209931000207651	0.158580538143525	0.128105268415044	0.257369956743764	0.183857272691161	no	no	no	no	Alpha crystallin A chain	Alpha-crystallin A chain	102724652	CRYAA
36	seq.10089.7	0.0611516931929448	-0.0502236889709667	0.544181086084741	0.60049476349201	0.626146485517162	0.640161116731252	no	no	no	no	ASML	N-acetylserotonin O-methyltransferase-like protein	8623	ASMTL
37	seq.10336.3	0.246800403551911	0.461740744030278	0.0305040798982561	0.000337559401353515	0.0787578202564224	0.00333490189101037	yes	yes	no	yes	CHIP	E3 ubiquitin-protein ligase CHIP	10273	STUB1
38	seq.10342.55	0.216604258857561	0.342602367047492	0.0415717522525559	0.00813865776945526	0.0985422740670854	0.0283608895902482	yes	yes	no	yes	PIAS4	E3 SUMO-protein ligase PIAS4	51588	PIAS4
39	seq.10346.5	0.450476457663515	0.441517663603367	0.000121367514837716	0.000798260495716482	0.00130452195221443	0.00585426698668214	yes	yes	yes	yes	STAT3	Signal transducer and activator of transcription 3	6774	STAT3
40	seq.10354.57	0.49826417649304	0.335459126514102	0.00020271480297885	0.0158492091221482	0.00191000562584286	0.0444900067251271	yes	yes	yes	yes	STAT3	Signal transducer and activator of transcription 3	6774	STAT3
41	seq.10356.21	0.142936644184049	0.303194347482325	0.169393405265854	0.0282548107664254	0.269875166048192	0.0646369826909957	no	yes	no	no	c-Jun	Transcription factor AP-1	3725	JUN
42	seq.10361.25	0.190406663630984	0.227670136088598	0.071392588733901	0.0903390010922327	0.14650744672287	0.143300862561788	no	no	no	no	OAS1	2'-5'-oligoadenylate synthase 1	4938	OAS1
43	seq.10362.35	0.170464311749802	0.278170649792604	0.150600451168849	0.054509929765577	0.249601656572181	0.099925380630056	no	no	no	no	c-Myc	Myc proto-oncogene protein	4609	MYC
44	seq.10363.13	0.392054476603211	0.370465633198259	0.00131747190540012	0.00710144040339912	0.00764357242252815	0.0260053416646564	yes	yes	yes	yes	SMAD3	Mothers against decapentaplegic homolog 3	4088	SMAD3
45	seq.10364.6	0.265472277074069	0.254618547933964	0.0202009983761668	0.0512484657571581	0.0574725232012524	0.0960864825762206	yes	no	no	no	SMAD2	Mothers against decapentaplegic homolog 2	4087	SMAD2
46	seq.10365.132	0.318526303844884	0.29865052322266	0.00517645513703563	0.0238440989767145	0.0211978937535344	0.0578222308534189	yes	yes	yes	no	IL-23	Interleukin-23	3593|51561	IL12B|IL23A
47	seq.10366.11	0.111925712414535	0.08816565474835	0.311510701359273	0.490807467644038	0.415575480891631	0.536826800375956	no	no	no	no	PDGFRA	Platelet-derived growth factor receptor alpha	5156	PDGFRA
48	seq.10367.62	0.0653044571251946	0.247751138107873	0.543065602696086	0.0820780174484957	0.625233988289201	0.133987858067615	no	no	no	no	IL-12	Interleukin-12	3592|3593	IL12A|IL12B
49	seq.10370.21	0.262172746027848	0.45359798026034	0.0189649800444819	0.00305877678399764	0.0551607686461247	0.0144637578092058	yes	yes	no	yes	STAT1	Signal transducer and activator of transcription 1-alpha/beta	6772	STAT1
50	seq.10372.18	0.330784743190053	0.154137496139315	0.00393390910005764	0.22971074367989	0.0170542129052419	0.285936191169012	yes	no	yes	no	STAT6	Signal transducer and activator of transcription 6	6778	STAT6
51	seq.10382.1	0.167304792036831	0.35170648783217	0.105094491784665	0.00321263384693149	0.194050612404287	0.0149764790483538	no	yes	no	yes	ANGL3	Angiopoietin-related protein 3	27329	ANGPTL3
52	seq.10390.21	0.35622080615137	0.411235959324333	0.00267492336280848	0.00248574754208352	0.0128108072422309	0.0126155146593125	yes	yes	yes	yes	ZNRF3	E3 ubiquitin-protein ligase ZNRF3	84133	ZNRF3
53	seq.10391.1	0.00983879876008645	0.330731197044859	0.924605721123975	0.00897141149816973	0.939197530684974	0.0303166104425489	no	yes	no	yes	ANGL3	Angiopoietin-related protein 3	27329	ANGPTL3
54	seq.10398.110	0.17393761787298	0.284472545440507	0.0911563433167654	0.0487072537805522	0.175790043808961	0.0931675685167841	no	yes	no	no	ANKR1	Ankyrin repeat domain-containing protein 1	27063	ANKRD1
55	seq.10419.1	-0.327110993984522	-0.409029373605853	0.00185329313514987	0.000455659547399859	0.00986319722023827	0.00402082803842682	yes	yes	yes	yes	SCAR5	Scavenger receptor class A member 5	286133	SCARA5
56	seq.10420.30	0.61332664128638	0.484515573733011	6.91435588571653e-07	0.000210138367953254	2.1740483362503e-05	0.00243695898550618	yes	yes	yes	yes	FAIM1	Fas apoptotic inhibitory molecule 1	55179	FAIM
57	seq.10425.3	0.144171474237364	0.243947268434307	0.169202743557125	0.0682588435575095	0.269649930090601	0.117426187069824	no	no	no	no	B4GT5	Beta-1,4-galactosyltransferase 5	9334	B4GALT5
58	seq.10428.1	0.0628903196023498	-0.00950423018715112	0.554743389243366	0.93285937196899	0.635469238389962	0.943203404923738	no	no	no	no	KI2S2	Killer cell immunoglobulin-like receptor 2DS2	100132285	KIR2DS2
59	seq.10432.3	0.174456822360137	0.260950251043367	0.131943571804565	0.0733667865564973	0.227805835340696	0.123542532856447	no	no	no	no	K1644	Uncharacterized protein KIAA1644	85352	SHISAL1
60	seq.10438.19	0.208460495651833	0.190060378376316	0.0360371459270294	0.102151738899452	0.0890109369601707	0.156658087850081	yes	no	no	no	CSF2R	Granulocyte-macrophage colony-stimulating factor receptor subunit alpha	1438	CSF2RA
61	seq.10439.57	0.317690437595569	0.255208996387564	0.00310603340795163	0.0339050889677779	0.0142679334801875	0.0726860273286492	yes	yes	yes	no	Alpha-amylase 2B	Alpha-amylase 2B	280	AMY2B
62	seq.10440.26	0.0659732418017615	-0.0173022519201699	0.538875555715752	0.881281681321322	0.621980625595122	0.897522724964437	no	no	no	no	ACAM:ECD	CXADR-like membrane protein:Extracellular domain	79827	CLMP
63	seq.10447.18	0.411756254864742	0.394127173245815	0.000438611268977105	0.0030510544453678	0.00338454478501233	0.0144397222064076	yes	yes	yes	yes	PABP3	Polyadenylate-binding protein 3	5042	PABPC3
64	seq.10449.31	0.215209884418088	0.276051323722099	0.0464108200657086	0.0428944160056325	0.106674421175688	0.0855542653907458	yes	yes	no	no	TMM46	Protein shisa-2 homolog	387914	SHISA2
65	seq.10451.11	0.871376887858097	0.767931124488182	4.7168494895985e-13	3.72236450316808e-08	2.31685743483673e-10	7.83271392185867e-06	yes	yes	yes	yes	NUCB1	Nucleobindin-1	4924	NUCB1
66	seq.10453.7	0.0771382806227879	0.290984638984939	0.439304714595907	0.0482897605312493	0.535524976282132	0.0926019207383333	no	yes	no	no	CEA20	Carcinoembryonic antigen-related cell adhesion molecule 20	125931	CEACAM20
67	seq.10454.99	0.199064520490915	0.410018368194963	0.0796494934965882	0.00531712154412608	0.159122844892618	0.0211717408791221	no	yes	no	yes	DJC16	DnaJ homolog subfamily C member 16	23341	DNAJC16
68	seq.10455.196	0.0157832910202448	0.153821504408426	0.870767368873358	0.264391428032157	0.896325169352049	0.31931247301632	no	no	no	no	IL-31	Interleukin-31	386653	IL31
69	seq.10457.3	0.286427538905598	0.114979406223765	0.0190007140808481	0.357916747948624	0.0551767020893419	0.411205906767518	yes	no	no	no	IL-18 Rb	Interleukin-18 receptor accessory protein	8807	IL18RAP
70	seq.10460.1	0.129105351281904	-0.0667784248414371	0.212018415678446	0.56695117880689	0.315290228914591	0.60784591321807	no	no	no	no	Chitotriosidase-1	Chitotriosidase-1	1118	CHIT1
71	seq.10462.14	-0.000775905295389836	0.128259278654929	0.993794407173772	0.281503570292972	0.995431929997749	0.336929781901739	no	no	no	no	INSL5	Insulin-like peptide INSL5	10022	INSL5
72	seq.10464.6	0.188877528186424	0.13725896296349	0.0749001707238262	0.277299233316394	0.151601492426953	0.332406683933829	no	no	no	no	ANTR1	Anthrax toxin receptor 1	84168	ANTXR1
73	seq.10472.53	0.157481785358898	0.229754789866253	0.138467104670706	0.0784530959006807	0.234219673842072	0.129868952397163	no	no	no	no	HVEM	Tumor necrosis factor receptor superfamily member 14	8764	TNFRSF14
74	seq.10473.2	0.0827036738702638	0.116509720925842	0.380497917833887	0.362399109380553	0.482322545984522	0.415441334717676	no	no	no	no	Trefoil factor 2	Trefoil factor 2	7032	TFF2
75	seq.10479.18	-0.100162574734365	-0.0931934033649751	0.323545219100146	0.483913509136394	0.428105709365203	0.530772014531919	no	no	no	no	MMP-10	Stromelysin-2	4319	MMP10
76	seq.10480.33	0.0872328667190742	0.0518565564540499	0.369777954993702	0.668507704472499	0.47245567299639	0.705381996368186	no	no	no	no	CD59	CD59 glycoprotein	966	CD59
77	seq.10490.3	0.334208803162214	0.189179008419325	0.0080968029045483	0.11143910270463	0.0296107009965132	0.166398289000281	yes	no	yes	no	RPN1:CD	Dolichyl-diphosphooligosaccharide--protein glycosyltransferase subunit 1:Cytoplasmic domain	6184	RPN1
78	seq.10496.11	0.0629193120593168	0.0213395820167377	0.536693158044953	0.866311136776443	0.62011579042533	0.883844720419479	no	no	no	no	CaCC	Calcium-activated chloride channel regulator 1	1179	CLCA1
79	seq.10499.1	0.441116750121929	0.634922606342883	0.000261854051304579	3.07866639009587e-05	0.00232943660924773	0.000751216155443135	yes	yes	yes	yes	T106A	Transmembrane protein 106A	113277	TMEM106A
80	seq.10505.12	0.0773071758396006	0.129190830321138	0.468340176327264	0.3335079658231	0.560493395001695	0.388217464046421	no	no	no	no	RNF43	E3 ubiquitin-protein ligase RNF43	54894	RNF43
81	seq.10511.10	0.229226518510284	0.0833762764958939	0.025129083794456	0.459422233531416	0.0681274615656436	0.50706052847496	yes	no	no	no	Collagen alpha-3(VI):isoform 3	Collagen alpha-3(VI) chain:isoform 3	1293	COL6A3
82	seq.10512.13	0.201152593284288	0.330431377568343	0.0614838812852481	0.0190178686156688	0.131809684369746	0.0499504364840731	no	yes	no	yes	IL3RB:ECD	Cytokine receptor common subunit beta:Extracellular domain	1439	CSF2RB
83	seq.10513.13	0.15035318122331	0.301507309510343	0.13446469942044	0.0354376576855903	0.230428796339491	0.0749655087277068	no	yes	no	no	CSEN	Calsenilin	30818	KCNIP3
84	seq.10514.5	0.521824602429262	0.368419895576162	1.08005196595186e-06	0.00161878342291397	3.1768625299584e-05	0.00959508957254399	yes	yes	yes	yes	PGD2 synthase	Prostaglandin-H2 D-isomerase	5730	PTGDS
85	seq.10521.10	0.621893817828154	0.474581503395017	6.0769092891896e-08	0.000194618809846478	3.10717483375293e-06	0.00236546202029719	yes	yes	yes	yes	MXRA8:ECD	Matrix-remodeling-associated protein 8:Extracellular domain	54587	MXRA8
86	seq.10528.2	0.213975192892284	0.326209106092741	0.0474239157358749	0.0309558274674609	0.108287246657334	0.0686499116637529	yes	yes	no	no	DPEP1	Dipeptidase 1	1800	DPEP1
87	seq.10530.8	0.149089228159602	0.0524755171643696	0.163802010573211	0.677918317340877	0.263421751865384	0.713248291186912	no	no	no	no	PSB6	Proteasome subunit beta type-6	5694	PSMB6
88	seq.10531.18	0.148050959133539	0.217743004497733	0.179001143642198	0.0848049359440858	0.279589335934862	0.136823298304362	no	no	no	no	RASN	GTPase NRas	4893	NRAS
89	seq.10534.40	0.143600588431729	0.227298348956743	0.17531911488353	0.0721071499543636	0.275782310962563	0.121984606493606	no	no	no	no	PARP:BRCT domain	Poly [ADP-ribose] polymerase 1:BRCA1 C-terminal:BRCA1 C-terminus domian	142	PARP1
90	seq.10535.25	-0.0364986293493818	0.0244936789762545	0.733287637261034	0.812819446696978	0.785398720331856	0.835890073849467	no	no	no	no	CX6A2	Cytochrome c oxidase subunit 6A2, mitochondrial	1339	COX6A2
91	seq.10539.30	0.125556968903834	0.064029401440072	0.209239000760696	0.624565056675835	0.312569115195109	0.663236689649358	no	no	no	no	C99L2	CD99 antigen-like protein 2	83692	CD99L2
92	seq.10550.37	0.186106076259735	0.355636530355057	0.0817698481489911	0.0142702837566086	0.162559171229335	0.0412646524484173	no	yes	no	yes	BMP RIB	Bone morphogenetic protein receptor type-1B	658	BMPR1B
93	seq.10551.7	0.133095166879296	-0.00625086772815211	0.174621341042938	0.955161645637581	0.275080148818287	0.960428113082743	no	no	no	no	LAT	Linker for activation of T-cells family member 1	27040	LAT
94	seq.10552.88	0.0381122282276972	0.0350291081345765	0.710266202630018	0.777110961969042	0.766699406223582	0.803852159752813	no	no	no	no	NKG2F	NKG2-F type II integral membrane protein	8302	KLRC4
95	seq.10553.8	0.362743873658542	0.308742389523977	0.00157688889410928	0.0208735004360283	0.0086705116981627	0.0530417653903905	yes	yes	yes	no	TOIP2	Torsin-1A-interacting protein 2	163590	TOR1AIP2
96	seq.10558.26	0.265453854359285	0.339825838648167	0.0192721915013402	0.00599457959484631	0.05561084372565	0.0231663334878542	yes	yes	no	yes	PCDH9	Protocadherin-9	5101	PCDH9
97	seq.10561.5	0.231258719809232	0.293620552406456	0.0379645030446588	0.0259655969549668	0.0921140794543723	0.0611001208346768	yes	yes	no	no	PGRP-I-alpha	Peptidoglycan recognition protein 3	114771	PGLYRP3
98	seq.10563.13	0.0975048428282204	0.33201985834206	0.3310013850316	0.0210212242218472	0.435628717225856	0.0531947815530647	no	yes	no	no	LYSM3	LysM and putative peptidoglycan-binding domain-containing protein 3	116068	LYSMD3
99	seq.10565.19	0.172763450845351	0.297867386713789	0.102403682182164	0.0277361077359729	0.190691131796672	0.063838555079305	no	yes	no	no	SLIK3	SLIT and NTRK-like protein 3	22865	SLITRK3
100	seq.10569.28	0.529099536153191	0.396556902046379	7.14295850518683e-06	0.00240387909938967	0.000149111764013856	0.0123838253792475	yes	yes	yes	yes	MFAP2	Microfibrillar-associated protein 2	4237	MFAP2
101	seq.10571.14	0.0527327484190617	0.295146191754872	0.601235588067105	0.0463134441927987	0.674463789689386	0.0902032229187617	no	yes	no	no	MGAT1	Alpha-1,3-mannosyl-glycoprotein 2-beta-N-acetylglucosaminyltransferase	4245	MGAT1
102	seq.10574.10	0.156584106716356	0.323206028055445	0.111525522868236	0.0115247092555506	0.202507844544348	0.0354820958565657	no	yes	no	yes	b2-Microglobulin	Beta-2-microglobulin	567	B2M
103	seq.10575.31	0.425537457563202	0.258800876609008	0.000273513440492766	0.0414556253007052	0.00239806415534603	0.083414389856623	yes	yes	yes	no	PUF60	Poly(U)-binding-splicing factor PUF60	22827	PUF60
104	seq.10576.7	0.33951264973323	0.250129417741568	0.00164564743958476	0.032426887743055	0.00895854441986888	0.0704902917961926	yes	yes	yes	no	PXDC2:ECD	Plexin domain-containing protein 2:Extracellular domain	84898	PLXDC2
105	seq.10580.14	0.134860469585806	0.167818774350166	0.151589685104078	0.229752421198863	0.250737867657359	0.285936191169012	no	no	no	no	SFTA2	Surfactant-associated protein 2	389376	SFTA2
106	seq.10583.1	0.0802741774553111	0.174450299980671	0.453740757154721	0.146803184532773	0.547028576992834	0.203847772228122	no	no	no	no	TM108	Transmembrane protein 108	66000	TMEM108
107	seq.10584.7	0.474266704218012	0.625482881018424	1.29738760234987e-05	3.64719507341371e-07	0.000233487091199215	3.99076084932929e-05	yes	yes	yes	yes	NDUS4	NADH dehydrogenase [ubiquinone] iron-sulfur protein 4, mitochondrial	4724	NDUFS4
108	seq.10588.39	0.0597873318703555	0.0554216573107449	0.540935576099887	0.670352791784502	0.623569013241147	0.706767794462964	no	no	no	no	SIAT9	Lactosylceramide alpha-2,3-sialyltransferase	8869	ST3GAL5
109	seq.10589.7	0.435799827385022	0.445442310477384	0.00101454852078042	0.00301341928830361	0.00623662354740412	0.0142987137262004	yes	yes	yes	yes	RET1L	Retinoic acid early transcript 1L protein	154064	RAET1L
110	seq.10605.22	0.133200026046427	0.244755609933746	0.218514865164591	0.0673850441930681	0.321715507888987	0.116227008145548	no	no	no	no	APMAP	Adipocyte plasma membrane-associated protein	57136	APMAP
111	seq.10606.34	0.519105983141628	0.344483319265326	4.37212431824442e-05	0.013046037705172	0.000608648655091991	0.0387696210130343	yes	yes	yes	yes	TOIP1:Perinuclear	Torsin-1A-interacting protein 1:Perinuclear domain	26092	TOR1AIP1
112	seq.10608.9	0.232700148297095	0.0373176623322191	0.0383899002249012	0.755496060429412	0.0927699399869411	0.784310995561539	yes	no	no	no	HIS1	Histatin-1	3346	HTN1
113	seq.10612.18	0.84892028107699	0.769204996111207	1.17982824468331e-12	8.0994173972518e-08	4.30322688444159e-10	1.37522557338923e-05	yes	yes	yes	yes	PLOD3	Procollagen-lysine,2-oxoglutarate 5-dioxygenase 3	8985	PLOD3
114	seq.10613.33	0.582312624162394	0.638018022344771	4.3547753642449e-07	5.26996610231618e-06	1.52724205242204e-05	0.000269457799493195	yes	yes	yes	yes	CASC4	Protein CASC4	113201	GOLM2
115	seq.10618.190	0.343735894899171	0.147832013593499	0.0024392770903508	0.222626700866328	0.0120283360033055	0.279061906712269	yes	no	yes	no	megalin	Low-density lipoprotein receptor-related protein 2	4036	LRP2
116	seq.10620.21	-0.0361888936512667	0.0124008808430245	0.744308977386094	0.91749478192879	0.794091457263591	0.93024721125508	no	no	no	no	PSP-94	Beta-microseminoprotein	4477	MSMB
117	seq.10623.19	0.171998229223996	0.319346430705453	0.131685332816203	0.0234016668399826	0.227702419670494	0.0571991950871242	no	yes	no	no	MUC1:region 1	Mucin-1:region 1	4582	MUC1
118	seq.10624.45	0.194819991887269	0.273586851080711	0.0755445521008755	0.0608598086854247	0.152623428561259	0.108070111430691	no	no	no	no	ISK13	Serine protease inhibitor Kazal-type 13	153218	SPINK13
119	seq.10627.87	0.254198456197051	0.286595591105689	0.0202630887903422	0.0295636011236266	0.0576192093409366	0.066615511428073	yes	yes	no	no	APLP2	Amyloid-like protein 2	334	APLP2
120	seq.10630.5	0.170641702243042	0.203772708848353	0.103468616921504	0.130666326876417	0.191955511419989	0.186697001944267	no	no	no	no	HTAI2	Oxidoreductase HTATIP2	10553	HTATIP2
121	seq.10638.1	-0.013413221900818	0.219945060438454	0.891442285272224	0.0994297782551328	0.913311000510175	0.153406744735993	no	no	no	no	TINF2	TERF1-interacting nuclear factor 2	26277	TINF2
122	seq.10643.16	0.0823655894957329	0.193300187820882	0.426054439249209	0.128487867612166	0.523807603849983	0.184261369254563	no	no	no	no	NOE3:C-term	Noelin-3:Isoform 2, C-term	118427	OLFM3
123	seq.10663.42	0.143983115069645	0.143849686511821	0.207643827804739	0.218902853443859	0.310812416393906	0.275567766035746	no	no	no	no	INSI1	Insulin-induced gene 1 protein	3638	INSIG1
124	seq.10667.78	0.0405978566680507	0.290308831245829	0.692495267133861	0.0410280321064044	0.75184410726408	0.0829199717968741	no	yes	no	no	CA185	Uncharacterized protein C1orf185	284546	C1orf185
125	seq.10668.5	0.0514686106710433	0.162692146991773	0.636068357845813	0.169735975754254	0.704011730887001	0.226328423921892	no	no	no	no	STX4	Syntaxin-4	6810	STX4
126	seq.10672.75	0.105050612918245	0.209356074685497	0.335086647880105	0.0795345926720441	0.439486529981393	0.131103873609145	no	no	no	no	SP-B	Pulmonary surfactant-associated protein B	6439	SFTPB
127	seq.10693.43	0.0672816825467056	0.0266337055722359	0.498551237573264	0.815803778070162	0.58695369502116	0.838171355835091	no	no	no	no	KLRG2:C-term	Killer cell lectin-like receptor subfamily G member 2:C-term	346689	KLRG2
128	seq.10695.12	-0.0346336623210026	-0.187813184565449	0.717738733667859	0.120993517142188	0.773028040573753	0.176978193976263	no	no	no	no	WF10B	Protein WFDC10B	280664	WFDC10B
129	seq.10699.52	-0.111733727310922	-0.171252275981622	0.286771835531846	0.126622503712476	0.392090522710942	0.182639524864476	no	no	no	no	LRP1	Prolow-density lipoprotein receptor-related protein 1	4035	LRP1
130	seq.10700.10	0.151773477697576	0.498523628215493	0.203795719920377	0.00253550646764678	0.306688422361125	0.0128144420970761	no	yes	no	yes	IGS11:CD	Immunoglobulin superfamily member 11:Cytoplasmic domain	152404	IGSF11
131	seq.10702.1	0.33253409855769	0.177257991828531	0.00201291637747372	0.130651126427756	0.0104982511927156	0.186697001944267	yes	no	yes	no	COSA1	Collagen alpha-1(XXVIII) chain	340267	COL28A1
132	seq.10704.91	0.136551579998175	0.166248008314157	0.166868874178022	0.205263514904606	0.266733192994883	0.262627850805215	no	no	no	no	LRMP	Lymphoid-restricted membrane protein	4033	IRAG2
133	seq.10705.14	0.0380928866275517	0.192158453088699	0.692687858172689	0.16832524012716	0.75184410726408	0.224885809215065	no	no	no	no	SIA7C	Alpha-N-acetylgalactosaminide alpha-2,6-sialyltransferase 3	256435	ST6GALNAC3
134	seq.10708.3	0.133462336751019	0.450676608761319	0.201750751188363	0.00918702382148246	0.304455273755803	0.0307226206157277	no	yes	no	yes	GON2	Progonadoliberin-2	2797	GNRH2
135	seq.10710.23	0.0165988044885413	0.23497863181184	0.869691158553397	0.0869866566124107	0.895554362590934	0.139356954121962	no	no	no	no	ZPBP2	Zona pellucida-binding protein 2	124626	ZPBP2
136	seq.10716.35	0.0245467908337052	0.0410936485615807	0.818357160535949	0.719131219783887	0.854270563879446	0.75040375804647	no	no	no	no	PSMD5	26S proteasome non-ATPase regulatory subunit 5	5711	PSMD5
137	seq.10721.76	0.258497919540802	0.450544509469817	0.0414889287288209	0.00278821972527814	0.0984754572995137	0.013595677466129	yes	yes	no	yes	HSP 70	Heat shock 70 kDa protein 1A	3303	HSPA1A
138	seq.10737.96	0.300960896282719	0.197499498308259	0.00525871773826828	0.148344772843957	0.0213906652387106	0.205155271038749	yes	no	yes	no	Serpin B1	Leukocyte elastase inhibitor	1992	SERPINB1
139	seq.10741.22	0.377338694957225	0.302221389811199	0.000568622487446679	0.0118100146570841	0.00404542734567072	0.0359758297265629	yes	yes	yes	yes	CSF-1	Macrophage colony-stimulating factor 1	1435	CSF1
140	seq.10743.13	0.490682335499066	0.384293657913462	1.24440486462886e-05	0.00118554090276619	0.000226184020411444	0.00763069915180447	yes	yes	yes	yes	SLIK1	SLIT and NTRK-like protein 1	114798	SLITRK1
141	seq.10746.24	0.326342490227274	0.399288951256658	0.00206100821704019	0.00115744130144567	0.0106636080936879	0.00756086209655555	yes	yes	yes	yes	DKK3	Dickkopf-related protein 3	27122	DKK3
142	seq.10748.216	0.371750531521351	0.435510427911399	0.000644186643351063	0.000709265194769578	0.00440543140721708	0.00540818177379672	yes	yes	yes	yes	PCDB2	Protocadherin beta-2	56133	PCDHB2
143	seq.10749.18	0.347227929732443	0.449708073908595	0.00284641994883385	0.000772503901783007	0.0134363792407851	0.00572084286587251	yes	yes	yes	yes	HSP 70	Heat shock 70 kDa protein 1A	3303	HSPA1A
144	seq.10752.8	-0.0217985848922792	-0.0836398922702681	0.832102739719911	0.474339247663644	0.865975668443529	0.521315794288428	no	no	no	no	CDYL2	Chromodomain Y-like protein 2	124359	CDYL2
145	seq.10753.31	0.0691731835674931	0.0428722240633945	0.474972741025984	0.712824158879331	0.566138532930971	0.744390336558278	no	no	no	no	ADAM7	Disintegrin and metalloproteinase domain-containing protein 7	8756	ADAM7
146	seq.10754.113	0.124601113667499	0.48675465776666	0.248036827744381	0.00447896855723331	0.351374801809815	0.0187629685885325	no	yes	no	yes	Prokineticin-2	Prokineticin-2	60675	PROK2
147	seq.10758.2	0.554328171489273	0.361605632931569	7.20644918699896e-07	0.00208832008790225	2.24014110807223e-05	0.0113457787496655	yes	yes	yes	yes	KERA	Keratocan	11081	KERA
148	seq.10761.5	0.287372354683687	0.385456750633444	0.0105504044811006	0.00834053382903462	0.0358072350596164	0.0288367877031043	yes	yes	yes	yes	TMED2	Transmembrane emp24 domain-containing protein 2	10959	TMED2
149	seq.10762.2	0.15482981468412	0.415826771989282	0.126131880912125	0.000923730289419833	0.220776937412091	0.00643787059033874	no	yes	no	yes	KLRG2:N-term	Killer cell lectin-like receptor subfamily G member 2:N-term	346689	KLRG2
150	seq.10767.52	0.0756035486398271	0.15750770416979	0.446690988193354	0.228711453792632	0.54151260722487	0.284870474245601	no	no	no	no	GPR64	G-protein coupled receptor 64	10149	ADGRG2
151	seq.10781.19	0.402691309581604	0.406981849087085	0.000176634248895171	0.00142873344718057	0.00171645821617314	0.00876300525731493	yes	yes	yes	yes	CLC4G	C-type lectin domain family 4 member G	339390	CLEC4G
152	seq.10785.8	0.287956113805456	0.15983844596419	0.0230634007689857	0.209585674812789	0.0636307945572975	0.266723244219765	yes	no	no	no	LRC52	Leucine-rich repeat-containing protein 52	440699	LRRC52
153	seq.10798.4	0.116165340456048	0.0873537861078823	0.281224651450052	0.489643068877696	0.386480800824727	0.535874620890153	no	no	no	no	CLM2	CMRF35-like molecule 2	342510	CD300E
154	seq.10800.15	0.734877412191255	0.631064526830139	3.67419818656216e-07	3.78503747782102e-05	1.34010255191211e-05	0.000828276572368748	yes	yes	yes	yes	Collagen-binding protein	Serpin H1	871	SERPINH1
155	seq.10801.11	0.250776637352305	-0.14635046180795	0.0442102876857733	0.249909343342894	0.103058758697309	0.305797498460545	yes	no	no	no	Ephrin-A2	Ephrin-A2	1943	EFNA2
156	seq.10803.22	0.369377777259692	0.396362879365666	0.00197506131994266	0.00374644175475795	0.0103700196558602	0.016542449554991	yes	yes	yes	yes	HSP 70	Heat shock 70 kDa protein 1A	3303	HSPA1A
157	seq.10809.14	0.129601202296605	0.272509602535931	0.198237056821673	0.0570704370359176	0.300680603790234	0.103456007112744	no	no	no	no	KLRB1	Killer cell lectin-like receptor subfamily B member 1	3820	KLRB1
158	seq.10814.7	0.0840648836468408	0.21141625156426	0.385754559822225	0.134352254805525	0.487517485975374	0.190425177730836	no	no	no	no	CD1A	T-cell surface glycoprotein CD1a	909	CD1A
159	seq.10815.2	0.0583435019478593	0.0580421389886527	0.579372265755481	0.638348852728102	0.65652509906428	0.676590917283779	no	no	no	no	HABP4	Intracellular hyaluronan-binding protein 4	22927	HABP4
160	seq.10816.150	-0.0149260671759895	0.19377828562755	0.880211889427454	0.0775267809444955	0.904175600273677	0.128764122206234	no	no	no	no	PILRA isoform FDF03-M14	Paired immunoglobulin-like type 2 receptor alpha isoform FDF03-M14	29992	PILRA
161	seq.10818.36	0.510565547842447	0.500720425308542	6.30256794112393e-06	0.000158668996919738	0.000132112449064709	0.00210698563628128	yes	yes	yes	yes	ASM	Sphingomyelin phosphodiesterase	6609	SMPD1
162	seq.10825.12	0.0806811492695616	0.0207812008734733	0.482145907032244	0.859411514896505	0.57318997335363	0.877372718417387	no	no	no	no	VSI10	V-set and immunoglobulin domain-containing protein 10	54621	VSIG10
163	seq.10827.67	0.104163378753958	0.303029620506201	0.316777305707403	0.0529678905591895	0.420856881866246	0.0983329926193843	no	no	no	no	LIGO3	Leucine-rich repeat and immunoglobulin-like domain-containing nogo receptor-interacting protein 3	645191	LINGO3
164	seq.10830.5	0.0402536839781717	0.228371791181477	0.683897897300492	0.110994722306537	0.744727004072999	0.165965783649624	no	no	no	no	K0494:N-term	EF-hand calcium-binding domain-containing protein 14:N-term	9813	EFCAB14
165	seq.10832.24	0.177329182251594	0.568688002092004	0.106616735857354	2.19909697431666e-05	0.196133208431603	0.000626628101379504	no	yes	no	yes	B4GT6	Beta-1,4-galactosyltransferase 6	9331	B4GALT6
166	seq.10833.64	0.615069559800461	0.703118199004528	7.98129346286051e-08	3.85237795116405e-07	3.82615521177349e-06	4.1326195629056e-05	yes	yes	yes	yes	HHIP	Hedgehog-interacting protein	64399	HHIP
167	seq.10835.25	0.0552681893026954	0.2548550871868	0.614514114710329	0.0602967524505827	0.685704001953949	0.1072593474718	no	no	no	no	A4GCT	Alpha-1,4-N-acetylglucosaminyltransferase	51146	A4GNT
168	seq.10842.7	0.0777997726118703	0.19761205488544	0.445489383411727	0.134592245569276	0.540654928270976	0.190555742193693	no	no	no	no	GCNT4	Beta-1,3-galactosyl-O-glycosyl-glycoprotein beta-1,6-N-acetylglucosaminyltransferase 4	51301	GCNT4
169	seq.10847.1	0.160388092595991	0.204869504901583	0.133139815308305	0.123514634782087	0.229107136160976	0.179111610406998	no	no	no	no	SIG15	Sialic acid-binding Ig-like lectin 15	284266	SIGLEC15
170	seq.10848.137	0.0596557229210432	0.099661614816165	0.565817240001146	0.439214881878534	0.645182601093428	0.48820492051147	no	no	no	no	BTNL3	Butyrophilin-like protein 3	10917	BTNL3
171	seq.10851.77	0.266182642957166	0.351334612117986	0.0138417605600449	0.00725040101841653	0.0432980400365957	0.0262694993190442	yes	yes	yes	yes	IL27B	Interleukin-27 subunit beta	10148	EBI3
172	seq.10852.114	0.270329598104779	0.438298014793829	0.00838089609392481	0.000126993955978064	0.030385608038345	0.00182272559170673	yes	yes	yes	yes	HNRDL	Heterogeneous nuclear ribonucleoprotein D-like	9987	HNRNPDL
173	seq.10855.55	0.182845357138031	0.146943697822632	0.0754747798036851	0.158130433661888	0.152555566410444	0.214566369683579	no	no	no	no	PLXB2	Plexin-B2	23654	PLXNB2
174	seq.10866.60	0.12911810889905	0.31085975502566	0.193759383519844	0.00987787077001949	0.295781497901352	0.0322830531557805	no	yes	no	yes	P4R3A	Serine/threonine-protein phosphatase 4 regulatory subunit 3A	55671	PPP4R3A
175	seq.10870.32	0.381091206333166	0.411616252819411	0.00158323932547197	0.00306524295927743	0.00869397385311993	0.0144816253577738	yes	yes	yes	yes	Spastin:MIT	Spastin:Microtubule interacting and trafficking domain	6683	SPAST
176	seq.10876.300	0.0919159806990794	0.194534880940822	0.351311613632167	0.178379209103706	0.454451506014873	0.235329793346124	no	no	no	no	BRAT1	BRCA1-associated ATM activator 1	221927	BRAT1
177	seq.10880.38	0.396693767338572	0.387353223718452	0.000659042568161776	0.00553008203525982	0.00447347629083508	0.0218764127367364	yes	yes	yes	yes	F163B	Protein FAM163B	642968	FAM163B
178	seq.10882.12	0.0544293028961455	0.236340891808534	0.598161122859564	0.102171628898525	0.671841408984741	0.156658087850081	no	no	no	no	Desmocollin-1	Desmocollin-1	1823	DSC1
179	seq.10885.36	-0.32783254751469	-0.321551731569532	0.00197729695056092	0.00630316036463552	0.0103718040426834	0.0238978450138052	yes	yes	yes	yes	CF089	Bombesin receptor-activated protein C6orf89	221477	C6orf89
180	seq.10889.2	0.0561194609564218	-0.19590362105254	0.607277014637017	0.0692442666470124	0.679291054401783	0.118705263165399	no	no	no	no	MRAP2	Melanocortin-2 receptor accessory protein 2	112609	MRAP2
181	seq.10890.135	0.0702164123862686	0.261994098366167	0.478324890101632	0.059958237838735	0.569761696874816	0.106908752217418	no	no	no	no	LCTL	Lactase-like protein	197021	LCTL
182	seq.10892.8	0.197237482706726	0.247735281690196	0.0760150135493113	0.0614995545930446	0.153234391720074	0.108747273166951	no	no	no	no	OSMR	Oncostatin-M-specific receptor subunit beta	9180	OSMR
183	seq.10895.28	0.183736613295324	0.131183079604395	0.123799555173877	0.277198880729993	0.21778371908562	0.332359210272582	no	no	no	no	TM11B	Transmembrane protease serine 11B	132724	TMPRSS11B
184	seq.10902.53	0.0220982567094702	0.29212248016472	0.812858544008951	0.0454660699033511	0.850640607167745	0.0892518365415262	no	yes	no	no	APRV1	Retroviral-like aspartic protease 1	151516	ASPRV1
185	seq.10903.50	0.14679548082309	-0.180024125570718	0.153102257164059	0.127427035805756	0.252206743496271	0.183457835364381	no	no	no	no	STX8	Syntaxin-8	9482	STX8
186	seq.10916.44	0.00314617747371779	-0.00436820380869636	0.975572889418765	0.968658566172603	0.980411329538953	0.972034302188245	no	no	no	no	PLA2R	Secretory phospholipase A2 receptor	22925	PLA2R1
187	seq.10917.40	0.157374476882297	0.539447917305201	0.158213840922788	0.00116443104609977	0.257233052149283	0.00757366728689924	no	yes	no	yes	GBGT2	Guanine nucleotide-binding protein G(I)/G(S)/G(O) subunit gamma-T2	2793	GNGT2
188	seq.10924.258	0.162031909608787	0.267375120126569	0.130013010241133	0.0353049378105554	0.225237865430411	0.0747497348148407	no	yes	no	no	NEUFC	Neuferricin	124936	CYB5D2
189	seq.10933.107	0.0530045914552793	0.182118624618678	0.603860290081609	0.166307687405673	0.676705550453575	0.223007195538343	no	no	no	no	CABP8	Calcium-binding protein 8	83698	CALN1
190	seq.10938.13	0.177636019305351	0.247446649760605	0.0907194837724154	0.0673865965705862	0.175303047181905	0.116227008145548	no	no	no	no	sLFA-3	Lymphocyte function-associated antigen 3	965	CD58
191	seq.10939.16	0.182491579204795	0.24944335980094	0.108330394737048	0.0511339463963552	0.198219260737923	0.0960033701902743	no	no	no	no	PKHA4	Pleckstrin homology domain-containing family A member 4	57664	PLEKHA4
192	seq.10940.25	0.0905850642516345	0.107802154360549	0.393756717539121	0.402708421630536	0.494402015421052	0.452871073944638	no	no	no	no	SRCA	Sarcalumenin	6345	SRL
193	seq.10953.14	0.210614878491137	0.546616430496333	0.0478316076942547	0.000201914272040188	0.10862877778965	0.00241194974308269	yes	yes	no	yes	CLC2A	C-type lectin domain family 2 member A	387836	CLEC2A
194	seq.10956.82	0.17246182247581	0.341235930650075	0.107062570028383	0.018308446274477	0.196754894398819	0.0488374010568813	no	yes	no	yes	GCSH	Glycine cleavage system H protein, mitochondrial	2653	GCSH
195	seq.10959.125	0.0338416011161386	0.325734697210983	0.744741706803672	0.0254842692897328	0.794091457263591	0.0604353867724872	no	yes	no	no	BET1L	BET1-like protein	51272	BET1L
196	seq.10961.15	0.161150777397183	0.234155098254488	0.128986101434408	0.0759591640379224	0.223955239907219	0.126814948566211	no	no	no	no	TIG3	Retinoic acid receptor responder protein 3	5920	PLAAT4
197	seq.10966.1	0.00736314596772682	0.00195825432248345	0.94121195129198	0.985632686197883	0.952427471887602	0.987076043600333	no	no	no	no	a2-HS-Glycoprotein	Alpha-2-HS-glycoprotein	197	AHSG
198	seq.10967.12	0.217035025845158	0.168954850958519	0.0396409733641798	0.178618133302483	0.094934181178038	0.23553140691682	yes	no	no	no	PRL	Prolactin	5617	PRL
199	seq.10974.20	-0.0464309788029725	0.159833928261692	0.656821768263698	0.18867916054097	0.722160750436232	0.245368121540206	no	no	no	no	ISK7	Serine protease inhibitor Kazal-type 7	84651	SPINK7
200	seq.10975.59	0.115382756837141	0.249515657081783	0.262867209935972	0.122461252794398	0.367479575294795	0.178092906442889	no	no	no	no	MUCL1	Mucin-like protein 1	118430	MUCL1
201	seq.10976.44	0.186418110551119	0.40155566236635	0.0671758267659129	0.010398472226043	0.140327968016918	0.0333274994426956	no	yes	no	yes	MUC1:region 3	Mucin-1:region 3	4582	MUC1
202	seq.10977.55	-0.278045459977043	-0.16415465200862	0.0063835703198449	0.174921202506841	0.0247165698654433	0.231886091329034	yes	no	yes	no	UCMA	Unique cartilage matrix-associated protein	221044	UCMA
203	seq.10981.56	0.116941128603527	0.333110283697749	0.291979104653587	0.0333546763949837	0.397268759403077	0.071815598015331	no	yes	no	no	NRG3	Pro-neuregulin-3, membrane-bound isoform	10718	NRG3
204	seq.11067.13	0.209927075110456	0.326721294966279	0.0615665892637268	0.0120294908357634	0.131883637377388	0.0365423821621662	no	yes	no	yes	Osteocalcin	Osteocalcin	632	BGLAP
205	seq.11071.1	0.145760795471394	0.14362029923584	0.153913225645788	0.269862905987695	0.252870647900332	0.324987884362465	no	no	no	no	IL-5	Interleukin-5	3567	IL5
206	seq.11081.1	0.0917092825874013	0.155705197929766	0.377662313996077	0.181998119254954	0.480286034372975	0.238922893996406	no	no	no	no	GPDA	Glycerol-3-phosphate dehydrogenase [NAD(+)], cytoplasmic	2819	GPD1
207	seq.11083.23	-0.211243122901551	-0.0389877495470618	0.0491465288166156	0.760857539906265	0.110832918036152	0.789128265559654	yes	no	no	no	NSE	Gamma-enolase	2026	ENO2
208	seq.11089.7	0.209992139919971	0.430978564835599	0.0374208604454064	0.000355072278779865	0.0913155787229342	0.00343930203898504	yes	yes	no	yes	IgA	Immunoglobulin A	3493 3494	IGHA1|IGHA2
209	seq.11094.104	0.155237011643254	0.285915452626797	0.105323623661389	0.0499009902312137	0.19434251097857	0.0944012163053147	no	yes	no	no	LPPL	Galectin-10	1178	CLC
210	seq.11096.57	0.310930344745119	0.193244730594204	0.0124080167551937	0.13925566864122	0.0399554206401794	0.195551273905573	yes	no	yes	no	HEMK2	HemK methyltransferase family member 2	29104	N6AMT1
211	seq.11098.1	0.409929429200438	0.578506506957075	0.000504765722723768	2.26404204521315e-05	0.00372681952634512	0.000631968062722508	yes	yes	yes	yes	PDXK	Pyridoxal kinase	8566	PDXK
212	seq.11101.18	0.258060222831173	0.33439835339382	0.0250937711252106	0.0210461504827542	0.0680654545493441	0.0532332359182377	yes	yes	no	no	TLR4	Toll-like receptor 4	7099	TLR4
213	seq.11102.22	0.0855581412423013	0.204283126846708	0.428068274079991	0.0805369084769108	0.525221244111153	0.13213041882556	no	no	no	no	REG4	Regenerating islet-derived protein 4	83998	REG4
214	seq.11104.13	0.185400137803422	0.166277404542806	0.0583814641989007	0.133009489324885	0.126396909628882	0.188996602686547	no	no	no	no	YKL-40	Chitinase-3-like protein 1	1116	CHI3L1
215	seq.11105.171	0.470359174866346	0.691113644987695	0.00424527679389505	0.000135805253776316	0.0181028132029616	0.00190510395746211	yes	yes	yes	yes	Alpha enolase	Alpha-enolase	2023	ENO1
216	seq.11107.25	0.0241744656516027	0.13281455394434	0.808920699913768	0.29156494570466	0.847167907585801	0.347073937761139	no	no	no	no	TEN3	Teneurin-3	55714	TENM3
217	seq.11109.56	0.19364622277693	0.285198214621823	0.0653178575209808	0.0231530948047745	0.137549653001265	0.0568284350277799	no	yes	no	no	SVEP1:Sushi 15-18	Sushi, von Willebrand factor type A, EGF and pentraxin domain-containing protein 1:Sushi 15-18	79987	SVEP1
218	seq.11110.4	0.235858271424299	0.318677895768967	0.0269890708463187	0.0308829226238903	0.0718876370984468	0.0686058797603013	yes	yes	no	no	TM119	Transmembrane protein 119	338773	TMEM119
219	seq.11112.18	0.18161477630451	0.145086092928345	0.10158151775828	0.274917610361966	0.189806176111868	0.330130431582598	no	no	no	no	KISHA	Protein kish-A	153339	TMEM167A
220	seq.11116.16	-0.104138940099686	-0.222365800477894	0.288103027197467	0.0461939939165692	0.393364527526165	0.0900464369666337	no	yes	no	no	CK087	Uncharacterized protein C11orf87	399947	C11orf87
221	seq.11117.2	0.220159503268499	0.0730726469883091	0.0452857119631961	0.531548297417012	0.104937793371726	0.574156117506115	yes	no	no	no	SPT20	Spermatogenesis-associated protein 20	64847	SPATA20
222	seq.11118.107	0.223152384221382	0.259272393626531	0.0382205012519664	0.0539139444854996	0.0926060063549638	0.0993476558707202	yes	no	no	no	RAB17	Ras-related protein Rab-17	64284	RAB17
223	seq.11120.49	0.107326176327654	0.146539990322211	0.304010983915481	0.251403472889204	0.408071312897866	0.307220996242313	no	no	no	no	NAT14	N-acetyltransferase 14	57106	NAT14
224	seq.11121.56	-0.140563660246829	-0.146847124972672	0.189410546393838	0.234758766869013	0.29110083151044	0.290317634163737	no	no	no	no	VWC2	Brorin	375567	VWC2
225	seq.11122.97	0.294630573303132	0.275397601558266	0.00793482809469571	0.0395809249433019	0.0292136234899598	0.0810734707468382	yes	yes	yes	no	SPG21	Maspardin	51324	SPG21
226	seq.11128.29	-0.0504647502446286	-0.164486392799077	0.632038093858018	0.105646225998788	0.701030087180555	0.160285774386958	no	no	no	no	T132C:CD	Transmembrane protein 132C:Cytoplasmic domain	92293	TMEM132C
227	seq.11129.66	0.107687938942655	0.276794663897238	0.296911379551767	0.0453201087305642	0.40198024190243	0.0890553004900205	no	yes	no	no	BMP15	Bone morphogenetic protein 15	9210	BMP15
228	seq.11130.158	0.215891370316889	0.276886016376616	0.0503477080838724	0.0424347623439393	0.11289029136347	0.0849782521170175	no	yes	no	no	CACB4	Voltage-dependent L-type calcium channel subunit beta-4	785	CACNB4
229	seq.11134.30	0.170740620289426	0.27650848432312	0.112594480505155	0.042911607884904	0.20404253158122	0.0855573639716872	no	yes	no	no	RF1ML	Peptide chain release factor 1-like, mitochondrial	54516	MTRF1L
230	seq.11135.5	0.152377572474865	0.0637613292487801	0.176267292771428	0.5899574199595	0.276955301192556	0.630032606792587	no	no	no	no	RM55	39S ribosomal protein L55, mitochondrial	128308	MRPL55
231	seq.11138.16	0.356466038252381	0.301781551724354	0.00101605660659195	0.0198618140229698	0.00623888405686261	0.0512923935658492	yes	yes	yes	no	RUNX3	Runt-related transcription factor 3	864	RUNX3
232	seq.11140.56	0.328657990441685	0.337869628040743	0.00108325864441538	0.00920377240904646	0.00654862767248239	0.0307598282528364	yes	yes	yes	yes	CO1A1:C-term propeptide	Collagen alpha-1(I) chain:C-term propeptide	1277	COL1A1
233	seq.11142.11	0.546074416433519	0.554704683518879	6.64304438426998e-07	3.89521531525412e-06	2.11302882711285e-05	0.000227085265074263	yes	yes	yes	yes	ANGL1:C-term	Angiopoietin-related protein 1:C-Term, Fibrinogen domian	9068	ANGPTL1
234	seq.11143.32	-0.309020494664316	-0.236815088221428	0.00206985466323093	0.0214839119443256	0.0106718224445757	0.0541402497684963	yes	yes	yes	no	NOE3:N-term	Noelin-3:Isoform 2, N-term	118427	OLFM3
235	seq.11144.10	0.156562257005087	0.30368406033068	0.13307106499751	0.0412859365161658	0.229084895091686	0.0832385376963499	no	yes	no	no	DB116	Beta-defensin 116	245930	DEFB116
236	seq.11145.72	0.194454188813934	0.289635545357081	0.0656979270338308	0.0433455918326636	0.138078698831927	0.086265453952893	no	yes	no	no	K154L	UPF0606 protein KIAA1549L	25758	KIAA1549L
237	seq.11146.4	0.167331154466429	0.339317496259263	0.12162093892884	0.0162237899136424	0.215057581409077	0.0452462006202618	no	yes	no	yes	TBX22	T-box transcription factor TBX22	50945	TBX22
238	seq.11147.17	0.0637629434852758	0.0910274303466728	0.514201510490528	0.484931104823622	0.599828670339804	0.531674964827662	no	no	no	no	TRML1:ITIM	Trem-like transcript 1 protein:immunoreceptor tyrosine-based inhibition motif	340205	TREML1
239	seq.11149.3	0.195516497851798	0.452223006347434	0.0738667651217885	0.00532363133839544	0.150068010061199	0.0211822451289902	no	yes	no	yes	TLR1:CD	Toll-like receptor 1:Cytoplasmic domain	7096	TLR1
240	seq.11150.3	0.721797614551898	0.486325756409871	8.20609806685555e-11	0.000156314153533563	1.24709895899352e-08	0.00208584081459055	yes	yes	yes	yes	Collagen a1(VI)	Collagen alpha-1(VI) chain	1291	COL6A1
241	seq.11152.46	0.243855275786535	0.247091538618804	0.0295050893667797	0.0392696742343458	0.0771986341107852	0.0805867920990645	yes	yes	no	no	kallikrein 13	Kallikrein-13	26085	KLK13
242	seq.11154.3	0.629663826673148	0.291247975286157	3.09398888877472e-06	0.0387316693553792	7.47354866547364e-05	0.079721957503115	yes	yes	yes	no	NF2L1	Nuclear factor erythroid 2-related factor 1	4779	NFE2L1
243	seq.11155.16	0.160641279341044	0.14284337756243	0.129488910267733	0.278073521493387	0.224400959162106	0.333171394964635	no	no	no	no	CO6A5	Collagen alpha-5(VI) chain	256076	COL6A5
244	seq.11158.40	-0.00903171648396158	0.00773323260884556	0.931415322230885	0.947121483483587	0.944886561825546	0.954976342819518	no	no	no	no	BICR1	Bicaudal D-related protein 1	92558	BICDL1
245	seq.11159.14	0.0260515365215737	-0.16505689012154	0.80505481396013	0.127879739414018	0.844250505496621	0.183758269912548	no	no	no	no	MUL1:CD	Mitochondrial ubiquitin ligase activator of NFKB 1:Cytoplasmic domain	79594	MUL1
246	seq.11161.5	0.388005462187215	0.503927718845534	0.00135829436160195	0.000496107375703582	0.00778954764394576	0.00422115622468786	yes	yes	yes	yes	SPG20	Spartin	23111	SPART
247	seq.11162.37	0.276355531891508	0.152795975981269	0.0201630450063007	0.217679949941704	0.0574166750623542	0.274334585911073	yes	no	no	no	EQTN	Equatorin	54586	EQTN
248	seq.11163.7	0.119253691482392	0.276226645655748	0.258888478612058	0.06494578315773	0.363640273809132	0.113339196062501	no	no	no	no	F162B	Protein FAM162B	221303	FAM162B
249	seq.11164.7	0.178961140293691	0.321410568431605	0.0954928015175991	0.0265639706894195	0.182035232439995	0.0618341456925134	no	yes	no	no	TEN2	Teneurin-2	57451	TENM2
250	seq.11167.6	0.196063468491287	0.236390227159538	0.062843028533438	0.0851725296540349	0.133602771399735	0.137294905638546	no	no	no	no	MTMR1	Myotubularin-related protein 1	8776	MTMR1
251	seq.11171.25	0.169800851750138	0.244621504043748	0.125032490564659	0.0643586369577555	0.219388311699566	0.112689015450265	no	no	no	no	filamin A:CH2	Filamin-A:Calponin Homology 2	2316	FLNA
252	seq.11173.29	0.180179583033187	0.279732947333058	0.10820707614528	0.0593090371390178	0.198059857340524	0.106039131433845	no	no	no	no	MILR1	Allergin-1	284021	MILR1
253	seq.11174.8	0.280435965070339	0.521625715129925	0.00809488639405362	0.00242162249668765	0.0296107009965132	0.0124167728953872	yes	yes	yes	yes	THS7A:TSP type-1 domain 6	Thrombospondin type-1 domain-containing protein 7A:Thrombospondin type-1 domain 6	221981	THSD7A
254	seq.11175.45	0.220279615401793	0.217642461638511	0.0468048027217121	0.0879703133464658	0.107141872673844	0.140480322334651	yes	no	no	no	PCAT2	Lysophosphatidylcholine acyltransferase 2	54947	LPCAT2
255	seq.11177.16	-0.115718085617041	0.0190351978284174	0.243371524274704	0.868065635367502	0.347215673743383	0.885381635178151	no	no	no	no	K2C5	Keratin, type II cytoskeletal 5	3852	KRT5
256	seq.11178.21	0.19150079517685	0.257147806291127	0.06705048672308	0.0401425318141538	0.140224452494438	0.0816791496926901	no	yes	no	no	SVEP1:EGF-like domains 4-6	Sushi, von Willebrand factor type A, EGF and pentraxin domain-containing protein 1:EGF-like domains 4-6	79987	SVEP1
257	seq.11179.7	-0.144790143865673	0.214965964640679	0.148520059103038	0.108987123149284	0.246901623625865	0.164252590921751	no	no	no	no	TSSK1	Testis-specific serine/threonine-protein kinase 1	83942	TSSK1B
258	seq.11180.17	0.204695874148298	0.172063135633451	0.0561035148419909	0.212955646183692	0.122580802596059	0.27006258522072	no	no	no	no	SMRC1	SWI/SNF complex subunit SMARCC1	6599	SMARCC1
259	seq.11184.51	-0.0657620431392467	-0.179729366982613	0.586942947170244	0.159453349513797	0.662362701452117	0.215879553375398	no	no	no	no	CgA	Chromogranin-A	1113	CHGA
260	seq.11185.145	0.104599329388541	0.309909034956236	0.318634081699534	0.0407897316571899	0.422681490302528	0.0827440199838658	no	yes	no	no	GCH1	GTP cyclohydrolase 1	2643	GCH1
261	seq.11186.12	0.154370740131908	0.329582224608466	0.127450540139787	0.0210822440951071	0.221993602389294	0.0532697534935626	no	yes	no	no	TMM52	Transmembrane protein 52	339456	TMEM52
262	seq.11187.11	0.375718168086067	0.304136285078681	0.000419738011958801	0.0110673535903913	0.00328055237632372	0.0346789756546568	yes	yes	yes	yes	CL12A	C-type lectin domain family 12 member A	160364	CLEC12A
263	seq.11190.129	0.130777914592775	0.22302208053502	0.214944517555825	0.105954258681721	0.317999311938324	0.160708552605405	no	no	no	no	YMEL1	ATP-dependent zinc metalloprotease YME1L1	10730	YME1L1
264	seq.11192.168	0.407443511878029	0.632171328340888	0.000623518246238221	4.69363045637773e-05	0.00431260218099786	0.000927034376420308	yes	yes	yes	yes	TINAL	Tubulointerstitial nephritis antigen-like	64129	TINAGL1
265	seq.11193.27	0.293438313303814	0.339709121540851	0.010171981652557	0.01983877700651	0.0349346588958817	0.0512923935658492	yes	yes	yes	no	HNF1A	Hepatocyte nuclear factor 1-alpha	6927	HNF1A
266	seq.11194.6	-0.0172558585058251	0.157906658380049	0.844549711147351	0.244226622475353	0.875274488156301	0.299991884050888	no	no	no	no	SIT1	Signaling threshold-regulating transmembrane adapter 1	27240	SIT1
267	seq.11196.31	0.374021439244814	0.235959799893087	0.000275723700981187	0.0475476473072671	0.00240587618511654	0.0915961895838233	yes	yes	yes	no	Collagen alpha-3(VI):BPTI/Kunitz inhibitor	Collagen alpha-3(VI) chain:Bovine pancreatic trypsin inhibitor/Kunitz inhibitor domain, isoform 1	1293	COL6A3
268	seq.11198.37	0.124731249460962	0.223497471735841	0.251571511035061	0.108099710991169	0.355411234990506	0.163193575836833	no	no	no	no	CR3L1	Cyclic AMP-responsive element-binding protein 3-like protein 1	90993	CREB3L1
269	seq.11200.52	0.333701534400633	0.400570750301622	0.00342634858530894	0.00267465602057814	0.0153652074673977	0.0133027664441663	yes	yes	yes	yes	C1QR1	Complement component C1q receptor	22918	CD93
270	seq.11202.70	0.0778012692304519	0.276195233439541	0.434303860715156	0.0558118138461708	0.530611081280173	0.101578986544378	no	no	no	no	TBX5	T-box transcription factor TBX5	6910	TBX5
271	seq.11203.97	0.220311031072535	0.112712620606508	0.03707856490405	0.348178471295744	0.0906825340143305	0.402128861401524	yes	no	no	no	KPYR	Pyruvate kinase PKLR	5313	PKLR
272	seq.11205.10	0.203122232867152	0.12695313304261	0.0658291440178027	0.371074822795391	0.13820078546485	0.423919472857295	no	no	no	no	Integrin beta-7	Integrin beta-7	3695	ITGB7
273	seq.11207.3	0.138666391769218	0.172173264363347	0.15114988887084	0.156968274695671	0.250209089867584	0.213465928625409	no	no	no	no	Macrophage scavenger receptor:CD	Macrophage scavenger receptor types I and II:Cytoplasmic domain	4481	MSR1
274	seq.11208.15	0.317115998858317	0.361186944744165	0.0040235980255916	0.00352142077877849	0.017401663871946	0.0159748698844918	yes	yes	yes	yes	NAGPA	N-acetylglucosamine-1-phosphodiester alpha-N-acetylglucosaminidase	51172	NAGPA
275	seq.11211.7	0.476930628834061	0.234471472623241	0.000159103984432635	0.0678942475716395	0.00158265072514717	0.116991945973052	yes	no	yes	no	TBCE	Tubulin-specific chaperone E	6905	TBCE
276	seq.11212.7	0.487121596171881	0.518719306038766	2.37598988693051e-05	0.00012090449881427	0.000381203538750641	0.00176391603470098	yes	yes	yes	yes	TXND5	Thioredoxin domain-containing protein 5	81567	TXNDC5
277	seq.11214.40	0.370989029406406	0.350831901150072	0.000638295939640444	0.00412216350662974	0.00437060961924013	0.0176142344878286	yes	yes	yes	yes	DNJB9	DnaJ homolog subfamily B member 9	4189	DNAJB9
278	seq.11215.6	-0.0999468241801234	0.585030933208621	0.271959815803909	0.000514059859100981	0.376205348233423	0.00434015661904547	no	yes	no	yes	CAD15:CD	Cadherin-15:Cytoplasmic domain	1013	CDH15
279	seq.11217.16	0.162547902592417	0.32660895033461	0.13719397207437	0.0247282648107244	0.233029562626165	0.0592071495752619	no	yes	no	no	CTBP1	C-terminal-binding protein 1	1487	CTBP1
280	seq.11219.95	0.569383531624689	0.460006107596388	3.87579398772348e-07	0.000268377878072426	1.38591300044674e-05	0.00289034521837449	yes	yes	yes	yes	FGFP3	Fibroblast growth factor-binding protein 3	143282	FGFBP3
281	seq.11220.53	0.386554963056759	0.35917121851418	0.000464890472395767	0.00618830997794888	0.00350332751305405	0.0236426284143564	yes	yes	yes	yes	CJ105	Uncharacterized protein C10orf105	414152	C10orf105
282	seq.11223.1	0.0137106917831466	0.0101541345405337	0.894928574707817	0.933459242909467	0.915340106978214	0.943499199186641	no	no	no	no	TM154	Transmembrane protein 154	201799	TMEM154
283	seq.11226.16	0.46823932958616	0.395830128893781	0.000101919128771016	0.00357466260751593	0.00114968980104377	0.0160859467049686	yes	yes	yes	yes	UBE3A	Ubiquitin-protein ligase E3A	7337	UBE3A
284	seq.11227.31	0.391760649660009	0.369712965935516	0.000751379475477137	0.00593371720465612	0.00490548581185611	0.0229747819013968	yes	yes	yes	yes	TBL2	Transducin beta-like protein 2	26608	TBL2
285	seq.11228.37	0.0913620869216874	0.256213727822711	0.386642782436511	0.0588366158826545	0.488301630357838	0.105677979479318	no	no	no	no	RIC3	Protein RIC-3	79608	RIC3
286	seq.11229.16	0.10849315093576	0.325078246406266	0.244629573656819	0.0426931956178771	0.348170758968902	0.0852822554582626	no	yes	no	no	ERN1	Serine/threonine-protein kinase/endoribonuclease IRE1	2081	ERN1
287	seq.11231.12	0.0661041263033498	-0.0631621617893598	0.502151434880234	0.573731867793664	0.589796157198317	0.614624446582952	no	no	no	no	ADXL	Adrenodoxin-like protein, mitochondrial	112812	FDX2
288	seq.11232.46	0.336709803458284	0.499368656681338	0.00400207907304196	0.00137668012833565	0.0173222900384593	0.00851052766341735	yes	yes	yes	yes	Holo-TC I	Transcobalamin-1	6947	TCN1
289	seq.11239.49	0.182199601939111	0.292571098516909	0.0963253354954543	0.0411393014867784	0.183239190019343	0.0830834693370854	no	yes	no	no	TMPS6	Transmembrane protease serine 6	164656	TMPRSS6
290	seq.11241.8	0.586516980753776	0.390921816317984	2.40847485040889e-05	0.00507453411978046	0.000383045520540322	0.0203539414731077	yes	yes	yes	yes	ARLY	Argininosuccinate lyase	435	ASL
291	seq.11242.33	0.017061801396006	0.141717657676436	0.866890028162383	0.264299185616662	0.893510803330143	0.31931247301632	no	no	no	no	TGM1	Protein-glutamine gamma-glutamyltransferase K	7051	TGM1
292	seq.11245.43	0.313917366572394	0.251363668372324	0.00384563959139727	0.0375843825763686	0.0167511896532918	0.078057461980653	yes	yes	yes	no	filamin A:CH1	Filamin-A:Calponin Homology 1	2316	FLNA
293	seq.11246.3	0.0624280393685143	0.197805641563916	0.523983736855445	0.118820543161593	0.607927485066099	0.174890285616647	no	no	no	no	LPLC1	BPI fold-containing family B member 1	92747	BPIFB1
294	seq.11247.20	0.174868501704161	0.218135761722004	0.12077866051739	0.098304848173937	0.214399757200077	0.152143090342181	no	no	no	no	NAGS	N-acetylglutamate synthase, mitochondrial	162417	NAGS
295	seq.11248.43	0.240168431270305	0.0915862446279473	0.0376619193464954	0.451378132112198	0.0916993149731537	0.499496020780746	yes	no	no	no	HEM4	Uroporphyrinogen-III synthase	7390	UROS
296	seq.11252.30	0.106773752976917	0.14543695577726	0.301353389024039	0.257923348210325	0.406328841608943	0.313647174496263	no	no	no	no	LRCH4:CH	Leucine-rich repeat and calponin homology domain-containing protein 4:Calponin Homology	4034	LRCH4
297	seq.11254.13	0.0734084258143511	0.160944974917278	0.480336135620856	0.234348134941253	0.571286738691675	0.289875343943838	no	no	no	no	PPN	Papilin	89932	PAPLN
298	seq.11257.1	0.227983335729861	0.333101593842033	0.0461102049715121	0.0124603368714539	0.106397693546665	0.0374769120526246	yes	yes	no	yes	DHPR	Dihydropteridine reductase	5860	QDPR
299	seq.11258.41	0.207903992180288	0.268012049089618	0.0461402759618037	0.0400121132646559	0.106414354905588	0.0814989842408535	yes	yes	no	no	MAdCAM-1	Mucosal addressin cell adhesion molecule 1	8174	MADCAM1
300	seq.11265.8	0.242401031000709	0.369946020512771	0.0525121350873497	0.00557204855801638	0.116454759247219	0.021978859164317	no	yes	no	yes	Retinal dehydrogenase 1	Retinal dehydrogenase 1	216	ALDH1A1
301	seq.11266.8	0.30232900684303	0.335699587059477	0.00634820285087046	0.0126791482628638	0.0246844476169952	0.0380304935011667	yes	yes	yes	yes	SELPL:ECD	P-selectin glycoprotein ligand 1:Extracellular domain	6404	SELPLG
302	seq.11270.17	0.241448106774673	0.208351195089941	0.0252086640850931	0.0787264861151631	0.0682755451532399	0.130203326945604	yes	no	no	no	CHC10	Coiled-coil-helix-coiled-coil-helix domain-containing protein 10, mitochondrial	400916	CHCHD10
303	seq.11273.176	0.119463618400123	0.119282069302816	0.274882335011198	0.324180184355833	0.378906841735012	0.378972177053582	no	no	no	no	GSTT2	Glutathione S-transferase theta-2B	653689	GSTT2B
304	seq.11275.94	0.196854358159261	0.00570638895162166	0.0583774849358799	0.959708412507128	0.126396909628882	0.964468171349467	no	no	no	no	LRP1B	Low-density lipoprotein receptor-related protein 1B	53353	LRP1B
305	seq.11277.23	0.186239136236701	0.282713773676401	0.0764724444236403	0.0149291434153552	0.153816449794756	0.0425846421404632	no	yes	no	yes	ATF6A	Cyclic AMP-dependent transcription factor ATF-6 alpha	22926	ATF6
306	seq.11279.42	0.0518128559729421	0.125019246130981	0.602271327527318	0.347723956653879	0.675377612032175	0.401894004282402	no	no	no	no	GABR1	Gamma-aminobutyric acid type B receptor subunit 1	2550	GABBR1
307	seq.11280.6	0.157101182071815	0.391282621764591	0.138792929990488	0.00986833302576367	0.234563185488144	0.0322711595839528	no	yes	no	yes	DCE1	Glutamate decarboxylase 1	2571	GAD1
308	seq.11281.6	0.0699083992362425	0.220329019882499	0.489897521477595	0.111594160460244	0.579383774319914	0.166584352490585	no	no	no	no	GRB7	Growth factor receptor-bound protein 7	2886	GRB7
309	seq.11282.16	0.215830503974606	0.0336915201832243	0.0364502881536112	0.774703784767181	0.0895864898869752	0.801665293448316	yes	no	no	no	Macrophage scavenger receptor:ECD	Macrophage scavenger receptor types I and II:Extracellular domain	4481	MSR1
310	seq.11283.13	0.363839406677971	0.492825273204026	0.00193969505211056	0.000847573644871724	0.0102480138799963	0.0060536232520799	yes	yes	yes	yes	DCAF5	DDB1- and CUL4-associated factor 5	8816	DCAF5
311	seq.11285.8	0.0853037944154499	0.233233515627578	0.412937474992564	0.0874905185400484	0.512169785918005	0.13998086505431	no	no	no	no	CD34	Hematopoietic progenitor cell antigen CD34	947	CD34
312	seq.11286.78	0.0335618694406522	0.349419643472047	0.740030212565232	0.0160982828214212	0.790917228549401	0.045027456705519	no	yes	no	yes	SELS	Selenoprotein S	55829	SELENOS
313	seq.11287.14	0.124075901544694	0.275952424603298	0.207805613359124	0.0429578191531673	0.310969505111534	0.0856182982101924	no	yes	no	no	Cytochrome b5	Cytochrome b5	1528	CYB5A
314	seq.11289.31	0.0860911631960432	0.216753577690805	0.413045025664699	0.111741353633443	0.512187066049767	0.166758577667366	no	no	no	no	KC1D	Casein kinase I isoform delta	1453	CSNK1D
315	seq.11292.13	0.172072216202398	0.300015715789085	0.11877320908082	0.0375565610284825	0.211663917550868	0.0780371991594484	no	yes	no	no	SCAR3:region 2	Scavenger receptor class A member 3:region 2	51435	SCARA3
316	seq.11293.14	-0.0115026341254023	0.182303561187996	0.907279809042444	0.130253099572681	0.925723206876392	0.186353218557045	no	no	no	no	LRRN1:CD	Leucine-rich repeat neuronal protein 1:Cytoplasmic domain	57633	LRRN1
317	seq.11294.7	0.173695529703802	0.240143253033736	0.101033536819867	0.0770885129722973	0.189169910999826	0.128191870660012	no	no	no	no	TMCC3:region 2	Transmembrane and coiled-coil domains protein 3:region 2	57458	TMCC3
318	seq.11300.32	0.0275414057444384	0.344286101130503	0.777865493162592	0.0265713903350574	0.821829248788574	0.0618341456925134	no	yes	no	no	SORT	Sortilin	6272	SORT1
319	seq.11302.237	0.353776164187339	0.42764151086514	0.00278289946199481	0.00471008801155996	0.0132163567331368	0.0194189084485641	yes	yes	yes	yes	TENR	Tenascin-R	7143	TNR
320	seq.11303.7	0.155599884115337	0.243132476876171	0.132054410776509	0.0620646622645584	0.227805835340696	0.109534118467548	no	no	no	no	SAMH1	Deoxynucleoside triphosphate triphosphohydrolase SAMHD1	25939	SAMHD1
321	seq.11308.8	0.112027007792838	0.167593994787406	0.302263921124028	0.207777079599907	0.406806444465322	0.265099907297363	no	no	no	no	CR3L4	Cyclic AMP-responsive element-binding protein 3-like protein 4	148327	CREB3L4
322	seq.11310.8	0.0508115795772569	0.316353611920833	0.612587735760117	0.047755215870796	0.684086472125908	0.0918351844229691	no	yes	no	no	Desmoglein-3	Desmoglein-3	1830	DSG3
323	seq.11311.79	0.110434303379191	0.266008240905991	0.297527315033904	0.0606566269902151	0.402614875228911	0.107744287747879	no	no	no	no	RAG-1	V(D)J recombination-activating protein 1	5896	RAG1
324	seq.11312.40	0.190673015556306	0.266471359490895	0.0728153286099291	0.0503676176413797	0.148608052011648	0.0948575683703918	no	no	no	no	PMS2	Mismatch repair endonuclease PMS2	5395	PMS2
325	seq.11313.100	0.168836938652692	0.339887214838338	0.156490332231744	0.0113172550591027	0.255561474205758	0.0351799445615631	no	yes	no	yes	PHS	Pterin-4-alpha-carbinolamine dehydratase	5092	PCBD1
326	seq.11315.148	0.0908905664628443	0.23870704700731	0.392561385344119	0.0899934658813303	0.493158057225643	0.143040649233702	no	no	no	no	PPM1D	Protein phosphatase 1D	8493	PPM1D
327	seq.11318.20	0.115816539956665	0.239070152883385	0.262898018224059	0.075372123694565	0.367479575294795	0.126065695118607	no	no	no	no	Apo A-V	Apolipoprotein A-V	116519	APOA5
328	seq.11319.106	0.298787216064097	0.261638802701051	0.00865687312715657	0.0374494255848475	0.0310365353071256	0.0778803456974503	yes	yes	yes	no	MRE11	Double-strand break repair protein MRE11	4361	MRE11
329	seq.11320.29	0.158751199018865	0.288108704624984	0.131321818209324	0.0356374537572391	0.227217478628467	0.0752208755809626	no	yes	no	no	CHFR	E3 ubiquitin-protein ligase CHFR	55743	CHFR
330	seq.11324.3	-0.00321541120090454	0.0752870341343052	0.973308423783098	0.560146402425453	0.978315338327637	0.601483997579912	no	no	no	no	PXDNL	Peroxidasin-like protein	137902	PXDNL
331	seq.11325.8	0.114185722891538	0.307667430035686	0.263853313887605	0.0310416265302647	0.368532417737831	0.0687565743915296	no	yes	no	no	BTG2	Protein BTG2	7832	BTG2
332	seq.11328.9	0.11717589457401	0.228753762454053	0.272177781904614	0.0902812038851034	0.376317013593028	0.143250715329293	no	no	no	no	USB1	U6 snRNA phosphodiesterase	79650	USB1
333	seq.11330.15	0.290844120468953	0.253092124727964	0.0142218887963947	0.0611974080743313	0.0442090645483382	0.108471464295491	yes	no	yes	no	CSK2B	Casein kinase II subunit beta	1460	CSNK2B
334	seq.11334.7	0.18777632430781	0.429122535730157	0.0726287979371713	0.00378687630588043	0.148431884017282	0.0166498460465548	no	yes	no	yes	LIRB3	Leukocyte immunoglobulin-like receptor subfamily B member 3	102725035	LILRB3
335	seq.11338.49	0.173717336890561	0.308417375637641	0.107321741199297	0.0326983704213272	0.19697331598788	0.0708486275544876	no	yes	no	no	BLK	Tyrosine-protein kinase BLK	640	BLK
336	seq.11342.59	0.239793832321584	0.146929588884439	0.0256876878219208	0.217505206821239	0.0691961300215307	0.274250054510025	yes	no	no	no	PXDC2:CD	Plexin domain-containing protein 2:Cytoplasmic domain	84898	PLXDC2
337	seq.11350.30	0.365087363347015	0.506784879375932	0.00181355449348177	0.000115646226517372	0.00968941077523315	0.0017110861431063	yes	yes	yes	yes	CHIP	E3 ubiquitin-protein ligase CHIP	10273	STUB1
338	seq.11351.233	0.055075627061357	0.223832806058783	0.579756051091561	0.119698271048859	0.656696760977625	0.175763254369669	no	no	no	no	NHEJ1	Non-homologous end-joining factor 1	79840	NHEJ1
339	seq.11352.42	0.217664448554469	0.345011122028834	0.0500606952913697	0.0294319106634065	0.11243106073033	0.0665380096030979	no	yes	no	no	TITIN	Titin	7273	TTN
340	seq.11353.143	0.173374301010855	0.4632888328405	0.0818189972235434	0.00323809093189603	0.16259779651653	0.0150387058475409	no	yes	no	yes	SMAD2	Mothers against decapentaplegic homolog 2	4087	SMAD2
341	seq.11355.10	0.484437320583548	0.2236668786809	4.96442830539332e-05	0.0753149567171449	0.000670626845896465	0.126008601895872	yes	no	yes	no	IF5A2	Eukaryotic translation initiation factor 5A-2	56648	EIF5A2
342	seq.11356.19	0.213107084883409	0.398872018284615	0.0441732845518387	0.00578487955705623	0.103058439139919	0.0225903469355137	yes	yes	no	yes	DGC14	Protein DGCR14	8220	ESS2
343	seq.11358.15	0.267533065470214	0.297519703203508	0.0191736541287458	0.0318216033938583	0.0555295281138011	0.0697260872096732	yes	yes	no	no	GRB10	Growth factor receptor-bound protein 10	2887	GRB10
344	seq.11361.73	0.317181477615092	0.451827344719875	0.00416308771672468	0.000681678412820748	0.0178777495276301	0.00527505317757046	yes	yes	yes	yes	TP	Thymidine phosphorylase	1890	TYMP
345	seq.11363.58	0.238249835009038	0.292362808931199	0.0241491369485531	0.0384075085397485	0.0662587403437983	0.079203723792297	yes	yes	no	no	AQP4	Aquaporin-4	361	AQP4
346	seq.11364.18	-0.00453380706774973	-0.277987036571053	0.964543544409284	0.0192256621254997	0.971289845658604	0.0504235846062363	no	yes	no	no	MFN1	Mitofusin-1	55669	MFN1
347	seq.11365.17	0.161778074463922	0.211767846114499	0.128982958965065	0.106363062408164	0.223955239907219	0.161149907071466	no	no	no	no	TEN4	Teneurin-4	26011	TENM4
348	seq.11369.23	0.193719068430266	0.461312223537324	0.103846336234279	0.000658264189902752	0.192395294797745	0.00513746559623104	no	yes	no	yes	ADHX	Alcohol dehydrogenase class-3	128	ADH5
349	seq.11370.20	0.0952081036300361	0.247051601883925	0.343304580348218	0.0827121614187477	0.447621391583675	0.134653031530625	no	no	no	no	INP5E	72 kDa inositol polyphosphate 5-phosphatase	56623	INPP5E
350	seq.11371.1	0.0745141751122656	0.181447488217935	0.463719455152904	0.176039192801153	0.556483689217271	0.232973010114927	no	no	no	no	GP101	Probable G-protein coupled receptor 101	83550	GPR101
351	seq.11377.19	0.18505934944579	0.460228341303404	0.100442917108505	0.00156687462799419	0.188645107964514	0.00935848372244127	no	yes	no	yes	ADH7	Alcohol dehydrogenase class 4 mu/sigma chain	131	ADH7
352	seq.11378.37	0.166069842330073	0.30133515481514	0.122416409823446	0.0288115152779641	0.216114933250749	0.065596254717329	no	yes	no	no	KSYK:SH2, 1 and 2	Tyrosine-protein kinase SYK:Src Homology domain	6850	SYK
353	seq.11380.84	0.183220416949895	0.373667514882733	0.0784755129884296	0.0106670443251159	0.157152097935468	0.0337488648227861	no	yes	no	yes	RBM24	RNA-binding protein 24	221662	RBM24
354	seq.11383.41	0.15505509834411	0.144410751785798	0.109012223249037	0.263462809029078	0.199067380973125	0.318683402210499	no	no	no	no	Keratin 7	Keratin, type II cytoskeletal 7	3855	KRT7
355	seq.11387.3	0.354726346321304	0.452852876507028	0.00205772647276899	0.000127292834439561	0.0106636080936879	0.00182272559170673	yes	yes	yes	yes	ATF6B	Cyclic AMP-dependent transcription factor ATF-6 beta	1388	ATF6B
356	seq.11391.69	0.285644744207077	0.332937091520248	0.00762975037473193	0.0177961634774025	0.0282999080001074	0.0477502748331875	yes	yes	yes	yes	MVK	Mevalonate kinase	4598	MVK
357	seq.11395.5	0.121974980266981	0.131425292047853	0.271318718358544	0.338834901614464	0.375413431497116	0.39333030908821	no	no	no	no	FAK2:FERM	Protein-tyrosine kinase 2-beta:4.1 protein, ezrin, radixin, moesin domain	2185	PTK2B
358	seq.11396.39	0.155302292478569	0.282565362797492	0.145397249992593	0.0444498813268202	0.243108731556269	0.0878877125909047	no	yes	no	no	DNAI1	Dynein intermediate chain 1, axonemal	27019	DNAI1
359	seq.11401.181	0.243845877371574	0.422786651434543	0.0303810685450915	0.00606201558992632	0.0785962055150815	0.0233065968323872	yes	yes	no	yes	RN146	E3 ubiquitin-protein ligase RNF146	81847	RNF146
360	seq.11402.17	0.223524061841146	0.208303182944131	0.0448211945659191	0.146884945250026	0.104061724415078	0.203857822288912	yes	no	no	no	KMT2C	Histone-lysine N-methyltransferase 2C	58508	KMT2C
361	seq.11406.82	0.038159294775704	0.0191176240125946	0.706534501168018	0.88227347827746	0.763824771371058	0.898365568519632	no	no	no	no	ACAD8	Isobutyryl-CoA dehydrogenase, mitochondrial	27034	ACAD8
362	seq.11407.57	0.217424032506349	0.288808626174496	0.0363336439652028	0.0536933896737239	0.0894203176489539	0.0991000511525319	yes	no	no	no	PLS3	Phospholipid scramblase 3	57048	PLSCR3
363	seq.11421.10	0.0844157218030298	0.358708198258956	0.427697423890003	0.0110099505596787	0.525108494537719	0.03457832348565	no	yes	no	yes	EHD4	EH domain-containing protein 4	30844	EHD4
364	seq.11422.2	0.411572674698334	0.445356368341776	0.000625825004458918	0.00144686986813948	0.00432309166590245	0.00884449726099563	yes	yes	yes	yes	DLX3	Homeobox protein DLX-3	1747	DLX3
365	seq.11424.4	0.117701808470729	0.28733173610268	0.315471547727643	0.0205293582098339	0.419529615366537	0.0523387732694557	no	yes	no	no	FAAA	Fumarylacetoacetase	2184	FAH
366	seq.11425.31	0.117271989511702	0.114139700000578	0.252122450417522	0.374350704914376	0.355872529988199	0.426948656782688	no	no	no	no	RUFY1	RUN and FYVE domain-containing protein 1	80230	RUFY1
367	seq.11429.80	0.119627966391266	0.263752938458861	0.245757778639489	0.046639297098939	0.34905005372187	0.0905799057253445	no	yes	no	no	hnRNP C1/C2	Heterogeneous nuclear ribonucleoproteins C1/C2	3183	HNRNPC
368	seq.11430.49	0.158405777484468	0.333176516624671	0.134483485050629	0.0239677046837215	0.230428796339491	0.0579757212298468	no	yes	no	no	DTX1	E3 ubiquitin-protein ligase DTX1	1840	DTX1
369	seq.11431.235	0.313412746216439	0.155356666753326	0.00467827689783252	0.178247337077832	0.0195082720335684	0.235212537663487	yes	no	yes	no	RECQ1	ATP-dependent DNA helicase Q1	5965	RECQL
370	seq.11432.11	0.27581302076857	0.388747397611964	0.0119065592307947	0.00197044713137377	0.0388900212248821	0.0109599955036333	yes	yes	yes	yes	PQBP1	Polyglutamine-binding protein 1	10084	PQBP1
371	seq.11433.11	0.0209920314892088	0.139511624040084	0.83677641397456	0.272004558119438	0.869541856258819	0.32727885143423	no	no	no	no	TECT2	Tectonic-2	79867	TCTN2
372	seq.11436.6	0.237647802773489	0.295022123386434	0.0311357315990533	0.016438012186441	0.0801616882721981	0.0456046473996038	yes	yes	no	yes	AINX	Alpha-internexin	9118	INA
373	seq.11439.88	0.119987259431296	0.320072955417512	0.238864781433032	0.0209810507952791	0.34237076741423	0.0531668962023955	no	yes	no	no	RHPN2	Rhophilin-2	85415	RHPN2
374	seq.11440.58	0.473025254031427	0.266894839393032	3.98908172095607e-05	0.0345940228331522	0.000563934524427666	0.0737026933142318	yes	yes	yes	no	SOCS-3	Suppressor of cytokine signaling 3	9021	SOCS3
375	seq.11441.11	0.584980170906244	0.587712144396988	3.81806323614207e-06	3.30011448061217e-05	8.59614154935526e-05	0.000761811237275492	yes	yes	yes	yes	PYGL	Glycogen phosphorylase, liver form	5836	PYGL
376	seq.11442.1	0.096443877140718	0.264707166366237	0.347465031414437	0.0650782837606806	0.451338005860793	0.113461851642665	no	no	no	no	DNER:CD	Delta and Notch-like epidermal growth factor-related receptor:Cytoplasmic domain	92737	DNER
377	seq.11448.34	0.43694992653495	0.445050961859332	0.000186773006993041	0.000836941302957403	0.00178955362742369	0.00602194590866029	yes	yes	yes	yes	GALK1	Galactokinase	2584	GALK1
378	seq.11449.22	0.126362632108177	0.0800624121453495	0.260950798632234	0.503030924628475	0.365879502644016	0.548551363093958	no	no	no	no	CAZA1	F-actin-capping protein subunit alpha-1	829	CAPZA1
379	seq.11450.110	0.606019231864618	0.608898577697606	7.37764548568029e-07	3.45674635785269e-05	2.27415020412402e-05	0.000778265815794736	yes	yes	yes	yes	Protein disulfide-isomerase	Protein disulfide-isomerase	5034	P4HB
380	seq.11454.87	0.490421577399398	0.557085417870688	9.25712205379436e-06	9.64186711952731e-06	0.000178960122813813	0.00036301256382905	yes	yes	yes	yes	EIF3G	Eukaryotic translation initiation factor 3 subunit G	8666	EIF3G
381	seq.11456.2	0.173690120701273	0.275211961014741	0.105511562489246	0.039576405064314	0.19455805809864	0.0810734707468382	no	yes	no	no	MAGBA	Melanoma-associated antigen B10	139422	MAGEB10
382	seq.11457.53	0.0850220620046823	0.110009676571814	0.405364888825978	0.379036062668987	0.505412786409965	0.431123970657386	no	no	no	no	GALE	UDP-glucose 4-epimerase	2582	GALE
383	seq.11459.81	0.0990783585832345	0.249312081506248	0.348398511535577	0.0648170318351053	0.452215481995526	0.113186715981443	no	no	no	no	ELL	RNA polymerase II elongation factor ELL	8178	ELL
384	seq.11462.8	0.361160031220942	0.426868358439469	0.00291996276164492	0.00196600723121418	0.0136726144997819	0.0109531828533328	yes	yes	yes	yes	RBM9	RNA binding protein fox-1 homolog 2	23543	RBFOX2
385	seq.11464.9	0.0877003413585148	0.219126974604878	0.388133333339436	0.107026043704554	0.489540497840758	0.162019780051913	no	no	no	no	RELB	Transcription factor RelB	5971	RELB
386	seq.11465.4	0.123443062023991	0.268002308127093	0.215476912969237	0.0619311052140637	0.318442515087709	0.109368972442267	no	no	no	no	GP135	Probable G-protein coupled receptor 135	64582	GPR135
387	seq.11468.15	0.235067028013524	0.218439860290157	0.0369118909472948	0.133033433914438	0.0903961304264324	0.188996602686547	yes	no	no	no	RBM19	Probable RNA-binding protein 19	9904	RBM19
388	seq.11480.1	-0.0524162335766704	-0.117272074280099	0.564045650374648	0.342229417792728	0.64369915586143	0.396836474781414	no	no	no	no	Aldehyde dehydrogenase, class 3	Aldehyde dehydrogenase, dimeric NADP-preferring	218	ALDH3A1
389	seq.11481.25	0.0362170551110361	-0.0437868121113072	0.746621333418279	0.651764107698402	0.795940240672526	0.689576761403589	no	no	no	no	TIMD3	Hepatitis A virus cellular receptor 2	84868	HAVCR2
390	seq.11486.26	0.0580787198100404	0.349868723434622	0.579484500709451	0.0198971476616787	0.65652509906428	0.0513477805929453	no	yes	no	no	ZN174	Zinc finger protein 174	7727	ZNF174
391	seq.11487.4	0.845116393592949	0.995468161086171	1.29866242528142e-09	2.89529514294749e-08	1.37277392406881e-07	6.60006655294406e-06	yes	yes	yes	yes	Testican-1	Testican-1	6695	SPOCK1
392	seq.11510.31	0.285524805268787	0.0627934640888339	0.00525174438866961	0.586066834276324	0.0213906652387106	0.62636680021992	yes	no	yes	no	Apo L1	Apolipoprotein L1	8542	APOL1
393	seq.11510.51	0.213475413587966	0.0793903759661447	0.0405178004122751	0.486814820724221	0.0965894928346653	0.533312752139009	yes	no	no	no	Apo L1	Apolipoprotein L1	8542	APOL1
394	seq.11513.92	0.11920038669526	0.357590662660931	0.269413086087937	0.0143403597017449	0.373248669026868	0.0414165862353462	no	yes	no	yes	CD38	ADP-ribosyl cyclase/cyclic ADP-ribose hydrolase 1	952	CD38
395	seq.11514.196	0.0226057754600367	0.0210349996003883	0.849812457224584	0.862907817202241	0.879387923865273	0.88061344299822	no	no	no	no	CD59	CD59 glycoprotein	966	CD59
396	seq.11516.7	0.219894112763511	0.0456194385974384	0.0639349826016342	0.700525756729458	0.135314618883381	0.732946340613284	no	no	no	no	FABPL	Fatty acid-binding protein, liver	2168	FABP1
397	seq.11530.37	0.21610729506967	0.0185915613344259	0.0482558337590093	0.871849642034944	0.10927469639716	0.888930146802041	yes	no	no	no	HEM3	Porphobilinogen deaminase	3145	HMBS
398	seq.11531.24	-0.0277746479610622	0.0614100515352635	0.782349124796984	0.620419911735469	0.825502808440559	0.659218748709409	no	no	no	no	GI24:CD	V-type immunoglobulin domain-containing suppressor of T-cell activation:Cytoplasmic domain	64115	VSIR
399	seq.11534.6	0.160385735178092	0.270826471199594	0.145712767206675	0.047818409020363	0.243266036534703	0.0919235824843311	no	yes	no	no	LRIT3	Leucine-rich repeat, immunoglobulin-like domain and transmembrane domain-containing protein 3	345193	LRIT3
400	seq.11536.9	0.196924409757897	0.0711798357744843	0.0900113706763585	0.559970580399269	0.17425768187203	0.601413240157911	no	no	no	no	MYSM1	Histone H2A deubiquitinase MYSM1	114803	MYSM1
401	seq.11537.12	0.105156714870131	0.293977522200811	0.309267965409612	0.0458288176850784	0.413188043652256	0.0897544910690025	no	yes	no	no	TFR2	Transferrin receptor protein 2	7036	TFR2
402	seq.11538.216	0.170743428687634	0.30613222392933	0.0996223102865974	0.0329220461784684	0.187877855766279	0.0712204486525903	no	yes	no	no	DCMC	Malonyl-CoA decarboxylase, mitochondrial	23417	MLYCD
403	seq.11539.4	0.292448592781505	0.324318557157	0.00922932716844794	0.016966423838807	0.0324509311944593	0.0463781350268683	yes	yes	yes	yes	ATPK	ATP synthase subunit f, mitochondrial	9551	ATP5MF
404	seq.11540.37	0.540442375544942	0.591799593347579	6.3794638644917e-05	0.000154497960833089	0.0008231614811942	0.00207808848063136	yes	yes	yes	yes	FOXO3A	Forkhead box protein O3	2309	FOXO3
405	seq.11543.84	0.0831900153518918	0.222211522620726	0.437161669530855	0.0816899794958482	0.533150132412685	0.133530289160976	no	no	no	no	LIMA1	LIM domain and actin-binding protein 1	51474	LIMA1
406	seq.11544.39	0.291414486992997	0.3862202858037	0.00800277793942303	0.00350214571951241	0.0293926225145526	0.0159559648387804	yes	yes	yes	yes	PHF3	PHD finger protein 3	23469	PHF3
407	seq.11545.9	0.22354336944683	0.31628735502412	0.0339752265035646	0.0255783414778957	0.0853715110936043	0.0605659179286086	yes	yes	no	no	HVEM	Tumor necrosis factor receptor superfamily member 14	8764	TNFRSF14
408	seq.11547.84	0.481816468125751	0.240362452343821	2.03500783201225e-05	0.0518487152798766	0.00033840510179146	0.0967341343917296	yes	no	yes	no	MUSK	Muscle, skeletal receptor tyrosine-protein kinase	4593	MUSK
409	seq.11549.6	0.235544304459844	0.339768688337362	0.02902457915337	0.0197615092079011	0.0762330641133399	0.0511424866965123	yes	yes	no	no	ISL1	Insulin gene enhancer protein ISL-1	3670	ISL1
410	seq.11551.16	0.361808273374179	0.483369690042787	0.00135749152578448	0.00071205301028653	0.00778954764394576	0.00541164896926509	yes	yes	yes	yes	HM20B	SWI/SNF-related matrix-associated actin-dependent regulator of chromatin subfamily E member 1-related	10362	HMG20B
411	seq.11560.76	0.0849129337009885	0.147362143223161	0.422988919928256	0.258750016989705	0.52120999570439	0.314560228191761	no	no	no	no	NFAC4	Nuclear factor of activated T-cells, cytoplasmic 4	4776	NFATC4
412	seq.11562.9	0.0763176022910533	0.340872053769595	0.450962081111142	0.0225368661479092	0.545126696448266	0.0558926539869498	no	yes	no	no	DPOE2	DNA polymerase epsilon subunit 2	5427	POLE2
413	seq.11563.51	0.09152104439498	0.12903573500599	0.375859651536952	0.32039766152115	0.478772561946138	0.375432770653718	no	no	no	no	SYTL4:C2 2	Synaptotagmin-like protein 4:Ca2+-dependent membrane-targeting module 2	94121	SYTL4
414	seq.11565.58	-0.0138902165840392	0.423324017397414	0.90218521159403	0.00448777768581345	0.921728345962826	0.0187694944323522	no	yes	no	yes	ZNF23	Zinc finger protein 23	7571	ZNF23
415	seq.11566.48	0.0146749182814153	0.284411892298995	0.886976055064569	0.0470900106723618	0.909757404810322	0.0911639944757578	no	yes	no	no	Keratin 72	Keratin, type II cytoskeletal 72	140807	KRT72
416	seq.11567.23	0.0389512102050821	0.0812749640722112	0.698993760404682	0.528632289371602	0.757566335811018	0.571119126214857	no	no	no	no	ZNF10	Zinc finger protein 10	7556	ZNF10
417	seq.11568.2	0.172275284540257	0.307000999042466	0.137721242258305	0.0223808809327204	0.233490212703808	0.0556066301466454	no	yes	no	no	FKB1B	Peptidyl-prolyl cis-trans isomerase FKBP1B	2281	FKBP1B
418	seq.11570.94	0.120893339533123	0.337427884429706	0.242876001370281	0.021940816764812	0.346757464378082	0.0550633984038011	no	yes	no	no	BAP29	B-cell receptor-associated protein 29	55973	BCAP29
419	seq.11573.3	0.356355708743203	0.471941852347453	0.00157488625294215	0.000712189226443222	0.0086682119616162	0.00541164896926509	yes	yes	yes	yes	SRSF6	Serine/arginine-rich splicing factor 6	6431	SRSF6
420	seq.11586.2	0.0560557029703523	0.314828167723487	0.61992440225365	0.0510181240684407	0.689996807802429	0.0959175796489481	no	no	no	no	LRRN1:ECD	Leucine-rich repeat neuronal protein 1:Extracellular domain	57633	LRRN1
421	seq.11587.5	0.134303896284967	0.262232746134795	0.209297534899739	0.0610354329990685	0.312569115195109	0.108276541484405	no	no	no	no	MGAP	MAX gene-associated protein	23269	MGA
422	seq.11590.5	0.402735150631834	0.329985078736045	0.000782278530780867	0.0123000478013438	0.00508295230629706	0.0371993153792991	yes	yes	yes	yes	RBM23	Probable RNA-binding protein 23	55147	RBM23
423	seq.11591.43	0.212421101020035	0.445181801460626	0.0504737537297835	0.00222332825217405	0.113080223855711	0.011775245757642	no	yes	no	yes	PRC1	Protein regulator of cytokinesis 1	9055	PRC1
424	seq.11593.21	0.0125971350148925	0.207168290561919	0.894885883919478	0.135594165571291	0.915340106978214	0.19160951749739	no	no	no	no	MIG	C-X-C motif chemokine 9	4283	CXCL9
425	seq.11596.47	0.0905571015534144	0.156158783883516	0.379007340776177	0.244793656646782	0.480990294916833	0.300553432566101	no	no	no	no	ZN75D	Zinc finger protein 75D	7626	ZNF75D
426	seq.11601.26	0.396574223346656	0.569204544120114	0.00108448722797848	0.000261133111108036	0.0065488185698347	0.00284614020203022	yes	yes	yes	yes	DHX8	ATP-dependent RNA helicase DHX8	1659	DHX8
427	seq.11602.12	0.257420692517017	0.270288673515457	0.0271882034860715	0.0487969775600533	0.0723124264814279	0.0931826402202623	yes	yes	no	no	CPNE1:VWFA	Copine-1:Von Willebrand factor type A domain	8904	CPNE1
428	seq.11606.22	0.184661432619525	0.371047913717406	0.0942743316882861	0.017412609817718	0.180411026002267	0.047090465300734	no	yes	no	yes	DNJB6	DnaJ homolog subfamily B member 6	10049	DNAJB6
429	seq.11607.15	0.147101414996985	0.275022487235115	0.16481181088099	0.0427780094568421	0.264501442455234	0.0853607935020216	no	yes	no	no	BRD1	Bromodomain-containing protein 1	23774	BRD1
430	seq.11614.29	0.477483495791536	0.368979737768172	1.29464787709626e-05	0.00228440568912408	0.000233487091199215	0.0119655993622715	yes	yes	yes	yes	ERH	Enhancer of rudimentary homolog	2079	ERH
431	seq.11616.9	0.227693913990674	0.431534144594664	0.0436204436600527	0.00184476490120201	0.101960958760788	0.0104263520397481	yes	yes	no	yes	HSF1	Heat shock factor protein 1	3297	HSF1
432	seq.11617.1	0.0826071006841561	0.285181397364155	0.435262752832603	0.0482318383507126	0.531426583518673	0.0925232775654798	no	yes	no	no	LFA-1 alpha-L chain	Integrin alpha-L	3683	ITGAL
433	seq.11618.83	0.119340816699765	0.232829924317253	0.232095896107053	0.0961140952095357	0.334861985127027	0.149812027034578	no	no	no	no	MYB	Transcriptional activator Myb	4602	MYB
434	seq.11633.89	0.192968851021935	0.27120161673826	0.0927612289959497	0.0573968270972294	0.178032155565385	0.103739029087857	no	no	no	no	AHSA1	Activator of 90 kDa heat shock protein ATPase homolog 1	10598	AHSA1
435	seq.11634.32	0.311531790758344	0.351885962056474	0.00404003886501628	0.00409142792656625	0.0174451875536733	0.017528740944592	yes	yes	yes	yes	RGS10	Regulator of G-protein signaling 10	6001	RGS10
436	seq.11638.42	0.43318642568502	0.627985784691576	0.000188372602302544	3.38228506673373e-05	0.0018017246629322	0.000769212761428501	yes	yes	yes	yes	B3GT2	Beta-1,3-galactosyltransferase 2	8707	B3GALT2
437	seq.11643.73	0.17871358176056	0.313058869272672	0.102223658578401	0.0154045058165062	0.190578250239501	0.0435095773474988	no	yes	no	yes	DTX3L	E3 ubiquitin-protein ligase DTX3L	151636	DTX3L
438	seq.11645.9	0.242797610284198	0.413285577790893	0.0242644764315884	0.00405708027945995	0.066481699472831	0.0173952086276845	yes	yes	no	yes	P4HA1	Prolyl 4-hydroxylase subunit alpha-1	5033	P4HA1
439	seq.11646.4	0.0623371880498395	0.0673317299202706	0.544705332661986	0.570515757804446	0.62646266028878	0.611418552585333	no	no	no	no	Carbohydrate sulfotransferase 9	Carbohydrate sulfotransferase 9	83539	CHST9
440	seq.11649.3	0.255045377748758	0.310021563997399	0.0226365211373077	0.0132697888654094	0.0626742951124548	0.0392215099312018	yes	yes	no	yes	SMAP1	Stromal membrane-associated protein 1	60682	SMAP1
441	seq.11654.77	0.23553507140058	0.500651344367	0.0350218481769993	0.00396045154706979	0.0871722162767803	0.0171609591195264	yes	yes	no	yes	NRSN1	Neurensin-1	140767	NRSN1
442	seq.11656.110	0.278602107893026	0.340871401685939	0.00949890994500513	0.0113067903028082	0.0331431991767366	0.0351673961038453	yes	yes	yes	yes	EVL	Ena/VASP-like protein	51466	EVL
443	seq.11657.86	0.0477295802143524	-0.059111763995186	0.629041537647658	0.623154752957649	0.698637079267222	0.661867531242729	no	no	no	no	SOCS7	Suppressor of cytokine signaling 7	30837	SOCS7
444	seq.11661.11	0.173619617870414	0.12391643991996	0.0968428117881779	0.347342101644565	0.183597709728962	0.401680549075717	no	no	no	no	NALP1	NACHT, LRR and PYD domains-containing protein 1	22861	NLRP1
445	seq.11664.32	0.185859063463008	0.148170980044082	0.132078250722114	0.217393304348588	0.227805835340696	0.274172145710264	no	no	no	no	ARFG2	ADP-ribosylation factor GTPase-activating protein 2	84364	ARFGAP2
446	seq.11667.29	0.0939693897738315	0.174443370506384	0.368887386718265	0.219319765969342	0.471648257241325	0.276029086638663	no	no	no	no	TENC1	Tensin-2	23371	TNS2
447	seq.11669.39	0.0791939647888881	0.242027041739402	0.433008450487081	0.0904215835881758	0.529759505846815	0.143307208519962	no	no	no	no	SO5A1	Solute carrier organic anion transporter family member 5A1	81796	SLCO5A1
448	seq.11670.18	0.203510804013171	0.351417068102704	0.0537027698857494	0.020358066780656	0.118566527056067	0.0520949407656545	no	yes	no	no	GP101	Probable G-protein coupled receptor 101	83550	GPR101
449	seq.11671.19	0.246467522623968	0.467532726418793	0.0298186389088893	0.00222863513803235	0.0777216643499444	0.0117805438069324	yes	yes	no	yes	BRPF1	Peregrin	7862	BRPF1
450	seq.11672.17	0.212083304359211	0.312891558812569	0.0514072837648213	0.0221578495836571	0.114608496119534	0.0553743548582761	no	yes	no	no	KI16B	Kinesin-like protein KIF16B	55614	KIF16B
451	seq.11677.17	0.0865088158048246	0.17777660612471	0.375603575535133	0.227548241159988	0.478669266655652	0.283644663337046	no	no	no	no	ZDH14	Probable palmitoyltransferase ZDHHC14	79683	ZDHHC14
452	seq.11678.105	0.134038586348237	0.325345458053439	0.175098611725781	0.0389759559657196	0.275673238777481	0.0801042280572698	no	yes	no	no	CXD2	Gap junction delta-2 protein	57369	GJD2
453	seq.11681.8	0.0543962661959843	0.184205487023694	0.634993600213613	0.132795829774364	0.703106655893276	0.188757075784761	no	no	no	no	NUPL	Arf-GAP domain and FG repeat-containing protein 1	3267	AGFG1
454	seq.11682.7	0.206563139238127	0.253580204368149	0.0565750655299018	0.0712117939050999	0.123463176511405	0.121111154227349	no	no	no	no	TXNIP	Thioredoxin-interacting protein	10628	TXNIP
455	seq.11690.47	0.0590563045572702	0.299399877159451	0.563084033436117	0.0339383091050439	0.643008155008653	0.0727287462254976	no	yes	no	no	APC7	Anaphase-promoting complex subunit 7	51434	ANAPC7
456	seq.11692.21	0.108416573529935	0.234676463471139	0.294553815938501	0.103281297764022	0.399933619984758	0.157791672735817	no	no	no	no	SHC4	SHC-transforming protein 4	399694	SHC4
457	seq.11696.7	0.344938110910927	0.123328577569282	0.00096145109961374	0.262232196568684	0.00597738518862133	0.317616193807233	yes	no	yes	no	RABP2	Cellular retinoic acid-binding protein 2	1382	CRABP2
458	seq.11699.16	0.406021869511208	0.207025977622739	0.000592654695876992	0.10148168624774	0.00419458452929239	0.155913031581406	yes	no	yes	no	TP4A2	Protein tyrosine phosphatase type IVA 2	8073	PTP4A2
459	seq.11708.2	0.199945769173598	0.182318564296057	0.0754830777322375	0.16797883425287	0.152555566410444	0.224587537193904	no	no	no	no	LCN1	Lipocalin-1	3933	LCN1
460	seq.11709.29	0.234871586404617	0.444341887075022	0.0507775491780657	0.00211926314287907	0.11359456535337	0.0114245577971365	no	yes	no	yes	CPT1B	Carnitine O-palmitoyltransferase 1, muscle isoform	1375	CPT1B
461	seq.11712.207	0.202915504771692	0.129227974829117	0.054368944538655	0.333797313516559	0.119506828272793	0.388471623537353	no	no	no	no	UN45A	Protein unc-45 homolog A	55898	UNC45A
462	seq.11814.29	0.0201463332556002	0.557966114089501	0.848302565492937	0.000341107898812494	0.87812072833264	0.00333490189101037	no	yes	no	yes	Met	Hepatocyte growth factor receptor	4233	MET
463	seq.11816.84	0.226642871996544	0.113995338069912	0.048232258195753	0.411708240629421	0.109266536061683	0.461663411453897	yes	no	no	no	JAK2	Tyrosine-protein kinase JAK2	3717	JAK2
464	seq.11817.1	0.269118669659462	0.374100267760496	0.0209613158350744	0.00910990564346039	0.0588401020696213	0.0305758840460692	yes	yes	no	yes	KS6B1	Ribosomal protein S6 kinase beta-1	6198	RPS6KB1
465	seq.11825.27	0.116205853529533	0.295637695258263	0.248850996922693	0.0475985055398953	0.352345705011402	0.0916618880002701	no	yes	no	no	PRGC1	Peroxisome proliferator-activated receptor gamma coactivator 1-alpha	10891	PPARGC1A
466	seq.11827.7	0.329936637428839	-0.0118261396151472	0.0052123750763387	0.920590775885614	0.0213007161489991	0.932522150503647	yes	no	yes	no	RORG	Nuclear receptor ROR-gamma	6097	RORC
467	seq.11830.48	0.595587344030764	0.354074818757024	2.46970510164387e-06	0.00647612543704461	6.31390495845496e-05	0.0243214349296543	yes	yes	yes	yes	SHP-2	Tyrosine-protein phosphatase non-receptor type 11	5781	PTPN11
468	seq.11833.83	0.135743149990797	0.34055042289101	0.209977340577132	0.0182728305496261	0.313106486544834	0.048793874373476	no	yes	no	yes	FRDA	Frataxin, mitochondrial	2395	FXN
469	seq.11836.144	0.243928566125577	0.491489263624307	0.0221506480933955	7.24421993681606e-05	0.0617666644846925	0.00122301948084095	yes	yes	no	yes	discoidin domain receptor 1	Epithelial discoidin domain-containing receptor 1	780	DDR1
470	seq.11837.7	0.24819775962082	0.300925778212017	0.0245437940992809	0.02635372649018	0.0669387325609003	0.061591615963091	yes	yes	no	no	GITR	Tumor necrosis factor receptor superfamily member 18	8784	TNFRSF18
471	seq.11838.130	0.27187895294135	0.156571296070697	0.0177747380244383	0.263865846336044	0.0527701891537992	0.318959356010715	yes	no	no	no	FA38A	Piezo-type mechanosensitive ion channel component 1	9780	PIEZO1
472	seq.11851.21	0.464803524705605	0.498990840320092	1.53274613524456e-05	0.000188876576571735	0.000267059047959331	0.0023326044027629	yes	yes	yes	yes	TREM2	Triggering receptor expressed on myeloid cells 2	54209	TREM2
473	seq.11911.13	0.163722502987099	0.299361168505467	0.13516486885949	0.0381753661870519	0.231352781874706	0.0789631109298152	no	yes	no	no	LRC4B:CD	Leucine-rich repeat-containing protein 4B:Cytoplasmic domain	94030	LRRC4B
474	seq.11926.23	0.19804381128389	0.144156219085428	0.073496871369068	0.204868201629758	0.149646960647626	0.262306092000095	no	no	no	no	P34	Alpha- and gamma-adaptin-binding protein p34	79719	AAGAB
475	seq.11934.9	0.0553767146967121	0.236538585877583	0.565645486662042	0.129380649464115	0.645121212742971	0.185250335833073	no	no	no	no	INT3	Integrator complex subunit 3	65123	INTS3
476	seq.11952.1	0.11549385890275	0.341847335656367	0.274747753411757	0.0223012805066573	0.378816773920294	0.0554592298417826	no	yes	no	no	IGDC3:CD	Immunoglobulin superfamily DCC subclass member 3:Cytoplasmic domain	9543	IGDCC3
477	seq.11955.1	0.159312225439604	0.00214991651709199	0.153475754256818	0.986760565251339	0.25253108316964	0.988024716780761	no	no	no	no	RHG01:Rho-GAP	Rho GTPase-activating protein 1:Rho-GTPase activating protein domain	392	ARHGAP1
478	seq.11969.5	0.0911006808380628	0.120962183908291	0.388784558360744	0.366193599709094	0.490121191406505	0.418867903827818	no	no	no	no	S100A2	Protein S100-A2	6273	S100A2
479	seq.11988.24	0.108398983425921	0.187053428896433	0.304654027897586	0.168707956485161	0.408620295814585	0.225122251202516	no	no	no	no	PTPRH	Receptor-type tyrosine-protein phosphatase H	5794	PTPRH
480	seq.11989.35	0.187032670762299	0.260296453631503	0.0831264005616173	0.0836727109428418	0.164182143491916	0.135676763950293	no	no	no	no	EMC1	ER membrane protein complex subunit 1	23065	EMC1
481	seq.12001.7	0.182080216411864	0.311611817030373	0.08791463535969	0.0186328042979979	0.171355816953488	0.0493721864071689	no	yes	no	yes	ZO1	Tight junction protein ZO-1	7082	TJP1
482	seq.12008.3	0.175954804058353	0.436522907506745	0.0998195883247942	0.0041426492033663	0.188055429657352	0.0176514281866176	no	yes	no	yes	CD7	T-cell antigen CD7	924	CD7
483	seq.12014.19	0.267105059334278	0.261749244310916	0.02000211252342	0.138081164842653	0.057174272526453	0.194101246879279	yes	no	no	no	PTPS	6-pyruvoyl tetrahydrobiopterin synthase	5805	PTS
484	seq.12016.60	0.46578567807174	0.374735152233355	5.07690821123187e-05	0.00467992802804525	0.000680778549599254	0.0193236877293853	yes	yes	yes	yes	CBL	E3 ubiquitin-protein ligase CBL	867	CBL
485	seq.12018.84	0.225506162177144	0.370061054034279	0.0426773616245567	0.0112363691638078	0.100511341131274	0.0351080386608751	yes	yes	no	yes	TPK1	Thiamin pyrophosphokinase 1	27010	TPK1
486	seq.12020.39	0.123933869265977	0.0635766816540861	0.232903045203994	0.593985355387776	0.335760885457458	0.63359209969322	no	no	no	no	PMGE	Bisphosphoglycerate mutase	669	BPGM
487	seq.12033.3	0.419746066481636	0.309598006281359	0.000261423568720825	0.0137176178840828	0.00232939469783654	0.0402575767121321	yes	yes	yes	yes	BUB1	Mitotic checkpoint serine/threonine-protein kinase BUB1	699	BUB1
488	seq.12034.28	0.484702071509715	0.370140477359553	8.56426351652622e-06	0.00208290937290123	0.000168543473737104	0.0113276313907978	yes	yes	yes	yes	CAP 1	Adenylyl cyclase-associated protein 1	10487	CAP1
489	seq.12041.33	0.0450386195824307	0.032092214777438	0.670631573238459	0.780515920526117	0.733511662772413	0.806307137688517	no	no	no	no	HS71L	Heat shock 70 kDa protein 1-like	3305	HSPA1L
490	seq.12046.51	0.118297633700181	0.164091420643152	0.245400285098213	0.230370898288204	0.348818054615	0.286510385209085	no	no	no	no	TADBP	TAR DNA-binding protein 43	23435	TARDBP
491	seq.12077.32	0.0328846419213891	0.145293493028388	0.752636079332238	0.221316731936864	0.801287096997518	0.278222389803902	no	no	no	no	Myostatin	Growth/differentiation factor 8	2660	MSTN
492	seq.12329.21	0.0267633823375696	0.157001384686829	0.785662828152755	0.213556437417181	0.828519917660702	0.270419176958075	no	no	no	no	KS6A1	Ribosomal protein S6 kinase alpha-1	6195	RPS6KA1
493	seq.12332.7	0.423839924149425	0.316007718027535	0.000445643141189757	0.0146271874349021	0.00341803988275593	0.0419629278761744	yes	yes	yes	yes	EF2K	Eukaryotic elongation factor 2 kinase	29904	EEF2K
494	seq.12333.87	-0.0738553992789285	-0.0511172190856429	0.484297519588432	0.648861473885988	0.575123014905212	0.686904242188514	no	no	no	no	RPIA	Ribose-5-phosphate isomerase	22934	RPIA
495	seq.12334.25	0.565939999515415	0.507378985696796	2.22253361529252e-06	0.000264185866055101	5.7627873977561e-05	0.00285081040076422	yes	yes	yes	yes	cSHMT	Serine hydroxymethyltransferase, cytosolic	6470	SHMT1
496	seq.12340.17	0.633168913513389	0.477008193289921	1.18084926347906e-07	0.000199036302930081	5.29543141024093e-06	0.00239324750182522	yes	yes	yes	yes	SYAC	Alanine--tRNA ligase, cytoplasmic	16	AARS1
497	seq.12341.8	0.0676979291954699	-0.0899874892760824	0.515955585866112	0.461376454602456	0.601361953615998	0.508601769721949	no	no	no	no	DUS6	Dual specificity protein phosphatase 6	1848	DUSP6
498	seq.12343.14	0.231035428852666	0.387081812786673	0.0422529258489437	0.0103730056263458	0.0996874662157905	0.0333267173717827	yes	yes	no	yes	CENB2	Arf-GAP with coiled-coil, ANK repeat and PH domain-containing protein 2	23527	ACAP2
499	seq.12345.4	0.227740719123028	0.431888918253099	0.0396081582693672	0.00299240204268978	0.094934181178038	0.0142608288985678	yes	yes	no	yes	APC10	Anaphase-promoting complex subunit 10	10393	ANAPC10
500	seq.12347.29	0.205254710747994	0.139883611402012	0.055235371307746	0.270675093834626	0.120925456752572	0.325894242598865	no	no	no	no	CCM2	Cerebral cavernous malformations 2 protein	83605	CCM2
501	seq.12348.46	0.248877658392035	0.302593341897495	0.0244835128319952	0.0254782432914188	0.0668743378451551	0.0604353867724872	yes	yes	no	no	SYSM	Serine--tRNA ligase, mitochondrial	54938	SARS2
502	seq.12350.86	0.242417507437988	0.0501018049146756	0.0334370237310439	0.660505522100198	0.0846133010326277	0.69788059316535	yes	no	no	no	ETS2	Protein C-ets-2	2114	ETS2
503	seq.12351.25	0.279121976893274	0.335231726442504	0.0111307737474166	0.00935455721487619	0.0370416442652775	0.0310362538038736	yes	yes	yes	yes	STAT1	Signal transducer and activator of transcription 1-alpha/beta	6772	STAT1
504	seq.12355.223	0.111647399359087	0.279656451232357	0.289114557324948	0.0396802272751612	0.394175025091746	0.0811553358588437	no	yes	no	no	RRFM	Ribosome-recycling factor, mitochondrial	92399	MRRF
505	seq.12356.65	0.149123940566982	0.0851654743226734	0.174571665323569	0.488819463734556	0.275080148818287	0.535187369640136	no	no	no	no	Sorcin	Sorcin	6717	SRI
506	seq.12357.41	0.156702635131509	0.139832108483898	0.146289856122122	0.293302309820875	0.244009695989064	0.348611109500327	no	no	no	no	SNP29	Synaptosomal-associated protein 29	9342	SNAP29
507	seq.12358.6	0.372168194994536	0.27812987193801	0.000934621499160747	0.0308896133011181	0.00585047393811035	0.0686058797603013	yes	yes	yes	no	IGBP1	Immunoglobulin-binding protein 1	3476	IGBP1
508	seq.12363.70	0.142621747854706	0.133457322706834	0.154628476467703	0.30772576255019	0.253740970232394	0.362916069608124	no	no	no	no	TRIB2	Tribbles homolog 2	28951	TRIB2
509	seq.12370.30	0.386779591518939	0.533195860484933	0.000538305235816657	3.7999893925161e-05	0.0038904464268863	0.000828276572368748	yes	yes	yes	yes	Apo F	Apolipoprotein F	319	APOF
510	seq.12372.50	0.256023089140916	0.275546801100799	0.0436275176636965	0.0703628911506131	0.101960958760788	0.119969047903435	yes	no	no	no	Tropomyosin alpha-3 chain	Tropomyosin alpha-3 chain	7170	TPM3
511	seq.12373.73	0.239772201650674	0.0865635285247024	0.0375144270051654	0.470864927699814	0.091503089676888	0.517884334042024	yes	no	no	no	TRA2B	Transformer-2 protein homolog beta	6434	TRA2B
512	seq.12376.85	0.189990738574798	0.126055039539936	0.0938396681447656	0.345366543621318	0.179823756364278	0.399894256116874	no	no	no	no	p19-INK4d	Cyclin-dependent kinase 4 inhibitor D	1032	CDKN2D
513	seq.12378.71	0.146472009599153	0.213621813825446	0.15662541089598	0.110497031156271	0.255561474205758	0.165706809277173	no	no	no	no	TPSN	Tapasin	6892	TAPBP
514	seq.12382.2	0.339781912607334	0.439426623607042	0.00349640569536753	0.00200115716429925	0.0155772276541985	0.0110701019675239	yes	yes	yes	yes	DDX58	Probable ATP-dependent RNA helicase DDX58	23586	DDX58
515	seq.12384.92	0.202482862284983	0.316485800302218	0.0682343792001788	0.0250928930163159	0.141678141720404	0.0598183955086118	no	yes	no	no	CSN7B	COP9 signalosome complex subunit 7b	64708	COPS7B
516	seq.12386.11	-0.271503833735727	-0.00398693800480646	0.0345196390412784	0.976282737473703	0.0862360480341707	0.978428806872802	yes	no	no	no	AMPB	Aminopeptidase B	6051	RNPEP
517	seq.12387.7	0.192368247804819	0.247552107626421	0.169023678607055	0.0818279064258795	0.269443049434499	0.133715793326161	no	no	no	no	PDLI4	PDZ and LIM domain protein 4	8572	PDLIM4
518	seq.12395.86	0.324036791957886	0.114198483678013	0.00256965359804227	0.325218854793509	0.0124854128196175	0.380023997132697	yes	no	yes	no	SYDM	Aspartate--tRNA ligase, mitochondrial	55157	DARS2
519	seq.12396.19	0.362355310087503	0.299793528615031	0.00306479076072192	0.0196210237894077	0.0141736857581654	0.0510688016897477	yes	yes	yes	no	HIBCH	3-hydroxyisobutyryl-CoA hydrolase, mitochondrial	26275	HIBCH
520	seq.12398.15	0.0885653302562692	0.359904953381296	0.399676758467489	0.0134169551222018	0.500022726896521	0.039549655966361	no	yes	no	yes	PAX4	Paired box protein Pax-4		PAX4
521	seq.12399.194	0.658419894838716	0.465078417450063	4.32952636588943e-08	0.000308573370318171	2.42862690138078e-06	0.00314963602427372	yes	yes	yes	yes	CCD50	Coiled-coil domain-containing protein 50	152137	CCDC50
522	seq.12400.25	0.213128886562219	0.316221610609194	0.0473910630611848	0.0171201993557317	0.108287246657334	0.046668963963731	yes	yes	no	yes	UBE2T	Ubiquitin-conjugating enzyme E2 T	29089	UBE2T
523	seq.12401.3	0.306462020307879	0.601712408120499	0.00868326245290427	0.000128744662988525	0.0310903984815702	0.00182951182132524	yes	yes	yes	yes	STALP	AMSH-like protease	57559	STAMBPL1
524	seq.12406.119	0.266489326304456	0.339639435730027	0.0207352167420692	0.0172748275285611	0.0583251263731931	0.0468570061520861	yes	yes	no	yes	ARHI	GTP-binding protein Di-Ras3	9077	DIRAS3
525	seq.12408.333	0.266251036772159	0.304716125579872	0.0180841369649276	0.0256309274357701	0.0533273032252113	0.0605659179286086	yes	yes	no	no	RB22A	Ras-related protein Rab-22A	57403	RAB22A
526	seq.12409.90	-0.0448985728010961	0.0482046720003207	0.659589815112269	0.682998960872246	0.724185406076504	0.717352143392601	no	no	no	no	RAB7B	Ras-related protein Rab-7b	338382	RAB7B
527	seq.12411.60	0.414206043948063	0.585141039418568	0.000215160944236663	2.8809495976483e-05	0.00200878076095355	0.000733101174359715	yes	yes	yes	yes	MAX	Protein max	4149	MAX
528	seq.12414.31	0.305087878862875	0.495316087235648	0.00650252777295479	0.000183061371718207	0.0250530489055181	0.00228850287174515	yes	yes	yes	yes	14-3-3 protein beta/alpha	14-3-3 protein beta/alpha	7529	YWHAB
529	seq.12415.122	0.200045745556954	0.359525988484626	0.0619847083268253	0.0109049349799571	0.132468101271899	0.0343273298477247	no	yes	no	yes	EDF1	Endothelial differentiation-related factor 1	8721	EDF1
530	seq.12422.143	0.246686725066906	0.232860169101085	0.0154421401772592	0.0751685728519002	0.0471450607755496	0.125840655469016	yes	no	yes	no	LX15B	Arachidonate 15-lipoxygenase B	247	ALOX15B
531	seq.12425.104	0.156379516278555	0.175633757683214	0.178652660086074	0.210978225406613	0.279417928281594	0.26805895754751	no	no	no	no	ARF6	ADP-ribosylation factor 6	382	ARF6
532	seq.12426.19	0.250278359351429	0.266824406482528	0.0334545550431275	0.0431210911117143	0.0846185254928111	0.0859124142287652	yes	yes	no	no	MOL1B	MOB kinase activator 1A	55233	MOB1A
533	seq.12427.8	0.191432064258099	0.188451451748316	0.0673744173217168	0.148083726077696	0.140421118920805	0.205001534759887	no	no	no	no	MPIP2	M-phase inducer phosphatase 2	994	CDC25B
534	seq.12428.2	0.182345115029742	0.362734212900957	0.0860998155338546	0.0133800767408634	0.168533842857144	0.0394834950643276	no	yes	no	yes	LYPL1	Lysophospholipase-like protein 1	127018	LYPLAL1
535	seq.12430.78	0.0719804067392775	0.0169892749029021	0.493261816811951	0.895646601937625	0.582229859714819	0.911134726515572	no	no	no	no	PAIP1	Polyadenylate-binding protein-interacting protein 1	10605	PAIP1
536	seq.12431.13	-0.0631387283172647	-0.0713862229635955	0.534639931006923	0.519671296219601	0.618135051255046	0.563217444852899	no	no	no	no	PELO	Protein pelota homolog	53918	PELO
537	seq.12433.8	0.19233984807798	0.476523448929232	0.0739813974882044	0.000874140246340987	0.150242103065318	0.00617883887303816	no	yes	no	yes	ARL11	ADP-ribosylation factor-like protein 11	115761	ARL11
538	seq.12434.25	0.324747727197024	0.17362938632716	0.00423844280352922	0.199922777750156	0.018087769561707	0.257056995786393	yes	no	yes	no	K0174	IST1 homolog	9798	IST1
539	seq.12436.84	0.0132127169273288	0.0957772247469816	0.899950266935726	0.420022775295991	0.919788513059099	0.469735201072029	no	no	no	no	GST omega-1	Glutathione S-transferase omega-1	9446	GSTO1
540	seq.12437.18	0.134200230481323	0.236497160280903	0.215148584877882	0.081680028071963	0.318215168387914	0.133530289160976	no	no	no	no	ULK3	Serine/threonine-protein kinase ULK3	25989	ULK3
541	seq.12438.127	0.417142822224013	0.342578462730534	0.000480645052992599	0.010198997160143	0.00359236213787228	0.0330365384624879	yes	yes	yes	yes	3MG	DNA-3-methyladenine glycosylase	4350	MPG
542	seq.12439.67	0.132729455660057	0.205391346070378	0.19457167896671	0.130074651951921	0.296601185741674	0.186195295873616	no	no	no	no	ISGF3	Interferon regulatory factor 9	10379	IRF9
543	seq.12442.4	0.143261610283173	0.124291535468746	0.175532770498434	0.310212751152513	0.27603903058262	0.365376718219597	no	no	no	no	RHOD	Rho-related GTP-binding protein RhoD	29984	RHOD
544	seq.12444.39	0.0537239441120756	0.11646143905699	0.599802971743279	0.372401882825741	0.673409000288832	0.42508047171701	no	no	no	no	NR5A2	Nuclear receptor subfamily 5 group A member 2	2494	NR5A2
545	seq.12445.50	0.168655568046051	0.33650101822002	0.107683358553175	0.0230972652358486	0.197365378440342	0.056797943244482	no	yes	no	no	ANR27	Ankyrin repeat domain-containing protein 27	84079	ANKRD27
546	seq.12449.16	0.221525227633385	0.346262261346304	0.0635340071850632	0.0100418795041853	0.134622212745732	0.0326241821659133	no	yes	no	yes	PPIH	Peptidyl-prolyl cis-trans isomerase H	10465	PPIH
547	seq.12450.42	0.343199501320236	0.264269505851603	0.00425875840640085	0.0477406599983292	0.0181461582877095	0.0918351844229691	yes	yes	yes	no	PMVK	Phosphomevalonate kinase	10654	PMVK
548	seq.12451.62	0.138539224857625	0.31155964414504	0.199262533348315	0.0249080662889629	0.30173410460798	0.0595334341052494	no	yes	no	no	BACH1	Transcription regulator protein BACH1	571	BACH1
549	seq.12452.32	0.162387009275308	0.182115743672008	0.136545813041442	0.175883626631729	0.232506113647597	0.232823450593319	no	no	no	no	SV422	Histone-lysine N-methyltransferase SUV420H2	84787	KMT5C
550	seq.12453.161	0.34287490580233	0.375000725100593	0.00368982597475349	0.00564174196531535	0.0162144882794187	0.022172828737138	yes	yes	yes	yes	NXF1	Nuclear RNA export factor 1	10482	NXF1
551	seq.12454.105	0.320749838294801	0.446940001769926	0.00583740324120039	0.00206400484408872	0.0230587964856371	0.0112471817749098	yes	yes	yes	yes	NTM1A	N-terminal Xaa-Pro-Lys N-methyltransferase 1	28989	NTMT1
552	seq.12455.48	0.112765022729088	0.194155107862104	0.294750698071313	0.139137653748988	0.400044919163521	0.19543571339171	no	no	no	no	MYNN	Myoneurin	55892	MYNN
553	seq.12456.5	0.654486189407813	0.539425428800648	3.57285483317634e-07	0.000157237545146037	1.32154490729937e-05	0.00209305744402425	yes	yes	yes	yes	F263	6-phosphofructo-2-kinase/fructose-2,6-bisphosphatase 3	5209	PFKFB3
554	seq.12457.10	0.333499650710538	0.355253137205442	0.00538753332568181	0.00457654939938929	0.0217450284005208	0.0189971940546728	yes	yes	yes	yes	MTND	1,2-dihydroxy-3-keto-5-methylthiopentene dioxygenase	55256	ADI1
555	seq.12458.79	0.426524830281525	0.308098246691844	0.000303547043696343	0.0240614539344997	0.00257473779234526	0.0580678245263046	yes	yes	yes	no	CHP1	Calcineurin B homologous protein 1	11261	CHP1
556	seq.12459.13	0.210037161667341	0.153637847386384	0.0631010950862487	0.213637771729739	0.133912370526325	0.270419176958075	no	no	no	no	PKHA1	Pleckstrin homology domain-containing family A member 1	59338	PLEKHA1
557	seq.12462.20	0.100193261115629	0.1705005859017	0.353514110850139	0.186871837073066	0.456365195955901	0.243829196428988	no	no	no	no	SETMR	Histone-lysine N-methyltransferase SETMAR	6419	SETMAR
558	seq.12463.7	0.0199823221525875	-0.0692809871957182	0.846806537406558	0.548612795727385	0.877106884920726	0.590141684118074	no	no	no	no	KLH13	Kelch-like protein 13	90293	KLHL13
559	seq.12466.7	0.296734232382715	0.436504381126388	0.00459191686443727	0.000290503040315431	0.0192804122527524	0.00302156299156982	yes	yes	yes	yes	ROA1	Heterogeneous nuclear ribonucleoprotein A1	3178	HNRNPA1
560	seq.12471.47	0.502889837551714	0.362978370299566	4.74189885989583e-05	0.0050061595402195	0.000646955826994766	0.0202057255541472	yes	yes	yes	yes	STAU1	Double-stranded RNA-binding protein Staufen homolog 1	6780	STAU1
561	seq.12473.48	0.200095807236271	0.312528766971982	0.0587487912399452	0.024065698512472	0.126991164312027	0.0580678245263046	no	yes	no	no	KCTD5	BTB/POZ domain-containing protein KCTD5	54442	KCTD5
562	seq.12478.15	0.498821253188594	0.314698371127977	5.00466634561491e-06	0.00605761115066029	0.000107374625791605	0.0233060412132647	yes	yes	yes	yes	RL30	60S ribosomal protein L30	6156	RPL30
563	seq.12480.9	0.148956443928115	0.0902768656059194	0.152490878618284	0.449329140629228	0.251538316017928	0.497627475381075	no	no	no	no	OTUD5	OTU domain-containing protein 5	55593	OTUD5
564	seq.12482.5	-0.353099638589855	-0.42328133738431	0.00169997777201018	0.000941727874343551	0.00922676427645606	0.0065217635449792	yes	yes	yes	yes	BPTF	Nucleosome-remodeling factor subunit BPTF	2186	BPTF
565	seq.12484.67	0.0574603990364185	0.175876618282335	0.569165096725744	0.179850799215969	0.647919734537359	0.236643511907303	no	no	no	no	PIPNB	Phosphatidylinositol transfer protein beta isoform	23760	PITPNB
566	seq.12486.8	0.291299607706537	0.287396081936256	0.00794646499420652	0.0256998748554526	0.0292367921878304	0.0606095030753463	yes	yes	yes	no	GLRX2	Glutaredoxin-2, mitochondrial	51022	GLRX2
567	seq.12488.9	0.0125537665208474	0.266170113897719	0.908897109493885	0.0500815077636617	0.926854815664687	0.0946091622098236	no	no	no	no	MCTS1	Malignant T-cell-amplified sequence 1	28985	MCTS1
568	seq.12493.42	0.140721830181728	0.240715955901596	0.177095791569106	0.0803003326531668	0.277937772712158	0.131849675853984	no	no	no	no	OTUB2	Ubiquitin thioesterase OTUB2	78990	OTUB2
569	seq.12494.99	0.101258485659116	-0.162334765383091	0.312153428180137	0.146860251372549	0.416128510130002	0.203857822288912	no	no	no	no	GBRL2	Gamma-aminobutyric acid receptor-associated protein-like 2	11345	GABARAPL2
570	seq.12497.29	0.403882710819644	0.337793919675968	0.000218920315604648	0.00744728175133698	0.0020369269501242	0.0267174284993866	yes	yes	yes	yes	SDOS	Tudor-interacting repair regulator protein	84309	NUDT16L1
571	seq.12498.12	0.294742813126461	0.425194287410846	0.0118770415307116	0.00121348279253933	0.0388167826849002	0.00773565108476547	yes	yes	yes	yes	TX1B3	Tax1-binding protein 3	30851	TAX1BP3
572	seq.12499.108	0.419479523223859	0.418483773050994	0.000317226569975185	0.00064354349778662	0.00266537452888117	0.00508881423436816	yes	yes	yes	yes	SH3G2	Endophilin-A1	6456	SH3GL2
573	seq.12503.5	0.229323039164477	0.212860549999503	0.0246770517605473	0.078280625307249	0.0672016675868363	0.129701181422156	yes	no	no	no	SPR1	Ovarian cancer G-protein coupled receptor 1	8111	GPR68
574	seq.12507.16	0.169912892095829	0.0998100619713527	0.118389568893743	0.442684299563175	0.211230043155446	0.491362508198443	no	no	no	no	IP3KC	Inositol-trisphosphate 3-kinase C	80271	ITPKC
575	seq.12508.9	0.290900214161641	0.422014871979329	0.0102184576181106	0.000856641625390883	0.0350063754719369	0.00608162724304067	yes	yes	yes	yes	CHMP3	Charged multivesicular body protein 3	100526767	CHMP3
576	seq.12509.115	0.258082820122369	-0.0310404560024494	0.023153958352951	0.778748707463523	0.0638162751380326	0.80508960289738	yes	no	no	no	COMD1	COMM domain-containing protein 1	150684	COMMD1
577	seq.12510.3	0.0869518681810038	0.225173766960902	0.397472190115966	0.0872819983822107	0.498183356729542	0.1397073765796	no	no	no	no	STAP1	Signal-transducing adaptor protein 1	26228	STAP1
578	seq.12511.83	0.174685807511034	0.273632025790136	0.102749608014576	0.046409506199765	0.191075154808886	0.0902802733516629	no	yes	no	no	S41A2	Solute carrier family 41 member 2	84102	SLC41A2
579	seq.12513.8	0.179634043759282	0.158065038913093	0.0968250076476735	0.285543837739227	0.183597709728962	0.340945075572089	no	no	no	no	GLTP	Glycolipid transfer protein	51228	GLTP
580	seq.12514.16	0.106555533299413	0.206211229564956	0.298586575386779	0.131674656811043	0.403549198107971	0.187744455687297	no	no	no	no	METTL1	tRNA (guanine-N(7)-)-methyltransferase	4234	METTL1
581	seq.12515.45	0.197772211982681	0.264737458398025	0.0601168388086158	0.0451923626650492	0.129386005162052	0.0888739813589087	no	yes	no	no	UCK2	Uridine-cytidine kinase 2	7371	UCK2
582	seq.12517.52	0.305681665496793	0.50355284927324	0.00460911752729172	8.55675481650598e-05	0.0193377929385069	0.0013688305731317	yes	yes	yes	yes	TFAR19	Programmed cell death protein 5	9141	PDCD5
583	seq.12518.289	0.385955912121347	0.541898895765352	0.000599042866625125	0.000142122253288058	0.00421447599159278	0.00195443694461134	yes	yes	yes	yes	PB1	Protein polybromo-1	55193	PBRM1
584	seq.12527.50	0.127585204071772	0.393410092349024	0.223713802474522	0.00731808873131969	0.32684609873378	0.026427236600033	no	yes	no	yes	THA	Thyroid hormone receptor alpha	7067	THRA
585	seq.12528.40	0.0827742012457477	0.255143010601737	0.408495050432926	0.0814532601347009	0.507926459299668	0.133222955514783	no	no	no	no	WRIP1	ATPase WRNIP1	56897	WRNIP1
586	seq.12529.32	0.157288015410536	0.276763410689229	0.129464018788206	0.0331401160909976	0.224400959162106	0.0714415008823801	no	yes	no	no	FKBP6	Inactive peptidyl-prolyl cis-trans isomerase FKBP6	8468	FKBP6
587	seq.12531.5	0.0851551545147786	0.329783638187776	0.388800213983592	0.0196308413855901	0.490121191406505	0.0510700585927548	no	yes	no	no	ERVV1	Endogenous retrovirus group V member 1 Env polyprotein		ERVV-1
588	seq.12532.28	0.127965121353593	0.0783320684371542	0.214376841105097	0.537274881920011	0.317600414245979	0.579655073749631	no	no	no	no	UB2R1	Ubiquitin-conjugating enzyme E2 R1	997	CDC34
589	seq.12533.135	0.0963793500057117	0.236969167236445	0.350760354734804	0.0864846761944036	0.454203526805707	0.138633947688128	no	no	no	no	CYH2	Cytohesin-2	9266	CYTH2
590	seq.12534.10	0.236182781218633	-0.0727227078543276	0.0184840032377574	0.544331816586734	0.0542240218120973	0.586228222154729	yes	no	no	no	CACO2	Calcium-binding and coiled-coil domain-containing protein 2	10241	CALCOCO2
591	seq.12535.2	-0.0795760264332935	0.117384388408877	0.385416990704837	0.375765637140678	0.487203409460758	0.428116160099261	no	no	no	no	XRCC1	DNA repair protein XRCC1	7515	XRCC1
592	seq.12536.46	0.115044215176007	0.204752941273785	0.30451224191455	0.113472510772492	0.408559949411822	0.16864304969033	no	no	no	no	MTMR6	Myotubularin-related protein 6	9107	MTMR6
593	seq.12537.88	0.286282182373944	0.459926820804688	0.0124953348818328	0.00115705256808285	0.0401420887483895	0.00756086209655555	yes	yes	yes	yes	PURA	Transcriptional activator protein Pur-alpha	5813	PURA
594	seq.12543.76	-0.0248740987834364	0.240281377177688	0.787756119793943	0.127197298757274	0.82992754311432	0.183252903879273	no	no	no	no	ZN560	Zinc finger protein 560	147741	ZNF560
595	seq.12546.1	0.35788870080318	0.408650531720565	0.00502939229465558	0.00647712131100462	0.0207041423958319	0.0243214349296543	yes	yes	yes	yes	SMTN	Smoothelin	6525	SMTN
596	seq.12551.3	0.0779722086513139	0.0158332768765197	0.407031734558256	0.896273982775611	0.506682734873315	0.911434007391332	no	no	no	no	ITCH	E3 ubiquitin-protein ligase Itchy homolog	83737	ITCH
597	seq.12553.5	0.0992868449466523	0.289595813627727	0.34255805603496	0.0445859026757714	0.447074218646771	0.0880929843044945	no	yes	no	no	VRK1	Serine/threonine-protein kinase VRK1	7443	VRK1
598	seq.12556.7	0.137744953998858	0.315054315469234	0.172748389246694	0.0262776220652678	0.273310132321765	0.0615431807872775	no	yes	no	no	UBE2C	Ubiquitin-conjugating enzyme E2 C	11065	UBE2C
599	seq.12558.3	0.529103748713788	0.291361795394906	2.83849581498869e-05	0.0311989846013169	0.00042798750134527	0.0689069950553151	yes	yes	yes	no	UBS3B	Ubiquitin-associated and SH3 domain-containing protein B	84959	UBASH3B
600	seq.12560.9	0.134264932170082	0.327000134181687	0.26410229097449	0.0204943121557966	0.368711116562054	0.052296819871438	no	yes	no	no	NT5C	5'(3')-deoxyribonucleotidase, cytosolic type	30833	NT5C
601	seq.12563.2	0.338082137272251	0.504560191488587	0.00245595948764748	0.000504655637099912	0.0120832323353591	0.00427725289709546	yes	yes	yes	yes	TFIP8	Tumor necrosis factor alpha-induced protein 8	25816	TNFAIP8
602	seq.12564.9	0.252425762634826	0.153613755068857	0.0242435791452361	0.201539723897798	0.066481699472831	0.258589078200012	yes	no	no	no	NIP7	60S ribosome subunit biogenesis protein NIP7 homolog	51388	NIP7
603	seq.12571.14	0.268311475953608	0.200624218772892	0.0195928820356289	0.0788474434052799	0.0562395895157007	0.130341996710885	yes	no	no	no	ARL3	ADP-ribosylation factor-like protein 3	403	ARL3
604	seq.12573.80	0.411307557341219	0.423526543787202	0.000446075758780431	0.0028660356538254	0.00341803988275593	0.0138605560330615	yes	yes	yes	yes	TRIM3	Tripartite motif-containing protein 3	10612	TRIM3
605	seq.12574.36	0.115460476008207	-0.0123966269817011	0.280786675470881	0.90543143525399	0.38597585464854	0.919208643955201	no	no	no	no	Endothelin 2	Endothelin-2	1907	EDN2
606	seq.12575.30	0.469122507561363	0.313320415603042	7.67624158496216e-05	0.012171088641	0.000939523886159462	0.036890873105214	yes	yes	yes	yes	C1TC	C-1-tetrahydrofolate synthase, cytoplasmic	4522	MTHFD1
607	seq.12576.21	-0.0897992125943521	0.0581926235218904	0.386904084638557	0.659914844984857	0.488518866156831	0.697391175760508	no	no	no	no	MAGE-3	Melanoma-associated antigen 3	4102	MAGEA3
608	seq.12581.39	0.0391181136698251	0.224252599695609	0.691121021084939	0.0790067903821083	0.750520664223045	0.1305368008274	no	no	no	no	IMPA2	Inositol monophosphatase 2	3613	IMPA2
609	seq.12583.77	0.379588006337894	0.436065140748461	0.00133990645216131	0.00321177684487784	0.00771457590984245	0.0149764790483538	yes	yes	yes	yes	ARAF	Serine/threonine-protein kinase A-Raf	369	ARAF
610	seq.12585.39	0.303005137097846	0.473769972446485	0.0101000595787803	0.00242874594343813	0.0347312545289172	0.0124183822958411	yes	yes	yes	yes	ERCC1	DNA excision repair protein ERCC-1	2067	ERCC1
611	seq.12587.65	0.278094041270585	0.00494892368789387	0.0098289534464925	0.966423821233303	0.0340343065226332	0.970325697553202	yes	no	yes	no	ARL2	ADP-ribosylation factor-like protein 2	402	ARL2
612	seq.12591.27	0.183995716389933	0.229106900678767	0.0844883047148166	0.128634327531213	0.166149865901859	0.184360473760795	no	no	no	no	Oligophrenin-1	Oligophrenin-1	4983	OPHN1
613	seq.12593.33	0.618091449322261	0.714563265390956	4.31279352099586e-07	7.8925983012082e-07	1.5222769905399e-05	6.74693832904844e-05	yes	yes	yes	yes	PDRG1	p53 and DNA damage-regulated protein 1	81572	PDRG1
614	seq.12594.5	0.2489293357088	0.247569079025369	0.0318408951424705	0.104232307648149	0.081473163200912	0.158889650360273	yes	no	no	no	GRAN	Grancalcin	25801	GCA
615	seq.12595.11	0.171468515323064	0.0770624104395342	0.119885023329004	0.521930960196353	0.213076920953276	0.5652185833797	no	no	no	no	TMOD1	Tropomodulin-1	7111	TMOD1
616	seq.12597.68	0.37209731779322	0.467774664136111	0.00150238267660745	0.00207672404207926	0.00835318660947088	0.0113052310788215	yes	yes	yes	yes	Autophagy protein 5	Autophagy protein 5	9474	ATG5
617	seq.12603.87	0.44867117392293	0.319807166421767	7.12372360178251e-05	0.010023585788619	0.000889814881857354	0.0326034707785579	yes	yes	yes	yes	PABP4	Polyadenylate-binding protein 4	8761	PABPC4
618	seq.12604.16	0.010801653047499	-0.0859475422594354	0.923273345173191	0.377490061028045	0.938366797592891	0.429722872218983	no	no	no	no	SCMH1	Polycomb protein SCMH1	22955	SCMH1
619	seq.12605.1	0.192368329568087	0.200826427479829	0.0660079655921221	0.139799014941696	0.138469930887462	0.196112925832312	no	no	no	no	Exosome component 3	Exosome complex component RRP40	51010	EXOSC3
620	seq.12616.45	0.242077916223718	0.166427576609456	0.0278997579770635	0.198387793849823	0.0737745654386247	0.255563838039177	yes	no	no	no	NRBP	Nuclear receptor-binding protein	29959	NRBP1
621	seq.12617.2	0.396009774191768	0.3150579479142	0.00138896328700554	0.0173666712106453	0.00789918725905128	0.0470128937127365	yes	yes	yes	yes	STK24	Serine/threonine-protein kinase 24	8428	STK24
622	seq.12618.50	0.536030750839584	0.376741156684204	1.10943104567848e-05	0.00471998350829597	0.000207866344209143	0.0194260845365395	yes	yes	yes	yes	Aldo-keto reductase 1C1	Aldo-keto reductase family 1 member C1	1645	AKR1C1
623	seq.12620.3	0.245664687637898	0.345083187229651	0.0223840868114273	0.00374372755266971	0.0621641314443241	0.016542449554991	yes	yes	no	yes	Septin-11	Septin-11	55752	SEPTIN11
624	seq.12621.55	0.63241668934756	0.300487961498322	5.23785433760225e-07	0.0174809031573222	1.77989447708211e-05	0.047186148887269	yes	yes	yes	yes	PP2AAA	Serine/threonine-protein phosphatase 2A 65 kDa regulatory subunit A alpha isoform	5518	PPP2R1A
625	seq.12623.84	0.18358302152631	0.283723557759441	0.0773441535008722	0.0280580374910814	0.155170467107911	0.0644169211555629	no	yes	no	no	JARD2	Protein Jumonji	3720	JARID2
626	seq.12626.6	0.110492509535647	0.262285139966615	0.298046544118821	0.0743055304526226	0.403118082292725	0.124701091136901	no	no	no	no	SENP7	Sentrin-specific protease 7	57337	SENP7
627	seq.12627.97	0.161606715853875	0.07699457261683	0.136684005213297	0.510049149995769	0.232623775341144	0.554546681165908	no	no	no	no	ATG7	Ubiquitin-like modifier-activating enzyme ATG7	10533	ATG7
628	seq.12628.31	0.264075770402135	0.296753316265134	0.0378493835891787	0.0368724142488271	0.0919919936101273	0.0770279895394652	yes	yes	no	no	LANC2	LanC-like protein 2	55915	LANCL2
629	seq.12630.8	0.231106582683995	0.327030079827475	0.0376256477283855	0.010733789992077	0.091675314278132	0.0339056380176981	yes	yes	no	yes	ARFP2	Arfaptin-2	23647	ARFIP2
630	seq.12633.3	0.262685150537556	0.310553969466497	0.0240101263888503	0.0315217724426902	0.065943474635241	0.069398638645456	yes	yes	no	no	PTN9	Tyrosine-protein phosphatase non-receptor type 9	5780	PTPN9
631	seq.12634.79	0.307232896855337	0.407920298931051	0.00641490355722327	0.00729769584654524	0.0247852664982829	0.0264058822595562	yes	yes	yes	yes	BCAR3:Ras-GEF	Breast cancer anti-estrogen resistance protein 3:Guanine Nucleotide Exchange Factor Domain	8412	BCAR3
632	seq.12635.9	0.201231916169349	0.353545069402225	0.0597799190435661	0.0218143001937622	0.128914441106563	0.0548213304364138	no	yes	no	no	TRDMT	tRNA (cytosine(38)-C(5))-methyltransferase	1787	TRDMT1
633	seq.12636.113	0.101942011047123	0.418902343739666	0.28881690678753	0.00603835642292065	0.394044213724334	0.0232810768074693	no	yes	no	yes	SMYD2	N-lysine methyltransferase SMYD2	56950	SMYD2
634	seq.12637.7	0.270330726649212	0.28912121919485	0.0137174161283605	0.0240925430449044	0.0429336290836728	0.0580918038777752	yes	yes	yes	no	CACP	Carnitine O-acetyltransferase	1384	CRAT
635	seq.12641.3	0.443662558962961	0.238102085936808	0.000275040147422869	0.0667987433277914	0.00240587618511654	0.115614022381002	yes	no	yes	no	I5P2	Type II inositol 1,4,5-trisphosphate 5-phosphatase	3633	INPP5B
636	seq.12643.4	0.374057255441209	0.23138148712225	0.00244040448979511	0.0830860209765164	0.0120283360033055	0.134986951047395	yes	no	yes	no	ARRB1	Beta-arrestin-1	408	ARRB1
637	seq.12644.63	0.0595105471684715	0.299056855577274	0.636297595785695	0.0549882956917635	0.704123006986962	0.100548451112847	no	no	no	no	PURA2	Adenylosuccinate synthetase isozyme 2	159	ADSS2
638	seq.12646.2	0.378536038555063	0.458373471144477	0.00171546662201793	0.0016530095954998	0.00930160345793867	0.00975578802263151	yes	yes	yes	yes	RPE	Ribulose-phosphate 3-epimerase	6120	RPE
639	seq.12651.21	0.0760801795089198	0.152334349089479	0.449928402765879	0.265167226610039	0.544111028190125	0.320108097260265	no	no	no	no	PDK2	[Pyruvate dehydrogenase (acetyl-transferring)] kinase isozyme 2, mitochondrial	5164	PDK2
640	seq.12653.13	0.165457980603048	0.282318069127503	0.131966865978594	0.0489460765305275	0.227805835340696	0.0933045242851972	no	yes	no	no	CSNK1G2	Casein kinase I isoform gamma-2	1455	CSNK1G2
641	seq.12655.30	0.161957889193183	0.16363401029476	0.123216647230719	0.247245079228319	0.217177279961104	0.302883526300522	no	no	no	no	SNAB	Beta-soluble NSF attachment protein	63908	NAPB
642	seq.12656.1	0.638129969852095	0.548109336414198	4.92818297121553e-08	5.27986234613154e-05	2.62107111354625e-06	0.000999723268672898	yes	yes	yes	yes	KLC1	Kinesin light chain 1	3831	KLC1
643	seq.12657.2	0.18033715444214	0.165149239050801	0.103097270129052	0.18212049373556	0.191461359428392	0.238922893996406	no	no	no	no	FCL	GDP-L-fucose synthase	7264	TSTA3
644	seq.12662.82	0.169520720945027	0.0720431910065033	0.107278833359245	0.54186689216409	0.19697331598788	0.583803420053119	no	no	no	no	ECH1	Delta(3,5)-Delta(2,4)-dienoyl-CoA isomerase, mitochondrial	1891	ECH1
645	seq.12663.1	0.0650354452491177	0.0921590463990175	0.562789667187968	0.42065484955231	0.642936368591642	0.470345939485119	no	no	no	no	THTR	Thiosulfate sulfurtransferase	7263	TST
646	seq.12664.19	0.216437430761738	0.379385191305152	0.0461563268490147	0.0104064209325357	0.106414354905588	0.0333334478465474	yes	yes	no	yes	PTN13	Tyrosine-protein phosphatase non-receptor type 13	5783	PTPN13
647	seq.12667.2	0.0757301152222759	0.150550046477893	0.459691624453883	0.261993454058011	0.55274129173345	0.317467594053462	no	no	no	no	GUAD	Guanine deaminase	9615	GDA
648	seq.12668.7	0.275772362518663	0.354969747192558	0.012435939981311	0.00885077292903445	0.0400217809633839	0.0300015977043045	yes	yes	yes	yes	VPS4B	Vacuolar protein sorting-associated protein 4B	9525	VPS4B
649	seq.12669.30	0.0909640555504556	0.0867159217140353	0.372651418119036	0.499802098591226	0.475351147395557	0.545574078490143	no	no	no	no	HECW1	E3 ubiquitin-protein ligase HECW1	23072	HECW1
650	seq.12670.15	0.447943041185684	0.415250807161934	0.000194953109440062	0.00215616222087305	0.00185816805182331	0.0115537350738457	yes	yes	yes	yes	RAD1	Cell cycle checkpoint protein RAD1	5810	RAD1
651	seq.12671.35	0.134083315999203	0.492173977166523	0.205734885037315	0.00357530820567388	0.308969408739816	0.0160859467049686	no	yes	no	yes	ST1B1	Sulfotransferase family cytosolic 1B member 1	27284	SULT1B1
652	seq.12676.1	0.375235965172786	0.635060157251338	0.000515950016683718	6.14835113976781e-05	0.00377054383061012	0.00109568824383289	yes	yes	yes	yes	PACN1	Protein kinase C and casein kinase substrate in neurons protein 1	29993	PACSIN1
653	seq.12677.164	0.0614279349904947	-0.198364471916668	0.532180541178618	0.0833442002554252	0.616203119743538	0.135344648144088	no	no	no	no	FLII	Protein flightless-1 homolog	2314	FLII
654	seq.12678.66	0.272930136670112	0.16507205867114	0.00925378648788986	0.152989692928064	0.0324951642331485	0.209640671034196	yes	no	yes	no	SNRPA	U1 small nuclear ribonucleoprotein A	6626	SNRPA
655	seq.12681.63	0.160358492284504	0.103294653648627	0.126371862522104	0.398305320075029	0.221016645567115	0.448842102189595	no	no	no	no	UBP21	Ubiquitin carboxyl-terminal hydrolase 21	27005	USP21
656	seq.12682.5	0.490827209060366	0.517112505792993	6.43755829854157e-05	0.000257174562327198	0.000825014816665364	0.0028184307496385	yes	yes	yes	yes	KAT3	Kynurenine--oxoglutarate transaminase 3	56267	KYAT3
657	seq.12683.156	0.166523545088479	0.273393099030077	0.116595994038563	0.0508039368707567	0.209022725150749	0.0955805841196389	no	no	no	no	DPYL5	Dihydropyrimidinase-related protein 5	56896	DPYSL5
658	seq.12686.15	0.127964398661606	0.1497337317406	0.242309166759088	0.257052732223032	0.346219235136843	0.312797041368374	no	no	no	no	THTM	3-mercaptopyruvate sulfurtransferase	4357	MPST
659	seq.12688.115	0.324369705884391	0.247629609089243	0.0050913738163458	0.0686820388877692	0.0209120917036245	0.118051974475333	yes	no	yes	no	KS6A6	Ribosomal protein S6 kinase alpha-6	27330	RPS6KA6
660	seq.12689.56	0.339438659322072	0.441915218324762	0.00268784543256756	0.000758311702859063	0.0128429714948272	0.00566765481740702	yes	yes	yes	yes	ARC1B	Actin-related protein 2/3 complex subunit 1B	10095	ARPC1B
661	seq.12690.33	0.341884806283354	0.398314817423963	0.00307414113992319	0.00412426144743345	0.0141919422300514	0.0176142344878286	yes	yes	yes	yes	SEP10	Septin-10	151011	SEPTIN10
662	seq.12691.44	0.298348162877232	0.166303252112413	0.00823194787102145	0.175015874259237	0.0299855853443065	0.231937914590962	yes	no	yes	no	GLYM	Serine hydroxymethyltransferase, mitochondrial	6472	SHMT2
663	seq.12694.28	0.0903869926578815	0.103022152264563	0.422895276898544	0.412355602005315	0.52120999570439	0.462199856294013	no	no	no	no	DIM1	Probable dimethyladenosine transferase	27292	DIMT1
664	seq.12695.62	0.167817142473385	0.466580879575724	0.131150234824055	0.00352669083898122	0.22702381391217	0.0159855224358461	no	yes	no	yes	KLH12	Kelch-like protein 12	59349	KLHL12
665	seq.12696.166	0.347340004934894	0.514237673310852	0.00338131751465209	0.000336576956462688	0.0151807767919439	0.00333490189101037	yes	yes	yes	yes	ANM3	Protein arginine N-methyltransferase 3	10196	PRMT3
666	seq.12697.30	0.229120839143672	0.0688983987801988	0.0542137050866837	0.566959915034146	0.11930625015267	0.60784591321807	no	no	no	no	PI42A	Phosphatidylinositol 5-phosphate 4-kinase type-2 alpha	5305	PIP4K2A
667	seq.12698.72	0.164233283127937	0.318545654258324	0.132121722391336	0.0337789438084656	0.227808995651748	0.0725828997316383	no	yes	no	no	IMA4	Importin subunit alpha-3	3840	KPNA4
668	seq.12700.9	0.112457839493671	0.223767548937986	0.311157446980928	0.110997770494238	0.415205461568941	0.165965783649624	no	no	no	no	ACLY	ATP-citrate synthase	47	ACLY
669	seq.12701.1	0.537414254335512	0.396110424639747	3.09576397215427e-06	0.00204465111031724	7.47354866547364e-05	0.0111862862245456	yes	yes	yes	yes	EIF1B	Eukaryotic translation initiation factor 1b	10289	EIF1B
670	seq.12703.6	0.278812806795496	0.309948771178086	0.0137064220032555	0.0282036603570989	0.0429237749168922	0.0646139554224399	yes	yes	yes	no	NEK7	Serine/threonine-protein kinase Nek7	140609	NEK7
671	seq.12706.2	-0.0873109275140444	-0.0327196039800055	0.406841631375512	0.803267751930086	0.506561348487808	0.827467119339014	no	no	no	no	MRCKA	Serine/threonine-protein kinase MRCK alpha	8476	CDC42BPA
672	seq.12707.26	0.633004512797434	0.600858002469353	6.78982101098447e-07	6.95314027458853e-06	2.14723183532347e-05	0.00030715407548051	yes	yes	yes	yes	DPYL3	Dihydropyrimidinase-related protein 3	1809	DPYSL3
673	seq.12708.91	0.210714299986314	0.515431411203943	0.0541209847503873	0.000521783085800615	0.119201251034368	0.0043850618470279	no	yes	no	yes	LMBL2	Lethal(3)malignant brain tumor-like protein 2	83746	L3MBTL2
674	seq.12709.63	0.257447384089139	0.208768786627122	0.011355707178193	0.07001842447818	0.0376071876343184	0.119522870614703	yes	no	yes	no	H1X	Histone H1x	8971	H1-10
675	seq.12711.19	0.228366751926751	0.424843570059442	0.0325254184986908	0.0067096893672473	0.0827981364914256	0.0249041455415265	yes	yes	no	yes	CXA8	Gap junction alpha-8 protein	2703	GJA8
676	seq.12712.9	0.296059730530896	0.53388867757745	0.00686970738897211	0.000191179149317823	0.0261728197249766	0.00234515947515204	yes	yes	yes	yes	HM20A	High mobility group protein 20A	10363	HMG20A
677	seq.12716.3	0.148122493152734	0.283631737834761	0.160340033754888	0.0435543769612922	0.259609447964781	0.0865236007099599	no	yes	no	no	ZN175	Zinc finger protein 175	7728	ZNF175
678	seq.12718.43	0.222219119521344	0.444087318350776	0.0421511453061011	0.00069442701834968	0.0995290962320582	0.00534347428606343	yes	yes	no	yes	PIN4	Peptidyl-prolyl cis-trans isomerase NIMA-interacting 4	5303	PIN4
679	seq.12720.71	0.386846882161546	0.602354100110723	0.000892575151407916	3.09807636429444e-05	0.00563238599002619	0.000751216155443135	yes	yes	yes	yes	UBQL4	Ubiquilin-4	56893	UBQLN4
680	seq.12724.81	0.233982569409912	0.391067186143189	0.0267066328408422	0.000816036716354331	0.0712741406206086	0.00591329387440337	yes	yes	no	yes	CIRBP	Cold-inducible RNA-binding protein	1153	CIRBP
681	seq.12727.7	0.188471056772155	0.10977010385509	0.0607223624680146	0.358578019069351	0.130586495700671	0.411879139686841	no	no	no	no	FPRP	Prostaglandin F2 receptor negative regulator	5738	PTGFRN
682	seq.12729.12	0.295735164281107	0.525053734602922	0.0103648325016511	0.000476280178911571	0.0353970028817311	0.0041200333246309	yes	yes	yes	yes	PSMG3	Proteasome assembly chaperone 3	84262	PSMG3
683	seq.12735.39	0.396399861678414	0.402509029435722	0.000617256308361245	0.00557651253653706	0.00428554475005631	0.021980619659506	yes	yes	yes	yes	CSDE1	Cold shock domain-containing protein E1	7812	CSDE1
684	seq.12737.12	0.0149528469129152	-0.0742728716198281	0.874213709263155	0.545257065896535	0.899195939721512	0.587109113859466	no	no	no	no	PLSI	Plastin-1	5357	PLS1
685	seq.12738.43	0.18467901977736	0.191524273289768	0.0898958185355502	0.145869266939407	0.174157232014162	0.202756798634526	no	no	no	no	NISCH	Nischarin	11188	NISCH
686	seq.12740.55	0.148587262776404	0.400510481996445	0.170259966335192	0.00832769992953814	0.270861377092129	0.0288212735925523	no	yes	no	yes	FEV	Protein FEV	54738	FEV
687	seq.12747.89	0.234115310371664	0.371866806502137	0.0237933719708552	0.00103506149450991	0.065446726019381	0.00694854046704796	yes	yes	no	yes	RBM3	RNA-binding protein 3	5935	RBM3
688	seq.12750.9	0.164381497967701	0.130741126347155	0.118207060530775	0.319291315292547	0.21113641141491	0.374376936554977	no	no	no	no	LFA-1 beta-2	Integrin beta-2	3689	ITGB2
689	seq.12753.6	0.107521798399259	0.298874399911526	0.294595592860277	0.0357690320449063	0.399933619984758	0.0754113195829218	no	yes	no	no	APBB2:PID 1	Amyloid beta A4 precursor protein-binding family B member 2:Phosphotyrosine Interaction Domain 1	323	APBB2
690	seq.12756.3	0.111119100305163	0.0866327457596663	0.289985225322865	0.459702444737367	0.395145496324133	0.507267461709991	no	no	no	no	BACH2	Transcription regulator protein BACH2	60468	BACH2
691	seq.12758.47	0.253861859621933	0.283753613038024	0.018088523728597	0.0311397027392149	0.0533273032252113	0.0688906970998671	yes	yes	no	no	GRID2	Glutamate receptor ionotropic, delta-2	2895	GRID2
692	seq.12760.34	0.0894107603860712	0.234509886584884	0.376402631717916	0.0888417471835817	0.479241051461186	0.141623892436298	no	no	no	no	ZN774	Zinc finger protein 774	342132	ZNF774
693	seq.12761.12	0.161505705028251	0.0920189910571422	0.140515729890858	0.516422270730899	0.236833505308961	0.560362206102489	no	no	no	no	APBB2:PID 2	Amyloid beta A4 precursor protein-binding family B member 2:Phosphotyrosine Interaction Domain 2	323	APBB2
694	seq.12763.69	0.352683604044161	0.458842687724941	0.0014010963601485	0.00103245392162433	0.00791879977931038	0.0069477926263305	yes	yes	yes	yes	ZN334	Zinc finger protein 334	55713	ZNF334
695	seq.12764.3	-0.12333236172942	-0.180582001132815	0.221281143013688	0.102766393544112	0.324391514852059	0.157180581235626	no	no	no	no	ELMO1	Engulfment and cell motility protein 1	9844	ELMO1
696	seq.12768.3	0.199706427430992	0.0921493271924339	0.064587642469055	0.447983104903381	0.136379387089232	0.496337700876144	no	no	no	no	PPR3B	Protein phosphatase 1 regulatory subunit 3B	79660	PPP1R3B
697	seq.12771.19	0.0400166746256433	0.237473281694368	0.687958176870186	0.101351927124886	0.747944559203952	0.155791156958144	no	no	no	no	ZN180	Zinc finger protein 180	7733	ZNF180
698	seq.12774.12	0.243516465978713	0.434563805322694	0.0342820990774307	0.00586478782283409	0.0858386105503998	0.0227885327973901	yes	yes	no	yes	HCN1	Potassium/sodium hyperpolarization-activated cyclic nucleotide-gated channel 1	348980	HCN1
699	seq.12777.11	0.279262504844249	0.397508077214006	0.015970270045288	0.00568111420846636	0.0483794836200281	0.0222413002592044	yes	yes	yes	yes	SF01	Splicing factor 1	7536	SF1
700	seq.12779.30	0.137275422278298	0.377179837071609	0.203772921029251	0.00720530265735959	0.306688422361125	0.0262033438155167	no	yes	no	yes	PRDM4	PR domain zinc finger protein 4	11108	PRDM4
701	seq.12781.2	0.233862019789511	0.370952817859765	0.0303929630668017	0.00884533779582901	0.0785962055150815	0.0300015977043045	yes	yes	no	yes	TRBP2	RISC-loading complex subunit TARBP2	6895	TARBP2
702	seq.12784.10	0.145937743676467	0.281694228838969	0.178875470981184	0.0434605449934396	0.279589335934862	0.0864151347620898	no	yes	no	no	APBB3:PID 1	Amyloid beta A4 precursor protein-binding family B member 3:Phosphotyrosine Interaction Domain 1,Isoform II	10307	APBB3
703	seq.12785.49	0.0344728222441883	0.212579191639388	0.733249849565681	0.11289998329134	0.785398720331856	0.168029327689586	no	no	no	no	KAISO	Transcriptional regulator Kaiso	10009	ZBTB33
704	seq.12788.6	0.0343348137508771	0.218150298334249	0.736511768336051	0.0986297788165029	0.787772411449958	0.152559660702597	no	no	no	no	SGF29	SAGA-associated factor 29 homolog	112869	SGF29
705	seq.12790.10	0.0053497987040714	0.0754562048208727	0.956741541758214	0.566137577849578	0.964965064221552	0.607321311453929	no	no	no	no	CCD51	Coiled-coil domain-containing protein 51	79714	CCDC51
706	seq.12793.4	0.248808407390722	0.0963965313756745	0.0242911565063406	0.435723265818383	0.066481699472831	0.484619228967752	yes	no	no	no	PIWL1	Piwi-like protein 1	9271	PIWIL1
707	seq.12794.6	0.044932898175733	0.232369897702669	0.653496095088506	0.10089826330549	0.719226943518249	0.155286116320879	no	no	no	no	NALP4	NACHT, LRR and PYD domains-containing protein 4	147945	NLRP4
708	seq.12795.2	0.0947551920281264	0.151522154855055	0.364193860015167	0.257516128696478	0.466847377727971	0.31322159628689	no	no	no	no	ZN566	Zinc finger protein 566	84924	ZNF566
709	seq.12796.44	0.303535279786887	0.391199182123379	0.0109512448227928	0.00753215687088851	0.0366805214842733	0.026905010959006	yes	yes	yes	yes	NUDT3	Diphosphoinositol polyphosphate phosphohydrolase 1	11165	NUDT3
710	seq.12798.46	0.21286999850087	0.324193629263821	0.0433518680413076	0.0228706961834069	0.101749493802657	0.056515618256287	yes	yes	no	no	S4A8	Electroneutral sodium bicarbonate exchanger 1	9498	SLC4A8
711	seq.12799.65	0.289215633615131	0.106055032901729	0.0104290414483495	0.386975647336534	0.0355193279589199	0.438513621909316	yes	no	yes	no	DJC27	DnaJ homolog subfamily C member 27	51277	DNAJC27
712	seq.12801.33	0.310407073411567	0.466518233365556	0.00451796781142292	0.000544402739609389	0.0190576730117924	0.00451276877030752	yes	yes	yes	yes	IRF2	Interferon regulatory factor 2	3660	IRF2
713	seq.12803.9	0.062424738663875	0.20184695996314	0.541634815111405	0.13161746312028	0.623980642972099	0.187716147218731	no	no	no	no	ZN329	Zinc finger protein 329	79673	ZNF329
714	seq.12804.5	0.207544876678268	0.269821000262814	0.0549533362038242	0.0343490290022826	0.120549199026112	0.0733503269599875	no	yes	no	no	GMEB2	Glucocorticoid modulatory element-binding protein 2	26205	GMEB2
715	seq.12807.89	0.0554725970894411	0.35390210928879	0.585176287001758	0.00363947687444441	0.660920616471226	0.016294253666191	no	yes	no	yes	RHG30	Rho GTPase-activating protein 30	257106	ARHGAP30
716	seq.12808.103	-0.017534280716594	0.00689734202994573	0.864422744222552	0.954399351024463	0.891303587192156	0.959924993322354	no	no	no	no	CHSP1	Calcium-regulated heat-stable protein 1	23589	CARHSP1
717	seq.12811.55	0.199105554203625	0.402512830534449	0.0710320990178874	0.00741489368125325	0.145931886491499	0.0266536684166469	no	yes	no	yes	ZN415	Zinc finger protein 415	55786	ZNF415
718	seq.12812.25	0.201853027052938	0.19419376744006	0.0623299510714958	0.0900753167757129	0.132894451407698	0.143048492911444	no	no	no	no	ACYP2	Acylphosphatase-2	98	ACYP2
719	seq.12814.17	0.134757704582359	0.39628489817026	0.193110641885503	0.0077953378243412	0.295266503673853	0.0275150278948198	no	yes	no	yes	RBM40	RNA-binding protein 40	55599	RNPC3
720	seq.12815.9	0.207061600804737	0.171281626043296	0.054638753512228	0.184125200952903	0.12000346064448	0.240992577610845	no	no	no	no	SYIC	Isoleucine--tRNA ligase, cytoplasmic	3376	IARS1
721	seq.12817.1	0.0737297676963017	0.38398712979242	0.464878106306256	0.00824701720084104	0.557389249596665	0.0286472578449532	no	yes	no	yes	GEM	GTP-binding protein GEM	2669	GEM
722	seq.12818.159	0.217092083403977	-0.0231714748424136	0.0468391066973837	0.858140212973945	0.107175555307983	0.876401923684983	yes	no	no	no	UT2	Urea transporter 2	8170	SLC14A2
723	seq.12820.1	0.223202505601825	0.417465730450668	0.0373388665668451	0.00357187747794789	0.0912033164235115	0.0160859467049686	yes	yes	no	yes	GRAP	GRB2-related adapter protein	10750	GRAP
724	seq.12821.6	0.370749161639191	-0.00556918858072575	0.00348204395939855	0.959951898631304	0.0155570502470395	0.964535690984732	yes	no	yes	no	NAL10	NACHT, LRR and PYD domains-containing protein 10	338322	NLRP10
725	seq.12825.18	0.113389956510943	0.253192533708201	0.276589047853246	0.0712809206017296	0.381067408915918	0.121111154227349	no	no	no	no	DP13A	DCC-interacting protein 13-alpha	26060	APPL1
726	seq.12826.5	0.0830893644645452	0.20484692583801	0.386346138969228	0.116190812299741	0.488152361732251	0.171712569987002	no	no	no	no	SC5A5	Sodium/iodide cotransporter	6528	SLC5A5
727	seq.12827.37	0.202967068205836	0.385412821207625	0.0625287115729007	0.00988434292345473	0.133214400706908	0.0322849194831169	no	yes	no	yes	RGS3	Regulator of G-protein signaling 3	5998	RGS3
728	seq.12831.21	0.0897510296277046	0.0581678778466981	0.389524363657764	0.64796133965863	0.490807875074073	0.686084089272763	no	no	no	no	TESC	Calcineurin B homologous protein 3	54997	TESC
729	seq.12832.10	0.188382358638189	0.44344627391745	0.0851966009870754	0.0036859546243994	0.167127833120116	0.0163993549734456	no	yes	no	yes	ASH2L	Set1/Ash2 histone methyltransferase complex subunit ASH2	9070	ASH2L
730	seq.12834.3	0.0618848186233779	0.313516675184798	0.541089287806918	0.026051767571938	0.623614808003296	0.0611713392214904	no	yes	no	no	KCNF1	Potassium voltage-gated channel subfamily F member 1	3754	KCNF1
731	seq.12835.101	0.278365785841665	0.154177336784894	0.0154749234973572	0.246427594005912	0.0471924785139583	0.302208864395699	yes	no	yes	no	PYDC1	Pyrin domain-containing protein 1	260434	PYDC1
732	seq.12842.43	0.200895222476547	0.272536773905986	0.0497645497269698	0.0388353907665629	0.111857786177589	0.0798753469488216	yes	yes	no	no	STX10	Syntaxin-10	8677	STX10
733	seq.12843.6	0.0287267136015465	0.15555900497738	0.772533008219407	0.236853351407585	0.817826642408741	0.292181439808545	no	no	no	no	ZN410	Zinc finger protein 410	57862	ZNF410
734	seq.12844.10	0.0654326783470038	0.224526372331681	0.520711902542257	0.102090145730901	0.60535801504647	0.156627926891127	no	no	no	no	BAG4	BAG family molecular chaperone regulator 4	9530	BAG4
735	seq.12845.18	0.202647395252777	0.378980813895437	0.0614291002170501	0.00715012630995589	0.1317955322696	0.0261093704811272	no	yes	no	yes	SNX17	Sorting nexin-17	9784	SNX17
736	seq.12846.3	0.171218943732462	0.371340700479847	0.13627930979455	0.0166893637249268	0.232331590033591	0.0460219299088078	no	yes	no	yes	FBXL5	F-box/LRR-repeat protein 5	26234	FBXL5
737	seq.12847.27	-0.0347663489692543	0.180281708727278	0.720912800984245	0.176245993956954	0.775484454224303	0.233190286079443	no	no	no	no	MCE1	mRNA-capping enzyme	8732	RNGTT
738	seq.12849.25	0.0925535834859188	0.140961470867451	0.35830344225842	0.29462969252162	0.461241913551957	0.34996071380499	no	no	no	no	GSKIP	GSK3-beta interaction protein	51527	GSKIP
739	seq.12853.112	0.25428780233962	0.399817863598327	0.0246393562711802	0.00255793628014873	0.067132429362364	0.0128743968617238	yes	yes	no	yes	TMOD2	Tropomodulin-2	29767	TMOD2
740	seq.12855.16	0.0731430073426097	0.00744726844399048	0.509182951746222	0.951948940866424	0.596019518595392	0.958599752802892	no	no	no	no	CT032	Cas scaffolding protein family member 4	57091	CASS4
741	seq.12856.14	0.25866439857882	0.343514497466448	0.0243274704284053	0.0179401410254742	0.0665477953569028	0.0480658724536579	yes	yes	no	yes	TM237	Transmembrane protein 237	65062	TMEM237
742	seq.12860.7	0.145729803972093	0.325067717685318	0.170955688993355	0.0223395046974273	0.271336981283042	0.0555290459789299	no	yes	no	no	cAMP-regulated phosphoprotein 21	cAMP-regulated phosphoprotein 21	10777	ARPP21
743	seq.12861.13	0.234038955049766	0.317690920905208	0.0335580436919789	0.011300101272353	0.0848018739209314	0.0351665836524706	yes	yes	no	yes	TMOD3	Tropomodulin-3	29766	TMOD3
744	seq.12862.14	-0.00804823604671152	0.183716300363974	0.935791458913933	0.163821266117832	0.947989343133625	0.220266932153025	no	no	no	no	CASL	Enhancer of filamentation 1	4739	NEDD9
745	seq.12864.9	0.24910395995278	0.415638621608111	0.0270229984872999	0.00479856667352487	0.0719429804009818	0.0196439996208355	yes	yes	no	yes	NIPA4	Magnesium transporter NIPA4	348938	NIPAL4
746	seq.12867.40	0.269532613277867	0.52489300112372	0.0145310643900223	0.000901833691431516	0.0448642512854469	0.00631105540634262	yes	yes	yes	yes	DYLT3	Dynein light chain Tctex-type 3	6990	DYNLT3
747	seq.12872.35	0.143261264513141	0.0308694432033171	0.180116339130302	0.812388580517091	0.280745439140138	0.835761174127304	no	no	no	no	CNGA2	Cyclic nucleotide-gated olfactory channel	1260	CNGA2
748	seq.12873.11	0.274107957383861	0.13178567502321	0.014421641367463	0.295359146586022	0.0446604358167617	0.35044673410803	yes	no	yes	no	LEUK	Leukosialin	6693	SPN
749	seq.12875.28	0.213977787986631	0.391424289065181	0.0483154331755457	0.00699012425098298	0.109364391768064	0.0257009205491451	yes	yes	no	yes	UBTD2	Ubiquitin domain-containing protein 2	92181	UBTD2
750	seq.12876.39	0.0549837748193563	0.0547282922154269	0.578829104065353	0.67046698103871	0.656190225516275	0.706767794462964	no	no	no	no	SPEF1	Sperm flagellar protein 1	25876	SPEF1
751	seq.12879.5	0.0810413767825861	0.386353311383411	0.432593363765731	0.0100085908759194	0.52946717967837	0.032574063463507	no	yes	no	yes	p107	Retinoblastoma-like protein 1	5933	RBL1
752	seq.12880.1	0.0690901090129706	0.105389459997601	0.50037706951004	0.412752285566833	0.588090858708793	0.462549724362176	no	no	no	no	SV2A	Synaptic vesicle glycoprotein 2A	9900	SV2A
753	seq.12888.18	0.0553697601073314	0.216839029967195	0.594275225574781	0.0713936077810089	0.668012440906881	0.121189707778436	no	no	no	no	SAP30	Histone deacetylase complex subunit SAP30	8819	SAP30
754	seq.12891.1	0.225767103750041	0.196929126316127	0.0388852088007847	0.140308100171013	0.0936359935515376	0.19667579196403	yes	no	no	no	MILK2	MICAL-like protein 2	79778	MICALL2
755	seq.12892.10	0.172661836364147	0.129950144388161	0.119916622119382	0.31170864108638	0.213076920953276	0.366822537187262	no	no	no	no	SYTL1	Synaptotagmin-like protein 1	84958	SYTL1
756	seq.12893.159	0.40020927055316	0.288896336012959	0.00034309688019321	0.0186662232796574	0.00283119612599857	0.0493824504656701	yes	yes	yes	yes	IP16:HIN 2	Gamma-interferon-inducible protein 16:Isoform 2, Hematopoietic expression, interferon-inducible nature, and nuclear localization 2	3428	IFI16
757	seq.12894.3	0.0887403190690304	0.166856949184542	0.459493950636058	0.264889671901512	0.552625061316745	0.319843609572539	no	no	no	no	PAXI1	PAX-interacting protein 1	22976	PAXIP1
758	seq.12895.28	0.406073776796815	0.474736094299692	0.000435082123293175	0.000854713105209725	0.00337157832370674	0.00608162724304067	yes	yes	yes	yes	DGKB	Diacylglycerol kinase beta	1607	DGKB
759	seq.12916.3	0.204274025504253	0.194694344607601	0.0540615218411835	0.131979608664886	0.119166231262335	0.187949627104924	no	no	no	no	MTCP1	Protein p13 MTCP-1	4515	MTCP1
760	seq.12923.51	0.0367448623885848	0.0495781177686034	0.694386420431008	0.699992942320404	0.753468485953599	0.732528957045702	no	no	no	no	Keratin 17	Keratin, type I cytoskeletal 17	3872	KRT17
761	seq.12934.1	0.160384551471849	0.404129299811922	0.120065756525782	0.00307950302426646	0.213272647387193	0.0145241043497947	no	yes	no	yes	HERC5	E3 ISG15--protein ligase HERC5	51191	HERC5
762	seq.12936.38	0.135015594396479	0.267095943214989	0.219243157712762	0.0594839915950225	0.322504634325975	0.106213093347379	no	no	no	no	RLBP1	Retinaldehyde-binding protein 1	6017	RLBP1
763	seq.12940.35	0.0301839432235814	0.0152581192370437	0.771876589608108	0.901651449785529	0.817448087833132	0.915881002929192	no	no	no	no	AL3B1	Aldehyde dehydrogenase family 3 member B1	221	ALDH3B1
764	seq.12957.62	0.141686917885781	0.260741401103759	0.197333615971219	0.0501146686317069	0.299642579233566	0.0946091622098236	no	no	no	no	UCR6	Cytochrome b-c1 complex subunit 7	7381	UQCRB
765	seq.12968.2	0.426334483970617	0.649235242916385	0.00159899657367162	0.000106965617866271	0.0087568671216791	0.00162107727242761	yes	yes	yes	yes	CSRP2	Cysteine and glycine-rich protein 2	1466	CSRP2
766	seq.12970.35	0.406488247267416	0.450241690025925	0.00106685154320349	0.00289855422307025	0.00647089223155911	0.0139717974928787	yes	yes	yes	yes	STAU2	Double-stranded RNA-binding protein Staufen homolog 2	27067	STAU2
767	seq.12976.49	0.326458005293591	0.373670599791338	0.00694641943479685	0.00623899158490035	0.0263732551892946	0.0237203078255662	yes	yes	yes	yes	Vinexin b	Vinexin b	10174	SORBS3
768	seq.12980.31	0.0237270815249984	0.105386777893322	0.816950828743069	0.401425784277187	0.853290947700139	0.451521477339739	no	no	no	no	RBM22	Pre-mRNA-splicing factor RBM22	55696	RBM22
769	seq.12993.21	0.451676747559829	0.497254426826087	0.000232559169636739	0.000469368128340684	0.00213120806881507	0.004089033487503	yes	yes	yes	yes	NPL4	Nuclear protein localization protein 4 homolog	55666	NPLOC4
770	seq.13013.41	0.345224917300147	0.46277050491284	0.0044644936997044	0.00183898653803532	0.0188757689575601	0.0104084833912634	yes	yes	yes	yes	PRKN2	E3 ubiquitin-protein ligase parkin	5071	PRKN
771	seq.13022.20	0.133378159509189	0.15642757886781	0.214009116569359	0.178854029243942	0.317312720566357	0.235728834977983	no	no	no	no	P5I11	Tumor protein p53-inducible protein 11	9537	TP53I11
772	seq.13025.4	0.0998760875729607	0.247295176286539	0.346990287887718	0.0653229149912713	0.450969033242673	0.113719740031783	no	no	no	no	FRS2	Fibroblast growth factor receptor substrate 2	10818	FRS2
773	seq.13027.20	0.280677336794928	0.438394353629556	0.00896950793761088	0.000976412121139957	0.031803096517608	0.00666910201592598	yes	yes	yes	yes	CBX7	Chromobox protein homolog 7	23492	CBX7
774	seq.13032.1	0.140054073658629	0.370212538289916	0.165392391894323	0.0105581750817364	0.265337111043819	0.0335445852916259	no	yes	no	yes	BECN1	Beclin-1	8678	BECN1
775	seq.13039.1	0.170536413597637	0.286594331173915	0.111289579922358	0.0200715382538918	0.202213647211963	0.0516759462527258	no	yes	no	no	PP1R8	Nuclear inhibitor of protein phosphatase 1	5511	PPP1R8
776	seq.13041.47	0.00711100712030725	0.152282125775874	0.945956775980569	0.233209153349741	0.956269312895361	0.2887929556307	no	no	no	no	TRAF4	TNF receptor-associated factor 4	9618	TRAF4
777	seq.13043.157	0.248611621474248	0.225683157061236	0.0232662436006666	0.0813357736503461	0.064093463614928	0.133150214734005	yes	no	no	no	ATAD2	ATPase family AAA domain-containing protein 2	29028	ATAD2
778	seq.13053.6	0.215239731267449	0.170669717697862	0.0476808772600028	0.158004279923405	0.108474991850053	0.214506218499789	yes	no	no	no	S6A14	Sodium- and chloride-dependent neutral and basic amino acid transporter B(0+)	11254	SLC6A14
779	seq.13059.33	0.34458615410185	0.300579044709156	0.00180643285695083	0.0172883405884839	0.00967024868921528	0.0468704218828521	yes	yes	yes	yes	RIFK	Riboflavin kinase	55312	RFK
780	seq.13068.139	0.0716468726039397	0.0964685310633566	0.476918184793823	0.399421612084335	0.568209797257623	0.449945131659772	no	no	no	no	CCS	Copper chaperone for superoxide dismutase	9973	CCS
781	seq.13073.14	-0.255427850369568	-0.011772344751315	0.0151936578935054	0.918345990987398	0.0464382694610993	0.930765268005197	yes	no	yes	no	AN32A	Acidic leucine-rich nuclear phosphoprotein 32 family member A	8125	ANP32A
782	seq.13076.4	0.212787643569241	0.269347450929828	0.0502279944126352	0.0465824915109534	0.112690789003999	0.0905129586702185	no	yes	no	no	FXR1	Fragile X mental retardation syndrome-related protein 1	8087	FXR1
783	seq.13082.9	0.490257254947592	0.325123273050993	3.3141346416424e-05	0.014357259332392	0.000482224218734723	0.04142856846388	yes	yes	yes	yes	UN45A	Protein unc-45 homolog A	55898	UNC45A
784	seq.13085.18	0.0802228221896076	0.234373724201511	0.444977862205108	0.0861964770444651	0.540393758962074	0.138252983263051	no	no	no	no	GLP1R:CD	Glucagon-like peptide 1 receptor:Cytoplasmic domain	2740	GLP1R
785	seq.13088.397	-0.141313941482075	-0.0257908972610482	0.165750876332031	0.812772322572649	0.265696760742029	0.835890073849467	no	no	no	no	BTC	Betacellulin	685	BTC
786	seq.13089.6	0.142055165626719	0.283386979070687	0.181198032289313	0.0473421182942774	0.28194949791093	0.0913288889943553	no	yes	no	no	HIF-1a	Hypoxia-inducible factor 1-alpha	3091	HIF1A
787	seq.13090.17	0.410891780794152	0.530072007386978	0.000312496645908344	2.9905956418494e-05	0.00263837831753789	0.00074290205529468	yes	yes	yes	yes	S100A6	Protein S100-A6	6277	S100A6
788	seq.13095.51	-0.0563239470511753	0.145642708136147	0.589356436196447	0.207075474984406	0.663996923894308	0.264451429421028	no	no	no	no	PSP	Lithostathine-1-alpha	5967	REG1A
789	seq.13097.11	0.181090404250215	0.217651442418547	0.0874170131532616	0.110298358587336	0.170562938288693	0.165553448513392	no	no	no	no	Apoptosis regulator Bcl-W	Bcl-2-like protein 2	599	BCL2L2
790	seq.13098.93	-0.4202639087991	-0.168415420303847	0.00031306130230543	0.191065518689	0.00263907301219261	0.247763116406337	yes	no	yes	no	VEGF-D	Vascular endothelial growth factor D	2277	VEGFD
791	seq.13101.60	0.166117933351093	0.255326680970388	0.128214623261994	0.0571262181679383	0.223182374758628	0.103456007112744	no	no	no	no	SOST	Sclerostin	50964	SOST
792	seq.13102.1	0.132275633417279	0.161247008863515	0.177813948334306	0.175054242419271	0.278505614468076	0.231937914590962	no	no	no	no	FAM3D	Protein FAM3D	131177	FAM3D
793	seq.13105.7	-0.0429517749742654	0.0597345614515691	0.675729542162497	0.641063235218615	0.737760192610462	0.679301846702174	no	no	no	no	SNP25	Synaptosomal-associated protein 25	6616	SNAP25
794	seq.13107.9	0.213689897083138	0.4855875392911	0.0407753811641793	0.000764878966868775	0.0970766363573651	0.00570116189065268	yes	yes	no	yes	LYPD3	Ly6/PLAUR domain-containing protein 3	27076	LYPD3
795	seq.13109.82	-0.496071573397177	-0.146068646501117	5.76482973257155e-06	0.18198328902894	0.000122245672352322	0.238922893996406	yes	no	yes	no	NEGR1	Neuronal growth regulator 1	257194	NEGR1
796	seq.13111.79	0.235196212514558	0.0076031708872275	0.0475595001649963	0.94743660695052	0.108450706356725	0.955118053551925	yes	no	no	no	BCL6	B-cell lymphoma 6 protein	604	BCL6
797	seq.13112.179	0.401266289603763	0.534967732187441	0.000172811161987578	3.3549872137934e-05	0.00168830333434649	0.000769212761428501	yes	yes	yes	yes	FSTL1	Follistatin-related protein 1	11167	FSTL1
798	seq.13113.7	0.55305109552651	0.501049371195338	8.68189254835794e-06	0.00139597626154943	0.000169637979043094	0.00859098551961407	yes	yes	yes	yes	Osteopontin	Osteopontin	6696	SPP1
799	seq.13114.50	0.713240908688085	0.527187760553814	1.43660750396739e-09	7.80680763757734e-06	1.42903266440102e-07	0.000321135673572824	yes	yes	yes	yes	Lumican	Lumican	4060	LUM
800	seq.13116.25	0.363105303818183	0.309234642263737	0.00248699932137606	0.01035482718002	0.0121920907591832	0.033324270295229	yes	yes	yes	yes	CD177	CD177 antigen	57126	CD177
801	seq.13117.232	0.182060403916861	0.196688535426545	0.0946247304133989	0.155098140461086	0.180758345004087	0.211792195873616	no	no	no	no	CHKB	Choline/ethanolamine kinase	1120	CHKB
802	seq.13118.5	0.686257692152543	0.398031013145644	1.00735392254751e-07	0.00161311943249929	4.67053670360797e-06	0.00957199177353971	yes	yes	yes	yes	SMOC1	SPARC-related modular calcium-binding protein 1	64093	SMOC1
803	seq.13119.26	0.260969357414162	0.268352725813755	0.0174488504625861	0.0413410104055771	0.051983277712603	0.0832385376963499	yes	yes	no	no	protein Z inhibitor	Protein Z-dependent protease inhibitor	51156	SERPINA10
804	seq.13122.19	0.291074839481463	-0.00807846950001447	0.00443080064266528	0.941350583220703	0.0187914033457533	0.94968265550442	yes	no	yes	no	FLRT2	Leucine-rich repeat transmembrane protein FLRT2	23768	FLRT2
805	seq.13125.45	-0.160806947251215	0.17158931406546	0.121067271408544	0.127458093990132	0.214611159834479	0.183457835364381	no	no	no	no	Vitronectin	Vitronectin	7448	VTN
806	seq.13126.52	-0.0423611500354579	0.149486549622357	0.698332699621977	0.199249420491439	0.756999841417046	0.256371961314361	no	no	no	no	DSC2	Desmocollin-2	1824	DSC2
807	seq.13129.40	0.0980332595469429	0.339229988871081	0.338208222736748	0.0238644849692963	0.442664398706399	0.0578222308534189	no	yes	no	no	LDLR	Low-density lipoprotein receptor	3949	LDLR
808	seq.13130.150	0.634074727496571	0.452372312020258	8.04254888236066e-08	0.000975293005244366	3.82615521177349e-06	0.00666910201592598	yes	yes	yes	yes	HXK2	Hexokinase-2	3099	HK2
809	seq.13131.5	0.205054157909741	0.324002195821004	0.0592025120343887	0.0209954784069443	0.1278204196291	0.0531788251687002	no	yes	no	no	HXK1	Hexokinase-1	3098	HK1
810	seq.13132.14	0.350822428745109	0.340390200399263	0.000622399667888454	0.00449424926089953	0.00431031466204776	0.0187694944323522	yes	yes	yes	yes	SEM5A	Semaphorin-5A	9037	SEMA5A
811	seq.13229.20	0.105057750692415	0.185349404718102	0.31403784591792	0.148794047106995	0.418436691431305	0.205568745384437	no	no	no	no	MDM4	Protein Mdm4	4194	MDM4
812	seq.13240.170	-0.0697414694082667	-0.421649462006581	0.479916051888035	0.000556416933332581	0.570911224152955	0.00458457385882914	no	yes	no	yes	SHAN1	SH3 and multiple ankyrin repeat domains protein 1	50944	SHANK1
813	seq.13268.45	0.207775743150749	0.533408046217854	0.0671094098955317	0.000550219772604497	0.140242773696888	0.00454035049158251	no	yes	no	yes	WNT5A	Protein Wnt-5a	7474	WNT5A
814	seq.13374.4	0.0447609117617026	0.10163799118852	0.665615420965575	0.383687392127873	0.729191423328527	0.435238175892928	no	no	no	no	DB113	Beta-defensin 113	245927	DEFB113
815	seq.13375.48	0.0508565152367377	0.198839395218266	0.624864642017693	0.141261304934347	0.694742599732201	0.197758597568018	no	no	no	no	SNG3	Synaptogyrin-3	9143	SYNGR3
816	seq.13378.80	0.141382358584337	0.27984033740057	0.176532228659989	0.0468148260109692	0.277291938845478	0.0907898499527217	no	yes	no	no	YD286	Glutaredoxin-like protein C5orf63	401207	C5orf63
817	seq.13384.110	-0.0773573842411438	0.214580043110411	0.514970298310356	0.134295434771095	0.600341466451301	0.190425177730836	no	no	no	no	FUMH	Fumarate hydratase, mitochondrial	2271	FH
818	seq.13386.248	0.0782098865966654	0.276344034719325	0.433371591266108	0.0500997406991103	0.529895888453152	0.0946091622098236	no	no	no	no	RNF34	E3 ubiquitin-protein ligase RNF34	80196	RNF34
819	seq.13387.55	-0.0321634143773084	0.314506682542223	0.742584226034375	0.0267302614582947	0.793336906977947	0.0620582993944797	no	yes	no	no	EHF	ETS homologous factor	26298	EHF
820	seq.13388.57	0.773274509449877	0.426004090317777	5.41486371181322e-11	0.000724973245864991	8.46420553352289e-09	0.00548550781906562	yes	yes	yes	yes	NEC1	Neuroendocrine convertase 1	5122	PCSK1
821	seq.13392.13	0.214107518690284	0.646339853850001	0.0616421930377382	2.51211143689276e-05	0.131993909240495	0.000670427398597087	no	yes	no	yes	AT1B1	Sodium/potassium-transporting ATPase subunit beta-1	481	ATP1B1
822	seq.13397.88	-0.00849584652005666	0.15649935007443	0.935255644819043	0.173386642693091	0.947903600000924	0.23035413360221	no	no	no	no	HBD-2	Beta-defensin 4A	100289462	DEFB4A
823	seq.13399.33	0.0521071168713176	0.274265176950867	0.586205864067487	0.0617529604824413	0.66184957627148	0.109124821317647	no	no	no	no	RELL1	RELT-like protein 1	768211	RELL1
824	seq.13403.5	-0.0205393544354546	0.228202706339102	0.835262942654733	0.0826257521046472	0.868273524465903	0.134577400942103	no	no	no	no	ETV5	ETS translocation variant 5	2119	ETV5
825	seq.13406.161	0.0467216441994202	-0.029148883410265	0.671783965392973	0.769620107741996	0.734478432187242	0.797309526501886	no	no	no	no	CLM6	CMRF35-like molecule 6	10871	CD300C
826	seq.13408.23	0.115356627721646	0.312876792794715	0.260822872723132	0.0122389219507824	0.365793882765511	0.0370759368730512	no	yes	no	yes	WFKN2	WAP, Kazal, immunoglobulin, Kunitz and NTR domain-containing protein 2	124857	WFIKKN2
827	seq.13411.21	0.236026698375134	0.35512341571845	0.0348129172398528	0.00946449782667598	0.0867310884422744	0.0313250257772198	yes	yes	no	yes	RNF41	E3 ubiquitin-protein ligase NRDP1	10193	RNF41
828	seq.13412.5	0.164534324954667	0.267819087815853	0.151824602964422	0.0441203622098836	0.250948072289712	0.0874273161637642	no	yes	no	no	WFDC6	WAP four-disulfide core domain protein 6	140870	WFDC6
829	seq.13421.17	0.189275244625207	0.36036059753054	0.0733442610798548	0.0142512796079335	0.149391828878587	0.0412314916631434	no	yes	no	yes	KISHB	Protein kish-B	56900	TMEM167B
830	seq.13423.94	0.077525916874721	0.0326871663515072	0.393913066207341	0.792655869810091	0.494402015421052	0.817459050656175	no	no	no	no	CJ058	Redox-regulatory protein FAM213A	84293	PRXL2A
831	seq.13429.3	-0.0754223401276376	0.0270986025167426	0.452234725464514	0.809419955302037	0.546047369969651	0.833177154366405	no	no	no	no	WF10A	WAP four-disulfide core domain protein 10A	140832	WFDC10A
832	seq.13430.50	0.115548149237563	0.314401580852401	0.265094222336971	0.0256207288876262	0.369887908800196	0.0605659179286086	no	yes	no	no	UT1	Urea transporter 1	6563	SLC14A1
833	seq.13432.9	-0.00830433334911006	0.0358181019639696	0.929676351474689	0.756807423271971	0.943297351431384	0.78537431956012	no	no	no	no	ZFY27:CD region 1	Protrudin:Cytoplasmic domain, region 1, isoform 6	118813	ZFYVE27
834	seq.13434.172	0.324603932997824	0.225154537912344	0.00389469837605991	0.0595435624818342	0.0169244597421952	0.106250107742373	yes	no	yes	no	PARVA	Alpha-parvin	55742	PARVA
835	seq.13435.31	0.0778869465836605	-0.0470696612032393	0.444738975758498	0.671011635142754	0.540343534615755	0.707069463764639	no	no	no	no	IL-20 Rb	Interleukin-20 receptor subunit beta	53833	IL20RB
836	seq.13436.54	0.245995533879143	0.520689267165454	0.0257123109294437	0.00162236309808309	0.0692283725861153	0.00959562001039199	yes	yes	no	yes	MAZ	Myc-associated zinc finger protein	4150	MAZ
837	seq.13438.115	0.13284210482766	0.398768252437768	0.189932613529349	0.00275548406746954	0.291618080193119	0.0134961981496203	no	yes	no	yes	CHRD	Chordin	8646	CHRD
838	seq.13439.6	0.207808204429929	0.228541934588234	0.0620499837111108	0.0937212162510872	0.13255582228953	0.147130207778966	no	no	no	no	IQCF3	IQ domain-containing protein F3	401067	IQCF3
839	seq.13447.42	0.14710899245261	0.0865065726248289	0.174341498179559	0.514639781879408	0.27495599208428	0.558649652115524	no	no	no	no	SPRN	Shadow of prion protein	503542	SPRN
840	seq.13450.49	0.439356738234997	0.432646443983249	8.73122242804034e-05	0.000472816796190988	0.00102614432092076	0.00410600109835063	yes	yes	yes	yes	UBP8	Ubiquitin carboxyl-terminal hydrolase 8	9101	USP8
841	seq.13451.2	0.141959647491459	0.0947732416304967	0.167039236242	0.478736288451314	0.26690177029205	0.5258278442237	no	no	no	no	FNDC4	Fibronectin type III domain-containing protein 4	64838	FNDC4
842	seq.13452.113	0.0617727991429073	0.257466991642849	0.545915583468483	0.0602353083197233	0.627063648363651	0.107204740343919	no	no	no	no	SIM13	Small integral membrane protein 13	221710	SMIM13
843	seq.13459.30	0.0414722553675771	0.213183992212158	0.666431197803403	0.122407594548942	0.729870334064963	0.178092906442889	no	no	no	no	CI167	Torsin-4A	54863	TOR4A
844	seq.13460.4	-0.200419329003084	-0.359457157884931	0.0605450105425032	0.00874658420103116	0.130256292834461	0.0298146804759137	no	yes	no	yes	CHAD	Chondroadherin	1101	CHAD
845	seq.13463.1	0.421179440774634	0.321170794355696	0.000206457859280197	0.0175316166991768	0.00193412833582527	0.047249002443939	yes	yes	yes	yes	PXDN	Peroxidasin homolog	7837	PXDN
846	seq.13464.8	0.117354682518506	0.287368679325496	0.255440766525727	0.0467944808215102	0.359536000427645	0.0907846115512348	no	yes	no	no	NRAC	Nutritionally-regulated adipose and cardiac enriched protein homolog	400258	NRAC
847	seq.13465.5	0.228769590589752	0.262671091003522	0.033775696311948	0.050761200355309	0.0851552232823352	0.0955330330732355	yes	no	no	no	CCP1	Calcipressin-1	1827	RCAN1
848	seq.13468.5	0.127368131067447	0.0417871386642186	0.231153375801581	0.738996191607434	0.333973088061316	0.769078973613139	no	no	no	no	NEUL4	Neuralized-like protein 4	84461	NEURL4
849	seq.13470.43	0.171755934533907	0.189376213031843	0.113553066912973	0.154453079334424	0.205303644772266	0.211200399159869	no	no	no	no	PTH1R	Parathyroid hormone/parathyroid hormone-related peptide receptor	5745	PTH1R
850	seq.13472.35	0.366575020921659	0.551655559146755	0.00160897275358674	0.000163282324422024	0.00880268993487308	0.00213202290432671	yes	yes	yes	yes	HDHD2	Haloacid dehalogenase-like hydrolase domain-containing protein 2	84064	HDHD2
851	seq.13473.55	0.100517295583189	0.236580948448352	0.326595212371219	0.082625561195163	0.431282260893782	0.134577400942103	no	no	no	no	IP3KA	Inositol-trisphosphate 3-kinase A	3706	ITPKA
852	seq.13474.40	0.365834642079024	0.306839565934186	0.00147520727756531	0.0246665173284767	0.00825821952997926	0.0591430510811026	yes	yes	yes	no	GSTK1	Glutathione S-transferase kappa 1	373156	GSTK1
853	seq.13476.16	0.221572625996637	0.371401779421412	0.0456583298981207	0.00783916437906367	0.105533047263464	0.0275969810066512	yes	yes	no	yes	KIN17	DNA/RNA-binding protein KIN17	22944	KIN
854	seq.13477.65	0.162865166265047	0.28726940559422	0.138868608626594	0.0231168972636923	0.234563185488144	0.0568047479303104	no	yes	no	no	LT4R1	Leukotriene B4 receptor 1	1241	LTB4R
855	seq.13479.8	-0.00596638106779806	0.234119078911837	0.95232785721658	0.0750439387880132	0.961643725882597	0.125735493506416	no	no	no	no	F1712	Protein FAM171A2	284069	FAM171A2
856	seq.13484.69	0.214836190621992	0.340826558549029	0.0382789537021409	0.0229620091043182	0.0926245712978386	0.0566134077556219	yes	yes	no	no	CO1A1:N-term propeptide	Collagen alpha-1(I) chain:N-term propeptide	1277	COL1A1
857	seq.13486.9	0.143695577354271	0.146423929517735	0.151922173344656	0.266624353371227	0.25103177600985	0.321512417300856	no	no	no	no	PKD2:CD 1	Polycystin-2:Cytoplasmic domain 1	5311	PKD2
858	seq.13487.24	0.279646842293744	0.066739820869283	0.0336370974713113	0.581245930799047	0.084844887167148	0.621821761322172	yes	no	no	no	UN93B	Protein unc-93 homolog B1	81622	UNC93B1
859	seq.13488.3	0.343912843019877	0.363297165434949	0.00505318513789487	0.0105000350012845	0.02078644803716	0.0334375387031591	yes	yes	yes	yes	ARFP1	Arfaptin-1	27236	ARFIP1
860	seq.13490.1	0.0203497564145838	0.116829923099872	0.838808004429884	0.36213517164499	0.870800491885369	0.415267559016923	no	no	no	no	MPP6	MAGUK p55 subfamily member 6	51678	MPP6
861	seq.13494.6	0.0952099951675343	0.327096070958937	0.363263694218438	0.0301637001209243	0.46618294488272	0.0676057367314939	no	yes	no	no	CERS5	Ceramide synthase 5	91012	CERS5
862	seq.13496.19	0.667792781370303	0.256797342137309	1.22328147714109e-08	0.0321294839480999	8.92343061525189e-07	0.0701276530376188	yes	yes	yes	no	HMCS1	Hydroxymethylglutaryl-CoA synthase, cytoplasmic	3157	HMGCS1
863	seq.13499.30	0.297887354388996	0.518405551232258	0.0144795877253336	0.00240344064810857	0.0447811330951386	0.0123838253792475	yes	yes	yes	yes	Coagulation Factor VIII	Coagulation Factor VIII	2157	F8
864	seq.13501.10	0.167763464236886	0.269089642069188	0.109584075954335	0.0412677056082111	0.199911463669945	0.0832385376963499	no	yes	no	no	S35G2	Solute carrier family 35 member G2	80723	SLC35G2
865	seq.13503.19	0.329584455239324	0.230680595053139	0.00326475247461171	0.0591402357532939	0.0147371788684824	0.105825521633192	yes	no	yes	no	PRAF3	PRA1 family protein 3	10550	ARL6IP5
866	seq.13504.147	0.317474389292956	0.443419987469538	0.00357194745917381	0.000408315309255342	0.0158247288896957	0.00374806220645834	yes	yes	yes	yes	HNRPR	Heterogeneous nuclear ribonucleoprotein R	10236	HNRNPR
867	seq.13506.10	0.182560411823053	0.243939061873672	0.0839560523961033	0.0590097027686566	0.16528375770388	0.10581874667126	no	no	no	no	DUS2L	tRNA-dihydrouridine(20) synthase [NAD(P)+]-like	54920	DUS2
868	seq.13507.51	0.211091042014394	0.199896084634576	0.0347163987036157	0.0863320635422699	0.0866089454206483	0.138429870937796	yes	no	no	no	TRADD	Tumor necrosis factor receptor type 1-associated DEATH domain protein	8717	TRADD
869	seq.13509.5	0.0794071975330393	0.26319789817312	0.426050908072581	0.0736614305327296	0.523807603849983	0.123892685310298	no	no	no	no	SCAM5	Secretory carrier-associated membrane protein 5	192683	SCAMP5
870	seq.13510.7	0.263699083031856	0.318431009915168	0.0146627841081322	0.0273061196060939	0.04517317082365	0.0631677718244987	yes	yes	yes	no	AT2A3	Sarcoplasmic/endoplasmic reticulum calcium ATPase 3	489	ATP2A3
871	seq.13511.29	0.0720901368822284	0.180865790473191	0.489576658070448	0.172451505222749	0.579129491092632	0.229390271109569	no	no	no	no	SATB1	DNA-binding protein SATB1	6304	SATB1
872	seq.13513.174	0.17120359269939	0.419288096952103	0.121224804015467	0.0066118791008355	0.214773608409528	0.0246756159991751	no	yes	no	yes	PIAS3	E3 SUMO-protein ligase PIAS3	10401	PIAS3
873	seq.13514.121	0.00137805647427821	0.201523951629474	0.989612342681736	0.121723635892783	0.992151205206483	0.177586669858511	no	no	no	no	Rab-1C	Ras-related protein Rab-35	11021	RAB35
874	seq.13515.8	0.291318606715746	0.54729692660194	0.011996813094291	0.000307218617732473	0.0390637631130022	0.00314963602427372	yes	yes	yes	yes	RPR1A	Regulation of nuclear pre-mRNA domain-containing protein 1A	55197	RPRD1A
875	seq.13516.46	0.188789442544723	0.220532833791562	0.107559994367054	0.102725288515457	0.197205338197773	0.157161648061539	no	no	no	no	TMM85	ER membrane protein complex subunit 4	51234	EMC4
876	seq.13517.3	0.205068515688678	0.0984951266607229	0.0719506948581422	0.405634875767122	0.147321201934467	0.455787308548352	no	no	no	no	PTHD3	Patched domain-containing protein 3	374308	PTCHD3
877	seq.13518.5	-0.0515018244790494	0.0326358519449478	0.634246044065609	0.783656971268696	0.702705570490673	0.809093657258169	no	no	no	no	ASAP2	Arf-GAP with SH3 domain, ANK repeat and PH domain-containing protein 2	8853	ASAP2
878	seq.13519.112	0.136929598093368	0.207369322682873	0.216433580268687	0.132701707865691	0.319338758805283	0.188672308662473	no	no	no	no	ARHGP	Rho guanine nucleotide exchange factor 25	115557	ARHGEF25
879	seq.13524.25	0.077881683280574	0.16499958492199	0.443444872832658	0.217379818873831	0.539250255449539	0.274172145710264	no	no	no	no	H6ST2	Heparan-sulfate 6-O-sulfotransferase 2	90161	HS6ST2
880	seq.13525.17	0.186654709639798	0.356717654722464	0.0881201379442803	0.015606311589083	0.171563408347343	0.0439660817218708	no	yes	no	yes	KCNG4	Potassium voltage-gated channel subfamily G member 4	93107	KCNG4
881	seq.13526.5	0.10696062879456	0.324696160684305	0.318691491043306	0.011355015879756	0.422681490302528	0.0352372614169854	no	yes	no	yes	LA:RRM	Lupus La protein:RNA recognition motif	6741	SSB
882	seq.13530.5	0.0423537703175991	0.171615790053259	0.667649617569889	0.232764090525022	0.730834545363118	0.288568397748107	no	no	no	no	UR2R	Urotensin-2 receptor	2837	UTS2R
883	seq.13532.25	0.189652253409092	0.264569356699911	0.0836805071452664	0.0602172065198558	0.164800595605382	0.107204740343919	no	no	no	no	NEPR1	Nuclear envelope phosphatase-regulatory subunit 1	255919	CNEP1R1
884	seq.13534.20	0.224186294177802	0.205667764597446	0.0431639135616413	0.12183670537639	0.101438905109854	0.177656880360935	yes	no	no	no	MYOM2	Myomesin-2	9172	MYOM2
885	seq.13535.2	0.0998104861535061	-0.0112071271304451	0.334395640084248	0.919477920877621	0.438829106956325	0.931739897225684	no	no	no	no	C43BP:PH domain	Collagen type IV alpha-3-binding protein:PH domain	10087	CERT1
886	seq.13536.56	0.0889102591875458	0.356042585334429	0.388160606769002	0.0157703190239159	0.489540497840758	0.0443595965963207	no	yes	no	yes	POLI	DNA polymerase iota	11201	POLI
887	seq.13539.131	0.00783048801051657	0.192432368550764	0.937083224976342	0.148470114143912	0.948876980167604	0.205276723396851	no	no	no	no	KCNN1	Small conductance calcium-activated potassium channel protein 1	3780	KCNN1
888	seq.13540.1	0.177906339318057	0.408600944143544	0.100666255719151	0.0073444677257306	0.188805308549701	0.0264700809798894	no	yes	no	yes	GPR26	G-protein coupled receptor 26	2849	GPR26
889	seq.13541.1	0.133139280300249	0.262933471314895	0.209551727581757	0.0531034033930255	0.312727087179431	0.0984843118519466	no	no	no	no	MYCT1	Myc target protein 1	80177	MYCT1
890	seq.13543.7	0.648927321983313	0.65602553178705	1.17852294632941e-06	2.52663214275597e-05	3.36828726364668e-05	0.000671029342379511	yes	yes	yes	yes	LTB4DH	Prostaglandin reductase 1	22949	PTGR1
891	seq.13544.9	0.412023880783218	0.32204556529718	0.0003836093597931	0.014445608148755	0.00310462545477522	0.0416176525444121	yes	yes	yes	yes	HMHA1	Rho GTPase-activating protein 45	23526	ARHGAP45
892	seq.13545.97	0.10195964965181	0.288521556460934	0.349693149378092	0.0293261489073173	0.453448175424276	0.0664086757748068	no	yes	no	no	EIF1A	Probable RNA-binding protein EIF1AD	84285	EIF1AD
893	seq.13547.5	0.157191547135226	0.0743130520666529	0.18735092207375	0.583885685659748	0.288894276963215	0.624523672775069	no	no	no	no	5HT7R	5-hydroxytryptamine receptor 7	3363	HTR7
894	seq.13549.15	0.107253462439531	0.303826230997306	0.276947538775282	0.0449046050241225	0.381465252930405	0.0884989532013595	no	yes	no	no	ADA29	Disintegrin and metalloproteinase domain-containing protein 29	11086	ADAM29
895	seq.13553.4	0.0320767431397458	0.150453339677485	0.735649800735504	0.270910778379925	0.787158235834919	0.326034506932813	no	no	no	no	DCNL3	DCN1-like protein 3	123879	DCUN1D3
896	seq.13554.78	0.0109711326726482	0.11044077837892	0.908675251544217	0.373670449183654	0.926801323862493	0.426261682127559	no	no	no	no	REPI1	Replication initiator 1	29803	REPIN1
897	seq.13556.28	0.163088893643365	0.363275887714637	0.135084076965016	0.0153488317451469	0.23131298437421	0.0434420374949294	no	yes	no	yes	5HT2A	5-hydroxytryptamine receptor 2A	3356	HTR2A
898	seq.13557.3	0.145930437039582	0.304255894402907	0.172492517447897	0.0453190188276476	0.272984253097323	0.0890553004900205	no	yes	no	no	Nectin 3	Nectin-3	25945	NECTIN3
899	seq.13561.5	0.140933260346574	0.227009128522368	0.185825903739186	0.10910003989746	0.28702809693876	0.164337505083506	no	no	no	no	5HT6R	5-hydroxytryptamine receptor 6	3362	HTR6
900	seq.13565.2	0.170333196996425	0.313029126876982	0.10597138634828	0.0238919447554631	0.195274319539051	0.0578375352907693	no	yes	no	no	p130	Retinoblastoma-like protein 2	5934	RBL2
901	seq.13566.2	0.493341877544938	0.512935592123838	1.34194699030792e-05	9.73809609909168e-05	0.000237246646254083	0.00151556625301168	yes	yes	yes	yes	SSU72	RNA polymerase II subunit A C-terminal domain phosphatase SSU72	29101	SSU72
902	seq.13567.1	0.29913884115943	0.341968615283981	0.0110651380253396	0.00742477289743865	0.0368679725476011	0.0266716562848896	yes	yes	yes	yes	DPYL2	Dihydropyrimidinase-related protein 2	1808	DPYSL2
903	seq.13570.43	0.441778356014195	0.564283022940629	0.00041111654672127	0.000359818061866922	0.00323687373915243	0.00345429339259219	yes	yes	yes	yes	VIGLN	Vigilin	3069	HDLBP
904	seq.13572.43	0.479352767689957	0.549318613509268	2.43863205852628e-05	0.00016276588778857	0.00038361396798602	0.00213036404806524	yes	yes	yes	yes	PSD11	26S proteasome non-ATPase regulatory subunit 11	5717	PSMD11
905	seq.13573.5	0.486331900378098	0.496726240258057	4.21544059268357e-05	0.000309809362894713	0.000592870835027552	0.0031499900637118	yes	yes	yes	yes	p21-ARC	Actin-related protein 2/3 complex subunit 3	10094	ARPC3
906	seq.13574.50	0.0110950449242595	0.175337341265472	0.905870744462554	0.192749611739752	0.925052007379249	0.249475544317053	no	no	no	no	RND1	Rho-related GTP-binding protein Rho6	27289	RND1
907	seq.13575.40	0.265905090581618	0.471014162047382	0.00830572809253082	0.000176929640247877	0.0301530447207937	0.00223552439213888	yes	yes	yes	yes	DVL2	Segment polarity protein dishevelled homolog DVL-2	1856	DVL2
908	seq.13577.25	0.0646933043477029	-0.0745832662247422	0.556842918305318	0.505987289913173	0.637607284648053	0.551006461607279	no	no	no	no	U2AF2	Splicing factor U2AF 65 kDa subunit	11338	U2AF2
909	seq.13578.98	0.0246004592380588	0.183795924627945	0.816774397847757	0.149374435037892	0.853284482166364	0.206091706197919	no	no	no	no	ABLM3	Actin-binding LIM protein 3	22885	ABLIM3
910	seq.13583.19	0.284772589928315	0.179224908410328	0.0105872620572871	0.182127471540638	0.0358878009389204	0.238922893996406	yes	no	yes	no	Apaf-1	Apoptotic protease-activating factor 1	317	APAF1
911	seq.13587.10	0.107703481386762	0.267268825001131	0.271041424399699	0.0662436650725407	0.375124622537503	0.114907765254239	no	no	no	no	RGAP1	Rac GTPase-activating protein 1	29127	RACGAP1
912	seq.13588.11	-0.0566579591366606	-0.129619468908225	0.554245182662002	0.260187044422252	0.635108398682447	0.315838322616849	no	no	no	no	ANXA9	Annexin A9	8416	ANXA9
913	seq.13589.10	0.0794005091792858	0.154283182680185	0.429775550349397	0.235064665620364	0.526725366478842	0.290553011668958	no	no	no	no	APBB3:PID 2	Amyloid beta A4 precursor protein-binding family B member 3:Phosphotyrosine Interaction Domain 2, Isoform IV	10307	APBB3
914	seq.13591.31	0.218356488602099	0.395377926581624	0.0471501300330221	0.0072027435154063	0.107842124335562	0.0262033438155167	yes	yes	no	yes	PRI1	DNA primase small subunit	5557	PRIM1
915	seq.13596.3	0.182750017585746	0.186399753035043	0.0803268058511898	0.174092007352239	0.160302702618733	0.23112287605535	no	no	no	no	RB27B	Ras-related protein Rab-27B	5874	RAB27B
916	seq.13597.20	0.282352813277536	0.238531103566472	0.029887437494678	0.090398117016464	0.0777898052014194	0.143307208519962	yes	no	no	no	RAB31	Ras-related protein Rab-31	11031	RAB31
917	seq.13599.15	0.0872358473543758	0.237900449601547	0.397285357094792	0.084136200619447	0.498063287961871	0.136186140115087	no	no	no	no	RABEK	Rab9 effector protein with kelch motifs	10244	RABEPK
918	seq.13602.6	0.266127110910872	0.336328812138248	0.0107918488515627	0.00631784214131737	0.0363053788433943	0.0239003876911109	yes	yes	yes	yes	NH2L1	NHP2-like protein 1	4809	SNU13
919	seq.13603.7	0.209265251506233	0.145413903774905	0.0644258702115787	0.266317801651588	0.136142887573406	0.321213556621658	no	no	no	no	RFESD	Rieske domain-containing protein	317671	RFESD
920	seq.13604.27	0.14633850819688	0.196437856065904	0.143670162304972	0.155868863106537	0.240962433467352	0.212516805298791	no	no	no	no	NEUL1	E3 ubiquitin-protein ligase NEURL1	9148	NEURL1
921	seq.13609.11	0.229505317262854	0.389894930026425	0.0389632296477609	0.00505689295571497	0.0937413497813984	0.0203278922562209	yes	yes	no	yes	GTF2I	General transcription factor II-I	2969	GTF2I
922	seq.13612.7	0.0233082867811966	0.120546417442212	0.811086050733486	0.365927269505009	0.848948112409203	0.418738358389857	no	no	no	no	CYTIP	Cytohesin-interacting protein	9595	CYTIP
923	seq.13613.23	0.144404998165553	0.103069584696148	0.165506412738603	0.371651316656163	0.265382644810345	0.424400825177597	no	no	no	no	Adenylate kinase isoenzyme 5	Adenylate kinase isoenzyme 5	26289	AK5
924	seq.13615.60	0.402539224054613	0.434914986481636	0.000651305071403046	0.00112548408425617	0.00443023952867981	0.00743662249391966	yes	yes	yes	yes	NCK2	Cytoplasmic protein NCK2	8440	NCK2
925	seq.13618.15	0.191665553410345	0.269790921842744	0.0887456702205909	0.0543153875052287	0.172417458017348	0.0997179480003713	no	no	no	no	MD1L1	Mitotic spindle assembly checkpoint protein MAD1	8379	MAD1L1
926	seq.13620.10	0.264386508157096	0.200583191635151	0.0144760229825294	0.122997903850434	0.0447811330951386	0.178635925661195	yes	no	yes	no	ASNA	ATPase ASNA1	439	GET3
927	seq.13622.16	0.391973694090359	0.421204670562288	0.000455668128529842	0.00181210343504647	0.00347001056142029	0.010316355768095	yes	yes	yes	yes	2A5A	Serine/threonine-protein phosphatase 2A 56 kDa regulatory subunit alpha isoform	5525	PPP2R5A
928	seq.13623.4	0.140741048162839	0.325806849005289	0.182974246513475	0.0231226784209105	0.283744927062137	0.0568047479303104	no	yes	no	no	MLL2	Histone-lysine N-methyltransferase 2D	8085	KMT2D
929	seq.13625.19	0.0922492286569619	0.369475587993526	0.366508629835962	0.0121405186988062	0.469045313177205	0.036818612971823	no	yes	no	yes	LA:HTH	Lupus La protein:HTH La-type RNA-binding domain	6741	SSB
930	seq.13629.25	0.116445280079191	0.427067843078207	0.247181206913826	0.00874428581014504	0.350798542937884	0.0298146804759137	no	yes	no	yes	ATG4B	Cysteine protease ATG4B	23192	ATG4B
931	seq.13632.10	0.29586854806095	0.2458217752954	0.010402725428332	0.0545379862775055	0.0354821139765612	0.0999254262974657	yes	no	yes	no	Zyxin	Zyxin	7791	ZYX
932	seq.13634.209	0.263759864872742	0.363320023385392	0.0262043183326625	0.00678116849675033	0.0701731892305417	0.025118329617956	yes	yes	no	yes	PIR	Pirin	8544	PIR
933	seq.13636.20	0.470894131639703	0.387600398807484	9.73195327856089e-05	0.00291402491617629	0.00111388109596248	0.0139859285408575	yes	yes	yes	yes	NP1L1	Nucleosome assembly protein 1-like 1	4673	NAP1L1
934	seq.13639.101	0.436958814775732	0.356252307529977	0.000367519354357816	0.0133662312242933	0.00299656987733474	0.0394639239223468	yes	yes	yes	yes	USO1	General vesicular transport factor p115	8615	USO1
935	seq.13640.5	0.200616283004073	0.337523141910648	0.0673247451037942	0.0169678404567054	0.140421118920805	0.0463781350268683	no	yes	no	yes	BCL6	B-cell lymphoma 6 protein	604	BCL6
936	seq.13642.90	0.362582580590101	0.434741611782812	0.001804451888251	0.00102266580695925	0.00966910507406582	0.00691595133482576	yes	yes	yes	yes	CIG49	Interferon-induced protein with tetratricopeptide repeats 3	3437	IFIT3
937	seq.13644.30	0.310684789875385	0.32197004853345	0.0166627864119802	0.0178682235748136	0.050006639857347	0.047920123126375	yes	yes	no	yes	HGS	Hepatocyte growth factor-regulated tyrosine kinase substrate	9146	HGS
938	seq.13645.14	0.0646321352770679	0.359981332028911	0.523155767643247	0.0173369221842235	0.607358319835935	0.0469555946880627	no	yes	no	yes	PRP16	Pre-mRNA-splicing factor ATP-dependent RNA helicase PRP16	9785	DHX38
939	seq.13650.11	0.0719125161886119	0.208163892121518	0.478739332943352	0.12407080647327	0.570131234334584	0.179621958776201	no	no	no	no	KCIP1	Kv channel-interacting protein 1	30820	KCNIP1
940	seq.13651.54	0.1522857946244	0.174229733892014	0.164465398558988	0.198621796983712	0.264177978718797	0.255805049740558	no	no	no	no	ZFP91	E3 ubiquitin-protein ligase ZFP91	80829	ZFP91
941	seq.13654.1	0.303976298269545	0.342210714814876	0.0114306484173257	0.0174211481938742	0.0378095994505375	0.047090465300734	yes	yes	yes	yes	ROCK2	Rho-associated protein kinase 2	9475	ROCK2
942	seq.13655.34	0.320259481868214	0.505424592876338	0.00382150060215924	0.000239341977594672	0.0166725915425943	0.00269432090415731	yes	yes	yes	yes	Nucleolin	Nucleolin	4691	NCL
943	seq.13657.2	0.408069918480265	0.315407540120582	0.000265533951141765	0.0118086766338712	0.00234729730811894	0.0359758297265629	yes	yes	yes	yes	PNKP	Bifunctional polynucleotide phosphatase/kinase	11284	PNKP
944	seq.13658.31	0.325022700241157	0.133096319040322	0.00439499174883014	0.321544249007442	0.0186684781505044	0.376373253384621	yes	no	yes	no	PDGF-CC	Platelet-derived growth factor C	56034	PDGFC
945	seq.13659.36	0.258693738866758	0.49790282838421	0.0163833585125079	0.000524322288849423	0.0492761706552669	0.00438618844387644	yes	yes	yes	yes	AT131	Manganese-transporting ATPase 13A1	57130	ATP13A1
946	seq.13661.193	0.0960061349002637	0.0810167289278759	0.351367185239063	0.506752741449724	0.454451506014873	0.551620423492129	no	no	no	no	CYTD	Cystatin-D	1473	CST5
947	seq.13665.35	0.132400101483421	0.327642586269115	0.214624871736294	0.0186158136399311	0.317623812492546	0.0493721864071689	no	yes	no	yes	PP2A, subunit B	Serine/threonine-protein phosphatase 2A regulatory subunit B'' subunit alpha	5523	PPP2R3A
948	seq.13666.222	0.393043702048585	0.290056514728304	0.000488909524825452	0.0348695080986628	0.00364417440098099	0.0742011197229811	yes	yes	yes	no	Carbonic Anhydrase X	Carbonic anhydrase-related protein 10	56934	CA10
949	seq.13668.44	0.0394967809314888	0.216923573900212	0.684539443039966	0.135852282680029	0.745000058259728	0.191863775767415	no	no	no	no	Dtk	Tyrosine-protein kinase receptor TYRO3	7301	TYRO3
950	seq.13670.81	0.361512837731975	0.434271670174548	0.00219723157053631	0.00781253525713014	0.0111512559577033	0.0275552925579584	yes	yes	yes	yes	GIIE	Group IIE secretory phospholipase A2	30814	PLA2G2E
951	seq.13671.40	0.360471607589444	0.229208549750897	0.000545041873607127	0.0767878572171589	0.00392647002306869	0.127847342311344	yes	no	yes	no	Elastase	Neutrophil elastase	1991	ELANE
952	seq.13672.3	0.207176472616841	0.17371403882942	0.052351378062791	0.184711687450439	0.116239606080166	0.241586813779908	no	no	no	no	HSP76	Heat shock 70 kDa protein 6	3310	HSPA6
953	seq.13680.3	0.311375152951654	0.381044489189967	0.00859426965297547	0.0079008205514972	0.0308525257686541	0.027744152270373	yes	yes	yes	yes	NAB2	NGFI-A-binding protein 2	4665	NAB2
954	seq.13681.173	0.100347723070793	0.312479578352986	0.335217929009752	0.0294100055587576	0.439486529981393	0.0665380096030979	no	yes	no	no	CSK22	Casein kinase II subunit alpha'	1459	CSNK2A2
955	seq.13682.47	0.170644468918798	0.405759561756166	0.105762020277813	0.000797883529470828	0.194954182257384	0.00585426698668214	no	yes	no	yes	M-CSF R	Macrophage colony-stimulating factor 1 receptor	1436	CSF1R
956	seq.13683.18	0.184295334893794	0.0648463326923573	0.0735649083844098	0.574000671647515	0.149729767027941	0.614792027130688	no	no	no	no	CLCKB	Chloride channel protein ClC-Kb	1188	CLCNKB
957	seq.13686.2	0.271267876990275	0.427948855697915	0.0151854851388387	0.000806722165142091	0.0464382694610993	0.00588169570675395	yes	yes	yes	yes	IL-5 Ra	Interleukin-5 receptor subunit alpha	3568	IL5RA
958	seq.13687.5	0.12936418931161	0.373592746977009	0.231572999447066	0.00812644880551964	0.334460369581547	0.0283363935086029	no	yes	no	yes	I-309	C-C motif chemokine 1	6346	CCL1
959	seq.13688.2	0.271833782953684	0.205595899691925	0.0182552776461127	0.153703446261363	0.053644761410846	0.21049100237695	yes	no	no	no	CAPSL	Calcyphosin-like protein	133690	CAPSL
960	seq.13691.10	0.488236545626053	0.468732629649952	1.22134392257814e-05	0.000207875783010494	0.000222732420014167	0.00243695898550618	yes	yes	yes	yes	SC5A8	Sodium-coupled monocarboxylate transporter 1	160728	SLC5A8
961	seq.13692.154	0.536104977232363	0.425480041253573	8.30562611880587e-06	0.00145029495447644	0.000166049246197946	0.00885553983921945	yes	yes	yes	yes	WISP-1	WNT1-inducible-signaling pathway protein 1	8840	CCN4
962	seq.13693.5	0.140019764289246	0.306667644781312	0.183673673385871	0.0350184109501132	0.28461773221477	0.074386376951603	no	yes	no	no	ARMEL	Cerebral dopamine neurotrophic factor	441549	CDNF
963	seq.13694.24	0.2467692757761	0.124593881470759	0.0336136649832033	0.356483039492904	0.084844887167148	0.409816917223298	yes	no	no	no	TSLP R	Cytokine receptor-like factor 2	64109	CRLF2
964	seq.13697.51	0.134569540538445	0.243851421852604	0.210147346239151	0.0393375829416998	0.313147927327619	0.0806958816175627	no	yes	no	no	GPDA	Glycerol-3-phosphate dehydrogenase [NAD(+)], cytoplasmic	2819	GPD1
965	seq.13698.28	0.108531962405032	0.145824364444814	0.303723453816003	0.266279407293792	0.407972260208042	0.321213556621658	no	no	no	no	K319L	Dyslexia-associated protein KIAA0319-like protein	79932	KIAA0319L
966	seq.13699.6	0.253002677799088	0.241395184456819	0.0326478439270837	0.119579378225546	0.0829616136205642	0.175763254369669	yes	no	no	no	PSA	Prostate-specific antigen	354	KLK3
967	seq.13701.2	0.40635864546026	0.350429842358261	0.00123328903586467	0.0186208947722435	0.00723185885875198	0.0493721864071689	yes	yes	yes	yes	BLC	C-X-C motif chemokine 13	10563	CXCL13
968	seq.13704.5	0.256732422236256	0.261175530063635	0.0195263045782608	0.0696985506388151	0.056092768657743	0.119162740795299	yes	no	no	no	HMCS2	Hydroxymethylglutaryl-CoA synthase, mitochondrial	3158	HMGCS2
969	seq.13707.27	0.00453435961975537	0.050846693109237	0.967392104307868	0.678203377811118	0.973441641101407	0.713411013267569	no	no	no	no	SPARCL1	SPARC-like protein 1	8404	SPARCL1
970	seq.13708.56	0.00819209130977816	0.119705088232486	0.935040387441585	0.298060364241144	0.947903600000924	0.353345233534843	no	no	no	no	kallikrein 8	Kallikrein-8	11202	KLK8
971	seq.13710.6	0.277494166898628	0.385695179001915	0.0121997361131785	0.00113930302868805	0.0394939386243786	0.00749173902638503	yes	yes	yes	yes	C1-Esterase Inhibitor	Plasma protease C1 inhibitor	710	SERPING1
972	seq.13711.10	0.238661686412046	0.235232405055714	0.0438021100630424	0.0968825670245748	0.102279703011056	0.150580830736207	yes	no	no	no	CLH1	Clathrin heavy chain 1	1213	CLTC
973	seq.13712.104	0.200987169800582	0.277890242637514	0.0539961310838579	0.0317062814860005	0.119070065763719	0.069608774482307	no	yes	no	no	granzyme A	Granzyme A	3001	GZMA
974	seq.13713.164	0.0853324620403376	0.140132645282152	0.408008387506034	0.261048580268248	0.50757819578353	0.316622589606894	no	no	no	no	SC22A	Vesicle-trafficking protein SEC22a	26984	SEC22A
975	seq.13717.15	0.279047899609444	0.332001424755516	0.00666684789156622	0.0035458078654551	0.0255601435282122	0.0160190873921592	yes	yes	yes	yes	FCN2	Ficolin-2	2220	FCN2
976	seq.13719.19	0.140115310959268	0.0665100504565018	0.180635196225803	0.57892189451083	0.281287184564192	0.619820290580969	no	no	no	no	PAK4	Serine/threonine-protein kinase PAK 4	10298	PAK4
977	seq.13720.95	0.36878938840712	0.470520575656052	0.00159848322441657	0.00430931667212732	0.0087568671216791	0.0182056150681147	yes	yes	yes	yes	Proteinase-3	Myeloblastin	5657	PRTN3
978	seq.13722.105	0.0734136245634012	0.00722622377665285	0.479838033696234	0.949789785834823	0.570911224152955	0.957120909784866	no	no	no	no	C9	Complement component C9	735	C9
979	seq.13723.6	0.156281087684025	0.255560064950125	0.137868283496019	0.039937344677872	0.233522408361214	0.0814376491735511	no	yes	no	no	IL-10	Interleukin-10	3586	IL10
980	seq.13724.27	-0.0115908499630666	-0.298554083258087	0.909353535210846	0.0127752773057519	0.927147445236403	0.038255907027788	no	yes	no	yes	FGF-19	Fibroblast growth factor 19	9965	FGF19
981	seq.13725.3	0.0985941914306874	0.298169695129262	0.346625056539271	0.036697712123779	0.450769119164808	0.0767871758000154	no	yes	no	no	FGF-16	Fibroblast growth factor 16	8823	FGF16
982	seq.13731.14	0.135470048867689	0.299598720627536	0.228524576280415	0.0066877021382671	0.331545467205025	0.0248562624989533	no	yes	no	yes	C7	Complement component C7	730	C7
983	seq.13733.5	0.273573870190934	0.278669053968263	0.0128595459926942	0.0358478661496933	0.0410435180674065	0.0755193206411136	yes	yes	yes	no	IL-12 p40	Interleukin-12 subunit beta	3593	IL12B
984	seq.13734.22	0.0878212698507115	0.157419191609531	0.38417248483029	0.239216579704147	0.48596709005931	0.294631676623456	no	no	no	no	IFN-lambda 1	Interferon lambda-1	282618	IFNL1
985	seq.13735.1	0.252601894199242	0.321483870922968	0.0204166354853656	0.026012994965239	0.0577735016430225	0.0611590440287161	yes	yes	no	no	RPGP1	Rap1 GTPase-activating protein 1	5909	RAP1GAP
986	seq.13738.8	0.97914973133809	0.898857683656023	1.98686937323928e-14	6.75965080435352e-09	1.59955810521263e-11	2.05455830836767e-06	yes	yes	yes	yes	Inhibin bA chain	Inhibin beta A chain	3624	INHBA
987	seq.13739.3	0.253293448949815	0.320423560807499	0.0217304702378347	0.0197192879289263	0.060843092462228	0.0511424866965123	yes	yes	no	no	FLRT1	Leucine-rich repeat transmembrane protein FLRT1	23769	FLRT1
988	seq.13740.51	-0.38031473680174	-0.334018702431786	0.000518797973387104	0.0100792915785311	0.00377941905779074	0.0326874950955208	yes	yes	yes	yes	sFRP-3	Secreted frizzled-related protein 3	2487	FRZB
989	seq.13741.36	0.265209498573143	0.38230326651996	0.0184068803889237	0.00315856998189074	0.0540547732731086	0.0148330784299779	yes	yes	no	yes	IGFBP-1	Insulin-like growth factor-binding protein 1	3484	IGFBP1
990	seq.13743.56	0.157145525181514	0.323180675103773	0.156105956145872	0.0230991452602764	0.255330961219187	0.056797943244482	no	yes	no	no	CUL4B	Cullin-4B	8450	CUL4B
991	seq.13744.37	0.0745560415897216	0.0756400429288277	0.49093716648174	0.527773127816917	0.580237035606308	0.570633115711648	no	no	no	no	IL-3 Ra	Interleukin-3 receptor subunit alpha	3563	IL3RA
992	seq.13745.10	0.154938823430769	0.335830647732906	0.157984289974116	0.0227795697887082	0.257233052149283	0.0563820076133152	no	yes	no	no	PKD2:CD 4	Polycystin-2:Cytoplasmic domain 4	5311	PKD2
993	seq.13747.9	0.25883599761722	0.40156281217437	0.0177308961818099	0.00202865583837797	0.0526918701850525	0.0111545488359456	yes	yes	no	yes	Carbonic anhydrase 6	Carbonic anhydrase 6	765	CA6
994	seq.13748.4	-0.114895504066802	0.13491480452429	0.220284031776289	0.302596078066592	0.323276270881994	0.357791904711979	no	no	no	no	MCP-2	C-C motif chemokine 8	6355	CCL8
995	seq.13924.13	0.224778884935791	0.452488224364414	0.0424458548774885	0.00615038913382776	0.100052249907255	0.0235635706940978	yes	yes	no	yes	MYZAP	Myocardial zonula adherens protein	100820829	MYZAP
996	seq.13926.1	0.117567451298674	0.347883627649115	0.265370743770915	0.0202622818272461	0.369990657281008	0.0519470214980616	no	yes	no	no	RMI1	RecQ-mediated genome instability protein 1	80010	RMI1
997	seq.13929.27	0.298301718089966	0.434608742469611	0.0109552133257727	0.00108611509973436	0.0366805214842733	0.00722009199349537	yes	yes	yes	yes	OCTC	Peroxisomal carnitine O-octanoyltransferase	54677	CROT
998	seq.13930.3	0.3100672333411	0.34254999297149	0.00497965238939765	0.0102479804568029	0.0205926623516106	0.0331203633091874	yes	yes	yes	yes	ABC3G	DNA dC->dU-editing enzyme APOBEC-3G	60489	APOBEC3G
999	seq.13931.22	0.212314944272599	0.232755232042942	0.0512602235187915	0.0630742057507712	0.114420515247372	0.111062513339161	no	no	no	no	PSMD9	26S proteasome non-ATPase regulatory subunit 9	5715	PSMD9
1000	seq.13933.276	0.171152797437654	0.179002322471613	0.119698050269871	0.16096286971997	0.21282679006385	0.217546408161551	no	no	no	no	NAB1	NGFI-A-binding protein 1	4664	NAB1
1001	seq.13934.3	0.201802498081381	0.197229762456047	0.043556602577798	0.154367873227177	0.101960958760788	0.211136658606472	yes	no	no	no	MCF2L	Guanine nucleotide exchange factor DBS	23263	MCF2L
1002	seq.13936.24	0.0942256559809533	0.232042217654467	0.348068625889084	0.113280915965207	0.452001768867595	0.168504592508333	no	no	no	no	PGK2	Phosphoglycerate kinase 2	5232	PGK2
1003	seq.13937.75	0.446158005787375	0.431215872101876	0.000252142252562876	0.00253899748368315	0.00226514000619293	0.0128144420970761	yes	yes	yes	yes	CAND1	Cullin-associated NEDD8-dissociated protein 1	55832	CAND1
1004	seq.13940.19	0.385301547249825	0.325921845900079	0.000600131293591062	0.00811222317787219	0.00421447599159278	0.0283048297233028	yes	yes	yes	yes	IP16:HIN 1	Gamma-interferon-inducible protein 16:Isoform 2, Hematopoietic expression, interferon-inducible nature, and nuclear localization 1	3428	IFI16
1005	seq.13942.140	0.195215317762199	0.302342266151415	0.0738682418378373	0.0303615246861901	0.150068010061199	0.067854534950223	no	yes	no	no	SPSB1	SPRY domain-containing SOCS box protein 1	80176	SPSB1
1006	seq.13946.8	0.14118045689728	0.246834775252391	0.169884700056266	0.0768175350624518	0.270500347499369	0.127857844334248	no	no	no	no	DDX23	Probable ATP-dependent RNA helicase DDX23	9416	DDX23
1007	seq.13948.50	-0.020268006796868	-0.150232296708543	0.844135819820462	0.232445690575405	0.875274488156301	0.288432797223873	no	no	no	no	GABR2:ECD	Gamma-aminobutyric acid type B receptor subunit 2:Extracellular domain	9568	GABBR2
1008	seq.13950.9	0.501683956904539	0.460127809376948	1.58832410721267e-05	0.000475443337625941	0.000273261672659135	0.0041200333246309	yes	yes	yes	yes	C43BP:START domain	Collagen type IV alpha-3-binding protein:StAR-related lipid-transfer domain, isoform 2	10087	CERT1
1009	seq.13955.33	0.216921609616757	0.163140051515742	0.0475009975405044	0.189367774752759	0.108418004816061	0.2460256018	yes	no	no	no	DAPK1	Death-associated protein kinase 1	1612	DAPK1
1010	seq.13959.7	0.338532757373537	0.50092393005826	0.00277747821608589	0.000115864893588364	0.0132020706517862	0.0017110861431063	yes	yes	yes	yes	LAP	Cytosol aminopeptidase	51056	LAP3
1011	seq.13960.15	0.137617370288206	-0.0442627829602815	0.193553423090047	0.695418964061731	0.295781497901352	0.72857854316004	no	no	no	no	AGAP3	Arf-GAP with GTPase, ANK repeat and PH domain-containing protein 3	116988	AGAP3
1012	seq.13966.30	0.162790064977762	0.312263793563364	0.121093886018833	0.0186194245543482	0.214611159834479	0.0493721864071689	no	yes	no	yes	MYOM3	Myomesin-3	127294	MYOM3
1013	seq.13969.24	0.41254125511818	0.454813725133085	0.000608637455526939	0.0021013900909825	0.00424726469284169	0.0113716173964048	yes	yes	yes	yes	IMA7	Importin subunit alpha-7	23633	KPNA6
1014	seq.13972.4	0.165015863245038	0.318927664810009	0.132850393029368	0.0180842864505977	0.228776990954886	0.0483966089865733	no	yes	no	yes	DHB14	17-beta-hydroxysteroid dehydrogenase 14	51171	HSD17B14
1015	seq.13973.62	0.756648370629763	0.513825249793617	1.52280262328821e-09	0.000230166611430431	1.48126583629862e-07	0.0026071253232627	yes	yes	yes	yes	TTL	Tubulin--tyrosine ligase	150465	TTL
1016	seq.13975.56	0.466483002164309	0.272920720007231	9.82180496508864e-05	0.0395759587151288	0.00111788040438748	0.0810734707468382	yes	yes	yes	no	LIPA1	Liprin-alpha-1	8500	PPFIA1
1017	seq.13976.9	0.366751311379247	0.347464180708773	0.00138570538867808	0.0140540492098213	0.00789322630692248	0.04089305783561	yes	yes	yes	yes	ARHG1	Rho guanine nucleotide exchange factor 1	9138	ARHGEF1
1018	seq.13977.28	0.179545248385175	0.22075487161396	0.0995071111804409	0.0944514073055446	0.187790067357086	0.147936916509772	no	no	no	no	BARD1	BRCA1-associated RING domain protein 1	580	BARD1
1019	seq.13979.3	0.0451141327436234	0.235100442467046	0.655632373125878	0.0924192315819322	0.721142885679871	0.14567145375533	no	no	no	no	S26A7	Anion exchange transporter	115111	SLC26A7
1020	seq.13982.33	0.162194821118769	0.0332999610972423	0.1286009137483	0.764456556980961	0.22364132203336	0.792560512268872	no	no	no	no	RGS18	Regulator of G-protein signaling 18	64407	RGS18
1021	seq.13983.27	0.457412862156696	0.394488435699098	0.000107489223500039	0.0022477983851204	0.0011885261927855	0.0118589247492707	yes	yes	yes	yes	QOR	Quinone oxidoreductase	1429	CRYZ
1022	seq.13984.23	0.071535022667089	0.239273430053951	0.479634786624823	0.0827214108891303	0.570824867875659	0.134653031530625	no	no	no	no	DDX25	ATP-dependent RNA helicase DDX25	29118	DDX25
1023	seq.13985.12	0.222944437339264	0.406197930294495	0.0490837603305133	0.00615867312834376	0.11073701145082	0.0235787968405659	yes	yes	no	yes	SMUF2	E3 ubiquitin-protein ligase SMURF2	64750	SMURF2
1024	seq.13986.6	0.231339108084672	0.313319204570236	0.0495439158717972	0.0171739366436715	0.111545170261153	0.0467455758097149	yes	yes	no	yes	LANC1	LanC-like protein 1	10314	LANCL1
1025	seq.13988.67	0.413352367756308	0.312959912610151	0.000451982612431586	0.0164671568770748	0.00345362691705755	0.0456280201309643	yes	yes	yes	yes	NMRL1	NmrA-like family domain-containing protein 1	57407	NMRAL1
1026	seq.13990.1	0.367084366043569	0.263269331551532	0.00104299131456068	0.0386192906228517	0.00637097012799383	0.0795804666657709	yes	yes	yes	no	pyruvate carboxylase	Pyruvate carboxylase, mitochondrial	5091	PC
1027	seq.13993.20	0.320349041387212	0.156577139014496	0.00625520399552885	0.205203441669924	0.024444443613956	0.262612404532433	yes	no	yes	no	E41L1	Band 4.1-like protein 1	2036	EPB41L1
1028	seq.13994.1	0.173614029230895	0.258368396064429	0.0973723859275121	0.0546607997336934	0.184525224596266	0.100019381094649	no	no	no	no	FBRL	rRNA 2'-O-methyltransferase fibrillarin	2091	FBL
1029	seq.13996.16	0.0571627930163316	0.110855792314871	0.571459270862726	0.399519328063748	0.649846951225111	0.449945131659772	no	no	no	no	COAC	Phosphopantothenoylcysteine decarboxylase	60490	PPCDC
1030	seq.13998.26	0.746585956988886	0.747927831978688	3.58248195783038e-08	1.61457070688288e-06	2.13040856427065e-06	0.000124412906159947	yes	yes	yes	yes	PURA1	Adenylosuccinate synthetase isozyme 1	122622	ADSS1
1031	seq.14005.2	0.0734573962899096	0.290034615623354	0.469525812477283	0.0487047759380923	0.561235682775446	0.0931675685167841	no	yes	no	no	CHD7	Chromodomain-helicase-DNA-binding protein 7	55636	CHD7
1032	seq.14006.36	0.1404486083087	0.297262590051069	0.19208562884127	0.0243750904963109	0.294040424004082	0.0586180747715678	no	yes	no	no	GNMT	Glycine N-methyltransferase	27232	GNMT
1033	seq.14007.22	0.565358605188894	0.620339234917139	2.32873055595733e-06	6.54486699310264e-05	6.0096626753031e-05	0.00115301303338251	yes	yes	yes	yes	PAPS1	Bifunctional 3'-phosphoadenosine 5'-phosphosulfate synthase 1	9061	PAPSS1
1034	seq.14009.65	0.369123821255974	0.554093191342037	0.00152110409528865	0.000558616741160823	0.00843157092738015	0.00459373963624382	yes	yes	yes	yes	TNFAIP3	Tumor necrosis factor alpha-induced protein 3	7128	TNFAIP3
1035	seq.14011.17	0.360935596569739	0.440191222936245	0.00124568758404211	0.00160159845951809	0.00728644114276996	0.00952428823046032	yes	yes	yes	yes	S100A11	Protein S100-A11	6282	S100A11
1036	seq.14012.17	0.142447940424252	0.272656840949026	0.191413815918563	0.0489416707775838	0.293340332462313	0.0933045242851972	no	yes	no	no	LGP2	Probable ATP-dependent RNA helicase DHX58	79132	DHX58
1037	seq.14013.11	-0.0786760778809678	-0.181707412342786	0.434152828464812	0.107094207258865	0.530545035633457	0.162033298648575	no	no	no	no	TANK	TRAF family member-associated NF-kappa-B activator	10010	TANK
1038	seq.14019.73	0.0613674709643313	0.0457193461444053	0.544587955604234	0.719876281945958	0.62645935767678	0.751037974547357	no	no	no	no	EVPL	Envoplakin	2125	EVPL
1039	seq.14022.17	0.428019398563294	0.568017940681169	0.000100998114920822	0.000283985788880187	0.00114401798495201	0.00298663726305874	yes	yes	yes	yes	IL-17B	Interleukin-17B	27190	IL17B
1040	seq.14023.84	-0.12635718257853	-0.164298156891366	0.232999523141737	0.163498713593442	0.335811483432151	0.220003070763729	no	no	no	no	BSP	Bone sialoprotein 2	3381	IBSP
1041	seq.14024.196	0.0548825933318238	0.188895451079922	0.582671316581534	0.150689083981626	0.659399010629751	0.207610168336307	no	no	no	no	EDA	Ectodysplasin-A, secreted form	1896	EDA
1042	seq.14025.18	0.18882173270727	0.206994603335328	0.0854246961321707	0.151928785887994	0.167512011662762	0.208792360611207	no	no	no	no	4-1BB	Tumor necrosis factor receptor superfamily member 9	3604	TNFRSF9
1043	seq.14026.24	0.12299175813956	0.249787364805461	0.229258605939513	0.0634948712869941	0.332169976984924	0.11159312208988	no	no	no	no	IL-17F	Interleukin-17F	112744	IL17F
1044	seq.14028.22	0.159107739285819	0.144863642248702	0.129307635320943	0.250538201642049	0.224228866193623	0.306300447191877	no	no	no	no	P3C2A	Phosphatidylinositol 4-phosphate 3-kinase C2 domain-containing subunit alpha	5286	PIK3C2A
1045	seq.14029.42	0.129837646754802	0.101017850246102	0.199641181557733	0.433756575408215	0.302140222490279	0.482628070786729	no	no	no	no	CSN2	COP9 signalosome complex subunit 2	9318	COPS2
1046	seq.14030.21	0.0564668101137146	0.338920912752064	0.568418082558179	0.0167575150781531	0.647204022825348	0.046109360547116	no	yes	no	yes	OX40 Ligand	Tumor necrosis factor ligand superfamily member 4	7292	TNFSF4
1047	seq.14031.18	0.637910092617595	0.774541929228635	3.7952957318859e-07	9.78770941864586e-08	1.37510350656608e-05	1.40917258498451e-05	yes	yes	yes	yes	FGF7	Fibroblast growth factor 7	2252	FGF7
1048	seq.14032.2	0.767264094598846	0.651146456461883	5.65839884170825e-12	1.18536166301649e-06	1.14655926159207e-09	9.53693185053413e-05	yes	yes	yes	yes	VEGF121	Vascular endothelial growth factor A, isoform 121	7422	VEGFA
1049	seq.14034.22	-0.0675539010534965	0.0903281053930024	0.486359464268379	0.483178065508597	0.576445543546859	0.530071625505822	no	no	no	no	GA733-1 protein	Tumor-associated calcium signal transducer 2	4070	TACSTD2
1050	seq.14035.13	0.231673280534005	0.361469426847441	0.0383731790819736	0.0104563504191854	0.0927699399869411	0.0333956177135803	yes	yes	no	yes	TIAM1	T-lymphoma invasion and metastasis-inducing protein 1	7074	TIAM1
1051	seq.14038.130	0.213782072869853	0.44892335852602	0.0415891264523671	0.00351433698240366	0.0985422740670854	0.0159559648387804	yes	yes	no	yes	CYTF	Cystatin-F	8530	CST7
1052	seq.14039.33	0.091221359606188	0.200198065950443	0.412338723289204	0.149398593818488	0.511659141554827	0.206091706197919	no	no	no	no	kallikrein 5	Kallikrein-5	25818	KLK5
1053	seq.14041.13	0.0817276880943592	0.211727830952733	0.403703798371504	0.119124482151245	0.503915920805499	0.175243356238091	no	no	no	no	Granzyme B	Granzyme B	3002	GZMB
1054	seq.14042.11	0.677993564033481	0.488601648173123	1.84199594849517e-08	0.00016534503087734	1.24414318940951e-06	0.00214869991432287	yes	yes	yes	yes	SARP-2	Secreted frizzled-related protein 1	6422	SFRP1
1055	seq.14043.12	0.0815350357603885	0.248799428936599	0.456080809207876	0.0589588302480079	0.549486480329507	0.105793296256757	no	no	no	no	EEA1	Early endosome antigen 1	8411	EEA1
1056	seq.14045.12	0.0752524989255659	0.1244428447978	0.434703315840515	0.346563018791748	0.5308620180722	0.400940214804325	no	no	no	no	NCOA2	Nuclear receptor coactivator 2	10499	NCOA2
1057	seq.14047.78	0.100302888788522	0.158323805822369	0.375750156204454	0.248467164615608	0.478744551605628	0.304176293938687	no	no	no	no	BDNF	Brain-derived neurotrophic factor	627	BDNF
1058	seq.14048.7	0.0140119938117058	0.250493010095922	0.892220568145271	0.0383026887890914	0.913805441651248	0.0791303597321198	no	yes	no	no	IL-1 R AcP	Interleukin-1 Receptor accessory protein	3556	IL1RAP
1059	seq.14049.17	-0.0399442945384965	0.102223611825678	0.674545974489385	0.429491523142341	0.736614975335614	0.478466325211108	no	no	no	no	IL-7	Interleukin-7	3574	IL7
1060	seq.14050.61	0.283487362336009	0.438655970160608	0.0107029287152345	0.00249839772568503	0.0361232097477162	0.0126679647425605	yes	yes	yes	yes	Ephrin-A4	Ephrin-A4	1945	EFNA4
1061	seq.14051.54	0.0572956388154333	0.241155516613489	0.587058442577466	0.082603154829398	0.662362701452117	0.134577400942103	no	no	no	no	FOXC2	Forkhead box protein C2	2303	FOXC2
1062	seq.14052.26	0.0430691839784708	0.294793237100815	0.663568786950027	0.0420281806606089	0.727532030742204	0.0842874546899529	no	yes	no	no	UN13A	Protein unc-13 homolog A	23025	UNC13A
1063	seq.14054.17	0.0352313922533932	0.26740522724807	0.723804322162721	0.0322807924878681	0.777982995393368	0.0703437680767411	no	yes	no	no	IL-15 Ra	Interleukin-15 receptor subunit alpha	3601	IL15RA
1064	seq.14056.4	0.103552576931841	0.255343525346862	0.302137285232525	0.0760581939774011	0.406806444465322	0.126855960741799	no	no	no	no	Glycoprotein hormones a-chain	Glycoprotein hormones alpha chain	1081	CGA
1065	seq.14057.68	0.129568575410533	0.162493265825572	0.218400449454415	0.187999919202034	0.321633609411872	0.245058020600887	no	no	no	no	TNFSF15	Tumor necrosis factor ligand superfamily member 15	9966	TNFSF15
1066	seq.14061.48	-0.0647770079251869	0.228053168583754	0.525328637027678	0.0978484875652121	0.609042799995428	0.151608347626529	no	no	no	no	sRANKL	Tumor necrosis factor ligand superfamily member 11	8600	TNFSF11
1067	seq.14063.17	0.208451319343348	0.0564540594515671	0.0485370236883595	0.645553741576221	0.109684451300708	0.683667154503195	yes	no	no	no	OSM	Oncostatin-M	5008	OSM
1068	seq.14065.11	0.141088148919373	0.381146774588092	0.216988199729087	0.0113675741317	0.319984485368689	0.0352382526494134	no	yes	no	yes	CD5:CD	T-cell surface glycoprotein CD5:Cytoplasmic domain	921	CD5
1069	seq.14066.49	0.195592780362636	-0.00763397654626877	0.0826567729620814	0.946429502098331	0.163520293849091	0.954454526447921	no	no	no	no	MAGI2	Membrane-associated guanylate kinase, WW and PDZ domain-containing protein 2	9863	MAGI2
1070	seq.14067.6	-0.0356059987456953	0.482256049814417	0.703144721597467	0.00536818597433299	0.761089717064834	0.0212975674152109	no	yes	no	yes	PKP2	Plakophilin-2	5318	PKP2
1071	seq.14068.29	0.334818614253226	0.406006724205712	0.00292399991653198	0.00278343649784789	0.0136726144997819	0.013595677466129	yes	yes	yes	yes	TECK	C-C motif chemokine 25	6370	CCL25
1072	seq.14069.61	0.0316479021885134	0.181821430105158	0.734989998591146	0.215593724330117	0.786759984795962	0.272342014733335	no	no	no	no	Carbonic Anhydrase IV	Carbonic anhydrase 4	762	CA4
1073	seq.14072.9	0.012997201403245	0.182861514679515	0.902911813888914	0.161188678294177	0.922298456644184	0.21767766921078	no	no	no	no	TCTP	Translationally-controlled tumor protein	7178	TPT1
1074	seq.14074.2	0.147814721064159	0.412261415237411	0.149568174544495	0.005830721230396	0.24841757223222	0.0227133826112691	no	yes	no	yes	SHC2	SHC-transforming protein 2	25759	SHC2
1075	seq.14076.74	-0.139916517690052	-0.124595053921562	0.164296034280865	0.30031559848535	0.264060988117101	0.355710465320058	no	no	no	no	Cystatin-S	Cystatin-S	1472	CST4
1076	seq.14077.6	0.123298257473057	0.534119627615282	0.244845258689266	0.000311247734588039	0.348387102805975	0.00315340065913178	no	yes	no	yes	Ficolin-3	Ficolin-3	8547	FCN3
1077	seq.14078.69	0.126805074168532	0.148538502952897	0.218380686746347	0.227285507487514	0.321633609411872	0.283510946526263	no	no	no	no	Lymphotactin	Lymphotactin	6375	XCL1
1078	seq.14079.14	0.335285367742602	0.670779921354405	0.00184995945369055	1.26181661985195e-05	0.00985504203616453	0.000431462420450626	yes	yes	yes	yes	IL-18 Ra	Interleukin-18 receptor 1	8809	IL18R1
1079	seq.14081.5	0.0244203479451174	0.152592881389482	0.790421130965443	0.289535834656414	0.832254427927625	0.345109052593734	no	no	no	no	ULBP-1	NKG2D ligand 1	80329	ULBP1
1080	seq.14082.56	0.212565185414292	0.456850780127666	0.0670750122789152	0.00229284682705249	0.140224452494438	0.011992509551438	no	yes	no	yes	TLN2	Talin-2	83660	TLN2
1081	seq.14083.25	0.287207600448873	-0.0166948497479101	0.00823219689035794	0.897095525059566	0.0299855853443065	0.911930438052933	yes	no	yes	no	SPS1	Selenide, water dikinase 1	22929	SEPHS1
1082	seq.14085.28	-0.0286701354161436	0.0264724030041867	0.77156352486323	0.809389659122053	0.81727474240595	0.833177154366405	no	no	no	no	IL-13	Interleukin-13	3596	IL13
1083	seq.14086.11	-0.0294569977189857	0.0242672575752536	0.742960267751615	0.836743912555848	0.793428777058186	0.85694982133902	no	no	no	no	ASM3A	Acid sphingomyelinase-like phosphodiesterase 3a	10924	SMPDL3A
1084	seq.14090.23	0.21812876639598	0.15364042992754	0.0347959237702485	0.232151535420086	0.0867282455339543	0.288266239283543	yes	no	no	no	DEFI6	Differentially expressed in FDCP 6 homolog	50619	DEF6
1085	seq.14091.42	0.534844810708416	0.413986458714463	0.000159690253101643	0.00431666766291588	0.00158559959114173	0.0182225993702259	yes	yes	yes	yes	Carbonyl reductase 3	Carbonyl reductase [NADPH] 3	874	CBR3
1086	seq.14093.10	0.0309240495613347	0.149167869597926	0.766020894989253	0.222255566604279	0.812820076898022	0.278720039450983	no	no	no	no	Flt3 ligand	Fms-related tyrosine kinase 3 ligand	2323	FLT3LG
1087	seq.14094.29	-0.42670048230788	-0.422366527636478	0.000150544919632106	0.00217233739427425	0.00151681630811648	0.011594983301536	yes	yes	yes	yes	HB-EGF	Heparin-binding EGF-like growth factor	1839	HBEGF
1088	seq.14095.1	-0.0188552113500369	0.0655425478573192	0.848427375245172	0.579464678015499	0.87812072833264	0.620158695896478	no	no	no	no	NKG2D	NKG2-D type II integral membrane protein	100528032	KLRK1
1089	seq.14098.28	0.301195921501435	0.347326153301459	0.00662156914724885	0.00453672955190676	0.0254400314639034	0.0189036156728727	yes	yes	yes	yes	SYCC	Cysteine--tRNA ligase, cytoplasmic	833	CARS1
1090	seq.14099.20	-0.118555956313279	-0.109916850254019	0.268470647804239	0.366027098040916	0.37260347897945	0.418765004889555	no	no	no	no	PSA4	Proteasome subunit alpha type-4	5685	PSMA4
1091	seq.14100.63	-0.0209924729014546	0.253912241456344	0.837772928298689	0.0692573935338973	0.869891002224735	0.118705263165399	no	no	no	no	C1QC	Complement C1q subcomponent subunit C	714	C1QC
1092	seq.14102.6	0.149779867883976	0.616339583026717	0.137402829327158	9.20492778520498e-05	0.233125584650479	0.00144805432527717	no	yes	no	yes	Granulysin	Granulysin	10578	GNLY
1093	seq.14103.12	0.0705397901832592	0.201335293222399	0.488575535421329	0.137601628045571	0.578320370897899	0.193576371056138	no	no	no	no	TPSG1	Tryptase gamma	25823	TPSG1
1094	seq.14104.1	0.13534437889524	0.36015012513941	0.197923890991183	0.0170469463712877	0.300372151903679	0.0465085145783734	no	yes	no	yes	TRIL:CD	TLR4 interactor with leucine rich repeats:Cytoplasmic domain	9865	TRIL
1095	seq.14106.46	-0.0326573691423422	0.132247730610868	0.735608536513461	0.315075829571664	0.787158235834919	0.370148134761987	no	no	no	no	GDP/GTP exchange protein	Rap1 GTPase-GDP dissociation stimulator 1	5910	RAP1GDS1
1096	seq.14107.1	0.281017233500756	0.341148278999691	0.00899560363223207	0.0112749162262456	0.0318749659792368	0.0351281700875796	yes	yes	yes	yes	MTHFS	5-formyltetrahydrofolate cyclo-ligase	10588	MTHFS
1097	seq.14109.15	0.0177733794449545	0.224388492170792	0.856321883809827	0.0738179060256088	0.884025468789863	0.124034939762317	no	no	no	no	MIP-5	C-C motif chemokine 15	6359	CCL15
1098	seq.14110.200	0.381193092855036	0.434211123121752	0.000975641981711028	0.00242690943079798	0.00605872563216916	0.0124183822958411	yes	yes	yes	yes	ON	SPARC	6678	SPARC
1099	seq.14112.40	0.21438635452439	0.358648904251991	0.048121748629585	0.0166995433861674	0.109061344967879	0.046026801947467	yes	yes	no	yes	RELT	Tumor necrosis factor receptor superfamily member 19L	84957	RELT
1100	seq.14114.18	0.181524235208413	0.352067495596666	0.127269515261725	0.00823099925548618	0.221890222433683	0.0286097820373348	no	yes	no	yes	PIANP	PILR alpha-associated neural protein	196500	PIANP
1101	seq.14120.2	0.114874941070345	0.160486423707951	0.284037329501766	0.191437455060234	0.389465721730366	0.247953199960829	no	no	no	no	RNF43	E3 ubiquitin-protein ligase RNF43	54894	RNF43
1102	seq.14121.24	0.425641473886069	0.272087184789874	7.95780169965225e-05	0.0306754865831685	0.00096321090926543	0.068360727941554	yes	yes	yes	no	TRAIL R4	Tumor necrosis factor receptor superfamily member 10D	8793	TNFRSF10D
1103	seq.14122.132	0.0460350920538896	0.346889596981154	0.640519992617367	0.0227857098945421	0.707936339315074	0.0563820076133152	no	yes	no	no	ZNRF3	E3 ubiquitin-protein ligase ZNRF3	84133	ZNRF3
1104	seq.14123.34	0.319846593859043	0.208294896395526	0.00389245868776746	0.0902754610031643	0.0169244597421952	0.143250715329293	yes	no	yes	no	GI24:ECD	V-type immunoglobulin domain-containing suppressor of T-cell activation:Extracellular domain	64115	VSIR
1105	seq.14127.240	0.160875486169882	0.233441485833424	0.113617074146967	0.0920614023577004	0.205351507320137	0.145358710620196	no	no	no	no	IFN-b	Interferon beta	3456	IFNB1
1106	seq.14128.121	0.132934516261427	0.258689674584781	0.183479904598174	0.0583592191331243	0.284448443767813	0.105061957182403	no	no	no	no	IFN10	Interferon alpha-10	3446	IFNA10
1107	seq.14129.1	0.122084908412695	0.11327146617608	0.221229078165727	0.399988976261276	0.324391514852059	0.45027565619865	no	no	no	no	IFNA7	Interferon alpha-7	3444	IFNA7
1108	seq.14131.37	-0.219127386788857	-0.257700097233091	0.0436638467997491	0.0329351657383323	0.102000386781139	0.0712206686776347	yes	yes	no	no	EFNB2:ECD	Ephrin-B2:Extracellular domain	1948	EFNB2
1109	seq.14132.21	0.153836087173637	0.111141456513811	0.136315921039632	0.391603551272149	0.232331590033591	0.443023785982202	no	no	no	no	HHLA2	HERV-H LTR-associating protein 2	11148	HHLA2
1110	seq.14133.93	0.286578871556681	0.307088672947582	0.00654773909679868	0.0055475513093934	0.0251840608360328	0.0219296627266555	yes	yes	yes	yes	IL-1 sRII	Interleukin-1 receptor type 2	7850	IL1R2
1111	seq.14134.49	0.383761811067801	0.258405947092665	0.000333041168971112	0.0279926447783884	0.00276910066176437	0.0643207726092243	yes	yes	yes	no	AMGO2	Amphoterin-induced protein 2	347902	AMIGO2
1112	seq.14135.3	0.146212614412261	0.17834285594398	0.173386062718159	0.188437950562147	0.274002065029187	0.245173300564528	no	no	no	no	RXFP1	Relaxin receptor 1	59350	RXFP1
1113	seq.14136.234	0.313755423521066	0.499707563764349	0.00525505349405789	7.76781002430394e-05	0.0213906652387106	0.00128780874675657	yes	yes	yes	yes	C1QR1	Complement component C1q receptor	22918	CD93
1114	seq.14139.16	0.107304628556581	0.224731041717137	0.310348851740571	0.110958513343165	0.41432859147698	0.165965783649624	no	no	no	no	NRG4	Neuregulin-4	145957	NRG4
1115	seq.14144.3	0.159022760175803	0.183764383781024	0.111795036440193	0.140248841885507	0.202929875369707	0.196643109675964	no	no	no	no	H2A3	Histone H2A type 3	92815	H2AW
1116	seq.14146.92	-0.0048640315714134	0.0248369022404201	0.963480588707693	0.853482794641679	0.970576744765198	0.872459710292344	no	no	no	no	H31	Histone H3.1	8350	H3C1
1117	seq.14149.9	0.0983686443894196	0.249458916987238	0.335414695728783	0.075646139557198	0.43953384439094	0.126408072546558	no	no	no	no	IL-1F8	Interleukin-36 beta	27177	IL36B
1118	seq.14150.7	-0.0790109942381943	0.116316375201557	0.449814909998052	0.327732401107549	0.544111028190125	0.382389414898571	no	no	no	no	IL-1F6	Interleukin-36 alpha	27179	IL36A
1119	seq.14153.8	0.385448802873525	0.395109421170685	0.000831213956623508	0.00722183779699879	0.00532568225306777	0.026217955550111	yes	yes	yes	yes	Ephrin-A3	Ephrin-A3	1944	EFNA3
1120	seq.14156.33	0.334993241266782	0.541108009853548	0.00289449957643289	5.95459753857814e-05	0.0135813097621478	0.00107872858058149	yes	yes	yes	yes	14-3-3 protein beta/alpha	14-3-3 protein beta/alpha	7529	YWHAB
1121	seq.14157.21	0.267663481896466	0.377437978136413	0.0219875057855654	0.0074331051796554	0.0614056376482022	0.0266840672164663	yes	yes	no	yes	14-3-3E	14-3-3 protein epsilon	7531	YWHAE
1122	seq.14158.17	0.184870113382471	0.155975660848266	0.101166207968038	0.225750380922041	0.189288756427201	0.281853111370262	no	no	no	no	Annexin V	Annexin A5	308	ANXA5
1123	seq.14175.78	0.146396217510103	0.222828591979062	0.147911950571423	0.0590766106140881	0.246040219390773	0.105825521633192	no	no	no	no	SCP2D	SCP2 sterol-binding domain-containing protein 1	140856	SCP2D1
1124	seq.14178.18	0.295902095197323	0.469799189030142	0.0104331127819383	0.00175971479718926	0.0355193279589199	0.0101447836200447	yes	yes	yes	yes	CDKN3	Cyclin-dependent kinase inhibitor 3	1033	CDKN3
1125	seq.14186.13	0.0798214592413575	-0.0854591613972825	0.453630695897961	0.470933021725292	0.547016428754186	0.517884334042024	no	no	no	no	RFFL	E3 ubiquitin-protein ligase rififylin	117584	RFFL
1126	seq.14192.31	0.120272835673685	0.0821280382072631	0.238682906274707	0.502067030034111	0.342199732764392	0.547609394201878	no	no	no	no	PDCL2	Phosducin-like protein 2	132954	PDCL2
1127	seq.14197.2	0.0685446358264792	0.0718294492970936	0.5071826696221	0.547640647620757	0.594429388496682	0.58921179609305	no	no	no	no	PRDM1	PR domain zinc finger protein 1	639	PRDM1
1128	seq.14205.6	0.0983167328935784	0.251951439707456	0.349830591641383	0.0580250790995548	0.453448175424276	0.104598091516858	no	no	no	no	HEXI2	Protein HEXIM2	124790	HEXIM2
1129	seq.14206.28	0.168442678957236	0.263910965981561	0.106837768446025	0.0605995381088306	0.19640773896781	0.107712824234377	no	no	no	no	APBB1:PID 2	Amyloid beta A4 precursor protein-binding family B member 1:Phosphotyrosine Interaction Domain 2	322	APBB1
1130	seq.14226.120	0.0121331856208889	-0.0534969716942838	0.907708213521061	0.670107577231545	0.92598762561509	0.706661248078987	no	no	no	no	BHMT2	S-methylmethionine--homocysteine S-methyltransferase BHMT2	23743	BHMT2
1131	seq.14227.21	0.339834016290666	0.574514757691346	0.00495611290605642	0.000174594057389775	0.0205415861432081	0.00222658295566307	yes	yes	yes	yes	MYL6B	Myosin light chain 6B	140465	MYL6B
1132	seq.14246.50	0.203324109339371	0.365572328033719	0.0607867344454589	0.00321374271664546	0.130622240436412	0.0149764790483538	no	yes	no	yes	DOK2	Docking protein 2	9046	DOK2
1133	seq.14249.68	0.166540656035112	0.307468068398465	0.100262122813303	0.0265539006784631	0.188499681756557	0.0618341456925134	no	yes	no	no	TRIM1	Probable E3 ubiquitin-protein ligase MID2	11043	MID2
1134	seq.14250.115	0.145299168352621	0.301084702684426	0.161424579392782	0.035960391562096	0.260517366919738	0.0756779884338636	no	yes	no	no	BLMH	Bleomycin hydrolase	642	BLMH
1135	seq.14260.112	0.199786014397319	0.21499583565979	0.0719151851497053	0.118649639440792	0.147303623344829	0.174685731264955	no	no	no	no	ARHG8	Neuroepithelial cell-transforming gene 1 protein	10276	NET1
1136	seq.14268.4	0.0957321185883925	0.0666005517790061	0.366080541428078	0.562353485463962	0.468607075843008	0.603617013728338	no	no	no	no	SRXN1	Sulfiredoxin-1	140809	SRXN1
1137	seq.14271.23	0.250466310395082	0.211048775485454	0.0300179945175908	0.113977181113795	0.0780553460103324	0.168988931673054	yes	no	no	no	RAB6B	Ras-related protein Rab-6B	51560	RAB6B
1138	seq.14273.19	-0.09513396437598	-0.0523808316005512	0.352197481617844	0.660982219731383	0.45520255656301	0.69824941574636	no	no	no	no	PPCE	Prolyl endopeptidase	5550	PREP
1139	seq.14286.2	0.230327506544258	0.357196788229856	0.0305035342079784	0.0114717150526293	0.0787578202564224	0.0354092944891301	yes	yes	no	yes	NF-ATc1	Nuclear factor of activated T-cells, cytoplasmic 1	4772	NFATC1
1140	seq.14287.6	0.240865568548348	0.287114459662846	0.030398386194464	0.0192828431639623	0.0785962055150815	0.0505251125239645	yes	yes	no	no	RAB5C	Ras-related protein Rab-5C	5878	RAB5C
1141	seq.14291.53	0.36447494339353	0.0780958780609858	0.000545442737622409	0.503643819413046	0.00392647002306869	0.549110270228931	yes	no	yes	no	AGAP2	Arf-GAP with GTPase, ANK repeat and PH domain-containing protein 2	116986	AGAP2
1142	seq.14309.8	0.140667829480548	0.135697287920965	0.186364047633483	0.235108423077769	0.28760338758686	0.290553011668958	no	no	no	no	HNRH1	Heterogeneous nuclear ribonucleoprotein H	3187	HNRNPH1
1143	seq.14324.52	0.268219662248201	0.155871621128605	0.0127003874579575	0.19782374096284	0.040657589106194	0.255077465662904	yes	no	yes	no	CSPG6	Structural maintenance of chromosomes protein 3	9126	SMC3
1144	seq.14326.4	0.306438477524156	0.40198026607212	0.00528405420476026	0.0021884198737627	0.0214567677237363	0.0116467365071554	yes	yes	yes	yes	UB2E1	Ubiquitin-conjugating enzyme E2 E1	7324	UBE2E1
1145	seq.14329.4	0.0827973572507593	0.118155031178333	0.436879958661921	0.353178284285704	0.532925363174887	0.406880774190123	no	no	no	no	DIDO1	Death-inducer obliterator 1	11083	DIDO1
1146	seq.14331.262	0.199645609162721	0.215545886745152	0.0668903107052824	0.127215231024215	0.139945273372314	0.183252903879273	no	no	no	no	DYLT1	Dynein light chain Tctex-type 1	6993	DYNLT1
1147	seq.14341.8	0.239323908908248	0.241630620456928	0.0257516989850678	0.0646741567383466	0.0692730733659742	0.113114615153133	yes	no	no	no	FA69C	Protein FAM69C	125704	DIPK1C
1148	seq.14597.5	0.130147847477013	0.177317639486517	0.211343985102472	0.189454553168233	0.314629372107652	0.2460256018	no	no	no	no	SEM6C	Semaphorin-6C, cytoplasmic	10500	SEMA6C
1149	seq.14599.18	0.00959781746199697	0.235527089515123	0.923998378775293	0.0770117538446704	0.93875489884487	0.12814212447816	no	no	no	no	STAB1	Stabilin-1	23166	STAB1
1150	seq.14615.46	0.00811497221608704	-0.0259132483596351	0.935165278744587	0.82992385850103	0.947903600000924	0.851239863115698	no	no	no	no	KRA24	Keratin-associated protein 2-4	730755	KRTAP2-4
1151	seq.14618.26	0.169054149648522	0.349712024492799	0.117567871920378	0.0092487221929849	0.210338073013862	0.0308535116572075	no	yes	no	yes	ECOP	Vesicular, overexpressed in cancer, prosurvival protein 1	81552	VOPP1
1152	seq.14619.8	0.561302394038933	0.442757692671469	3.70020932464787e-06	0.00116916819610252	8.39993577392053e-05	0.00758780450875073	yes	yes	yes	yes	ZN526	Zinc finger protein 526	116115	ZNF526
1153	seq.14624.51	0.014378289058033	0.192364809170337	0.885199009516322	0.158099918926607	0.908275277768905	0.214566369683579	no	no	no	no	CTCF	Transcriptional repressor CTCF	10664	CTCF
1154	seq.14628.72	0.0471851343067844	0.145125953206332	0.62000078727047	0.263792654107447	0.689996807802429	0.318941350413667	no	no	no	no	FBX3	F-box only protein 3	26273	FBXO3
1155	seq.14633.26	0.0798680186522694	0.179274140816592	0.436865202739707	0.176825504175948	0.532925363174887	0.233816000890723	no	no	no	no	T185A	Transmembrane protein 185A	84548	TMEM185A
1156	seq.14634.13	0.0558783071173276	0.236088077536304	0.622221899946484	0.0613609771464902	0.692046353853876	0.108642688015679	no	no	no	no	LSHR	Lutropin-choriogonadotropic hormone receptor	3973	LHCGR
1157	seq.14645.253	0.108735280718527	0.219052144178489	0.290074038224342	0.0943866500238196	0.395168093407714	0.147912441058431	no	no	no	no	GSTA4	Glutathione S-transferase A4	2941	GSTA4
1158	seq.14662.6	0.206673620152682	0.372897941202658	0.0525952310206226	0.00281194740752064	0.116591778328131	0.0136558157566701	no	yes	no	yes	MZF1	Myeloid zinc finger 1	7593	MZF1
1159	seq.14674.63	0.340133594214247	0.446144668038388	0.00408058125226294	0.00540606234862228	0.0175924822940351	0.0214322950067482	yes	yes	yes	yes	PACN3	Protein kinase C and casein kinase substrate in neurons protein 3	29763	PACSIN3
1160	seq.14675.20	0.345077815703208	0.458682703214129	0.00188198586424469	0.000282845563376505	0.00999645112940066	0.00298159552453344	yes	yes	yes	yes	IF4B	Eukaryotic translation initiation factor 4B	1975	EIF4B
1161	seq.14684.17	0.255698706285395	0.317050971099411	0.0366320417452013	0.0191512849816713	0.0898717042098638	0.0502767179149347	yes	yes	no	no	CAN2	Calpain-2 catalytic subunit	824	CAPN2
1162	seq.14687.6	0.286037350668607	0.325188987090201	0.0139284309745743	0.0129687253393852	0.0434945467248265	0.0386240605261584	yes	yes	yes	yes	M6PBP	Perilipin-3	10226	PLIN3
1163	seq.14696.45	0.211631536723002	0.201197820177244	0.0498029209698625	0.1171917734522	0.111898061858775	0.172864975076027	yes	no	no	no	TPSB2	Tryptase beta-2	64499	TPSB2
1164	seq.14703.6	0.0754448478615404	0.329045731484954	0.461056033975033	0.0159160652983975	0.55365179145685	0.0446090129341867	no	yes	no	yes	EG-VEGF	Prokineticin-1	84432	PROK1
1165	seq.14705.1	-0.13840683020088	-0.0376758262669461	0.156110777788006	0.689353443763086	0.255330961219187	0.723054580296749	no	no	no	no	VEGF-D	Vascular endothelial growth factor D	2277	VEGFD
1166	seq.14708.59	0.281844304275114	0.379733629547699	0.00619061476801006	0.00118244103284311	0.0242266476364686	0.00762869680505268	yes	yes	yes	yes	CO8G	Complement component C8 gamma chain	733	C8G
1167	seq.14711.27	-0.0124385731743835	-0.0582181673772191	0.912936692731539	0.612264362421547	0.929626546839043	0.651058955647869	no	no	no	no	Cystatin M	Cystatin-M	1474	CST6
1168	seq.14713.46	0.0158607094241401	0.176561796867468	0.878999326470107	0.185535405381244	0.903418906554277	0.242258759627872	no	no	no	no	Azurocidin	Azurocidin	566	AZU1
1169	seq.14748.31	0.412438539417857	0.40484743200955	0.000776491970545935	0.00334600617054066	0.00505198690785396	0.0154220722485493	yes	yes	yes	yes	RHG05	Rho GTPase-activating protein 5	394	ARHGAP5
1170	seq.14755.4	0.156323472720389	0.388033270645247	0.148794684567125	0.00962533918727594	0.247283025293664	0.0317295550672439	no	yes	no	yes	Lactoferrin	Lactotransferrin	4057	LTF
1171	seq.14756.29	0.283671861827509	0.390306138952957	0.0079195902625835	0.00176714932263385	0.0291771571222857	0.0101590484460871	yes	yes	yes	yes	sICAM-2	Intercellular adhesion molecule 2	3384	ICAM2
1172	seq.15297.3	0.292090662355534	0.311526870321198	0.00850266559185722	0.0219820665247592	0.0306443237503629	0.0551163547007139	yes	yes	yes	no	S100A3	Protein S100-A3	6274	S100A3
1173	seq.15300.66	0.459568561810406	0.354698327366437	8.83506903745279e-05	0.00923131498557649	0.00103282365553375	0.0308166770573617	yes	yes	yes	yes	CC134	Coiled-coil domain-containing protein 134	79879	CCDC134
1174	seq.15303.63	-0.0305279821559765	0.0769781652274842	0.777966309536835	0.532194251423398	0.821829248788574	0.57474037693198	no	no	no	no	S100A5	Protein S100-A5	6276	S100A5
1175	seq.15304.1	-0.0187534686094467	0.0619799466130245	0.859667766022381	0.60222736024681	0.887069473388994	0.641883087455737	no	no	no	no	PAP1	Regenerating islet-derived protein 3-alpha	5068	REG3A
1176	seq.15305.7	0.177550961636304	0.160990552503855	0.152504586772339	0.187297903209787	0.251538316017928	0.244268612267162	no	no	no	no	Secretagogin	Secretagogin	10590	SCGN
1177	seq.15308.108	-0.065043250507324	-0.11511667565868	0.530845179783455	0.335350941739497	0.614787040346164	0.389947928216108	no	no	no	no	VWC2	Brorin	375567	VWC2
1178	seq.15310.61	0.132127453995782	0.297789948429072	0.212131743537966	0.0307594412345503	0.315360097281543	0.068439363995892	no	yes	no	no	PRC1	Protein regulator of cytokinesis 1	9055	PRC1
1179	seq.15312.14	0.471371554331356	0.46742587396266	8.83471212021495e-05	0.000392834449864803	0.00103282365553375	0.00364889180850652	yes	yes	yes	yes	AGO1	Protein argonaute-1	26523	AGO1
1180	seq.15313.28	0.114977395316521	0.332485550187011	0.27505081625577	0.0228551120483147	0.379043580789753	0.0565026290177722	no	yes	no	no	MD2L1	Mitotic spindle assembly checkpoint protein MAD2A	4085	MAD2L1
1181	seq.15315.64	0.167024734948253	0.0885912880660787	0.104276245072903	0.440154297761353	0.192882882605404	0.488951099096927	no	no	no	no	CUTC	Copper homeostasis protein cutC homolog	51076	CUTC
1182	seq.15316.262	0.448980359950572	0.403802036814158	0.000303498170629436	0.0043678365260788	0.00257473779234526	0.0183818720262901	yes	yes	yes	yes	TXN4B	Thioredoxin-like protein 4B	54957	TXNL4B
1183	seq.15318.75	0.302502363420358	0.161013817966266	0.00541248609743856	0.168607468926775	0.0217893388072747	0.225043050133785	yes	no	yes	no	Calpactin I light chain	Protein S100-A10	6281	S100A10
1184	seq.15319.226	0.116524419918091	0.217574548944593	0.267307400858748	0.107628009906019	0.371648993671718	0.162620202383083	no	no	no	no	CCNA1	Cyclin-A1	8900	CCNA1
1185	seq.15322.35	0.276610991194518	0.448707095402979	0.0188053036530555	0.001019566063597	0.0548713686857955	0.00690352219546927	yes	yes	no	yes	CRADD	Death domain-containing protein CRADD	8738	CRADD
1186	seq.15323.112	0.399628741409887	0.355101680132603	0.000634205210132948	0.00666527129893808	0.00435764919581634	0.0248065981472723	yes	yes	yes	yes	AGO3	Protein argonaute-3	192669	AGO3
1187	seq.15324.58	0.681891101146952	0.755530669479692	8.32709527485654e-10	4.33002291541127e-09	9.11150764974802e-08	1.79414935225926e-06	yes	yes	yes	yes	Ferritin light chain	Ferritin light chain	2512	FTL
1188	seq.15325.14	0.228853596406073	0.282821542269787	0.0504331503183719	0.0451892481755681	0.113035545019178	0.0888739813589087	no	yes	no	no	NEUM	Neuromodulin	2596	GAP43
1189	seq.15326.64	0.366194883212814	0.332497650450305	0.00115392369835111	0.0111810564269389	0.00690712970862029	0.0349951714598299	yes	yes	yes	yes	GBP1	Guanylate-binding protein 1	2633	GBP1
1190	seq.15331.47	0.366841750203812	0.471876183808378	0.000570336431957987	0.000200666983328077	0.00405235145356123	0.00240229554877005	yes	yes	yes	yes	RBBP4	Histone-binding protein RBBP4	5928	RBBP4
1191	seq.15333.11	0.208148125374603	0.246761794536486	0.0592664938732214	0.068031909893475	0.127908082043548	0.117155360096696	no	no	no	no	SDF2	Stromal cell-derived factor 2	6388	SDF2
1192	seq.15336.7	0.145794444198224	0.258569223895149	0.174582219984505	0.0359646810323607	0.275080148818287	0.0756779884338636	no	yes	no	no	SELM	Selenoprotein M	140606	SELENOM
1193	seq.15339.32	-0.258128737300758	-0.0535874514116746	0.0144242350737009	0.631949830456478	0.0446604358167617	0.670558092014622	yes	no	yes	no	COF2	Cofilin-2	1073	CFL2
1194	seq.15343.337	0.21176594711405	0.290204040779174	0.0672486931314308	0.0231448539775547	0.140421118920805	0.0568284350277799	no	yes	no	no	Kininogen, HMW, Two Chain	Kininogen, HMW, Two Chain	3827	KNG1
1195	seq.15361.37	0.036051180722921	0.298526197161989	0.716938704071277	0.0345247558991714	0.772424507675061	0.0736106545301508	no	yes	no	no	ANKR1	Ankyrin repeat domain-containing protein 1	27063	ANKRD1
1196	seq.15363.32	0.102196180545112	0.299653273213372	0.318026195192241	0.0204320779180083	0.422106092648411	0.0522110687946862	no	yes	no	no	Apo A-V	Apolipoprotein A-V	116519	APOA5
1197	seq.15365.41	0.252311769488607	0.42491988162389	0.0197616935135259	0.00374933969076747	0.0566053535143981	0.016542449554991	yes	yes	no	yes	BAI3	Adhesion G protein-coupled receptor B3	577	ADGRB3
1198	seq.15367.38	-0.0183654648559666	0.226595518342615	0.853367106233945	0.0776038407665253	0.881879421402343	0.128852993272734	no	no	no	no	LPLC1	BPI fold-containing family B member 1	92747	BPIFB1
1199	seq.15368.3	-0.0830694862289131	-0.103082866376224	0.43312269597017	0.385206538874123	0.529759505846815	0.436689799871597	no	no	no	no	BMPER	BMP-binding endothelial regulator protein	168667	BMPER
1200	seq.15370.5	0.25356175459052	0.521321718957471	0.0258663432046457	0.000254059164211274	0.0694380587206165	0.00280799532808056	yes	yes	no	yes	BOLA1	BolA-like protein 1	51027	BOLA1
1201	seq.15372.43	0.198506927568813	0.38464264199304	0.0689361536583936	0.0084587356482281	0.142697577247473	0.0291054985732427	no	yes	no	yes	BRD2	Bromodomain-containing protein 2	6046	BRD2
1202	seq.15374.15	-0.0417758034417577	-0.133945386570604	0.688065247024948	0.239651952148202	0.747944559203952	0.295101469773309	no	no	no	no	CA11 protein	Gastrokine-1	56287	GKN1
1203	seq.15375.49	0.164276193650724	0.453102355601955	0.119048536054922	0.000983940617522959	0.211947458755769	0.00671214353923704	no	yes	no	yes	Carboxypeptidase B1	Carboxypeptidase B	1360	CPB1
1204	seq.15376.134	0.1998898436652	0.323200582906695	0.082412915189103	0.0280760645086699	0.16342191337426	0.0644312705230424	no	yes	no	no	CATE	Cathepsin E	1510	CTSE
1205	seq.15381.45	-0.0897934108842288	0.0875584352776196	0.514168814199897	0.621061231176298	0.599828670339804	0.659772038012723	no	no	no	no	Discoidin domain receptor 2	Discoidin domain-containing receptor 2	4921	DDR2
1206	seq.15384.15	0.305290298597865	0.322606978633765	0.0104436412584663	0.014905291286436	0.0355330605255404	0.0425757661632566	yes	yes	yes	yes	KLOTHO	Klotho	9365	KL
1207	seq.15385.116	0.23017902894547	0.332908985343369	0.0302367076349721	0.00464038565293935	0.0784748707167611	0.0192184329350728	yes	yes	no	yes	FABP2	Fatty acid-binding protein, intestinal	2169	FABP2
1208	seq.15387.44	0.624919853735957	0.60543718790397	1.14317978363831e-07	6.46958280614496e-06	5.16887322007039e-06	0.000297437710356463	yes	yes	yes	yes	Neuropilin-2	Neuropilin-2	8828	NRP2
1209	seq.15388.24	0.0668042807870085	-0.160413091600847	0.49221237067035	0.150826381604238	0.581367417948507	0.207694722818219	no	no	no	no	FcRIIIa	Low affinity immunoglobulin gamma Fc region receptor III-A	2214	FCGR3A
1210	seq.15389.1	0.187946384545847	0.302433822414954	0.089836841877669	0.0351795002689911	0.174157232014162	0.0745705706322661	no	yes	no	no	FRDA	Frataxin, mitochondrial	2395	FXN
1211	seq.15390.3	0.234782419245338	0.291467596211425	0.0355686654465839	0.0368941515694315	0.0881323227618933	0.0770411844413587	yes	yes	no	no	Galanin	Galanin	51083	GAL
1212	seq.15391.114	0.0601305212656836	0.331685833292305	0.602555530671087	0.0132175576678583	0.675528956619163	0.0391443049597253	no	yes	no	yes	GAS-6	Growth arrest-specific protein 6	2621	GAS6
1213	seq.15394.79	0.767413707824824	0.487628437361376	2.31989628492766e-10	0.000184603101597418	2.95166338949749e-08	0.00229799692327543	yes	yes	yes	yes	UNC5B	Netrin receptor UNC5B	219699	UNC5B
1214	seq.15398.2	0.283856971707507	0.268501820228024	0.010047582825791	0.0344954394453118	0.0345942892636265	0.0735944898069825	yes	yes	yes	no	HERV1	FAD-linked sulfhydryl oxidase ALR	2671	GFER
1215	seq.15403.53	0.190424942779701	0.149669055129734	0.0751334874549121	0.329694439059647	0.152017496252154	0.384350793968747	no	no	no	no	ID2	DNA-binding protein inhibitor ID-2	3398	ID2
1216	seq.15404.3	0.122072317701728	0.358799995199767	0.216236307323372	0.0282657174977027	0.319133757045095	0.0646369826909957	no	yes	no	no	IFN21	Interferon alpha-21	3452	IFNA21
1217	seq.15405.23	0.16896576385062	0.287191271866831	0.116716007756314	0.0416649254731048	0.209156003417882	0.0837431327198223	no	yes	no	no	IFNA4	Interferon alpha-4	3441	IFNA4
1218	seq.15412.40	0.15888883361568	0.0215982978625145	0.158249475303361	0.85443716242548	0.257233052149283	0.873272130698637	no	no	no	no	KIAP	Baculoviral IAP repeat-containing protein 7	79444	BIRC7
1219	seq.15414.316	0.825665151157828	0.578499448862388	2.71940625618041e-08	4.22660256358369e-06	1.72998507297244e-06	0.000240443062314549	yes	yes	yes	yes	LDHA	L-lactate dehydrogenase A chain	3939	LDHA
1220	seq.15417.3	0.0644739522317711	0.172922262989404	0.501460598311809	0.195391630212558	0.589237743420084	0.252536642781221	no	no	no	no	Maspin	Serpin B5	5268	SERPINB5
1221	seq.15418.25	0.402780034639175	0.368715656541545	0.00128522521882442	0.00467620301839701	0.00748028422573232	0.0193228902671073	yes	yes	yes	yes	MK10	Mitogen-activated protein kinase 10	5602	MAPK10
1222	seq.15426.5	0.512086696472304	0.363981759798674	9.60418692995069e-06	0.0063295788042954	0.000185015868640001	0.0239003876911109	yes	yes	yes	yes	NEUR1	Sialidase-1	4758	NEU1
1223	seq.15427.35	0.531558636096927	0.510473434887642	9.9417050879884e-07	4.46078764114546e-05	2.94005775872349e-05	0.00091748004453785	yes	yes	yes	yes	LOXL3	Lysyl oxidase homolog 3	84695	LOXL3
1224	seq.15430.165	0.180196457464195	0.26196651624077	0.0982640343032581	0.0537524197338954	0.185828735455626	0.099150198369569	no	no	no	no	OPT	Opticin	26254	OPTC
1225	seq.15431.31	-0.00228875592379604	0.130602080118919	0.982356108018236	0.260134066010413	0.985960423219184	0.315838322616849	no	no	no	no	OTCase	Ornithine carbamoyltransferase, mitochondrial	5009	OTC
1226	seq.15432.1	-0.171418290622851	-0.0726574049011181	0.0465336620224688	0.573482551328987	0.106794628253236	0.614477680830569	yes	no	no	no	Otoraplin	Otoraplin	56914	OTOR
1227	seq.15433.4	0.11075652457514	0.298732418704486	0.290758398355408	0.0284005183886631	0.395903234794036	0.0648223763472573	no	yes	no	no	p60-Src	Proto-oncogene tyrosine-protein kinase Src	6714	SRC
1228	seq.15434.5	0.216040827191678	0.0293377287980776	0.0467691814200243	0.815081701504394	0.10713490562616	0.83774412717087	yes	no	no	no	PNOC	Prepronociceptin	5368	PNOC
1229	seq.15435.4	0.230822610201594	0.263248945123188	0.0396557980545017	0.0398935558268777	0.094934181178038	0.0814013196806607	yes	yes	no	no	PNP	Purine nucleoside phosphorylase	4860	PNP
1230	seq.15436.40	0.0928130761879709	-0.0015623418719951	0.405736348633209	0.987889045314726	0.505562836003626	0.988973644449564	no	no	no	no	RAMP1	Receptor activity-modifying protein 1	10267	RAMP1
1231	seq.15437.11	0.157593593703743	0.290050810531127	0.147720201473515	0.0367428110838902	0.24579599217202	0.0768424768501388	no	yes	no	no	RAMP3	Receptor activity-modifying protein 3	10268	RAMP3
1232	seq.15439.21	0.190945803909457	0.228776682459535	0.0901109862538472	0.0950297065215367	0.174388824122673	0.148524077466824	no	no	no	no	RND3	Rho-related GTP-binding protein RhoE	390	RND3
1233	seq.15440.57	0.0992637985937031	0.101535719990729	0.35649749167037	0.42338794924308	0.459133186659273	0.473015207332834	no	no	no	no	NEC2	Neuroendocrine convertase 2	5126	PCSK2
1234	seq.15441.6	0.307138276586294	0.0629074152078472	0.00252598886012878	0.585033976706671	0.0123060419000575	0.625432571502071	yes	no	yes	no	SAP3	Ganglioside GM2 activator	2760	GM2A
1235	seq.15444.45	0.152243455250747	-0.0430311463937663	0.171712667138712	0.708889259671368	0.272218600420298	0.740563899114388	no	no	no	no	SCCA2	Serpin B4	6318	SERPINB4
1236	seq.15446.25	0.48659422723066	0.309981072408549	1.05813681354636e-05	0.0166401632041804	0.00019962298299697	0.0459292715085286	yes	yes	yes	yes	SMDF	Neuregulin-1, sensory and motor neuron-derived factor isoform	3084	NRG1
1237	seq.15447.45	0.299137932165952	0.267252848143239	0.0125507488045367	0.0412260165179439	0.0402964475995425	0.0832278731991405	yes	yes	yes	no	Sorbitol dehydrogenase	Sorbitol dehydrogenase	6652	SORD
1238	seq.15448.47	0.044171739084966	0.16193174312808	0.672232282789117	0.222127750852927	0.734578998515815	0.278720039450983	no	no	no	no	SQSTM	Sequestosome-1	8878	SQSTM1
1239	seq.15449.33	0.0488840820250204	-0.0305963740598588	0.631681370959636	0.788057631277552	0.700999752641008	0.81333018312007	no	no	no	no	TIM-4	T-cell immunoglobulin and mucin domain-containing protein 4	91937	TIMD4
1240	seq.15452.5	0.383746903685381	0.405677452594636	0.00150160617697779	0.00270647457533835	0.00835318660947088	0.0133759009951907	yes	yes	yes	yes	5'-Nucleotidase	5'-Nucleotidase	4907	NT5E
1241	seq.15453.3	0.399596381401773	0.378206876793406	0.0020714786294457	0.00355921133912601	0.0106718224445757	0.0160531288016145	yes	yes	yes	yes	a1-Microglobulin	Alpha-1-microglobulin	259	AMBP
1242	seq.15457.14	0.168951330041168	-0.00276739330303519	0.132044028215909	0.982234443946215	0.227805835340696	0.983852918863007	no	no	no	no	Aminopeptidase N	Aminopeptidase N	290	ANPEP
1243	seq.15460.9	0.139050904549006	0.24952711242604	0.20410975454777	0.0652709847783934	0.307034497423934	0.113719740031783	no	no	no	no	CD26	Dipeptidyl peptidase 4	1803	DPP4
1244	seq.15466.30	0.408839882770602	0.283442428445679	5.16086147298054e-05	0.0167800652256092	0.000690344086031211	0.046109360547116	yes	yes	yes	yes	CO9A1	Collagen alpha-1(IX) chain	1297	COL9A1
1245	seq.15467.10	0.431109374069478	0.295649092167297	2.19097366740133e-05	0.00964111218185577	0.000358688101805932	0.0317438770502787	yes	yes	yes	yes	CTHR1	Collagen triple helix repeat-containing protein 1	115908	CTHRC1
1246	seq.15468.14	0.0747883646217733	0.183704965740527	0.473734421367521	0.119278528109619	0.565278303010187	0.175422803034335	no	no	no	no	FHR1	Complement factor H-related protein 1	3078	CFHR1
1247	seq.15470.11	0.250066885335242	0.453307197553597	0.0179448529322447	0.00103510518746922	0.0531534784936485	0.00694854046704796	yes	yes	no	yes	Hexosaminidase B	Beta-hexosaminidase subunit beta	3074	HEXB
1248	seq.15471.29	0.122107178702475	0.316110414268756	0.215340344025546	0.0187033679045873	0.318326674456569	0.0494165040442303	no	yes	no	yes	LIPR2	Pancreatic lipase-related protein 2	5408	PNLIPRP2
1249	seq.15475.4	0.167807185525477	0.204893028463622	0.124327839921998	0.108248935077779	0.218432116959938	0.163373772085664	no	no	no	no	PLTP	Phospholipid transfer protein	5360	PLTP
1250	seq.15476.6	-0.0948955160318261	0.074401792685276	0.339416307184769	0.513613940417365	0.443820893070714	0.557795011775109	no	no	no	no	REG3G	Regenerating islet-derived protein 3-gamma	130120	REG3G
1251	seq.15480.2	0.328933803357341	0.508181591146004	0.00442243761036735	0.00270336150732379	0.0187704857768191	0.0133736356310025	yes	yes	yes	yes	VNN2	Vascular non-inflammatory molecule 2	8875	VNN2
1252	seq.15481.45	0.447182620086499	0.567895325058629	2.79843576516196e-05	1.74624511675341e-05	0.000426039062435681	0.000539395553813579	yes	yes	yes	yes	LL-37	Antibacterial protein LL-37	820	CAMP
1253	seq.15482.12	0.124215468882447	0.163830690172533	0.246605135454612	0.188439723793428	0.350071794517951	0.245173300564528	no	no	no	no	A2ML1	Alpha-2-macroglobulin-like protein 1	144568	A2ML1
1254	seq.15486.126	0.0566053197535871	-0.0880495814284933	0.566679267307239	0.429116926158857	0.645896306549564	0.478146375359492	no	no	no	no	ABP1	Amiloride-sensitive amine oxidase [copper-containing]	26	AOC1
1255	seq.15487.164	0.234666338646035	0.253810279622453	0.0302623557299036	0.0542147150216492	0.0784806133877138	0.0996669038586837	yes	no	no	no	carboxylesterase, liver	Liver carboxylesterase 1	1066	CES1
1256	seq.15491.20	-0.0041002592858626	0.0360570456559435	0.968582038031375	0.75176899386813	0.97428062696629	0.780738072409366	no	no	no	no	CD248	Endosialin	57124	CD248
1257	seq.15492.1	0.0218211622908806	0.148353347612507	0.836959863838227	0.255599483561902	0.869541856258819	0.311444270504937	no	no	no	no	CRIM1:ECD	Cysteine-rich motor neuron 1 protein:Extracellular domain	51232	CRIM1
1258	seq.15494.11	-0.63411024214838	-0.296909594245294	1.7758505141826e-10	0.0123222017801538	2.36967760075439e-08	0.037220160398236	yes	yes	yes	yes	FGFP1	Fibroblast growth factor-binding protein 1	9982	FGFBP1
1259	seq.15495.9	-0.121820336939644	0.080133364471248	0.217599398315953	0.490730482031662	0.320712906300263	0.536826800375956	no	no	no	no	FOLR3	Folate receptor gamma	2352	FOLR3
1260	seq.15497.9	0.0624082093089886	0.2102387755411	0.545167618568756	0.112146112251654	0.626599168317157	0.167316983945677	no	no	no	no	HS3S1	Heparan sulfate glucosamine 3-O-sulfotransferase 1	9957	HS3ST1
1261	seq.15503.15	0.168832600932027	0.0793780063090443	0.150141245149041	0.524098191319875	0.249128675948264	0.567116535741898	no	no	no	no	Lefty-A	Left-right determination factor 2	7044	LEFTY2
1262	seq.15504.39	0.158766607467408	0.331042431523969	0.146998738647657	0.0220487714912469	0.244744400225602	0.0551824468566385	no	yes	no	no	Livin B	Baculoviral IAP repeat-containing protein 7 Isoform beta	79444	BIRC7
1263	seq.15506.34	0.257379322628632	0.415970451418372	0.0173941007185656	0.00692605169545456	0.0518600136410203	0.0255097496408802	yes	yes	no	yes	LRP12	Low-density lipoprotein receptor-related protein 12	29967	LRP12
1264	seq.15509.2	0.176818652012772	0.198862948518748	0.0949574539680729	0.0968535843948893	0.181267351939751	0.150578562155283	no	no	no	no	NAG	Alpha-N-acetylglucosaminidase	4669	NAGLU
1265	seq.15511.37	0.0360453596488479	-0.103930981673393	0.741896694978198	0.381000901788507	0.792757191059711	0.432639255642366	no	no	no	no	NPTXR	Neuronal pentraxin receptor	23467	NPTXR
1266	seq.15513.108	0.25701524880287	0.182191184525285	0.0200685561417093	0.15623833636996	0.0573342405489774	0.212811202742032	yes	no	no	no	Prostasin	Prostasin	5652	PRSS8
1267	seq.15514.26	0.221475132770198	0.452666880865602	0.0434191103303684	8.45210754920835e-05	0.101863616045217	0.00136004354122703	yes	yes	no	yes	Pseudocholinesterase	Cholinesterase	590	BCHE
1268	seq.15515.2	-0.0294776558928466	0.563351917721904	0.801874124915159	0.00028007057841038	0.84220643835877	0.00296950801256432	no	yes	no	yes	SAA	Serum amyloid A-1 protein	6288	SAA1
1269	seq.15516.12	0.267503945127907	0.368506350365321	0.0159272108493789	0.00187661595457739	0.0482757731617463	0.0105845009149411	yes	yes	yes	yes	SAA-4	Serum amyloid A-4 protein	6291	SAA4
1270	seq.15521.4	0.140406425085107	0.354402488821207	0.163677782499611	0.00669900459133047	0.263299367261209	0.0248813673585669	no	yes	no	yes	Alcadein alpha-1	Calsyntenin-1	22883	CLSTN1
1271	seq.15522.2	0.0865839916200414	0.270915873321918	0.426281564969221	0.0312558614140475	0.523969095022828	0.0689519426597798	no	yes	no	no	GAPR1	Golgi-associated plant pathogenesis-related protein 1	152007	GLIPR2
1272	seq.15523.9	0.158002020617455	0.201769494563638	0.14226032291152	0.0945291698053886	0.239257985443876	0.14801633886814	no	no	no	no	HEM2	Delta-aminolevulinic acid dehydratase	210	ALAD
1273	seq.15524.30	0.294683738336505	0.13805671617919	0.00421362970622448	0.225687398603918	0.0180086582440116	0.281838794284875	yes	no	yes	no	PGAM2	Phosphoglycerate mutase 2	5224	PGAM2
1274	seq.15525.294	0.331993033575693	0.477050898664076	0.00255379506226965	0.000773511106913859	0.0124304384214211	0.00572084286587251	yes	yes	yes	yes	ADH1G	Alcohol dehydrogenase 1C	126	ADH1C
1275	seq.15527.90	0.418193313854764	0.27779631848908	0.000199099388375705	0.0104199458628835	0.00188782106378419	0.033337733225635	yes	yes	yes	yes	DLDH	Dihydrolipoyl dehydrogenase, mitochondrial	1738	DLD
1276	seq.15529.33	0.293361767643809	0.526594577090055	0.0314751132045025	0.000384419737570245	0.0808072943884716	0.00360747921826211	yes	yes	no	yes	Cysteine-rich protein 1	Cysteine and glycine-rich protein 1	1465	CSRP1
1277	seq.15530.33	0.401587959706992	0.328580707144403	0.000396393035004373	0.00832872117525593	0.00316284533012856	0.0288212735925523	yes	yes	yes	yes	EphB4	Ephrin type-B receptor 4	2050	EPHB4
1278	seq.15533.97	0.326919631049186	0.105909421587698	0.00138647239644535	0.361929972694666	0.00789322630692248	0.415206307530408	yes	no	yes	no	Macrophage scavenger receptor:ECD	Macrophage scavenger receptor types I and II:Extracellular domain	4481	MSR1
1279	seq.15535.3	0.358074157411113	0.455885477646374	0.00198661716925371	0.000615919062070472	0.0104007488353943	0.00491268389588754	yes	yes	yes	yes	Marapsin	Serine protease 27	83886	PRSS27
1280	seq.15539.15	0.532364117821326	0.495142030540231	5.61938175469651e-05	0.000774272866278587	0.000740810544095051	0.00572084286587251	yes	yes	yes	yes	SLIK1	SLIT and NTRK-like protein 1	114798	SLITRK1
1281	seq.15540.6	0.218316331738941	0.302309036456333	0.0415697129327232	0.00969179775491933	0.0985422740670854	0.0318365829646408	yes	yes	no	yes	Vimentin	Vimentin	7431	VIM
1282	seq.15542.19	0.0243128063599457	0.0449688369584187	0.821131240883357	0.716648150600646	0.856676014277812	0.748240845789338	no	no	no	no	KCRU	Creatine kinase U-type, mitochondrial	1159	CKMT1A
1283	seq.15544.25	0.442297045042742	0.323001355384128	0.000176183472790217	0.0124444375355491	0.00171512416305209	0.0374496797343175	yes	yes	yes	yes	kallikrein 14	Kallikrein-14	43847	KLK14
1284	seq.15545.13	0.548464573757878	0.584682141455258	2.84751326064117e-05	3.88293458878233e-05	0.00042798750134527	0.000833079809224632	yes	yes	yes	yes	Calcineurin B a	Calcineurin subunit B type 1	5534	PPP3R1
1285	seq.15553.22	0.0909181294433487	0.208029226863601	0.381208848232725	0.12165470562239	0.482999909374998	0.177565216456386	no	no	no	no	ACES	Acetylcholinesterase	43	ACHE
1286	seq.15556.49	0.230850866981551	0.318333934525019	0.0282131448488985	0.00738880015708132	0.0744584538775331	0.0265773344243208	yes	yes	no	yes	Alpha-amylase 2B	Alpha-amylase 2B	280	AMY2B
1287	seq.15560.52	0.0484329284413325	0.00700389027305939	0.615484865053476	0.949059362027529	0.686202628827141	0.956577702588911	no	no	no	no	Apo-TC II	Transcobalamin-2	6948	TCN2
1288	seq.15562.24	0.529118883880211	0.438385531811429	3.66441522432715e-06	0.000465939211607797	8.38829108464177e-05	0.00406882380147977	yes	yes	yes	yes	BGLR	Beta-glucuronidase	2990	GUSB
1289	seq.15567.2	0.214816149573754	0.393870526557612	0.041710640116825	0.00976030971359655	0.0987019515913276	0.0320267604563483	yes	yes	no	yes	CD3-zeta	T-cell surface glycoprotein CD3 zeta chain	919	CD247
1290	seq.15569.15	0.415959743810535	0.532666465157449	5.07650293627536e-05	6.69995867204531e-05	0.000680778549599254	0.0011673717800879	yes	yes	yes	yes	Collagen II	Collagen Type II	1280	COL2A1
1291	seq.15570.99	0.24835884731275	0.502914237498799	0.0199395707542998	8.67072074752741e-05	0.057025296182318	0.00137500038289051	yes	yes	no	yes	Complement receptor type 2	Complement receptor type 2	1380	CR2
1292	seq.15573.110	-0.51729538555512	-0.182696437957174	1.13672757612318e-06	0.12786491721596	3.30799817498399e-05	0.183758269912548	yes	no	yes	no	CSPG3	Neurocan core protein	1463	NCAN
1293	seq.15574.37	0.0515626960543746	0.0833479990337958	0.610780201413031	0.509447209308379	0.68265137526674	0.554035409380111	no	no	no	no	Cyclin A	Cyclin-A2	890	CCNA2
1294	seq.15576.158	0.317139337680548	0.164371410270321	0.00283039897029024	0.209183617068616	0.0133838485449074	0.266335482658226	yes	no	yes	no	ECP	Eosinophil cationic protein	6037	RNASE3
1295	seq.15579.26	0.0799128995194562	0.168471272725221	0.44322607490673	0.204113782548006	0.539104014187355	0.261523771503546	no	no	no	no	ENPP6	Ectonucleotide pyrophosphatase/phosphodiesterase family member 6	133121	ENPP6
1296	seq.15580.2	-0.126722243831873	0.0848566744570741	0.204951414578846	0.467656263908443	0.308046480538699	0.51479827361028	no	no	no	no	EPHA7	Ephrin type-A receptor 7	2045	EPHA7
1297	seq.15581.16	0.0926418470016771	-0.0106789310492398	0.390842038024097	0.920317437240098	0.491901723034238	0.932417907248254	no	no	no	no	FANK1	Fibronectin type 3 and ankyrin repeat domains protein 1	92565	FANK1
1298	seq.15582.25	0.123471468863259	-0.104651954845632	0.239629806825227	0.349800664677629	0.342928243039712	0.403576431136927	no	no	no	no	FCN1	Ficolin-1	2219	FCN1
1299	seq.15583.18	0.153012726064846	0.242475450505291	0.157070951239224	0.0799963849566671	0.256198691220695	0.131499545316994	no	no	no	no	FCRLB	Fc receptor-like B	127943	FCRLB
1300	seq.15584.9	0.166960205052905	0.239454577247869	0.0826548805024307	0.0326882688122923	0.163520293849091	0.0708486275544876	no	yes	no	no	FHR2	Complement factor H-related protein 2	3080	CFHR2
1301	seq.15588.17	0.541510854775863	0.471834222602316	5.12729369630621e-06	0.000505827567980399	0.000109276867493059	0.00427725289709546	yes	yes	yes	yes	galactosidase, alpha	Alpha-galactosidase A	2717	GLA
1302	seq.15591.28	0.44729253743855	0.363369810100891	0.000129824332607425	0.00602405412481488	0.00136066843619775	0.0232587156788019	yes	yes	yes	yes	Glutathione peroxidase	Glutathione peroxidase 1	2876	GPX1
1303	seq.15594.47	0.77190917697222	0.536990540800747	1.95656257516041e-10	3.87482468613212e-05	2.54865567826253e-08	0.000833079809224632	yes	yes	yes	yes	HTRA1	Serine protease HTRA1	5654	HTRA1
1304	seq.15596.7	0.511426411655632	0.646548286200728	1.55300520636705e-05	6.08722134349231e-06	0.000268876312785889	0.000291257352371447	yes	yes	yes	yes	HEXI1	Protein HEXIM1	10614	HEXIM1
1305	seq.15602.43	0.159712795289321	0.389879457798332	0.115831211409156	0.000725919879547343	0.208115782469456	0.00548550781906562	no	yes	no	yes	IL-6 sRa	Interleukin-6 receptor subunit alpha	3570	IL6R
1306	seq.15603.20	0.301574998075935	0.244907255015524	0.012818386746738	0.0830867437793301	0.0409395177416251	0.134986951047395	yes	no	yes	no	Integrin alpha-2	Integrin alpha-2	3673	ITGA2
1307	seq.15607.56	0.154680731665917	0.0292519983244923	0.144141888469254	0.799605035196689	0.241605475433606	0.823849180331654	no	no	no	no	KPYR	Pyruvate kinase PKLR	5313	PKLR
1308	seq.15608.5	0.223942812737444	0.222166295264623	0.0382638806490548	0.0897621358101279	0.0926245712978386	0.142799838620881	yes	no	no	no	KS6B1	Ribosomal protein S6 kinase beta-1	6198	RPS6KB1
1309	seq.15610.72	0.241080806046205	0.450128273968576	0.0318062980464648	0.00128075975411558	0.0814664122716333	0.00800804184544722	yes	yes	no	yes	LAP	Cytosol aminopeptidase	51056	LAP3
1310	seq.15612.5	0.230159041903873	0.331168118933172	0.0429356859870253	0.00899422943803756	0.101032747541942	0.0303382806830219	yes	yes	no	yes	LIN7B	Protein lin-7 homolog B	64130	LIN7B
1311	seq.15613.16	0.17602815024627	0.283260931251993	0.101412982010798	0.0266428806384157	0.189574662809361	0.0619478112931459	no	yes	no	no	LIPP	Pancreatic triacylglycerol lipase	5406	PNLIP
1312	seq.15614.168	0.334297335901179	0.0415566865210201	0.00367924696663403	0.726636815743383	0.0161809969087257	0.757513342022113	yes	no	yes	no	LIRA2	Leukocyte immunoglobulin-like receptor subfamily A member 2	11027	LILRA2
1313	seq.15615.8	0.0644684997764508	0.0863944768553651	0.514437089358477	0.444876522302639	0.599975552308725	0.493395388915008	no	no	no	no	LIRB3	Leukocyte immunoglobulin-like receptor subfamily B member 3	102725035	LILRB3
1314	seq.15623.1	0.147401440544346	0.205652861811918	0.152267845651385	0.142070047881535	0.251387728435219	0.198491660598552	no	no	no	no	PD-1	Programmed cell death protein 1	5133	PDCD1
1315	seq.15626.223	0.615164615339355	0.369037115650124	1.34019076871638e-07	0.00264647392692656	5.9611249558108e-06	0.0132090104582068	yes	yes	yes	yes	Perlecan	Basement membrane-specific heparan sulfate proteoglycan core protein	3339	HSPG2
1316	seq.15631.18	0.0351544617752051	0.136537493935835	0.73238076482539	0.29421388505618	0.785042156026589	0.349613216021774	no	no	no	no	PSG1	Pregnancy-specific beta-1-glycoprotein 1	5669	PSG1
1317	seq.15633.6	0.284414342155534	0.307294007351189	0.011214094782005	0.00678855581643767	0.0372382679749704	0.02512135844156	yes	yes	yes	yes	RBP	Retinol-binding protein 4	5950	RBP4
1318	seq.15634.139	0.101771188813966	0.111264457079474	0.335641915712032	0.389144142891057	0.439726274152425	0.44060587867487	no	no	no	no	SLIT1	Slit homolog 1 protein	6585	SLIT1
1319	seq.15635.4	0.577016012967803	0.340263837392445	3.04450405400727e-08	0.00336475150014009	1.87151479544649e-06	0.0154823847411829	yes	yes	yes	yes	SMOC2	SPARC-related modular calcium-binding protein 2	64094	SMOC2
1320	seq.15636.49	0.422875768896176	0.260038032195639	0.000340141372648238	0.0470358199141696	0.00281550436801107	0.0910913170797954	yes	yes	yes	no	SORC1	VPS10 domain-containing receptor SorCS1	114815	SORCS1
1321	seq.15644.1	0.26329843694261	0.258229563462654	0.019297678668465	0.0172045780747437	0.0556550342620834	0.0467824287509557	yes	yes	no	yes	Biotinidase	Biotinidase	686	BTD
1322	seq.15653.9	0.522742255684303	0.390501281917346	2.30821363758458e-05	0.00569804053226679	0.000372514360213133	0.0222754670462507	yes	yes	yes	yes	COAA1	Collagen alpha-1(X) chain	1300	COL10A1
1323	seq.15666.21	0.0929369548794702	0.064281210003895	0.366898884069826	0.60995065006477	0.469325179973349	0.648850866518444	no	no	no	no	BMP-2	Bone morphogenetic protein 2	650	BMP2
1324	seq.15667.39	0.0978391983344001	-0.0555963750771325	0.348297549566991	0.656911106909146	0.452191716583059	0.694619378797823	no	no	no	no	BMP-4	Bone morphogenetic protein 4	652	BMP4
1325	seq.15668.19	0.0899307995655746	0.181036780935702	0.391068766498117	0.163316793740034	0.492073877992456	0.219912916207661	no	no	no	no	BMP-8	Bone morphogenetic protein 8B	656	BMP8B
1326	seq.15669.7	0.507752391235833	0.373940106197031	1.34429647850056e-05	0.00360676918441654	0.000237246646254083	0.0161838286732493	yes	yes	yes	yes	BRAF1	Serine/threonine-protein kinase B-raf	673	BRAF
1327	seq.15670.15	0.157136742854716	0.324329889706962	0.119618379083247	0.0170528386481844	0.212754275671146	0.0465085145783734	no	yes	no	yes	C1QL2	Complement C1q-like protein 2	165257	C1QL2
1328	seq.15678.71	0.401570279071868	0.321151518607734	0.000401532144108311	0.00751657043511467	0.00318836336780344	0.0268778802944525	yes	yes	yes	yes	DKK2	Dickkopf-related protein 2	27123	DKK2
1329	seq.15686.49	0.0778499163543774	0.174909621474142	0.448050580895658	0.122016541739895	0.542652790962768	0.177746692894124	no	no	no	no	INHBC	Inhibin beta C chain	3626	INHBC
1330	seq.15688.30	0.220840963451504	0.117173232861179	0.036496376251213	0.335685852562404	0.0896371457450108	0.3902544197554	yes	no	no	no	Mannose-binding lectin	Protein ERGIC-53	3998	LMAN1
1331	seq.15692.300	0.0671623249378583	0.181854239357581	0.524928656539145	0.166965982587808	0.608708071200861	0.223615885125556	no	no	no	no	NODAL	Nodal homolog	4838	NODAL
1332	seq.15693.9	0.420400636089801	0.467031713370816	6.12029767469969e-05	0.000141740665440521	0.000797241632816239	0.00195443694461134	yes	yes	yes	yes	PgR	Progesterone receptor	5241	PGR
1333	seq.15698.6	0.412817561415209	0.427730876328573	0.000396584152160152	0.0036800973509942	0.00316284533012856	0.0163993549734456	yes	yes	yes	yes	TXLNA	Alpha-taxilin	200081	TXLNA
1334	seq.16015.19	0.113002187981478	0.171732159763783	0.303263272346716	0.182091288692935	0.407654388945671	0.238922893996406	no	no	no	no	ALT	Alanine aminotransferase 1	2875	GPT
1335	seq.16035.8	0.420438565688687	0.731914445647365	0.000439276207463691	1.17708926384269e-06	0.00338490159300542	9.53693185053413e-05	yes	yes	yes	yes	VEGF sR3	Vascular endothelial growth factor receptor 3	2324	FLT4
1336	seq.16043.30	0.342502829982634	0.270524606231523	0.00311396301948265	0.0396756635694334	0.0142684184921186	0.0811553358588437	yes	yes	yes	no	SHC1:PID	SHC-transforming protein 1:Phosphotyrosine Interaction Domain	6464	SHC1
1337	seq.16055.3	0.403190002239075	0.479617280751788	0.00012342177014602	7.16493649887684e-05	0.00131905348769904	0.0012136027116209	yes	yes	yes	yes	complement factor H-related 5	Complement factor H-related protein 5	81494	CFHR5
1338	seq.16060.99	-0.0262541101417284	-0.109741520896152	0.806961263104887	0.364616376176358	0.845925478146548	0.41750024990809	no	no	no	no	NID2	Nidogen-2	22795	NID2
1339	seq.16070.7	0.291198366744943	0.00298939451933952	0.00736151600208064	0.978211921585844	0.0275802561255721	0.980182678204424	yes	no	yes	no	WIF-1	Wnt inhibitory factor 1	11197	WIF1
1340	seq.16074.12	0.0718799815103539	0.28589805321665	0.486787772666443	0.0486432813706508	0.576703314044632	0.0931492447948304	no	yes	no	no	GRB2-related adapter protein 2	GRB2-related adapter protein 2	9402	GRAP2
1341	seq.16079.2	0.269071166048959	0.437069831708539	0.0135851942525074	0.00215330085018052	0.0426662444061241	0.0115497146581741	yes	yes	yes	yes	TEC	Tyrosine-protein kinase Tec	7006	TEC
1342	seq.16288.17	0.326664822126838	0.480688428910888	0.00265370465090198	4.17872724149776e-05	0.012742393130287	0.000872588425123445	yes	yes	yes	yes	EPHA4	Ephrin type-A receptor 4	2043	EPHA4
1343	seq.16292.288	-0.316663311564719	-0.490667959565303	0.00227306178700707	2.96366865772023e-05	0.0114405897301892	0.000740375855086181	yes	yes	yes	yes	GIP	Gastric inhibitory polypeptide	2695	GIP
1344	seq.16296.43	0.210783922890276	0.233313548634006	0.0477186210712746	0.0944087450513695	0.108474991850053	0.147912441058431	yes	no	no	no	LGR5	Leucine-rich repeat-containing G-protein coupled receptor 5	8549	LGR5
1345	seq.16297.14	0.103109009881712	0.00588562329491971	0.346759571461081	0.961553948512115	0.450836885804081	0.965967986101686	no	no	no	no	ROBO4	Roundabout homolog 4	54538	ROBO4
1346	seq.16299.13	0.211015641047093	0.02548150473806	0.0362165656494228	0.829837018915645	0.0892526264270235	0.851239863115698	yes	no	no	no	TIGIT	T-cell immunoreceptor with Ig and ITIM domains	201633	TIGIT
1347	seq.16300.4	0.522324363064493	0.570545949769729	8.21495509285293e-07	1.79437014794501e-05	2.46945161060431e-05	0.000539395553813579	yes	yes	yes	yes	TREM2	Triggering receptor expressed on myeloid cells 2	54209	TREM2
1348	seq.16304.6	0.231481184239095	0.368676468918042	0.0298621687085872	0.0234072366530009	0.0777898052014194	0.0571991950871242	yes	yes	no	no	LGR4	Leucine-rich repeat-containing G-protein coupled receptor 4	55366	LGR4
1349	seq.16305.10	0.173622883327269	0.422430222416375	0.0907929477267684	0.00227403135137525	0.175303047181905	0.0119397557805892	no	yes	no	yes	Cadherin-11:ECD	Cadherin-11:Extracellular domain	1009	CDH11
1350	seq.16308.14	0.168866554865745	0.167456311219718	0.090541220906551	0.208066386259311	0.175035695964573	0.265407134349426	no	no	no	no	BTLA	B- and T-lymphocyte attenuator	151888	BTLA
1351	seq.16309.30	0.122000673587324	0.190107667171404	0.244931435778455	0.15134402574177	0.348419106901698	0.208093280933206	no	no	no	no	Soggy-1	Dickkopf-like protein 1	27120	DKKL1
1352	seq.16312.45	0.323393154006772	0.344081351443083	0.00298819762346068	0.00938212876371808	0.0139017255084637	0.0311088645250313	yes	yes	yes	yes	Cadherin-6	Cadherin-6	1004	CDH6
1353	seq.16315.105	0.0452527325850067	0.111131183099231	0.661709416967224	0.401072606038956	0.725850538146807	0.451216991083513	no	no	no	no	VEGF sR1	Vascular endothelial growth factor receptor 1	2321	FLT1
1354	seq.16317.20	0.0035491908930717	-0.00808353623851811	0.970708745366487	0.943909481414279	0.976060934736271	0.952088638056328	no	no	no	no	Desmoglein-3	Desmoglein-3	1830	DSG3
1355	seq.16318.12	0.14495199724391	0.077810632651303	0.2121941651631	0.500586757251744	0.315360097281543	0.546321593641391	no	no	no	no	ALK-1	Serine/threonine-protein kinase receptor R3	94	ACVRL1
1356	seq.16320.139	0.152061757151267	0.135298195785499	0.139648095363593	0.276395406109928	0.2356615452604	0.331613874304258	no	no	no	no	CD320	CD320 antigen	51293	CD320
1357	seq.16323.8	0.249056383965442	0.340246461763818	0.0315560223477999	0.00977018153932468	0.080977016071676	0.0320267604563483	yes	yes	no	yes	NRX3A	Neurexin-3	9369	NRXN3
1358	seq.16324.38	0.266271950607803	0.314534587877072	0.00905227842182328	0.0123260401894078	0.0319722499972854	0.037220160398236	yes	yes	yes	yes	TLR1:ECD	Toll-like receptor 1:Extracellular domain	7096	TLR1
1359	seq.16558.2	-0.487415335741803	-0.376797675404118	1.26122869302025e-05	0.00228551477491751	0.000228482853626285	0.0119655993622715	yes	yes	yes	yes	MYOC	Myocilin	4653	MYOC
1360	seq.16561.9	0.143019181353209	0.514381246119495	0.185079249112465	1.76854190454939e-05	0.28619801353711	0.000539395553813579	no	yes	no	yes	Alpha-1B-glycoprotein	Alpha-1B-glycoprotein	1	A1BG
1361	seq.16583.8	0.308312944256238	0.476029308181011	0.0103130859086638	0.00048786239754218	0.0352422817028729	0.00417046121398948	yes	yes	yes	yes	AP4A	Bis(5'-nucleosyl)-tetraphosphatase [asymmetrical]	318	NUDT2
1362	seq.16585.16	0.147892784288898	0.105848178273857	0.152350792689594	0.39363956076177	0.251436255446386	0.444775307089559	no	no	no	no	B3GN4	N-acetyllactosaminide beta-1,3-N-acetylglucosaminyltransferase 4	79369	B3GNT4
1363	seq.16593.3	0.287831338053902	0.417147128825245	0.00744040940852018	0.00155250756913734	0.0277859930880641	0.00928402726857014	yes	yes	yes	yes	FADD	FAS-associated death domain protein	8772	FADD
1364	seq.16596.25	0.428428629407186	0.310983867208755	0.000444217083202148	0.0214526080142915	0.00341335907612213	0.0541044261091196	yes	yes	yes	no	GLRX3	Glutaredoxin-3	10539	GLRX3
1365	seq.16597.11	0.0193955012920124	0.343849303890104	0.84519022751738	0.0163518526352607	0.875764343702195	0.0454347312176288	no	yes	no	yes	GLRX5	Glutaredoxin-related protein 5, mitochondrial	51218	GLRX5
1366	seq.16599.38	0.437897288818632	0.365459413373469	0.000137823779488714	0.00456500516466309	0.00142270546713728	0.0189636623051418	yes	yes	yes	yes	GPN1	GPN-loop GTPase 1	11321	GPN1
1367	seq.16605.2	0.0621667798152152	0.284457269624643	0.545499092239308	0.0522419447227244	0.626848463272685	0.0972492955352247	no	no	no	no	C1T9A	Complement C1q and tumor necrosis factor-related protein 9A	338872	C1QTNF9
1368	seq.16606.85	0.435397207156569	0.453002903972165	0.000231011707958281	0.000361731140704079	0.00212771894653157	0.00346590380173733	yes	yes	yes	yes	Aldose reductase	Aldose reductase	231	AKR1B1
1369	seq.16609.106	0.381364095619368	0.410111864906439	0.0020876713452294	0.00976756104923207	0.0107044516679944	0.0320267604563483	yes	yes	yes	yes	KIRR2	Kin of IRRE-like protein 2	84063	KIRREL2
1370	seq.16610.13	-0.0835393521533599	-0.135647085978325	0.445737271013907	0.255053119926345	0.540835797231556	0.31084776545267	no	no	no	no	LRP10	Low-density lipoprotein receptor-related protein 10	26020	LRP10
1371	seq.16612.28	0.350887652703222	0.177387891889126	0.00250664492987805	0.151176878577037	0.0122226866411433	0.207915712090239	yes	no	yes	no	SDC3	Syndecan-3	9672	SDC3
1372	seq.16613.3	0.395538901625722	0.426000199367703	0.000505448387302382	0.000379319084031017	0.00372683035974573	0.00357186696856058	yes	yes	yes	yes	CAD17	Cadherin-17	1015	CDH17
1373	seq.16614.27	0.386891745077724	0.437251527338522	0.00221581658456632	0.00244018324796314	0.0111928719390136	0.0124446417073756	yes	yes	yes	yes	RSPO1	R-spondin-1	284654	RSPO1
1374	seq.16616.137	0.275351458430655	0.321169519167744	0.0341565643128981	0.0635373012812969	0.0856026401080465	0.11159312208988	yes	no	no	no	ENOB	Beta-enolase	2027	ENO3
1375	seq.16617.14	-0.0710304722996901	0.0484526874278492	0.418622413085035	0.695401070064437	0.517578129262876	0.72857854316004	no	no	no	no	Caspase-14	Caspase-14	23581	CASP14
1376	seq.16618.7	0.198387310810255	0.252959516879965	0.0701296940722473	0.0726479746110579	0.14456652459279	0.122709808304136	no	no	no	no	CD69	Early activation antigen CD69	969	CD69
1377	seq.16620.26	0.339560100664847	0.239829956625713	0.000682489110057491	0.0413444904044978	0.00460430848111315	0.0832385376963499	yes	yes	yes	no	LY75	Lymphocyte antigen 75	100526664	LY75
1378	seq.16746.12	0.0692871941751327	0.190450720455582	0.499853198218099	0.164032701802864	0.587735405473351	0.220497029868175	no	no	no	no	Activin B	Activin B	3625	INHBB
1379	seq.16749.79	0.0675853512104373	-0.140004950799416	0.508484633634718	0.237122179364694	0.595445083607779	0.292381213275691	no	no	no	no	BMP-3b	Growth/differentiation factor 10	2662	GDF10
1380	seq.16751.15	0.190807320527909	0.211954627166509	0.083541087848443	0.132518830229774	0.164713855766242	0.188500068106884	no	no	no	no	BNP	Natriuretic peptides B	4879	NPPB
1381	seq.16753.46	0.668315733847649	0.646063596264666	1.30539714386743e-08	7.25710421313439e-06	9.39714180802462e-07	0.000307779977907428	yes	yes	yes	yes	CO6A2	Collagen alpha-2(VI) chain	1292	COL6A2
1382	seq.16754.40	0.258164436410473	0.31709298329617	0.0209146492496467	0.0116764342387892	0.0587694124523969	0.0357680692723492	yes	yes	no	yes	CSKP	Peripheral plasma membrane protein CASK	8573	CASK
1383	seq.16755.195	0.0109951957241049	0.147352227949399	0.912546721798106	0.256153221135236	0.929626546839043	0.311980025118182	no	no	no	no	GDF-3	Growth/differentiation factor 3	9573	GDF3
1384	seq.16756.30	0.32191854323167	0.309679200656315	0.00384518008626983	0.0169784361494883	0.0167511896532918	0.0463781350268683	yes	yes	yes	yes	GDF7	Growth/differentiation factor 7	151449	GDF7
1385	seq.16758.96	0.287393654429703	0.481013480408929	0.009278108666797	0.000324769779089013	0.0325464907031893	0.00324829151991955	yes	yes	yes	yes	HDGF	Hepatoma-derived growth factor	3068	HDGF
1386	seq.16760.2	0.153726623664799	0.138156624221889	0.128573089984512	0.26372857084535	0.22364132203336	0.318934352585082	no	no	no	no	IL-26	Interleukin-26	55801	IL26
1387	seq.16763.11	0.0678795037285612	0.143757506345501	0.539654925927203	0.227236927902413	0.622394376826148	0.283510946526263	no	no	no	no	LECT2	Leukocyte cell-derived chemotaxin-2	3950	LECT2
1388	seq.16765.52	0.247383121485241	0.237759575514256	0.0349622413297622	0.0878785739162363	0.0870634603163992	0.140374796465906	yes	no	no	no	PBP	Platelet basic protein	5473	PPBP
1389	seq.16768.3	-0.107336463948949	0.0765469803682647	0.277626700998463	0.516082323206121	0.382208274072116	0.560104421793432	no	no	no	no	PLAK	Junction plakoglobin	3728	JUP
1390	seq.16769.20	0.168891741804894	0.267695062001505	0.12925081658356	0.0553323434899004	0.224204983691515	0.100854729696918	no	no	no	no	RAC3	Ras-related C3 botulinum toxin substrate 3	5881	RAC3
1391	seq.16770.3	-0.0775517702279891	0.104804022516651	0.453272719165484	0.354938729596053	0.546825809604049	0.408642632495793	no	no	no	no	REG1B	Lithostathine-1-beta	5968	REG1B
1392	seq.16773.29	0.431796568854066	0.58612152348348	0.000508640564402915	0.000190297856027723	0.00374531968754825	0.00233959454006219	yes	yes	yes	yes	SCUB3	Signal peptide, CUB and EGF-like domain-containing protein 3	222663	SCUBE3
1393	seq.16780.6	0.27946327665147	0.379524830992343	0.0189600006124326	0.00324842427408382	0.0551607686461247	0.0150739009359734	yes	yes	no	yes	HSP 70	Heat shock 70 kDa protein 1A	3303	HSPA1A
1394	seq.16781.2	0.376480980994385	0.377278362207354	0.00099614547995573	0.00313940327058954	0.00615809256591842	0.0147684224362815	yes	yes	yes	yes	ENASE	Cytosolic endo-beta-N-acetylglucosaminidase	64772	ENGASE
1395	seq.16785.45	0.152939071269171	0.0953486509373189	0.15017846340292	0.399530880936423	0.249128675948264	0.449945131659772	no	no	no	no	HD-5	Defensin-5	1670	DEFA5
1396	seq.16792.4	0.186505638428287	0.130652055415652	0.0478108199364671	0.214194203620197	0.108626659415453	0.271012138761817	yes	no	no	no	Siglec-5	Sialic acid-binding Ig-like lectin 5	8778	SIGLEC5
1397	seq.16803.4	0.0565148880123218	0.257901885686059	0.566138346903728	0.0463983505427109	0.645414231279494	0.0902802733516629	no	yes	no	no	CALB2	Calretinin	794	CALB2
1398	seq.16805.5	0.289459043313402	0.25874722133573	0.0129540688451407	0.0426699471760705	0.0412044829370725	0.0852822554582626	yes	yes	yes	no	PDE5A	cGMP-specific 3',5'-cyclic phosphodiesterase	8654	PDE5A
1399	seq.16807.35	0.355182411794213	0.495891781271216	0.0031195170815166	0.00121457215898621	0.0142819062368011	0.00773565108476547	yes	yes	yes	yes	TNNT3	Troponin T, fast skeletal muscle	7140	TNNT3
1400	seq.16809.1	0.205321588518452	0.000455635355156773	0.0514029004015232	0.996979877952271	0.114608496119534	0.996979877952271	no	no	no	no	NDKM	Nucleoside diphosphate kinase, mitochondrial	4833	NME4
1401	seq.16818.200	0.545756376769424	0.332664793018884	1.96820356632527e-07	0.00877174207601443	8.09627196343274e-06	0.0298818187408935	yes	yes	yes	yes	CDCP1	CUB domain-containing protein 1	64866	CDCP1
1402	seq.16823.75	0.0145208272313672	0.169993049676632	0.878883549050076	0.210865184672734	0.903418906554277	0.268039829308672	no	no	no	no	APOL3	Apolipoprotein L3	80833	APOL3
1403	seq.16825.20	0.346694749288757	0.459481159984567	0.00314775178703586	0.00155016916732203	0.0143511250223943	0.00928402726857014	yes	yes	yes	yes	ATX3	Ataxin-3	4287	ATXN3
1404	seq.16828.8	0.361244039106611	0.174283277777187	0.000464356405546281	0.119926242928432	0.00350332751305405	0.175949711735439	yes	no	yes	no	Collagen a1(VI)	Collagen alpha-1(VI) chain	1291	COL6A1
1405	seq.16831.7	0.325292404628388	0.453316568079114	0.00437894066818276	0.0016775845059294	0.0186147508901537	0.00985828660788375	yes	yes	yes	yes	DOK1	Docking protein 1	1796	DOK1
1406	seq.16836.1	0.0390116889760302	0.266298997814344	0.701105287111368	0.0585886074069536	0.759356055309374	0.105405547886696	no	no	no	no	FHR3	Complement factor H-related protein 3	10878	CFHR3
1407	seq.16845.15	0.0962858661662443	0.0866935365799571	0.345452326493616	0.510269815942721	0.449903972163072	0.554676368571951	no	no	no	no	MPZL1	Myelin protein zero-like protein 1	9019	MPZL1
1408	seq.16847.39	0.083635483255439	0.195045135732497	0.392854726290195	0.166702102358282	0.493413270783668	0.223371834925829	no	no	no	no	RAB3B	Ras-related protein Rab-3B	5865	RAB3B
1409	seq.16850.5	0.0692560412370623	0.17070190356277	0.494545171780229	0.200127025160867	0.583367105392331	0.25713831720411	no	no	no	no	RGS5	Regulator of G-protein signaling 5	8490	RGS5
1410	seq.16851.50	0.218064085251871	0.180585257113351	0.040025793570474	0.142387995667875	0.0956249417572328	0.198776403240353	yes	no	no	no	SCO2	Protein SCO2 homolog, mitochondrial	9997	SCO2
1411	seq.16852.10	0.153702873513855	0.231868197792365	0.161587465223895	0.0910653785892728	0.260626480613187	0.144077121533231	no	no	no	no	NHRF3	Na(+)/H(+) exchange regulatory cofactor NHE-RF3	5174	PDZK1
1412	seq.16853.5	0.339918421406798	0.309597988497767	0.00326106960154584	0.0397647533214865	0.0147371788684824	0.0812978196643695	yes	yes	yes	no	NRK1	Nicotinamide riboside kinase 1	54981	NMRK1
1413	seq.16854.17	0.141777841028704	0.256599593390708	0.17769318189292	0.0599908370147092	0.278439644443959	0.106908752217418	no	no	no	no	LSM4	U6 snRNA-associated Sm-like protein LSm4	25804	LSM4
1414	seq.16856.79	0.100667058666247	0.315648576437058	0.322995725488559	0.0322853594664041	0.427561000277742	0.0703437680767411	no	yes	no	no	MARE2	Microtubule-associated protein RP/EB family member 2	10982	MAPRE2
1415	seq.16857.2	0.0994544777223279	0.155882541860713	0.392518327375974	0.29325622881747	0.493158057225643	0.348611109500327	no	no	no	no	RAB2A	Ras-related protein Rab-2A	5862	RAB2A
1416	seq.16858.384	0.446284317458821	0.572661018488358	0.000216718370399148	0.000166392094896489	0.00201987428356685	0.00215208309971322	yes	yes	yes	yes	RCN3	Reticulocalbin-3	57333	RCN3
1417	seq.16859.100	0.120576454071521	0.0691535932072422	0.234827882101866	0.580418650547116	0.337557368097558	0.621058172725068	no	no	no	no	SHLB1	Endophilin-B1	51100	SH3GLB1
1418	seq.16865.62	0.237597597877843	0.463812465055175	0.0267373755331964	0.000451697193840988	0.0713213951936214	0.00400524367504707	yes	yes	no	yes	RBP56	TATA-binding protein-associated factor 2N	8148	TAF15
1419	seq.16867.76	0.28538932167951	0.544639670876806	0.0154585830597835	0.000427911976120725	0.0471689391634554	0.00384678679581535	yes	yes	yes	yes	PCTK1	Cyclin-dependent kinase 16	5127	CDK16
1420	seq.16872.248	0.361757356734972	0.115940822421814	0.000784115807703166	0.342290499816029	0.00508349742477726	0.396836474781414	yes	no	yes	no	MAAI	Maleylacetoacetate isomerase	2954	GSTZ1
1421	seq.16877.19	0.121885675625555	0.21858504384204	0.239218877971503	0.0941443769427883	0.342553561918132	0.147625074879334	no	no	no	no	MSRB2	Methionine-R-sulfoxide reductase B2, mitochondrial	22921	MSRB2
1422	seq.16882.27	0.349323344976033	0.362974811374925	0.00209017630914337	0.00400159420647907	0.0107072608495537	0.0172640269202337	yes	yes	yes	yes	PHP14	14 kDa phosphohistidine phosphatase	29085	PHPT1
1423	seq.16887.29	0.180748532583555	0.217621942827967	0.100152491296387	0.0895309636474976	0.188423067359881	0.142514955518027	no	no	no	no	PTH2	Peptidyl-tRNA hydrolase 2, mitochondrial	51651	PTRH2
1424	seq.16890.37	0.121590624634892	0.0426528422590311	0.248994468201954	0.71807660222758	0.352457628857151	0.749589217856724	no	no	no	no	ATL1	ADAMTS-like protein 1	92949	ADAMTSL1
1425	seq.16892.23	0.0902585239870197	0.570683253016035	0.572796912527767	0.00129634349501902	0.650700147101206	0.00808699573688602	no	yes	no	yes	ENPP2	Ectonucleotide pyrophosphatase/phosphodiesterase family member 2	5168	ENPP2
1426	seq.16902.17	0.000907440888216693	-0.018390723333018	0.992399238309376	0.866397228223298	0.994398577434175	0.883844720419479	no	no	no	no	LAMP1	Lysosome-associated membrane glycoprotein 1	3916	LAMP1
1427	seq.16907.3	-0.0266997253698434	0.0265465509281437	0.804226534557897	0.839808962727487	0.84374314134563	0.859766997582724	no	no	no	no	Nectin-like protein 3	Cell adhesion molecule 2	253559	CADM2
1428	seq.16908.5	-0.114983050195833	0.0966403842982724	0.24348640712379	0.439724253561829	0.347215673743383	0.488671824342223	no	no	no	no	OMGP	Oligodendrocyte-myelin glycoprotein	4974	OMG
1429	seq.16913.8	0.422183348850605	0.51113961444964	0.000179131302941241	0.000209169576114007	0.00173456169626819	0.00243695898550618	yes	yes	yes	yes	RNT2	Ribonuclease T2	8635	RNASET2
1430	seq.16915.153	0.447627946932681	0.587696263593645	1.72567615191271e-05	1.18582226337828e-05	0.000291394266268964	0.000420782019824876	yes	yes	yes	yes	SEM4A	Semaphorin-4A	64218	SEMA4A
1431	seq.16916.19	0.0866183624546897	0.272601383688228	0.397892410827423	0.0316402328162158	0.498481653225746	0.0695754476436965	no	yes	no	no	SLIK6	SLIT and NTRK-like protein 6	84189	SLITRK6
1432	seq.16919.1	0.383838348637919	0.574094836747267	0.000678836275265457	2.69372249569963e-05	0.00459642730442737	0.00070177884637965	yes	yes	yes	yes	ACBP	Acyl-CoA-binding protein	1622	DBI
1433	seq.16922.53	0.0257869901624313	0.105663317536589	0.795583714686782	0.392195300082279	0.83732457184295	0.443509815367951	no	no	no	no	PLXB3	Plexin-B3	5365	PLXNB3
1434	seq.16927.9	0.208595712880023	0.442268011747442	0.0477130461979636	0.000394624083611027	0.108474991850053	0.00365930230751853	yes	yes	no	yes	Coagulation factor XIII	Coagulation factor XIII	2162|2165	F13A1|F13B
1435	seq.16932.5	0.169705837554648	0.0968543106176691	0.110469193112714	0.428347525036583	0.201056871430359	0.477580866002679	no	no	no	no	SULT 1E	Estrogen sulfotransferase	6783	SULT1E1
1436	seq.17137.160	0.0152308034836872	0.0283110551860567	0.883003140900488	0.807469448526687	0.906532216901214	0.831482279858744	no	no	no	no	Beta-globin	Hemoglobin subunit beta	3043	HBB
1437	seq.17138.8	0.15214423450555	0.340683430259588	0.152821887218333	0.0209423355805554	0.251860956417191	0.0531179962731658	no	yes	no	no	GST A1-1	Glutathione S-transferase A1	2938	GSTA1
1438	seq.17145.1	0.433987367196173	0.612088662493122	0.000689367992640812	0.000248593964936171	0.00462493092831067	0.0027699747090953	yes	yes	yes	yes	S100A8/S100A9	Protein S100-A8/A9 heterodimer	6279|6280	S100A8|S100A9
1439	seq.17148.7	0.23914756707816	0.208967101366015	0.0204521058925413	0.0841347255583387	0.0577735016430225	0.136186140115087	yes	no	no	no	BLVRB	Flavin reductase (NADPH)	645	BLVRB
1440	seq.17151.84	0.322161855212526	0.286520206776458	0.00421661327190256	0.022269953168502	0.0180086582440116	0.0554368144920932	yes	yes	yes	no	IRF-3	Interferon regulatory factor 3	3661	IRF3
1441	seq.17152.10	-0.0356535509197678	0.0463064344260413	0.7188081438731	0.705806425169309	0.773892020981146	0.737765944230281	no	no	no	no	KI2S4	Killer cell immunoglobulin-like receptor 2DS4	3809	KIR2DS4
1442	seq.17153.46	0.0135614654452938	0.069640699013104	0.899080474575892	0.541191324540213	0.919071239985931	0.5831904149221	no	no	no	no	KI2L3	Killer cell immunoglobulin-like receptor 2DL3	3804	KIR2DL3
1443	seq.17158.17	0.308636421000706	0.340672406092114	0.0043532716068658	0.00891068460110214	0.0185200225203443	0.0301624249796422	yes	yes	yes	yes	UB2G1	Ubiquitin-conjugating enzyme E2 G1	7326	UBE2G1
1444	seq.17163.117	0.253659891927436	0.111591772832093	0.0102087477184677	0.302719777753269	0.0349950242905619	0.357860826293892	yes	no	yes	no	Annexin III	Annexin A3	306	ANXA3
1445	seq.17164.15	0.439389769656107	0.322393656868167	9.27789993375036e-05	0.00720391061148943	0.00107313722066698	0.0262033438155167	yes	yes	yes	yes	annexin IV	Annexin A4	307	ANXA4
1446	seq.17165.1	0.156937733426537	0.150886219736737	0.18805545181501	0.246794677412544	0.289735673579252	0.302467222250006	no	no	no	no	BTG	Beta-thromboglobulin	5473	PPBP
1447	seq.17166.4	0.132933989172637	0.263786954708895	0.219345593918288	0.0586448076416626	0.322504634325975	0.105471973243766	no	no	no	no	FGF-8F	Fibroblast growth factor 8 isoform F	2253	FGF8
1448	seq.17170.15	0.164208806556417	0.323498361489415	0.138767136812301	0.0198631169097821	0.234563185488144	0.0512923935658492	no	yes	no	no	CALCB	Calcitonin gene-related peptide 2	797	CALCB
1449	seq.17172.19	0.165049312591638	0.0247510269136686	0.117093056611397	0.826972287133797	0.20968838016378	0.848689811087789	no	no	no	no	STAT	Statherin	6779	STATH
1450	seq.17175.5	0.210482868751399	0.436075074730936	0.0520108746151524	0.00349237867134225	0.115624337675538	0.0159356161058494	no	yes	no	yes	MP2K6	Dual specificity mitogen-activated protein kinase kinase 6	5608	MAP2K6
1451	seq.17176.13	0.295208821551281	0.388483926104042	0.00677480824326326	0.00205192475352409	0.0259377018186797	0.0112148654610692	yes	yes	yes	yes	PSIP1	PC4 and SFRS1-interacting protein	11168	PSIP1
1452	seq.17195.43	0.296758813431667	0.368387802226004	0.00943754867494299	0.00837274390037319	0.0330133176474508	0.0289004932990169	yes	yes	yes	yes	BAG-1	BAG family molecular chaperone regulator 1	573	BAG1
1453	seq.17196.5	0.0851406590273742	0.1721409633165	0.40102789288828	0.197803359479336	0.501491109026693	0.255077465662904	no	no	no	no	ClpP endopeptidase	ATP-dependent Clp protease proteolytic subunit, mitochondrial	8192	CLPP
1454	seq.17199.43	0.193919174792444	0.249873542750793	0.0674780527150985	0.0770523884246763	0.140583559179095	0.128170756178597	no	no	no	no	HIF1N	Hypoxia-inducible factor 1-alpha inhibitor	55662	HIF1AN
1455	seq.17200.50	0.246451107444024	0.378324922190817	0.0238200648401945	0.00592883521107124	0.0654872234877911	0.0229721369970048	yes	yes	no	yes	KI2L1	Killer cell immunoglobulin-like receptor 2DL1	3802	KIR2DL1
1456	seq.17202.37	0.136641986834296	0.304464143426332	0.206017029984299	0.0372175739101796	0.30913855486673	0.0775685130905115	no	yes	no	no	PDCD4	Programmed cell death protein 4	27250	PDCD4
1457	seq.17205.21	0.270422340327555	0.290075033503973	0.0181770386221903	0.0204448320608195	0.0535234544144258	0.052219269936855	yes	yes	no	no	RAB5A	Ras-related protein Rab-5A	5868	RAB5A
1458	seq.17209.27	0.0420412061986635	0.00138208194621416	0.672442649570965	0.990863526673358	0.734611368970198	0.991769914824358	no	no	no	no	ST2B1	Sulfotransferase family cytosolic 2B member 1	6820	SULT2B1
1459	seq.17231.1	0.220407040303712	0.16851356596753	0.0295501828835422	0.154002801085256	0.0772796608775618	0.210742702535626	yes	no	no	no	L-plastin	Plastin-2	3936	LCP1
1460	seq.17319.1	0.258435010634054	0.353310452907062	0.0163046209677672	0.00778205872691657	0.0491474277215728	0.0274858897966175	yes	yes	yes	yes	SELH	Selenoprotein H	280636	SELENOH
1461	seq.17320.19	0.414711615837489	0.298696911287601	0.00023840694908963	0.0203074245574244	0.00216665185792254	0.0520140073753132	yes	yes	yes	no	ADPPT	L-aminoadipate-semialdehyde dehydrogenase-phosphopantetheinyl transferase	60496	AASDHPPT
1462	seq.17325.10	0.310963751152137	0.346078085019981	0.0057399797961314	0.00687248669911751	0.0228388577924617	0.0253452922514451	yes	yes	yes	yes	KGUA	Guanylate kinase	2987	GUK1
1463	seq.17326.44	0.168129091936284	0.308593562163662	0.108598300080478	0.0356685985679925	0.198578452820011	0.075257579161391	no	yes	no	no	DUS23	Dual specificity protein phosphatase 23	54935	DUSP23
1464	seq.17327.3	0.085232322889897	-0.084345551517909	0.453601487006458	0.455804456006681	0.547016428754186	0.503779026022738	no	no	no	no	CNPY3	Protein canopy homolog 3	10695	CNPY3
1465	seq.17329.2	0.715632447644532	0.551587905189364	4.51165300449562e-08	4.38572073415934e-05	2.49325793814096e-06	0.000908874171840369	yes	yes	yes	yes	BDH2	3-hydroxybutyrate dehydrogenase type 2	56898	BDH2
1466	seq.17331.138	0.506260303041737	0.635741013307259	1.88378758452715e-06	1.17225620073126e-06	4.95490474757116e-05	9.53693185053413e-05	yes	yes	yes	yes	KREM1	Kremen protein 1	83999	KREMEN1
1467	seq.17332.3	0.423328171879473	0.614449506785347	0.000552125069562177	3.50582990026809e-05	0.00395376473242758	0.000786081778047816	yes	yes	yes	yes	ARHL2	Poly(ADP-ribose) glycohydrolase ARH3	54936	ADPRS
1468	seq.17333.20	0.268453085409259	0.0969109487002412	0.0141184729666239	0.413697658967789	0.0439625302221966	0.463514210979475	yes	no	yes	no	ACADM	Medium-chain specific acyl-CoA dehydrogenase, mitochondrial	34	ACADM
1469	seq.17335.18	-0.0470570230542433	0.667291285280511	0.632061838137302	0.000185214381426617	0.701030087180555	0.00229799692327543	no	yes	no	yes	VAMP2	Vesicle-associated membrane protein 2	6844	VAMP2
1470	seq.17336.54	0.24109089745593	0.544499325728593	0.0284957886205591	0.000546108401787385	0.0750242827445037	0.00452005910163205	yes	yes	no	yes	CR3L2	Cyclic AMP-responsive element-binding protein 3-like protein 2	64764	CREB3L2
1471	seq.17337.1	0.29619339535635	0.424687283066884	0.0116542419144109	0.00138090180471541	0.0382731149005823	0.00852699071512191	yes	yes	yes	yes	TYY1	Transcriptional repressor protein YY1	7528	YY1
1472	seq.17341.89	0.265264804278425	0.274543400553063	0.0227437632782512	0.048229858155586	0.0628757599268885	0.0925232775654798	yes	yes	no	no	THIC	Acetyl-CoA acetyltransferase, cytosolic	39	ACAT2
1473	seq.17342.13	-0.317225959320216	-0.258187320856428	0.00173394522297193	0.015376644035372	0.00937392718861606	0.0434982520773113	yes	yes	yes	yes	AGR3	Anterior gradient protein 3	155465	AGR3
1474	seq.17343.6	0.289627505386017	0.146353385326961	0.012316754096529	0.246203833617233	0.039708286188633	0.302072747063126	yes	no	yes	no	SNPH	Syntaphilin	9751	SNPH
1475	seq.17345.12	0.234963128514469	0.188512099204229	0.0282264363630056	0.145034308058826	0.0744584538775331	0.201903994755683	yes	no	no	no	ZADH2	Prostaglandin reductase 3	284273	ZADH2
1476	seq.17346.61	0.18211823742692	0.194091820183045	0.0967496281922104	0.151444005663419	0.183597709728962	0.208178430900645	no	no	no	no	FDSCP	Follicular dendritic cell secreted peptide	260436	FDCSP
1477	seq.17347.80	0.202131803397447	0.162083828621403	0.0680360602201421	0.166276985834963	0.141422980799543	0.223007195538343	no	no	no	no	CA080	Axin interactor, dorsalization-associated protein	64853	AIDA
1478	seq.17348.5	0.0317336725527211	0.257664392346008	0.754712887833508	0.0595183424140196	0.80253337402082	0.106239755741306	no	no	no	no	SYJ2B	Synaptojanin-2-binding protein	55333	SYNJ2BP
1479	seq.17350.13	0.626413725404627	0.274634830500948	3.78891795314534e-08	0.0189849696403843	2.20523086400619e-06	0.0499119504577331	yes	yes	yes	yes	CHM2B	Charged multivesicular body protein 2b	25978	CHMP2B
1480	seq.17355.56	0.246108698979835	0.300426033451355	0.0189899317866661	0.0173024173988545	0.0551767020893419	0.0468853519510317	yes	yes	no	yes	SYT4	Synaptotagmin-4	6860	SYT4
1481	seq.17356.34	0.172026129784429	0.139624107282505	0.0908076833693144	0.286250557748879	0.175303047181905	0.341565278395664	no	no	no	no	IL1FA	Interleukin-1 family member 10	84639	IL1F10
1482	seq.17357.33	0.223890964764169	0.461030258474707	0.0435486307784033	0.00320978446180487	0.101960958760788	0.0149764790483538	yes	yes	no	yes	SPCS	O-phosphoseryl-tRNA(Sec) selenium transferase	51091	SEPSECS
1483	seq.17362.5	0.0576242256953149	0.301444758249245	0.571772963872449	0.0402493175601006	0.649846951225111	0.0818602291343162	no	yes	no	no	VHL	Von Hippel-Lindau disease tumor suppressor	7428	VHL
1484	seq.17364.8	0.306716730788691	0.221193244820871	0.00299874562117774	0.0525216271979062	0.0139389441745654	0.0976370446482313	yes	no	yes	no	RU2B	U2 small nuclear ribonucleoprotein B''	6629	SNRPB2
1485	seq.17365.7	0.182311505649006	0.224920061277696	0.0881649811312808	0.0991827575393904	0.171563408347343	0.153111982646164	no	no	no	no	KAT1	Kynurenine--oxoglutarate transaminase 1	883	KYAT1
1486	seq.17370.186	0.267119531961757	0.302462026786315	0.013622251830125	0.0175871886254698	0.0427481795422565	0.047322001386192	yes	yes	yes	yes	ABHDA	Mycophenolic acid acyl-glucuronide esterase, mitochondrial	55347	ABHD10
1487	seq.17372.5	0.240208889953901	0.119354623491215	0.0303967191867037	0.387778664272605	0.0785962055150815	0.439213794332121	yes	no	no	no	4EBP1	Eukaryotic translation initiation factor 4E-binding protein 1	1978	EIF4EBP1
1488	seq.17377.1	0.555168648947042	0.545883376968138	4.19951992465724e-06	7.58384378869017e-05	9.15361494334653e-05	0.0012688443231781	yes	yes	yes	yes	Aldose reductase-like C3	Aldo-keto reductase family 1 member C3	8644	AKR1C3
1489	seq.17383.4	0.20941936038556	0.154883675376818	0.0484083107509742	0.219929139630613	0.109484029813386	0.27673236497679	yes	no	no	no	STAR5	StAR-related lipid transfer protein 5	80765	STARD5
1490	seq.17387.27	-0.0781070004733087	0.159988057186979	0.441438473953227	0.191109550582113	0.537646903605989	0.247763116406337	no	no	no	no	IKB-beta	NF-kappa-B inhibitor beta	4793	NFKBIB
1491	seq.17391.10	0.42101898581367	0.54454964344766	0.000231692947261939	0.000142597348022357	0.00213040691507574	0.00195526338604088	yes	yes	yes	yes	SPF45	Splicing factor 45	84991	RBM17
1492	seq.17396.23	0.186659178571505	0.295221416018326	0.0882569506479745	0.0312102967916415	0.171589828356457	0.0689069950553151	no	yes	no	no	ADH1A	Alcohol dehydrogenase 1A	124	ADH1A
1493	seq.17397.8	0.120074577676039	0.206741968919621	0.245495906622407	0.127855858753434	0.348859248086023	0.183758269912548	no	no	no	no	DHB11	Estradiol 17-beta-dehydrogenase 11	51170	HSD17B11
1494	seq.17398.55	0.6021460011507	0.518781106353661	5.00843342874257e-07	0.000128504564921587	1.71257120554066e-05	0.00182951182132524	yes	yes	yes	yes	HO-1	Heme oxygenase 1	3162	HMOX1
1495	seq.17400.71	0.302284703093998	0.0886179583156586	0.00773442838108077	0.458612627806319	0.0285912551843871	0.506371278855373	yes	no	yes	no	ACOT8	Acyl-coenzyme A thioesterase 8	10005	ACOT8
1496	seq.17403.14	0.353317414934162	0.14417565599883	0.00264799296518426	0.247732733741962	0.0127417649331838	0.303412981039238	yes	no	yes	no	acyl-Coenzyme A dehydrogenase	Short/branched chain specific acyl-CoA dehydrogenase, mitochondrial	36	ACADSB
1497	seq.17405.2	0.371084580134271	0.319777922233524	0.00240413080861391	0.0138948056371489	0.0119247503662074	0.0405648247816658	yes	yes	yes	yes	UCHL5	Ubiquitin carboxyl-terminal hydrolase isozyme L5	51377	UCHL5
1498	seq.17408.2	0.0629873653839613	0.340170734300834	0.544846226251694	0.0193444536999348	0.626493002064526	0.0505980933422852	no	yes	no	no	PMM1	Phosphomannomutase 1	5372	PMM1
1499	seq.17410.5	0.176851748600519	0.433449627610554	0.104723185764477	0.00290422367332266	0.193495626247028	0.0139859285408575	no	yes	no	yes	CETN3	Centrin-3	1070	CETN3
1500	seq.17411.55	0.339071150620285	0.444576661077669	0.00234019550606821	0.000413514774796796	0.0117103028749214	0.00377686032205888	yes	yes	yes	yes	UFD1	Ubiquitin recognition factor in ER-associated degradation protein 1	7353	UFD1
1501	seq.17419.17	0.567953094732004	0.496087712265868	4.26094210059241e-06	0.000428202003043602	9.25064056838932e-05	0.00384678679581535	yes	yes	yes	yes	TES	Testin	26136	TES
1502	seq.17432.25	0.0890768937049135	0.260939640681842	0.3767644438958	0.0515844144697924	0.479590105294072	0.0963636824958301	no	no	no	no	KAD4	Adenylate kinase 4, mitochondrial	205	AK4
1503	seq.17436.193	0.224566790183089	0.222228602741079	0.0399486825597685	0.0776346038686137	0.0954824125314519	0.128864962914195	yes	no	no	no	CSNK1G2	Casein kinase I isoform gamma-2	1455	CSNK1G2
1504	seq.17441.4	0.190493686388082	0.33148172178544	0.0630754075203523	0.00783091716944899	0.13390979997821	0.0275872168925019	no	yes	no	yes	Alkaline phosphatase, intestine	Intestinal-type alkaline phosphatase	248	ALPI
1505	seq.17447.52	-0.0405355993337628	-0.0716321323238836	0.678150682113728	0.537381346232138	0.739518114778594	0.579655628003949	no	no	no	no	SFRP4	Secreted frizzled-related protein 4	6424	SFRP4
1506	seq.17449.23	0.173419289090404	0.201684747577224	0.104017144592039	0.121676475323522	0.192591405924435	0.177565216456386	no	no	no	no	CD9	CD9 antigen	928	CD9
1507	seq.17450.51	0.419890749548495	0.530609403056175	0.000143509912095795	2.42284994730461e-05	0.00146241342907433	0.000659473236900673	yes	yes	yes	yes	Histidyl-tRNA synthetase	Histidine--tRNA ligase, cytoplasmic	3035	HARS1
1508	seq.17451.13	0.00671473563563291	0.217687231836746	0.947596098173628	0.0911004802386515	0.957458999144687	0.144090987969258	no	no	no	no	BIM	Bcl-2-like protein 11	10018	BCL2L11
1509	seq.17454.15	0.266622992009877	0.314694260596932	0.018123667347357	0.0183273802264177	0.0533950371876091	0.0488640824652685	yes	yes	no	yes	EGFL6	Epidermal growth factor-like protein 6	25975	EGFL6
1510	seq.17455.42	0.285111485403285	0.203771865482256	0.0114966696428696	0.0843192902099936	0.0379045646572836	0.136321169249077	yes	no	yes	no	FOLR1	Folate receptor alpha	2348	FOLR1
1511	seq.17456.53	0.859724640985218	0.747378475877421	7.87165423877172e-12	3.35315001056763e-07	1.48502828759724e-09	3.82189243912823e-05	yes	yes	yes	yes	GOLM1	Golgi membrane protein 1	51280	GOLM1
1512	seq.17460.51	0.247352828065582	0.379640305421261	0.0230820568320819	0.00772924069510661	0.0636501678066128	0.0273523129643779	yes	yes	no	yes	Mx1	Interferon-induced GTP-binding protein Mx1	4599	MX1
1513	seq.17462.19	0.231603519016389	0.407004108018139	0.0395668775547573	0.00700986016660801	0.094934181178038	0.0257216264061116	yes	yes	no	yes	IRF1	Interferon regulatory factor 1	3659	IRF1
1514	seq.17466.72	0.299094019080781	0.267619702987667	0.00582957598285958	0.036873753354754	0.0230587964856371	0.0770279895394652	yes	yes	yes	no	ACSF2	Acyl-CoA synthetase family member 2, mitochondrial	80221	ACSF2
1515	seq.17468.1	0.0699461458320128	0.144914289911393	0.496416128656901	0.275050838877189	0.584898949150759	0.330217937129054	no	no	no	no	SUFU	Suppressor of fused homolog	51684	SUFU
1516	seq.17474.106	0.154470968862063	0.239700140837967	0.153679996105648	0.0903977201822975	0.252639200328725	0.143307208519962	no	no	no	no	YETS4	YEATS domain-containing protein 4	8089	YEATS4
1517	seq.17475.18	0.0929904945420086	0.204920644580207	0.402141977490464	0.11058226296307	0.502539689093268	0.165706809277173	no	no	no	no	TOPK	Lymphokine-activated killer T-cell-originated protein kinase	55872	PBK
1518	seq.17495.141	0.228802487281192	0.395444864647508	0.0327712532516029	0.00178678369487383	0.0832365489969913	0.0102241872982216	yes	yes	no	yes	SIR3	NAD-dependent protein deacetylase sirtuin-3, mitochondrial	23410	SIRT3
1519	seq.17510.7	0.115573550367188	0.156977043036563	0.296358852350429	0.235852184949421	0.401569929306927	0.291274786423992	no	no	no	no	SRP14	Signal recognition particle 14 kDa protein	6727	SRP14
1520	seq.17511.10	0.304327453154618	0.190422284981525	0.00616277580353083	0.143783572668963	0.0241522538833217	0.200468890436263	yes	no	yes	no	RPP30	Ribonuclease P protein subunit p30	10556	RPP30
1521	seq.17512.2	0.350472777089264	0.304158643908859	0.001332887762028	0.0117880465996152	0.00769802192648568	0.0359689921620161	yes	yes	yes	yes	NMI	N-myc-interactor	9111	NMI
1522	seq.17516.7	0.173458839903649	0.0872558130204468	0.118388393497932	0.461906004949229	0.211230043155446	0.508980413510016	no	no	no	no	Rab3A	Ras-related protein Rab-3A	5864	RAB3A
1523	seq.17671.58	0.250942172090709	0.291238376489178	0.0201641529166216	0.0272673518318282	0.0574166750623542	0.0631126179322932	yes	yes	no	no	ING4	Inhibitor of growth protein 4	51147	ING4
1524	seq.17672.184	0.0898920339820759	0.140808565247655	0.391408551050235	0.282697351926174	0.492274984550767	0.338210630305729	no	no	no	no	Gastric intrinsic factor	Gastric intrinsic factor	2694	CBLIF
1525	seq.17673.34	0.218016945490477	0.133726521749048	0.0366637715740942	0.233026097625957	0.0899092309645312	0.288696961075999	yes	no	no	no	Carbonic Anhydrase VB	Carbonic anhydrase 5B, mitochondrial	11238	CA5B
1526	seq.17675.17	0.422560409500357	0.287319297038453	0.0002196439429578	0.0144769265226951	0.00204019017304265	0.0416640005290188	yes	yes	yes	yes	ACO13	Acyl-coenzyme A thioesterase 13	55856	ACOT13
1527	seq.17676.13	0.415402642423461	0.358669814487353	0.000398544709524041	0.00327481419036861	0.0031692414328576	0.0151577905545742	yes	yes	yes	yes	CIP4	Cdc42-interacting protein 4	9322	TRIP10
1528	seq.17682.1	-0.109454927152167	0.0158910503950273	0.282555870127543	0.890735355198949	0.387980453521277	0.906475656304585	no	no	no	no	CD46	Membrane cofactor protein	4179	CD46
1529	seq.17683.2	0.533301889427468	0.441151891429066	2.44009615900448e-05	0.00198572798038559	0.00038361396798602	0.0110181721913687	yes	yes	yes	yes	COMD9	COMM domain-containing protein 9	29099	COMMD9
1530	seq.17685.9	0.203803032468005	0.40388486026853	0.0865288231716793	0.000520248289019133	0.169252481792012	0.00437888982957489	no	yes	no	yes	Apo A-IV	Apolipoprotein A-IV	337	APOA4
1531	seq.17691.1	0.4827015192987	0.617304546593099	1.68634183304302e-05	4.62180794935824e-06	0.000287378667813814	0.00025285911290939	yes	yes	yes	yes	TPP1	Tripeptidyl-peptidase 1	1200	TPP1
1532	seq.17692.2	0.0780123724506219	0.15690380961074	0.444504940822241	0.213676129042178	0.540299162683511	0.270419176958075	no	no	no	no	BT3A3	Butyrophilin subfamily 3 member A3	10384	BTN3A3
1533	seq.17693.2	0.223075703716767	0.351966933833725	0.0528749349181793	0.0143118249314918	0.117069513936608	0.0413629129425205	no	yes	no	yes	Septin-6	Septin-6	23157	SEPTIN6
1534	seq.17694.32	0.36727573414579	0.479072593321027	0.00117184703754684	0.00125523212182152	0.00698385091766752	0.00791172227936125	yes	yes	yes	yes	PSME2	Proteasome activator complex subunit 2	5721	PSME2
1535	seq.17696.1	0.285168452699369	0.269326370405926	0.0218519285022907	0.0535627594716264	0.061120603699403	0.0990006273882662	yes	no	no	no	TIRP	TIR domain-containing adapter molecule 2	100302736	TICAM2
1536	seq.17697.2	0.368626753447203	0.261549295055577	0.000600857480066234	0.0299820472126642	0.00421447599159278	0.0673365272169483	yes	yes	yes	no	OVCA2	Esterase OVCA2	124641	OVCA2
1537	seq.17699.43	0.279901098128645	0.4735574380757	0.0112268525373933	0.000486318986049351	0.0372480959563848	0.0041695064930779	yes	yes	yes	yes	TIMELESS	Protein timeless homolog	8914	TIMELESS
1538	seq.17702.53	0.168183805848714	0.0912292589138755	0.118303031648722	0.458586950804339	0.211230043155446	0.506371278855373	no	no	no	no	UGT 1A1	UDP-glucuronosyltransferase 1-1	54658	UGT1A1
1539	seq.17703.40	0.145402687064407	0.337153383691432	0.160768198540475	0.0192390918216969	0.25999491995712	0.0504346293035475	no	yes	no	no	GEMI	Geminin	51053	GMNN
1540	seq.17704.74	0.373695744347446	0.510204995251588	0.0163649884345798	0.0120833081150885	0.049247993248397	0.0366654346631444	yes	yes	yes	yes	HS105	Heat shock protein 105 kDa	10808	HSPH1
1541	seq.17706.4	0.326408683432378	0.457766759292176	0.00508230709168043	0.00073557267102637	0.0208905350102056	0.00555078356301416	yes	yes	yes	yes	PPR1A	Protein phosphatase 1 regulatory subunit 1A	5502	PPP1R1A
1542	seq.17710.40	0.405177393122583	0.316894011372412	0.000850253925832476	0.00777527614382467	0.00542160749210895	0.0274796742783364	yes	yes	yes	yes	TPD53	Tumor protein D53	7164	TPD52L1
1543	seq.17711.13	0.0329731872792959	0.001105389743785	0.733536772775317	0.991988107357911	0.785511779967461	0.992532358331224	no	no	no	no	VAMP1	Vesicle-associated membrane protein 1	6843	VAMP1
1544	seq.17712.7	0.612713445447711	0.564890490760587	4.90976087811973e-05	0.000463369142814577	0.000666533542535807	0.00406651878758412	yes	yes	yes	yes	IDI1	Isopentenyl-diphosphate Delta-isomerase 1	3422	IDI1
1545	seq.17721.82	0.0807998734257931	-0.0408638818930224	0.448999569748351	0.726989450983996	0.5434682845339	0.757736575792235	no	no	no	no	GAS7	Growth arrest-specific protein 7	8522	GAS7
1546	seq.17722.5	0.39952177050602	0.408032039859603	0.000285092148636631	0.00104944183464489	0.00247971247248173	0.00703614739870366	yes	yes	yes	yes	FKBP52 protein	Peptidyl-prolyl cis-trans isomerase FKBP4	2288	FKBP4
1547	seq.17724.3	0.226880807411592	0.111203526019397	0.0434377827793759	0.372684302910851	0.101863741785669	0.425314105386997	yes	no	no	no	WWOX	WW domain-containing oxidoreductase	51741	WWOX
1548	seq.17725.37	0.145958623949779	0.20593656459332	0.179089476318756	0.119814853320333	0.279589335934862	0.175833439515972	no	no	no	no	USH1C	Harmonin	10083	USH1C
1549	seq.17726.3	0.339075187489455	0.474728742004309	0.00357528213840189	0.00239740724968236	0.0158255409216802	0.0123778577291156	yes	yes	yes	yes	SAR1A	GTP-binding protein SAR1a	56681	SAR1A
1550	seq.17727.1	0.14922527508423	0.536840530670923	0.152762920505412	0.00102693529923681	0.251860956417191	0.00691916628340465	no	yes	no	yes	Securin	Securin	9232	PTTG1
1551	seq.17728.61	0.274601051793053	0.378192629171866	0.0146641475749959	0.00396166904916136	0.04517317082365	0.0171609591195264	yes	yes	yes	yes	CHM2A	Charged multivesicular body protein 2a	27243	CHMP2A
1552	seq.17729.20	0.221361877642031	0.0991475037264968	0.0205183075955961	0.364315214164477	0.0578637427090237	0.417242733241335	yes	no	no	no	UBE2S	Ubiquitin-conjugating enzyme E2 S	27338	UBE2S
1553	seq.17734.13	0.316806658315063	0.507184543331705	0.00534040774169155	0.000321409599714265	0.0216104813275107	0.00322648058722338	yes	yes	yes	yes	a-endosulfine	Alpha-endosulfine	2029	ENSA
1554	seq.17737.7	0.300414178329451	0.0630074730604525	0.00649809220261458	0.589798196902891	0.0250530489055181	0.629985539878117	yes	no	yes	no	IVD	Isovaleryl-CoA dehydrogenase, mitochondrial	3712	IVD
1555	seq.17738.7	0.324685057837255	0.576185976116655	0.00695357745446398	0.000442897024545653	0.0263821236153762	0.00394640003467308	yes	yes	yes	yes	CRNN	Cornulin	49860	CRNN
1556	seq.17739.1	0.301459792146802	0.258432595442476	0.00757435646437968	0.0381982512549187	0.0281325894206526	0.0789804551280584	yes	yes	yes	no	HCDH	Hydroxyacyl-coenzyme A dehydrogenase, mitochondrial	3033	HADH
1557	seq.17743.14	0.210174651449328	0.183316044088035	0.0542035440941702	0.149013232573244	0.11930625015267	0.205767641445789	no	no	no	no	UBE2A	Ubiquitin-conjugating enzyme E2 A	7319	UBE2A
1558	seq.17744.31	0.221274683986997	0.15267287323203	0.0526364251795624	0.223380812364051	0.11663583724479	0.279724519213486	no	no	no	no	RB11A	Ras-related protein Rab-11A	8766	RAB11A
1559	seq.17748.21	0.32269160816104	0.365373995858816	0.00586361144062377	0.00784884365338674	0.0231456119708894	0.0275969810066512	yes	yes	yes	yes	QORX	Quinone oxidoreductase PIG3	9540	TP53I3
1560	seq.17750.8	0.017031476480563	0.212340852435879	0.860566235954707	0.139947755963746	0.887661741498529	0.196271256825853	no	no	no	no	RIR2	Ribonucleoside-diphosphate reductase subunit M2	6241	RRM2
1561	seq.17751.68	0.404796127616354	0.466627102855452	0.000599954094308188	0.000318036435952109	0.00421447599159278	0.00320602091751139	yes	yes	yes	yes	CRBB1	Beta-crystallin B1	1414	CRYBB1
1562	seq.17752.24	0.261312588520121	0.262161432868198	0.0192658065840312	0.0541104774226898	0.05561084372565	0.0996091594816742	yes	no	no	no	Arginase	Arginase-2, mitochondrial	384	ARG2
1563	seq.17756.69	0.477489269014506	0.569728802968816	0.000126573008791156	0.000129129393560238	0.00133169409826234	0.00183022516105716	yes	yes	yes	yes	DCTD	Deoxycytidylate deaminase	1635	DCTD
1564	seq.17757.86	0.380719758286011	0.24739311008994	0.000558721010622185	0.0446575365750419	0.00398534895582005	0.0881072421933121	yes	yes	yes	no	CAB39	Calcium-binding protein 39	51719	CAB39
1565	seq.17758.79	0.142912360321831	0.118404595615595	0.2031505666955	0.351398610529838	0.306012321142919	0.40524911429358	no	no	no	no	DCXR	L-xylulose reductase	51181	DCXR
1566	seq.17761.2	0.350599181995126	0.294278712629427	0.00446005857403189	0.0299185645262863	0.018871601282698	0.0672215468268222	yes	yes	yes	no	NUDT5	ADP-sugar pyrophosphatase	11164	NUDT5
1567	seq.17765.3	0.371314344022785	0.19161337317705	0.00234163248860611	0.147401434675003	0.0117103028749214	0.204344057757334	yes	no	yes	no	SPN1	Snurportin-1	10073	SNUPN
1568	seq.17766.5	0.31938909839772	0.244877143298623	0.00348820951215822	0.0620870371923224	0.0155570502470395	0.109538271679844	yes	no	yes	no	NCF-1	Neutrophil cytosol factor 1	653361	NCF1
1569	seq.17769.28	0.299117755709474	0.48585827214974	0.00700210446720229	0.000216595038772324	0.0265110820346462	0.00247906162578114	yes	yes	yes	yes	PCNP	PEST proteolytic signal-containing nuclear protein	57092	PCNP
1570	seq.17770.42	0.00223992086857875	0.137188544950159	0.981611624920754	0.295840553700453	0.985657992580869	0.350941819014566	no	no	no	no	EMC8	ER membrane protein complex subunit 8	10328	EMC8
1571	seq.17771.35	0.180735544141565	0.210917765254079	0.0941142770864069	0.105095554624833	0.180286838214192	0.159893709497347	no	no	no	no	RPC9	DNA-directed RNA polymerase III subunit RPC9	27297	CRCP
1572	seq.17772.7	0.0318972404511894	0.329979361529287	0.744076554113419	0.0225901280326078	0.794091457263591	0.0559993613350237	no	yes	no	no	UBD	Ubiquitin D	10537	UBD
1573	seq.17773.26	0.416260499110803	0.435715779775039	0.00037159554441935	0.0021062279722553	0.00302529646356885	0.0113865348183881	yes	yes	yes	yes	SNAG	Gamma-soluble NSF attachment protein	8774	NAPG
1574	seq.17774.38	0.230779184124383	0.429910518598871	0.0382644460837283	0.00492460278527846	0.0926245712978386	0.0200183881920813	yes	yes	no	yes	SMD3	Small nuclear ribonucleoprotein Sm D3	6634	SNRPD3
1575	seq.17776.15	0.0675389734782932	0.332846672562562	0.512623251705292	0.0220205718928944	0.598753588829985	0.0551493808198507	no	yes	no	no	PECR	Peroxisomal trans-2-enoyl-CoA reductase	55825	PECR
1576	seq.17777.31	0.639715017857837	0.375972240367377	1.8996692004068e-06	0.00533455584232254	4.97277042843332e-05	0.0212102870736531	yes	yes	yes	yes	SDSL	Serine dehydratase-like	113675	SDSL
1577	seq.17778.19	0.298085798661476	0.265590148613577	0.0101368093168678	0.0497896985816126	0.0348357310129296	0.0942558619169559	yes	yes	yes	no	RAB32	Ras-related protein Rab-32	10981	RAB32
1578	seq.17782.23	0.367800333785056	0.269533743754291	0.0019537994477021	0.0442783100070374	0.0102880045990165	0.0876435000175477	yes	yes	yes	no	THIK	3-ketoacyl-CoA thiolase, peroxisomal	30	ACAA1
1579	seq.17783.9	0.206290100383143	0.394141271516259	0.0502381345971037	0.00767616053000129	0.112690789003999	0.0272526114598553	no	yes	no	yes	MMAB	Cob(I)yrinic acid a,c-diamide adenosyltransferase, mitochondrial	326625	MMAB
1580	seq.17785.11	0.248909050256962	0.290932482501712	0.0258560089016122	0.0378819013052975	0.0694380587206165	0.0785342485946504	yes	yes	no	no	RCL	2'-deoxynucleoside 5'-phosphate N-hydrolase 1	10591	DNPH1
1581	seq.17787.1	0.235650189012757	0.184627128712939	0.0264423168763164	0.11053162290393	0.0706721620079762	0.165706809277173	yes	no	no	no	Enoyl-CoA hydratase	Enoyl-CoA hydratase, mitochondrial	1892	ECHS1
1582	seq.17789.1	0.0668968423330979	0.24947368519397	0.511893466325465	0.0800980139851376	0.598156589975784	0.131596466820627	no	no	no	no	NADC	Nicotinate-nucleotide pyrophosphorylase [carboxylating]	23475	QPRT
1583	seq.17791.25	0.109727765091425	0.181810119666509	0.323981427931682	0.147804258859526	0.428451146293022	0.204766552586891	no	no	no	no	HPCL1	Hippocalcin-like protein 1	3241	HPCAL1
1584	seq.17792.158	0.134683483697453	0.308601822706149	0.189789067142769	0.0231858826824106	0.291503645799576	0.0568833919979679	no	yes	no	no	SSDH	Succinate-semialdehyde dehydrogenase, mitochondrial	7915	ALDH5A1
1585	seq.17793.4	0.137106235383805	0.11169157659887	0.200606082464336	0.390339242135817	0.303013770613579	0.441776167506218	no	no	no	no	DIRA1	GTP-binding protein Di-Ras1	148252	DIRAS1
1586	seq.17795.176	0.157773121862605	0.249073772680441	0.166712958808899	0.0693622291481465	0.266691987615055	0.118810505845181	no	no	no	no	LSM1	U6 snRNA-associated Sm-like protein LSm1	27257	LSM1
1587	seq.17796.15	0.157379289042156	0.230053673416833	0.174568100719701	0.102352898759929	0.275080148818287	0.156767275788234	no	no	no	no	IMPA1	Inositol monophosphatase 1	3612	IMPA1
1588	seq.17800.33	0.159965687680752	0.195021070050602	0.131771152290615	0.13541568866204	0.227778822806305	0.191535478973635	no	no	no	no	SCAND1	SCAN domain-containing protein 1	51282	SCAND1
1589	seq.17804.102	-0.107160014005157	0.156457427061759	0.362485238705635	0.291193220068	0.465529751398715	0.346782348060955	no	no	no	no	PNPO	Pyridoxine-5'-phosphate oxidase	55163	PNPO
1590	seq.17805.35	0.25931628903758	0.343086514783092	0.0115012645974056	0.00469668600263954	0.0379045646572836	0.0193782572552345	yes	yes	yes	yes	SPF30	Survival of motor neuron-related-splicing factor 30	10285	SMNDC1
1591	seq.17806.6	0.520226865385149	0.261312169193644	5.59782824454739e-05	0.0494821436479872	0.000740810544095051	0.093738506889937	yes	yes	yes	no	Syntenin 1	Syntenin-1	6386	SDCBP
1592	seq.17808.37	0.507045606353718	0.67252159015614	2.52047100845685e-05	1.3423672897037e-05	0.000393985625350498	0.000453338977899316	yes	yes	yes	yes	NIT2	Omega-amidase NIT2	56954	NIT2
1593	seq.17811.78	0.247525041690153	0.260671215687403	0.0224700624472246	0.0716134261407983	0.0623352502745673	0.121336963275413	yes	no	no	no	ST1C2	Sulfotransferase 1C2	6819	SULT1C2
1594	seq.17813.21	0.153897941813866	0.305719988970171	0.151338637389033	0.0263431239133236	0.250445760785058	0.061591615963091	no	yes	no	no	BPHL	Valacyclovir hydrolase	670	BPHL
1595	seq.17816.58	0.173019237953009	0.0760738956886437	0.106195958942173	0.51364855955456	0.195556409078636	0.557795011775109	no	no	no	no	NCALD	Neurocalcin-delta	83988	NCALD
1596	seq.17817.22	0.235504248018105	0.3671654942532	0.0322447878947185	0.0146129460038302	0.0822429998004684	0.0419451351453069	yes	yes	no	yes	DDIT4	DNA damage-inducible transcript 4 protein	54541	DDIT4
1597	seq.17819.30	0.219117000474578	0.284584430640774	0.0575904343762895	0.030138666793803	0.125214124857952	0.0675773139462689	no	yes	no	no	FAHD1	Acylpyruvase FAHD1, mitochondrial	81889	FAHD1
1598	seq.17822.57	0.244033087776046	0.337902523438059	0.0275545267938816	0.0195584555798391	0.0731445007711432	0.0509544335606188	yes	yes	no	no	RERG	Ras-related and estrogen-regulated growth inhibitor	85004	RERG
1599	seq.17823.40	0.357042570854293	0.561139498574328	0.00301397155900938	0.000209964702213353	0.013997825466333	0.00243695898550618	yes	yes	yes	yes	SMD2	Small nuclear ribonucleoprotein Sm D2	6633	SNRPD2
1600	seq.17826.341	0.591211475468733	0.561800852581367	2.94387956737415e-07	6.17544377172141e-06	1.11846979952111e-05	0.000291257352371447	yes	yes	yes	yes	EF1D	Elongation factor 1-delta	1936	EEF1D
1601	seq.17827.53	0.0721150173799912	0.135190332757219	0.495306373792013	0.296545204838281	0.584139075450766	0.351701455814055	no	no	no	no	DLRB2	Dynein light chain roadblock-type 2	83657	DYNLRB2
1602	seq.17828.3	0.148323246084137	0.21782088043956	0.161119482472038	0.136107044799944	0.260160271613752	0.192066453985168	no	no	no	no	S100A14	Protein S100-A14	57402	S100A14
1603	seq.17829.2	0.141842765274048	0.199956325709826	0.156519048279092	0.145100388168877	0.255561474205758	0.201944600272685	no	no	no	no	TREX2	Three prime repair exonuclease 2	11219	TREX2
1604	seq.17832.12	0.304174183836946	0.157174897363744	0.00956990521363501	0.205458421486029	0.0332847752217401	0.262692924503404	yes	no	yes	no	IDI2	Isopentenyl-diphosphate delta-isomerase 2	91734	IDI2
1605	seq.17835.28	0.174985223802806	0.187454178307637	0.0894722415911483	0.142522629485072	0.173582494235877	0.19891359844715	no	no	no	no	ANX13	Annexin A13	312	ANXA13
1606	seq.17836.17	0.380326330157467	0.252917617839429	0.000682524982303558	0.0255263506749941	0.00460430848111315	0.0604827477448647	yes	yes	yes	no	S100A16	Protein S100-A16	140576	S100A16
1607	seq.17843.30	0.372905638370056	0.316990809800689	0.00163645860024473	0.0193661867042122	0.00893271576573487	0.0505980933422852	yes	yes	yes	no	PPCS	Phosphopantothenate--cysteine ligase	79717	PPCS
1608	seq.17849.6	0.435788667470286	0.528119102954153	0.000244328786340867	0.000333359562706192	0.00220945915714195	0.00331000030411175	yes	yes	yes	yes	DRG1	Developmentally-regulated GTP-binding protein 1	4733	DRG1
1609	seq.17850.42	0.0347310472001735	0.306545433315179	0.742777167862293	0.0375113961947152	0.79338810725783	0.0779729667862032	no	yes	no	no	KLF4	Krueppel-like factor 4	9314	KLF4
1610	seq.17855.28	0.0720848356845874	0.220551640737885	0.475684202702875	0.136521461466176	0.566863052273455	0.192551924640745	no	no	no	no	RGS4	Regulator of G-protein signaling 4	5999	RGS4
1611	seq.17856.23	0.116032555645393	0.00485770272598954	0.269064561179963	0.968346812385878	0.373061606990331	0.971976771300064	no	no	no	no	NT5M	5'(3')-deoxyribonucleotidase, mitochondrial	56953	NT5M
1612	seq.17857.6	0.151200617257926	0.328370493508296	0.139614706739054	0.0243139829108081	0.2356615452604	0.0585225695138719	no	yes	no	no	ACADL	Long-chain specific acyl-CoA dehydrogenase, mitochondrial	33	ACADL
1613	seq.18156.7	0.188880385632571	0.304382113659664	0.11859911859931	0.0441371316476543	0.211422540846147	0.0874273161637642	no	yes	no	no	ATG3	Ubiquitin-like-conjugating enzyme ATG3	64422	ATG3
1614	seq.18158.45	0.230278465501857	0.29440486915953	0.0313195146135436	0.0339893679302365	0.080521176903523	0.0727811475328079	yes	yes	no	no	Caspase-8	Caspase-8	841	CASP8
1615	seq.18160.2	0.0621943547439502	0.112428881350972	0.547332984783557	0.375302140379551	0.628427861437742	0.427766252086776	no	no	no	no	PIMT	Protein-L-isoaspartate(D-aspartate) O-methyltransferase	5110	PCMT1
1616	seq.18166.4	0.341753279651619	0.505135508120642	0.00391883056834803	0.000633511197250113	0.0170158111424064	0.00503039152417325	yes	yes	yes	yes	RHOB	Rho-related GTP-binding protein RhoB	388	RHOB
1617	seq.18170.46	0.247163046475615	0.203490019656595	0.0178136270847765	0.121639355209573	0.05282295597876	0.177565216456386	yes	no	no	no	P5CR1	Pyrroline-5-carboxylate reductase 1, mitochondrial	5831	PYCR1
1618	seq.18171.25	0.14852908838406	0.374728358919205	0.168166019509514	0.0108945741167498	0.268232155316778	0.0343144588328947	no	yes	no	yes	I-TAC	C-X-C motif chemokine 11	6373	CXCL11
1619	seq.18172.71	0.164651361040294	0.36491342681719	0.121411261785158	0.00923204783348855	0.214825683449741	0.0308166770573617	no	yes	no	yes	ASF1A	Histone chaperone ASF1A	25842	ASF1A
1620	seq.18174.79	0.296425305368197	0.446700210268277	0.00684438299395453	0.00112377756073763	0.0261127052719144	0.00743432531414216	yes	yes	yes	yes	PDC6I	Programmed cell death 6-interacting protein	10015	PDCD6IP
1621	seq.18177.49	0.272259907395166	0.317939794668462	0.025559780675633	0.0234087000182912	0.0690205132447876	0.0571991950871242	yes	yes	no	no	ULA1	NEDD8-activating enzyme E1 regulatory subunit	8883	NAE1
1622	seq.18181.2	0.320862946336251	0.532152742042881	0.00602480968363259	9.78033958955464e-05	0.0236964297477742	0.00151556625301168	yes	yes	yes	yes	TSSC4	Protein TSSC4	10078	TSSC4
1623	seq.18182.24	0.27722014359637	0.431673056365586	0.0163140961614448	0.00272863317926381	0.0491489097462909	0.0134489658772543	yes	yes	yes	yes	PCKGC	Phosphoenolpyruvate carboxykinase, cytosolic [GTP]	5105	PCK1
1624	seq.18184.28	0.36337956521693	0.257438638433805	0.00151875629414022	0.038343005602239	0.00842709501545757	0.0791303597321198	yes	yes	yes	no	GUAA	GMP synthase [glutamine-hydrolyzing]	8833	GMPS
1625	seq.18185.118	0.225710105933456	0.113490425397085	0.0423538667851216	0.312114229638017	0.0998784505092242	0.367062972990024	yes	no	no	no	ALDOB	Fructose-bisphosphate aldolase B	229	ALDOB
1626	seq.18186.15	0.40430129303911	0.594314570032075	0.000479861893660141	9.60474056909203e-06	0.00359141507553301	0.00036301256382905	yes	yes	yes	yes	SYTC	Threonine--tRNA ligase, cytoplasmic	6897	TARS1
1627	seq.18188.12	0.25004816602564	0.211476811968096	0.0221357994900539	0.0875296178670797	0.0617567358541995	0.13998086505431	yes	no	no	no	GATM	Glycine amidinotransferase, mitochondrial	2628	GATM
1628	seq.18189.12	0.549732097147062	0.445071495390665	2.92869606438474e-06	0.000694389024620452	7.21752079650851e-05	0.00534347428606343	yes	yes	yes	yes	VPS25	Vacuolar protein-sorting-associated protein 25	84313	VPS25
1629	seq.18191.23	0.268346944790663	0.347735704553036	0.0177991957142884	0.0102344823467612	0.0528087851154404	0.0331122725719282	yes	yes	no	yes	RANG	Ran-specific GTPase-activating protein	5902	RANBP1
1630	seq.18196.8	0.143831139186067	0.353729214907885	0.189107895565802	0.00117148468071422	0.290865700489318	0.00759218389455856	no	yes	no	yes	Afamin	Afamin	173	AFM
1631	seq.18197.97	0.333002274461486	0.310792012958918	0.00239099309591789	0.0293573174882622	0.0118919302070607	0.0664517517493928	yes	yes	yes	no	KCRS	Creatine kinase S-type, mitochondrial	1160	CKMT2
1632	seq.18202.22	0.0834049252137753	0.390155215197476	0.427641681658646	0.00850472397925845	0.525108494537719	0.0291745919250829	no	yes	no	yes	CD37	Leukocyte antigen CD37	951	CD37
1633	seq.18203.9	0.187655894114321	0.215997048430074	0.0722641136786358	0.116161556939573	0.14785226848759	0.171712569987002	no	no	no	no	CRGC	Gamma-crystallin C	1420	CRYGC
1634	seq.18205.123	0.330399178684431	0.245365927514832	0.00265036163296714	0.051236900311371	0.0127417649331838	0.0960864825762206	yes	no	yes	no	MAGE-6	Melanoma-associated antigen 6	4105	MAGEA6
1635	seq.18206.18	0.206187984692228	0.531591007186168	0.0912632871204632	0.000127600786259126	0.175934264917567	0.00182272559170673	no	yes	no	yes	ADH6	Alcohol dehydrogenase 6	130	ADH6
1636	seq.18207.6	0.29953318652544	0.362132033747109	0.00536994438238131	0.00374307352941646	0.0217061952570147	0.016542449554991	yes	yes	yes	yes	CHM1B	Charged multivesicular body protein 1b	57132	CHMP1B
1637	seq.18208.3	0.191079129545799	0.243082594818386	0.0748182245952814	0.0706776749585616	0.151518731526767	0.120422784085422	no	no	no	no	CCNB2	G2/mitotic-specific cyclin-B2	9133	CCNB2
1638	seq.18212.43	0.0763042499392429	0.161726068731963	0.487244490974953	0.195594719424914	0.576994504355837	0.252739421344758	no	no	no	no	GSTM5-5	Glutathione S-transferase Mu 5	2949	GSTM5
1639	seq.18213.30	0.307409843571167	0.47529257954665	0.00882704469862356	0.00116560553017166	0.0314216956788377	0.00757366728689924	yes	yes	yes	yes	UBE2F	NEDD8-conjugating enzyme UBE2F	140739	UBE2F
1640	seq.18214.2	0.131348908041883	0.137654518896577	0.222194746151034	0.285259416127241	0.325283191125833	0.340754206469899	no	no	no	no	GSH0	Glutamate--cysteine ligase regulatory subunit	2730	GCLM
1641	seq.18216.22	0.261851224173378	0.148433138598904	0.0180909294070539	0.224580072923026	0.0533273032252113	0.280957896168389	yes	no	no	no	IL-11 RA	Interleukin-11 receptor subunit alpha	3590	IL11RA
1642	seq.18220.141	0.143291650160668	0.439660970536395	0.17769568430367	0.00271979265558394	0.278439644443959	0.0134281375851387	no	yes	no	yes	SRA1	Steroid receptor RNA activator 1	10011	SRA1
1643	seq.18222.34	0.334926680541407	0.409014147719505	0.00362807125977565	0.00264856232364336	0.0160332616011572	0.0132090104582068	yes	yes	yes	yes	SHLB2	Endophilin-B2	56904	SH3GLB2
1644	seq.18224.11	0.335851798675122	0.451640353663831	0.00156149206946274	0.000168975753453778	0.00863794045705828	0.00217521493446028	yes	yes	yes	yes	CHM1A	Charged multivesicular body protein 1a	5119	CHMP1A
1645	seq.18225.13	0.323874222836379	0.210729704338105	0.00610227767796127	0.0949466092155193	0.0239666627251444	0.148457530442443	yes	no	yes	no	HEBP1	Heme-binding protein 1	50865	HEBP1
1646	seq.18226.148	0.226689466609646	0.30412601863979	0.0351327929553368	0.0230076671490485	0.0873688682993853	0.0566650892822057	yes	yes	no	no	COX5A	Cytochrome c oxidase subunit 5A, mitochondrial	9377	COX5A
1647	seq.18227.3	0.292764331986097	0.437004065597885	0.0127786489318235	0.00209200953214863	0.0408364417675271	0.0113545477682393	yes	yes	yes	yes	CDKA2	Cyclin-dependent kinase 2-associated protein 2	10263	CDK2AP2
1648	seq.18228.30	0.13690402778829	0.238075509908704	0.194560932059712	0.0654782889881676	0.296601185741674	0.113735298612234	no	no	no	no	NOP16	Nucleolar protein 16	51491	NOP16
1649	seq.18231.147	0.324522056194922	0.330430694316088	0.00286431175253551	0.0139506453389006	0.0134743332743953	0.040701565066217	yes	yes	yes	yes	PRND	Prion-like protein doppel	23627	PRND
1650	seq.18232.42	0.246860653162228	0.114368905846984	0.038945590975653	0.353605097311734	0.0937401356039585	0.40719290410282	yes	no	no	no	PI42B	Phosphatidylinositol 5-phosphate 4-kinase type-2 beta	8396	PIP4K2B
1651	seq.18235.16	0.344418377428377	0.389066686817162	0.0132125387502297	0.0132562910711272	0.0416873122851827	0.0392027937568307	yes	yes	yes	yes	PGP	Glycerol-3-phosphate phosphatase	283871	PGP
1652	seq.18236.3	0.105927923222077	-0.282627159264712	0.326776679484467	0.0398906658890963	0.431313682378653	0.0814013196806607	no	yes	no	no	LEGL	Galectin-related protein	29094	LGALSL
1653	seq.18237.29	0.0705746866169981	0.153406553128408	0.498111047207753	0.222240779929013	0.586561674402414	0.278720039450983	no	no	no	no	NRIP3	Nuclear receptor-interacting protein 3	56675	NRIP3
1654	seq.18240.6	0.123928648651733	0.152653096966015	0.249254080235409	0.244183820166681	0.352733852293824	0.299991884050888	no	no	no	no	OMP	Olfactory marker protein	4975	OMP
1655	seq.18241.18	0.0915505839868735	0.270025280986885	0.3906086583099	0.0518591146355223	0.491721115879766	0.0967341343917296	no	no	no	no	HEM6	Oxygen-dependent coproporphyrinogen-III oxidase, mitochondrial	1371	CPOX
1656	seq.18242.8	0.529215281911195	0.539185561093157	2.42391915225927e-05	0.000355182901119822	0.000383320497359421	0.00343930203898504	yes	yes	yes	yes	Sperm protein 17	Sperm surface protein Sp17	53340	SPA17
1657	seq.18243.9	0.0975036126292688	0.362864551508587	0.397675297834576	0.0105330638180765	0.498323764189869	0.0334842487790219	no	yes	no	yes	Cytidylate kinase	UMP-CMP kinase	51727	CMPK1
1658	seq.18253.8	0.356800312223378	0.535400471773267	0.00178469406302905	4.63138691130092e-05	0.00957260903807053	0.000927034376420308	yes	yes	yes	yes	SSB	Single-stranded DNA-binding protein, mitochondrial	6742	SSBP1
1659	seq.18255.6	0.0993767183926712	0.165799578122083	0.328532508669282	0.214685110319706	0.433108760224009	0.271319528426684	no	no	no	no	NB5R1	NADH-cytochrome b5 reductase 1	51706	CYB5R1
1660	seq.18257.64	0.336874158239835	0.529879030981731	0.0019205629167826	0.000208455614024231	0.0101717325437731	0.00243695898550618	yes	yes	yes	yes	SRP19	Signal recognition particle 19 kDa protein	6728	SRP19
1661	seq.18259.15	0.165144059984933	0.460109714872058	0.126694654546192	0.00203831893565254	0.221099347694488	0.0111628057026577	no	yes	no	yes	MEOX2	Homeobox protein MOX-2	4223	MEOX2
1662	seq.18261.34	0.0642232221914051	0.234475460372484	0.526661493042512	0.0804317020657476	0.610329385391989	0.132025755176029	no	no	no	no	NATD1	Protein NATD1	256302	NATD1
1663	seq.18264.12	0.0503706744306742	0.365245380212117	0.643708789804593	0.0107271465643989	0.710886311873422	0.0339042281073519	no	yes	no	yes	CCD25	Coiled-coil domain-containing protein 25	55246	CCDC25
1664	seq.18265.18	0.384478988773856	0.398921440334793	0.000527700592894867	0.00172296411500929	0.00382897870520931	0.0100067268293162	yes	yes	yes	yes	ZNF34	Zinc finger protein 34	80778	ZNF34
1665	seq.18271.43	0.376962510920038	0.298110917569763	0.00137609657232053	0.0255926870417457	0.00786690109421696	0.0605659179286086	yes	yes	yes	no	OXSM	3-oxoacyl-[acyl-carrier-protein] synthase, mitochondrial	54995	OXSM
1666	seq.18273.14	0.0429845502484145	0.199111685304629	0.672278750789377	0.166349642435424	0.734578998515815	0.223008795335507	no	no	no	no	GGE2D	G antigen 2D	100101629	GAGE2D
1667	seq.18274.2	0.364645329583079	0.431132517040675	0.00150514730395893	0.00399705385344769	0.00836006182736984	0.017259575084619	yes	yes	yes	yes	SERF2	Small EDRK-rich factor 2	10169	SERF2
1668	seq.18276.34	0.104505637389183	0.243673924148757	0.308845514449981	0.0735432480921884	0.412825264978218	0.123763491329549	no	no	no	no	TCL1B	T-cell leukemia/lymphoma protein 1B	9623	TCL1B
1669	seq.18280.29	0.153641943343839	0.252776581121957	0.171802764114091	0.0564350417758452	0.272218600420298	0.102474647711798	no	no	no	no	DTD2	Putative D-tyrosyl-tRNA(Tyr) deacylase 2	112487	DTD2
1670	seq.18282.1	0.222690326000947	0.234725985505972	0.039666788186666	0.0854457847832767	0.094934181178038	0.137451893134168	yes	no	no	no	GBG11	Guanine nucleotide-binding protein G(I)/G(S)/G(O) subunit gamma-11	2791	GNG11
1671	seq.18284.77	0.109181069420464	0.113625422477616	0.323563719288085	0.36243858355099	0.428105709365203	0.415441334717676	no	no	no	no	WWC1	Protein KIBRA	23286	WWC1
1672	seq.18285.6	0.139829656898241	0.215292119402644	0.189097438655556	0.116020713475014	0.290865700489318	0.171593911093593	no	no	no	no	SVIP	Small VCP/p97-interacting protein	258010	SVIP
1673	seq.18289.16	0.086589245697417	0.138243884735038	0.387994904411471	0.243235566102289	0.489540497840758	0.299043097111377	no	no	no	no	MIP-5	C-C motif chemokine 15	6359	CCL15
1674	seq.18290.6	0.0401586634073613	0.186643500669112	0.695610051033015	0.171978834338498	0.754646557446287	0.228928516463729	no	no	no	no	Annexin A8	Annexin A8	653145	ANXA8
1675	seq.18291.8	0.108528548674356	0.200102292254753	0.296388114520448	0.123839141078136	0.401569929306927	0.179370623345388	no	no	no	no	p21	Cyclin-dependent kinase inhibitor 1	1026	CDKN1A
1676	seq.18294.26	0.0550977084745539	0.367573616056706	0.583091752882205	0.0135475201119752	0.659519326032364	0.0397844780099926	no	yes	no	yes	SOX2	Transcription factor SOX-2	6657	SOX2
1677	seq.18295.102	0.377553081529527	0.334174094509843	0.00197091982835707	0.00882600105565277	0.0103582155436518	0.0299924785568258	yes	yes	yes	yes	GRHPR	Glyoxylate reductase/hydroxypyruvate reductase	9380	GRHPR
1678	seq.18297.8	0.222530317892243	0.410914222190197	0.0453165184308116	0.00239518954516448	0.10496472156434	0.0123778577291156	yes	yes	no	yes	RASM	Ras-related protein M-Ras	22808	MRAS
1679	seq.18300.39	0.437206123108033	0.463922455874312	0.000140624956497207	0.000227989592207843	0.00144345053845445	0.00258841670815789	yes	yes	yes	yes	PURB	Transcriptional activator protein Pur-beta	5814	PURB
1680	seq.18302.204	0.207372503115186	0.214711792801289	0.0453690984061925	0.096433596372165	0.105042038671299	0.150109074474724	yes	no	no	no	ZWILC	Protein zwilch homolog	55055	ZWILCH
1681	seq.18303.39	0.202968212190612	0.31109336392164	0.0808689678586095	0.0294575352278719	0.161178186941513	0.0665475697956849	no	yes	no	no	NEUG	Neurogranin	4900	NRGN
1682	seq.18304.19	0.227478964320562	0.26794322965833	0.0325381088387068	0.0511945140074317	0.0827981364914256	0.0960511612258775	yes	no	no	no	BCCIP	BRCA2 and CDKN1A-interacting protein	56647	BCCIP
1683	seq.18306.1	0.0925412575274912	0.323732860264218	0.377618080998174	0.0229292974309024	0.480286034372975	0.0566011060155418	no	yes	no	no	PALM	Paralemmin-1	5064	PALM
1684	seq.18307.71	0.345707709854477	0.343298313246748	0.00210356954230298	0.00929544594091223	0.010755728005551	0.0309794048486615	yes	yes	yes	yes	PPase 2	Inorganic pyrophosphatase 2, mitochondrial	27068	PPA2
1685	seq.18308.30	0.309567513726189	0.287330918957884	0.0071046617621265	0.022294284291871	0.0268436495169849	0.0554592298417826	yes	yes	yes	no	STXB6	Syntaxin-binding protein 6	29091	STXBP6
1686	seq.18309.18	0.291180742842616	0.293084953395516	0.00735335613975399	0.0149530260616258	0.0275738255247389	0.0426085207983536	yes	yes	yes	yes	CISY	Citrate synthase, mitochondrial	1431	CS
1687	seq.18310.26	0.483793317158269	0.572144615684169	0.000103856883385402	6.73711853847964e-05	0.00116626110481909	0.00117011985790546	yes	yes	yes	yes	SELW	Selenoprotein W	6415	SELENOW
1688	seq.18312.68	0.28064006420661	0.375425190286464	0.0117151494575608	0.00471660667659804	0.0384023862686131	0.0194260845365395	yes	yes	yes	yes	NDRG3	Protein NDRG3	57446	NDRG3
1689	seq.18313.4	0.255781014282152	0.500393596130227	0.0203955134966798	0.000658021506731495	0.0577703169909847	0.00513746559623104	yes	yes	no	yes	Asparaginase-like protein 1	Isoaspartyl peptidase/L-asparaginase	80150	ASRGL1
1690	seq.18314.88	0.00997368050126723	0.168069494267098	0.919860033395053	0.220670342694829	0.935766872946138	0.277601160009981	no	no	no	no	PAX-8	Paired box protein Pax-8	7849	PAX8
1691	seq.18315.38	0.261536633277444	0.378805219118908	0.0204749920754487	0.0128573004070502	0.0578011773192879	0.0384255538122295	yes	yes	no	yes	RTP4	Receptor-transporting protein 4	64108	RTP4
1692	seq.18316.75	0.114662560517649	0.313931930694184	0.288072856093762	0.0297521484412447	0.393364527526165	0.0669025910900327	no	yes	no	no	SEPT3	Neuronal-specific septin-3	55964	SEPTIN3
1693	seq.18317.111	0.256218137978097	0.35651375166713	0.0339599251206902	0.00628547896424056	0.0853715110936043	0.0238473338511512	yes	yes	no	yes	ZFAN5	AN1-type zinc finger protein 5	7763	ZFAND5
1694	seq.18318.98	0.282803740905298	0.185732158044935	0.0102011664818845	0.123521861828844	0.0349909603902132	0.179111610406998	yes	no	yes	no	SH3G3	Endophilin-A3	6457	SH3GL3
1695	seq.18319.7	0.295443751959101	0.323529852143026	0.00577187080636717	0.0150999730947376	0.0229323930149853	0.0428930180692158	yes	yes	yes	yes	ODPX	Pyruvate dehydrogenase protein X component, mitochondrial	8050	PDHX
1696	seq.18321.38	0.262735665923322	0.157224097971227	0.0109088754497559	0.188863271993944	0.0365925552333626	0.245549182765891	yes	no	yes	no	MTDC	Bifunctional methylenetetrahydrofolate dehydrogenase/cyclohydrolase, mitochondrial	10797	MTHFD2
1697	seq.18322.15	0.297001762383591	0.310229613499123	0.00721881637296125	0.023823921238771	0.0271624101626348	0.0578007419500294	yes	yes	yes	no	JMJD6	Bifunctional arginine demethylase and lysyl-hydroxylase JMJD6	23210	JMJD6
1698	seq.18323.39	0.21839140190826	0.241626528855423	0.0530693936761342	0.0883395277015632	0.1174525294507	0.140987618452524	no	no	no	no	DRP-1	Dihydropyrimidinase-related protein 1	1400	CRMP1
1699	seq.18324.61	0.102964364074191	0.376369815676397	0.323949821627297	0.0110209187901815	0.428451146293022	0.0345929126225376	no	yes	no	yes	SUOX	Sulfite oxidase, mitochondrial	6821	SUOX
1700	seq.18327.6	0.399206629300773	0.2725581328624	0.000441050460800906	0.0270837608274256	0.00339379334886323	0.0627412051397557	yes	yes	yes	no	SNX5	Sorting nexin-5	27131	SNX5
1701	seq.18328.36	0.204429128739714	0.260281207852058	0.0568576503909803	0.0546623925192838	0.12383288427112	0.100019381094649	no	no	no	no	P5CR2	Pyrroline-5-carboxylate reductase 2	29920	PYCR2
1702	seq.18329.4	0.278057485157156	0.226124049797532	0.0187270591237253	0.0960996307109922	0.0547306305907591	0.149812027034578	yes	no	no	no	PRPS2	Ribose-phosphate pyrophosphokinase 2	5634	PRPS2
1703	seq.18330.7	0.136337098944973	0.14126548330001	0.234235519647752	0.310636243650348	0.337148784002328	0.365717858620843	no	no	no	no	PGM2	Phosphoglucomutase-2	55276	PGM2
1704	seq.18331.3	-0.295770942777132	-0.202876245957642	0.00279806187968757	0.0716536645478907	0.0132768400206164	0.121367553789941	yes	no	yes	no	GLCM	Glucosylceramidase	2629	GBA
1705	seq.18336.31	0.230276106313622	0.350142182541668	0.0339011648087858	0.0115150390202892	0.0853370511555914	0.0354820958565657	yes	yes	no	yes	CDA	Cytidine deaminase	978	CDA
1706	seq.18337.4	0.368670030867582	0.43236128249176	0.00198407742578258	0.0035509709216857	0.0103974019123146	0.0160291764954971	yes	yes	yes	yes	GMDS	GDP-mannose 4,6 dehydratase	2762	GMDS
1707	seq.18338.26	0.670419250194649	0.573240542157035	8.66319376180323e-05	0.000559208663450628	0.00102601224659451	0.00459373963624382	yes	yes	yes	yes	IDH	Isocitrate dehydrogenase [NADP] cytoplasmic	3417	IDH1
1708	seq.18340.2	0.0331105731528851	-0.113059203351669	0.772261772275156	0.355455762225111	0.817697727137096	0.409065728888006	no	no	no	no	Proteasome beta chain	Proteasome subunit beta type-4	5692	PSMB4
1709	seq.18342.2	0.253429390949395	0.384845664355875	0.0261768471616003	0.0040297605023915	0.0701339524099487	0.0173093992317386	yes	yes	no	yes	SERC	Phosphoserine aminotransferase	29968	PSAT1
1710	seq.18343.10	0.387191362731635	0.366776072154519	0.000879407481285996	0.00811134283027497	0.00555570245971788	0.0283048297233028	yes	yes	yes	yes	DECR2	Peroxisomal 2,4-dienoyl-CoA reductase	26063	DECR2
1711	seq.18347.15	-0.0156162615653095	0.25900064849058	0.87914499332754	0.0324299149060531	0.903418906554277	0.0704902917961926	no	yes	no	no	Laminin-2	Laminin-2	3908|3912|3915	LAMA2|LAMB1|LAMC1
1712	seq.18348.89	0.479845534630174	0.465814709405393	0.000119883579167241	0.000744213082605967	0.00129365495389344	0.00560053614159181	yes	yes	yes	yes	HNRPD	Heterogeneous nuclear ribonucleoprotein D0	3184	HNRNPD
1713	seq.18373.13	0.351569546255346	0.42257030369573	0.00361505168807437	0.00243850551718114	0.0159886400852505	0.0124446417073756	yes	yes	yes	yes	Radixin	Radixin	5962	RDX
1714	seq.18376.19	-0.0600964161563802	0.14622538534116	0.570384513429522	0.224622525651715	0.649172804862266	0.280957896168389	no	no	no	no	Myosin light chain 1	Myosin light chain 3	4634	MYL3
1715	seq.18381.16	0.450431325546714	0.261117804921092	5.68717122663158e-05	0.0311149862770252	0.000747945042810129	0.0688906970998671	yes	yes	yes	no	ALDH-E2	Aldehyde dehydrogenase, mitochondrial	217	ALDH2
1716	seq.18382.109	0.380356917742959	0.686372942571576	0.000524755919497924	3.20813606162175e-06	0.00381266883874255	0.000203823988104269	yes	yes	yes	yes	Catechol O-methyltransferase	Catechol O-methyltransferase	1312	COMT
1717	seq.18383.9	0.382962529868966	0.440605453215963	0.000344300087387182	0.000203343583386037	0.0028368460513483	0.00241321636595446	yes	yes	yes	yes	FKBP3	Peptidyl-prolyl cis-trans isomerase FKBP3	2287	FKBP3
1718	seq.18385.4	-0.102351056210342	0.0101795527949776	0.355236946981174	0.934757571687873	0.458052765876625	0.944250124576137	no	no	no	no	PSD10	26S proteasome non-ATPase regulatory subunit 10	5716	PSMD10
1719	seq.18386.36	0.196785976076213	0.283925185792039	0.0902512480478858	0.0321348978551106	0.174598507096882	0.0701276530376188	no	yes	no	no	GLRX1	Glutaredoxin-1	2745	GLRX
1720	seq.18387.7	-0.0835282948695928	0.04152792870138	0.425348003672478	0.725694365468614	0.52329186599778	0.756675028297844	no	no	no	no	suppression of tumorigenicity 13	Hsc70-interacting protein	6767	ST13
1721	seq.18392.19	0.0381489379895463	0.555268356145381	0.75190747261309	0.0020565676587488	0.800951281671771	0.0112290236137871	no	yes	no	yes	MAT2B	Methionine adenosyltransferase 2 subunit beta	27430	MAT2B
1722	seq.18395.5	-0.0330378155949582	0.199177813017575	0.744741284711299	0.133954360824943	0.794091457263591	0.190107472911352	no	no	no	no	ADPRH	[Protein ADP-ribosylarginine] hydrolase	141	ADPRH
1723	seq.18396.10	0.291830667589496	0.525128914653891	0.00888170672415931	0.000273770134532403	0.0315736305964104	0.00294262555211547	yes	yes	yes	yes	AES	Amino-terminal enhancer of split	166	TLE5
1724	seq.18397.5	0.0726362363618546	-0.0401655023071295	0.493107067653802	0.704070321320687	0.582172802575302	0.73609186469434	no	no	no	no	AK1C4	Aldo-keto reductase family 1 member C4	1109	AKR1C4
1725	seq.18398.1	0.0631101606286259	0.237146529249715	0.538199325206715	0.0784212132002661	0.621462327607838	0.129855465320416	no	no	no	no	AK1D1	3-oxo-5-beta-steroid 4-dehydrogenase	6718	AKR1D1
1726	seq.18399.1	0.171693685680818	0.284146787173884	0.104285791765086	0.0398071165379448	0.192882882605404	0.0813540286063115	no	yes	no	no	AKA7A	A-kinase anchor protein 7 isoforms alpha and beta	9465	AKAP7
1727	seq.18400.52	0.174548923574719	0.186888275380883	0.119272680902247	0.152136062254716	0.212277435659139	0.208972231131195	no	no	no	no	ALKB2	DNA oxidative demethylase ALKBH2	121642	ALKBH2
1728	seq.18401.18	0.316678783227238	0.277595566542477	0.00313436614496051	0.0408201235259128	0.0143139542396318	0.0827749799148515	yes	yes	yes	no	ALKB3	Alpha-ketoglutarate-dependent dioxygenase alkB homolog 3	221120	ALKBH3
1729	seq.18402.1	0.296899746549656	0.364509749583031	0.00747557254282212	0.0100650523934994	0.0278982656083082	0.0326606771321679	yes	yes	yes	yes	AMERL	AMMECR1-like protein	83607	AMMECR1L
1730	seq.18403.25	0.53257585071533	0.578329136382397	2.74541619953453e-05	0.000100799658537362	0.000421914944597006	0.00154474770828545	yes	yes	yes	yes	AMPD2	AMP deaminase 2	271	AMPD2
1731	seq.18404.22	0.146209096042358	0.399260386800273	0.182243587929675	0.0128180119916963	0.282932653111025	0.0383419046509406	no	yes	no	yes	ANR54	Ankyrin repeat domain-containing protein 54	129138	ANKRD54
1732	seq.18405.117	0.305936325874318	0.247117863652716	0.00976741026666898	0.0653301303088821	0.033864069435327	0.113719740031783	yes	no	yes	no	AP1S2	AP-1 complex subunit sigma-2	8905	AP1S2
1733	seq.18407.36	-0.0401368703442524	0.161224096151485	0.719366785569023	0.192156395809953	0.774134811161408	0.248766597604414	no	no	no	no	AR2BP	ADP-ribosylation factor-like protein 2-binding protein	23568	ARL2BP
1734	seq.18408.26	0.261001557674197	0.303426016166603	0.0196286174439921	0.0183854589766939	0.0562831058889312	0.0489712006141638	yes	yes	no	yes	ARF4	ADP-ribosylation factor 4	378	ARF4
1735	seq.18409.61	0.137025706140102	0.226495475342972	0.178942085457154	0.0979349062601515	0.279589335934862	0.151656346490034	no	no	no	no	ARF5	ADP-ribosylation factor 5	381	ARF5
1736	seq.18411.83	0.450634690647682	0.53067545848611	7.55279548294464e-05	0.000116657856219823	0.000928569530049216	0.0017110861431063	yes	yes	yes	yes	ARL15	ADP-ribosylation factor-like protein 15	54622	ARL15
1737	seq.18413.24	0.103621402358017	0.2238771661318	0.304534358198028	0.0806409995613747	0.408559949411822	0.132250272362195	no	no	no	no	ARL4D	ADP-ribosylation factor-like protein 4D	379	ARL4D
1738	seq.18414.26	0.0142392039669585	0.00800705505898582	0.888929926072301	0.949948188655058	0.911248946138573	0.957120909784866	no	no	no	no	ARL5A	ADP-ribosylation factor-like protein 5A	26225	ARL5A
1739	seq.18415.16	0.156094791636752	0.147109439341288	0.134866023530393	0.246251956114338	0.231011901920721	0.302072747063126	no	no	no	no	ARL6	ADP-ribosylation factor-like protein 6	84100	ARL6
1740	seq.18416.3	0.105668613951393	0.247747601402548	0.293484505938379	0.0868029681202368	0.398722059098304	0.139103409076103	no	no	no	no	ARL9	ADP-ribosylation factor-like protein 9	132946	ARL9
1741	seq.18417.3	0.513731163301126	0.534278963752358	6.71379794591543e-05	0.00021236358513152	0.000854213687490775	0.0024563238356333	yes	yes	yes	yes	AS3MT	Arsenite methyltransferase	57412	AS3MT
1742	seq.18419.20	0.125108096187504	0.376138199081406	0.27369083435126	0.00566536872105456	0.37769276343016	0.022218804496695	no	yes	no	yes	p16-ARC	Actin-related protein 2/3 complex subunit 5	10092	ARPC5
1743	seq.18429.10	-0.0599801224367998	-0.0889455809153118	0.584364481334505	0.362125793911039	0.660513335857042	0.415267559016923	no	no	no	no	Cadherin E	Cadherin-1	999	CDH1
1744	seq.18434.141	0.420154446396152	0.525574547500609	0.000908617485131693	0.000587632266085421	0.0057204214742871	0.00477702247808817	yes	yes	yes	yes	TBPL1	TATA box-binding protein-like protein 1	9519	TBPL1
1745	seq.18435.40	0.396196264100662	0.43349264863085	0.00072684009041746	0.00107922838746583	0.00478998645284458	0.00719178868188253	yes	yes	yes	yes	UBX2B	UBX domain-containing protein 2B	137886	UBXN2B
1746	seq.18449.33	0.253500383360355	0.248083020807575	0.0194385263014107	0.0589225900759971	0.0559432811125816	0.105793296256757	yes	no	no	no	PPIG	Peptidyl-prolyl cis-trans isomerase G	9360	PPIG
1747	seq.18458.4	0.23243795803487	0.281779691210541	0.0300901900010058	0.0388121056925649	0.0782059047484574	0.0798574765866952	yes	yes	no	no	PGES2	Prostaglandin E synthase 2	80142	PTGES2
1748	seq.18483.36	0.139117985602847	0.278116171655922	0.192560033055997	0.0255179262668475	0.294684179258563	0.0604827477448647	no	yes	no	no	MSS4	Guanine nucleotide exchange factor MSS4	5877	RABIF
1749	seq.18813.15	0.333660774215425	0.580621164026835	0.00465326499209154	0.000134069052104427	0.0194335975356739	0.0018855829924507	yes	yes	yes	yes	DD19A	ATP-dependent RNA helicase DDX19A	55308	DDX19A
1750	seq.18814.21	0.853599701919313	0.897662669774361	4.67488348993004e-12	2.89156960198083e-09	1.02305150293629e-09	1.51145994230864e-06	yes	yes	yes	yes	Activin AC	Inhibin beta A chain:Inhibin beta C chain heterodimer	3624|3626	INHBA|INHBC
1751	seq.18817.50	0.37632820538766	0.521048820352361	0.000801395765686389	0.000232238512170304	0.00515389016512467	0.00262515888447053	yes	yes	yes	yes	CBX1	Chromobox protein homolog 1	10951	CBX1
1752	seq.18819.21	0.222851589751763	0.298695004021428	0.0203437602349093	0.00724803951577988	0.0577391591640173	0.0262694993190442	yes	yes	no	yes	PPIC	Peptidyl-prolyl cis-trans isomerase C	5480	PPIC
1753	seq.18823.52	0.139460661372561	0.0710039224704544	0.159570814056814	0.553930613223335	0.258593579296454	0.59539378879074	no	no	no	no	H2B3B	Histone H2B type 3-B	128312	H2BU1
1754	seq.18824.7	0.0937262557498826	-0.0530724512579162	0.383736265111596	0.65851284339944	0.485639858067439	0.696044004296433	no	no	no	no	IF4A2	Eukaryotic initiation factor 4A-II	1974	EIF4A2
1755	seq.18829.4	0.381741916545714	0.331848548032037	0.000549415588215342	0.00766870848540806	0.00394468856053299	0.0272470236890844	yes	yes	yes	yes	IF4A1	Eukaryotic initiation factor 4A-I	1973	EIF4A1
1756	seq.18830.1	0.235492744737688	0.44686276303603	0.0414128925237224	0.000955956097873624	0.0983803452007317	0.00656843454693062	yes	yes	no	yes	Omentin	Intelectin-1	55600	ITLN1
1757	seq.18831.6	0.329310258260887	0.630656402994861	0.00444979866276357	1.77836374238836e-05	0.0188427619845042	0.000539395553813579	yes	yes	yes	yes	LRIG1	Leucine-rich repeats and immunoglobulin-like domains protein 1	26018	LRIG1
1758	seq.18832.65	0.0330245398337459	0.323968190535106	0.7679056227448	0.037798281627168	0.814504005823342	0.0784203256663769	no	yes	no	no	SAA2	Serum amyloid A-2 protein	6289	SAA2
1759	seq.18837.9	0.35187548933201	0.37219524869353	0.00250309734591358	0.00933131726039394	0.0122162761636871	0.0309967436136097	yes	yes	yes	yes	SGTB	Small glutamine-rich tetratricopeptide repeat-containing protein beta	54557	SGTB
1760	seq.18839.24	-0.0862258176436974	0.463395542133097	0.398859070383139	0.00170002646305171	0.499349650816053	0.00995679291470348	no	yes	no	yes	Thyroglobulin	Thyroglobulin	7038	TG
1761	seq.18840.205	0.00823028740322325	0.118969443073843	0.934057379674047	0.334367485867549	0.947391161326791	0.388969703419384	no	no	no	no	SH21B	SH2 domain-containing protein 1B	117157	SH2D1B
1762	seq.18841.1	0.147708510050604	0.191621882063127	0.154892615043746	0.126289741163262	0.254022031446143	0.182351853761996	no	no	no	no	SPB13	Serpin B13	5275	SERPINB13
1763	seq.18859.7	0.247519992425513	0.363195841329828	0.0395096527747085	0.0160635663218212	0.0948474376175649	0.0449763415284974	yes	yes	no	yes	4EBP3	Eukaryotic translation initiation factor 4E-binding protein 3	8637	EIF4EBP3
1764	seq.18860.2	0.211712975696975	0.589795500612109	0.0462043279991702	0.000175690227420332	0.106435317256194	0.00223535170748056	yes	yes	no	yes	CaMKK alpha	Calcium/calmodulin-dependent protein kinase kinase 1	84254	CAMKK1
1765	seq.18863.176	0.180390417005324	0.249650800981321	0.106507134314445	0.0662967689447671	0.195997488003475	0.114963430395189	no	no	no	no	CHST2	Carbohydrate sulfotransferase 2	9435	CHST2
1766	seq.18864.7	-0.0724301920466447	0.103393049602065	0.469664716596419	0.397262332546361	0.561279087920273	0.447943574064539	no	no	no	no	TRY3	Trypsin-3	5646	PRSS3
1767	seq.18870.1	0.0440106327698871	0.165414675918306	0.66167604876274	0.202359593141774	0.725850538146807	0.259519300065318	no	no	no	no	CD3E	T-cell surface glycoprotein CD3 epsilon chain	916	CD3E
1768	seq.18871.24	-0.0298978457690844	0.287154066164029	0.777377745077389	0.0275880592892886	0.821683470502008	0.063551272577557	no	yes	no	no	AIF1L	Allograft inflammatory factor 1-like	83543	AIF1L
1769	seq.18873.8	0.337438415788569	0.163789058270126	0.00230349550937863	0.253962704786085	0.0115618568181748	0.309656776885373	yes	no	yes	no	CEAM8	Carcinoembryonic antigen-related cell adhesion molecule 8	1088	CEACAM8
1770	seq.18874.66	0.273490425676651	0.48488223918102	0.0142194258120509	0.000954587011749313	0.0442090645483382	0.00656843454693062	yes	yes	yes	yes	CEBPA	CCAAT/enhancer-binding protein alpha	1050	CEBPA
1771	seq.18875.125	0.60582986071975	0.495479824590449	6.12227422096031e-09	4.56372853701304e-05	5.23358785357404e-07	0.000927034376420308	yes	yes	yes	yes	Chondrocalcin	Chondrocalcin	1280	COL2A1
1772	seq.18876.77	0.0674774898856427	0.25194558003074	0.511579498850039	0.0720817782822466	0.598060454792443	0.121979402716416	no	no	no	no	CHST4	Carbohydrate sulfotransferase 4	10164	CHST4
1773	seq.18878.15	0.147337219122119	0.00734241713688159	0.178503359040733	0.951582410903712	0.27926562119298	0.958461904591715	no	no	no	no	GREM1	Gremlin-1	26585	GREM1
1774	seq.18880.81	0.480579463116719	0.404288929109626	1.78996899828599e-06	0.000702694207233633	4.80045117138364e-05	0.00538436975878881	yes	yes	yes	yes	Collagen Type III	Collagen Type III	1281	COL3A1
1775	seq.18881.7	0.100051086269905	-0.0485989151082876	0.365567097597914	0.697846250483829	0.468278527501331	0.73077901226408	no	no	no	no	CD97	CD97 antigen	976	ADGRE5
1776	seq.18882.7	-0.349148907757739	0.217595540380174	0.000378938169243423	0.0986617479386629	0.0030759209553869	0.152565975967333	yes	no	yes	no	CSTN2	Calsyntenin-2	64084	CLSTN2
1777	seq.18886.28	0.216069743045472	0.366985762393427	0.0506356698936857	0.0210116683028157	0.113396541133178	0.0531947815530647	no	yes	no	no	DSCL1	Down syndrome cell adhesion molecule-like protein 1	57453	DSCAML1
1778	seq.18887.7	0.130734422257635	0.343063688723632	0.199772456093843	0.0147125547193571	0.302255284095524	0.0421205582781805	no	yes	no	yes	ENTP2	Ectonucleoside triphosphate diphosphohydrolase 2	954	ENTPD2
1779	seq.18888.37	0.291827051911816	0.312889785265196	0.00832640287331021	0.0257599916694388	0.0302080571086738	0.0606946229214039	yes	yes	yes	no	FBP12	Fatty acid-binding protein 12	646486	FABP12
1780	seq.18891.98	0.146697693519149	0.208129339413573	0.206186047905125	0.127698677356913	0.309261211070429	0.183755776912064	no	no	no	no	GBP2	Guanylate-binding protein 2	2634	GBP2
1781	seq.18892.48	0.218094564198923	0.299183395201839	0.0392221069572738	0.0246359296736655	0.0942398538266337	0.059136738989918	yes	yes	no	no	GPC4	Glypican-4	2239	GPC4
1782	seq.18893.26	0.238355368908216	0.338938724565278	0.02116586361552	0.0114551321384193	0.0593533776732496	0.0353873675490073	yes	yes	no	yes	GPR56	Adhesion G-protein coupled receptor G1	9289	ADGRG1
1783	seq.18894.1	0.0192219069924222	0.218790719406396	0.832753552376356	0.120085947620467	0.866488148545273	0.176096556425167	no	no	no	no	GPX2	Glutathione peroxidase 2	2877	GPX2
1784	seq.18895.54	0.320921730658812	0.188560920532423	0.0092272984052088	0.121173162143657	0.0324509311944593	0.17706687235255	yes	no	yes	no	GSTM4	Glutathione S-transferase Mu 4	2948	GSTM4
1785	seq.18896.23	0.127770202949484	0.243488716125827	0.201405755307542	0.0645925459229696	0.304137700051769	0.113047286866464	no	no	no	no	H6ST3	Heparan-sulfate 6-O-sulfotransferase 3	266722	HS6ST3
1786	seq.18897.31	0.438584628746454	0.529882023720234	4.30468489400704e-05	3.55943142137688e-05	0.000602325602432545	0.000791675659227722	yes	yes	yes	yes	HDAC2	Histone deacetylase 2	3066	HDAC2
1787	seq.18898.36	0.136674750719028	0.327602962257744	0.193763642565975	0.0230244001963705	0.295781497901352	0.0566650892822057	no	yes	no	no	HDGL1	Hepatoma-derived growth factor-like protein 1	154150	HDGFL1
1788	seq.18899.82	0.0386368823030226	0.125111531227377	0.721181220472067	0.292358461444486	0.775620691410002	0.347942819787423	no	no	no	no	HDGR3	Hepatoma-derived growth factor-related protein 3	50810	HDGFL3
1789	seq.18900.37	0.023710606756312	0.176546972440056	0.813669934655613	0.15689258455498	0.851326871772969	0.213416044281526	no	no	no	no	H-ras (WT)	GTPase HRas	3265	HRAS
1790	seq.18901.26	0.484033409785566	0.482791918692185	3.78795276685819e-05	0.000341353511052058	0.00054375060792136	0.00333490189101037	yes	yes	yes	yes	HS71B	Heat shock 70 kDa protein 1B	3303	HSPA1B
1791	seq.18904.23	0.0807834706186416	0.184960869009327	0.394292305376622	0.182256057049679	0.494764496035665	0.238946294780444	no	no	no	no	KCC4	Calcium/calmodulin-dependent protein kinase type IV	814	CAMK4
1792	seq.18905.5	-0.00454426851672674	0.128029901381843	0.964187976761745	0.315304985191506	0.97111053403231	0.370258333114988	no	no	no	no	Keratin-16	Keratin, type I cytoskeletal 16	3868	KRT16
1793	seq.18910.45	0.220595736296918	0.381108341735776	0.0553480628176867	0.0140136973645497	0.121123700670226	0.0408247807675459	no	yes	no	yes	LIN7A	Protein lin-7 homolog A	8825	LIN7A
1794	seq.18913.3	0.125768642419657	0.276475697750423	0.238605140358302	0.0424066942384713	0.342177909017109	0.0849531395747626	no	yes	no	no	Cyclin H	Cyclin-H	902	CCNH
1795	seq.18914.188	0.168774152059841	0.166898253749352	0.11513625560765	0.161106420630038	0.207275569078465	0.217632895621466	no	no	no	no	PAFA2	Platelet-activating factor acetylhydrolase 2, cytoplasmic	5051	PAFAH2
1796	seq.18917.53	0.355327341618475	0.188936143874467	0.000740240977469924	0.0976397227627371	0.0048501298056742	0.151387542966653	yes	no	yes	no	Pancreatic alpha-amylase	Pancreatic alpha-amylase	279	AMY2A
1797	seq.18918.86	0.577748082394276	0.619959438797938	3.00752341548793e-05	0.000185654293563835	0.000445912211548359	0.00229799692327543	yes	yes	yes	yes	PDE4A	cAMP-specific 3',5'-cyclic phosphodiesterase 4A	5141	PDE4A
1798	seq.18921.30	0.324889621705139	0.104624295231356	0.00311084177223997	0.381658466078527	0.0142684184921186	0.43320611367544	yes	no	yes	no	PHEX	Phosphate-regulating neutral endopeptidase	5251	PHEX
1799	seq.18922.27	0.448238994695571	0.43386869227522	0.000115563834327879	0.00275498487925127	0.00125946162870085	0.0134961981496203	yes	yes	yes	yes	CD68	Macrosialin	968	CD68
1800	seq.18926.7	0.126732389076453	0.269043433773188	0.223651279429715	0.0571027873500276	0.32684609873378	0.103456007112744	no	no	no	no	PSA3	Proteasome subunit alpha type-3	5684	PSMA3
1801	seq.18931.40	0.228623858669151	0.340858080157293	0.0336086234499349	0.0120115709521816	0.084844887167148	0.0365085025996587	yes	yes	no	yes	SLIT3	Slit homolog 3 protein	6586	SLIT3
1802	seq.18932.84	0.31741686637593	0.522594261614875	0.00544951401633599	0.00136801985111711	0.0218900816324333	0.00847614564604949	yes	yes	yes	yes	NMNA1	Nicotinamide/nicotinic acid mononucleotide adenylyltransferase 1	64802	NMNAT1
1803	seq.18933.4	0.159215572908434	0.456132369218011	0.153961118044931	0.0033964555934635	0.252873394423242	0.0155758663468892	no	yes	no	yes	TGM4	Protein-glutamine gamma-glutamyltransferase 4	7047	TGM4
1804	seq.18935.14	0.10746416422444	0.386913889205591	0.293482905245743	0.00490758538496024	0.398722059098304	0.0199772318758314	no	yes	no	yes	TLR5	Toll-like receptor 5	7100	TLR5
1805	seq.18945.11	0.323795093155419	0.280530857606841	0.00461732080733197	0.0378643450530689	0.0193573656221557	0.0785276087131691	yes	yes	yes	no	RGS1	Regulator of G-protein signaling 1	5996	RGS1
1806	seq.18947.3	0.0855176037982285	0.0107554503792267	0.38524918096269	0.928186505065231	0.487103829222759	0.938853242429257	no	no	no	no	LRC3B	Leucine-rich repeat-containing protein 3B	116135	LRRC3B
1807	seq.18950.13	0.1857951312755	0.209441723165733	0.135921232176424	0.121099825455145	0.232011357488162	0.177006985056131	no	no	no	no	RAC2	Ras-related C3 botulinum toxin substrate 2	5880	RAC2
1808	seq.19108.50	0.159086069774315	0.222039018728294	0.127322354677572	0.104108233376467	0.221911628684612	0.158889650360273	no	no	no	no	MECP2	Methyl-CpG-binding protein 2	4204	MECP2
1809	seq.19109.32	0.184860003374263	0.309701805083833	0.0877053463269167	0.0313121419759286	0.171064509716421	0.0690482582629202	no	yes	no	no	TCAL8	Transcription elongation factor A protein-like 8	90843	TCEAL8
1810	seq.19112.2	0.471933257799825	0.709870475684841	8.74032633063565e-05	4.45857670474342e-06	0.00102614432092076	0.000246392658097487	yes	yes	yes	yes	TCAL3	Transcription elongation factor A protein-like 3	85012	TCEAL3
1811	seq.19113.66	0.0840504445551567	0.13162597029137	0.442389513142124	0.289102246592681	0.538565426435372	0.344742456649641	no	no	no	no	SH3L2	SH3 domain-binding glutamic acid-rich-like protein 2	83699	SH3BGRL2
1812	seq.19114.8	0.228507183336451	0.205291239269786	0.0369839373624898	0.118561819683395	0.0905320453289404	0.174603422742357	yes	no	no	no	KITM	Thymidine kinase 2, mitochondrial	7084	TK2
1813	seq.19115.13	0.229666977405525	0.345309787051293	0.0442110960816277	0.0200171930263674	0.103058758697309	0.0515602933367496	yes	yes	no	no	CMBL	Carboxymethylenebutenolidase homolog	134147	CMBL
1814	seq.19116.1	0.310739494894761	0.413281344092746	0.00729414940327319	0.0042125703543739	0.0274270043885276	0.0178520313003715	yes	yes	yes	yes	MUTED	Biogenesis of lysosome-related organelles complex 1 subunit 5	63915	BLOC1S5
1815	seq.19117.3	0.281216758514241	0.246878558580208	0.0193582350413278	0.0810411037331704	0.0558002654958401	0.132826806028812	yes	no	no	no	PP14A	Protein phosphatase 1 regulatory subunit 14A	94274	PPP1R14A
1816	seq.19118.47	0.228162144693487	0.438149285013897	0.0416912140220518	0.00158490296072571	0.0986986723992408	0.00943526017206788	yes	yes	no	yes	OSTF1	Osteoclast-stimulating factor 1	26578	OSTF1
1817	seq.19119.10	0.178587541556936	0.292959585935471	0.0847877191913578	0.0531463685647432	0.166621268568936	0.098497216266162	no	no	no	no	DDIT3	DNA damage-inducible transcript 3 protein	1649	DDIT3
1818	seq.19120.33	0.0312549261156844	0.0858851864044815	0.748775831436201	0.507043161485408	0.798081545643377	0.55182676277833	no	no	no	no	OXDA	D-amino-acid oxidase	1610	DAO
1819	seq.19121.3	0.410828762391067	0.601392851947262	0.000491391055901011	3.22675555710358e-05	0.00365768770997882	0.000751216155443135	yes	yes	yes	yes	UBQL2	Ubiquilin-2	29978	UBQLN2
1820	seq.19122.47	0.375163184955069	0.625924565035953	0.00101430348084106	1.08523108664192e-05	0.00623662354740412	0.00039319862748463	yes	yes	yes	yes	ML12B	Myosin regulatory light chain 12B	103910	MYL12B
1821	seq.19124.9	0.316060298508419	0.352622101607754	0.00371964604159591	0.00291271558851468	0.0163193131464084	0.0139859285408575	yes	yes	yes	yes	UBCP1	Ubiquitin-like domain-containing CTD phosphatase 1	134510	UBLCP1
1822	seq.19125.26	0.17390986210574	0.186873671042842	0.108688714119658	0.157266815677187	0.198609203389662	0.213765651818606	no	no	no	no	KAP2	cAMP-dependent protein kinase type II-alpha regulatory subunit	5576	PRKAR2A
1823	seq.19126.4	0.259880890541035	0.420931229372161	0.0217652181093061	0.00328233649068959	0.0609092113943803	0.0151797657992923	yes	yes	no	yes	C20orf77	Regulation of nuclear pre-mRNA domain-containing protein 1B	58490	RPRD1B
1824	seq.19127.1	0.270675262391919	0.443244166023473	0.0150826901733315	0.000419926844571336	0.0462023504693711	0.00380367511034732	yes	yes	yes	yes	HSPB6	Heat shock protein beta-6	126393	HSPB6
1825	seq.19129.15	0.346667877721953	0.286614726526608	0.0017617814177794	0.0317851369126263	0.00947758715503551	0.069725935865669	yes	yes	yes	no	MTHFSD	Methenyltetrahydrofolate synthase domain-containing protein	64779	MTHFSD
1826	seq.19130.81	0.604032105116898	0.549657351782655	4.10320555856433e-06	0.000104444187622563	9.05187000439737e-05	0.00158726152911956	yes	yes	yes	yes	SPB8	Serpin B8	5271	SERPINB8
1827	seq.19131.184	0.349618192660031	0.570004514893904	0.00365662686927994	0.000261811678945345	0.0161203912988159	0.00284614020203022	yes	yes	yes	yes	TIAR	Nucleolysin TIAR	7073	TIAL1
1828	seq.19132.1	0.0828351734467401	0.127601675436474	0.422457353373357	0.30472191667169	0.521024386903885	0.360072053155684	no	no	no	no	RM02	39S ribosomal protein L2, mitochondrial	51069	MRPL2
1829	seq.19134.66	0.291169250543579	0.337477311414575	0.0102802811726445	0.0151281856850964	0.0351521364347112	0.0429285808522626	yes	yes	yes	yes	RPAB4	DNA-directed RNA polymerases I, II, and III subunit RPABC4	5440	POLR2K
1830	seq.19135.5	0.428182801308613	0.279669333721317	0.000300433162130834	0.0319311943747565	0.00256545480611845	0.069878225769717	yes	yes	yes	no	Cytosolic 5'-nucleotidase III-like protein	7-methylguanosine phosphate-specific 5'-nucleotidase	115024	NT5C3B
1831	seq.19136.22	0.41652081118708	0.247525177569495	0.00032497572905572	0.0438983364391421	0.00271441559337992	0.0871120053168466	yes	yes	yes	no	MMSA	Methylmalonate-semialdehyde dehydrogenase [acylating], mitochondrial	4329	ALDH6A1
1832	seq.19139.3	0.0425577609538729	0.176944609376228	0.671093564242811	0.197397736795595	0.733870255840979	0.254768345838335	no	no	no	no	HSF2B	Heat shock factor 2-binding protein	11077	HSF2BP
1833	seq.19141.22	-0.037383849663422	0.344545156620909	0.713614720410977	0.00495466717563576	0.769297760663735	0.020094631669587	no	yes	no	yes	DAP1	Death-associated protein 1	1611	DAP
1834	seq.19142.39	0.0616403988650612	0.127189904058013	0.549435475163523	0.332535764538912	0.63044494224405	0.387319405830774	no	no	no	no	DNM3L	DNA (cytosine-5)-methyltransferase 3-like	29947	DNMT3L
1835	seq.19143.38	0.391478081530486	0.427464479481773	0.00119683114960046	0.000801021318301469	0.00710180392566607	0.00586665011034449	yes	yes	yes	yes	NB5R2	NADH-cytochrome b5 reductase 2	51700	CYB5R2
1836	seq.19144.9	0.369007824370085	0.592501533967692	0.00120978278933808	1.25135370918921e-05	0.00715264666231365	0.000431462420450626	yes	yes	yes	yes	ITF2	Transcription factor 4	6925	TCF4
1837	seq.19145.4	0.176997414449112	0.267223870040623	0.110300737692896	0.0546489835577403	0.200910234437747	0.100019381094649	no	no	no	no	MREG	Melanoregulin	55686	MREG
1838	seq.19147.6	0.0203767791491949	0.182420619170356	0.830918761994679	0.188582861054495	0.86507260644584	0.245301196583248	no	no	no	no	PP13	Galactoside-binding soluble lectin 13	29124	LGALS13
1839	seq.19148.58	0.107069186087457	0.234215127376161	0.292459607081957	0.0515600915068164	0.397823597798456	0.0963636824958301	no	no	no	no	TIM8A	Mitochondrial import inner membrane translocase subunit Tim8 A	1678	TIMM8A
1840	seq.19150.20	0.544847685217223	0.342746487728674	6.29029337924147e-06	0.00828110949573652	0.000132112449064709	0.0287109949627215	yes	yes	yes	yes	KPRB	Phosphoribosyl pyrophosphate synthase-associated protein 2	5636	PRPSAP2
1841	seq.19152.4	0.320840271782777	0.194782422435961	0.00409780771339653	0.0939965173313568	0.0176389504327242	0.147477759196975	yes	no	yes	no	IPP2	Protein phosphatase inhibitor 2	5504	PPP1R2
1842	seq.19153.53	0.065585153593031	0.332071293238545	0.536592810085889	0.0196585540669487	0.62011579042533	0.0510753777561605	no	yes	no	no	MPPD2	Metallophosphoesterase MPPED2	744	MPPED2
1843	seq.19158.1	0.315704936304885	0.117110038401039	0.00578798129751223	0.359218511666823	0.0229630498032556	0.41252822781889	yes	no	yes	no	PAF	PCNA-associated factor	9768	PCLAF
1844	seq.19159.9	0.229299059589792	0.404131233695934	0.0298856855393837	0.00515529329502278	0.0777898052014194	0.0206282164915008	yes	yes	no	yes	DNA polymerase subunit delta 4	DNA polymerase delta subunit 4	57804	POLD4
1845	seq.19161.1	0.155044854650657	0.123669716941126	0.149688681708114	0.310609214643664	0.248466862143534	0.365717858620843	no	no	no	no	UBP15	Ubiquitin carboxyl-terminal hydrolase 15	9958	USP15
1846	seq.19163.26	0.408655078058089	0.399687855576375	0.000214576017355837	0.00147208239467772	0.00200674425804066	0.0089585792895237	yes	yes	yes	yes	LRC59	Leucine-rich repeat-containing protein 59	55379	LRRC59
1847	seq.19166.15	0.506539781431753	0.304038698774586	8.79755960224142e-06	0.0114751743975923	0.000171184564259439	0.0354092944891301	yes	yes	yes	yes	RS19	40S ribosomal protein S19	6223	RPS19
1848	seq.19168.71	0.285781082018693	0.363864953105371	0.00610163853801754	0.00244298029495913	0.0239666627251444	0.0124446417073756	yes	yes	yes	yes	PPIP1	Proline-serine-threonine phosphatase-interacting protein 1	9051	PSTPIP1
1849	seq.19169.88	0.270946195091241	0.531061366212914	0.0226883663949267	0.00081576405105133	0.0627860660326979	0.00591329387440337	yes	yes	no	yes	FIBP	Acidic fibroblast growth factor intracellular-binding protein	9158	FIBP
1850	seq.19173.5	0.334383872676072	0.28180571133455	0.00338244688528232	0.0300798878728796	0.0151807767919439	0.0675008476425449	yes	yes	yes	no	ZFAN1	AN1-type zinc finger protein 1	79752	ZFAND1
1851	seq.19174.141	0.0207556541894089	0.039781781487914	0.83687020932744	0.742436327421534	0.869541856258819	0.772180516747894	no	no	no	no	GOGA7	Golgin subfamily A member 7	51125	GOLGA7
1852	seq.19175.18	0.341354785364923	0.719638096268014	0.00266924578534012	4.75907790233307e-06	0.0127988112985064	0.00025779123964024	yes	yes	yes	yes	MARCKSL1	MARCKS-related protein	65108	MARCKSL1
1853	seq.19176.27	0.314182259971847	0.320423871887635	0.0038114376555721	0.0153988313888999	0.0166434801636256	0.0435095773474988	yes	yes	yes	yes	FA49B	Protein FAM49B	51571	CYRIB
1854	seq.19177.7	0.362526137628239	0.428702126631346	0.00181317528579532	0.00179217613215033	0.00968941077523315	0.0102241872982216	yes	yes	yes	yes	MOL1A	MOB kinase activator 1B	92597	MOB1B
1855	seq.19180.38	0.295921191035158	0.279406831050241	0.00714946654369624	0.0308983527196824	0.0269942936235764	0.0686058797603013	yes	yes	yes	no	GULP1	PTB domain-containing engulfment adapter protein 1	51454	GULP1
1856	seq.19183.164	0.323273664168285	0.350466241481925	0.00235078630803359	0.00258452541999869	0.011745344192924	0.0129962670706001	yes	yes	yes	yes	RL12	60S ribosomal protein L12	6136	RPL12
1857	seq.19187.21	0.234736244485604	0.364498186616657	0.0360098671686538	0.00912453684815095	0.088983732285323	0.0305884442991629	yes	yes	no	yes	STABP	STAM-binding protein	10617	STAMBP
1858	seq.19188.21	0.401333369818972	0.449547670817981	0.000548680253796922	0.000777527369125814	0.0039445856353784	0.00572084286587251	yes	yes	yes	yes	NAP2L	nucleosome assembly protein 1-like 4	4676	NAP1L4
1859	seq.19189.2	0.474062204963012	0.258721190240299	5.51853882586564e-05	0.0474344221000167	0.000734596737623136	0.0914647639930999	yes	yes	yes	no	UBP14	Ubiquitin carboxyl-terminal hydrolase 14	9097	USP14
1860	seq.19190.4	0.490669172430742	0.451175570247413	4.86689674390919e-05	0.000486988603377222	0.000662358012087741	0.0041695064930779	yes	yes	yes	yes	UB2L6	Ubiquitin/ISG15-conjugating enzyme E2 L6	9246	UBE2L6
1861	seq.19193.18	0.388868298405095	0.540164378252679	0.00084484801002606	5.34257560514231e-05	0.00539342294381864	0.000999723268672898	yes	yes	yes	yes	PFD3	Prefoldin subunit 3	7411	VBP1
1862	seq.19195.85	0.326415581471641	0.276360295559366	0.00241648340148112	0.0228088339332048	0.0119535087608528	0.0564137117760232	yes	yes	yes	no	RS5	40S ribosomal protein S5	6193	RPS5
1863	seq.19196.73	0.182093876977708	0.00442971459227525	0.0833711134693032	0.970519392396797	0.164487328449534	0.973544480345228	no	no	no	no	HOP	Homeodomain-only protein	84525	HOPX
1864	seq.19197.95	0.399716801904022	0.0929529829319356	0.000387618604854448	0.430759243131659	0.00311260854535598	0.479683252426889	yes	no	yes	no	THIL	Acetyl-CoA acetyltransferase, mitochondrial	38	ACAT1
1865	seq.19199.3	0.299184047283171	0.499980142809064	0.00882748058094928	0.00100421550259262	0.0314216956788377	0.00681645535320621	yes	yes	yes	yes	RPB11	DNA-directed RNA polymerase II subunit RPB11-a	5439	POLR2J
1866	seq.19200.16	0.141473156291663	0.38126877313858	0.19099265720874	0.0108447867293164	0.292941078662466	0.0341773203894529	no	yes	no	yes	NDUA5	NADH dehydrogenase [ubiquinone] 1 alpha subcomplex subunit 5	4698	NDUFA5
1867	seq.19206.20	0.249558296657484	0.166304988061286	0.0194125086900115	0.193504680093855	0.0558978079173961	0.250334382783987	yes	no	no	no	8ODP	7,8-dihydro-8-oxoguanine triphosphatase	4521	NUDT1
1868	seq.19207.119	0.570474468921932	0.541840863272766	7.69883227583581e-06	0.00018321408477872	0.000156001153263325	0.00228850287174515	yes	yes	yes	yes	ADK	Adenosine kinase	132	ADK
1869	seq.19212.4	0.0529930645238741	0.317651416872642	0.588082851509498	0.0307404970885956	0.663108260636534	0.068439363995892	no	yes	no	no	DMBT1	Deleted in malignant brain tumors 1 protein	1755	DMBT1
1870	seq.19213.1	0.137499955360832	0.327569135480723	0.207055253705021	0.014780876440652	0.310270964946637	0.0422719158425546	no	yes	no	yes	ISK4	Serine protease inhibitor Kazal-type 4	27290	SPINK4
1871	seq.19215.7	0.737821249168385	0.654483776543728	1.41816229865536e-08	6.17252334011202e-06	9.94713581531216e-07	0.000291257352371447	yes	yes	yes	yes	NDRG1	Protein NDRG1	10397	NDRG1
1872	seq.19222.124	0.185582012896934	0.250622724248613	0.0927745705569206	0.0375948478009542	0.178032155565385	0.078057461980653	no	yes	no	no	RAB5B	Ras-related protein Rab-5B	5869	RAB5B
1873	seq.19223.6	0.248751392810771	0.292246880785322	0.0363917527087251	0.0205637007254918	0.0895021554895262	0.0523761669781963	yes	yes	no	no	RAB1A	Ras-related protein Rab-1A	5861	RAB1A
1874	seq.19224.5	0.380428806056461	0.507814605714344	0.00211682242017993	0.000182966234822798	0.0108133851174644	0.00228850287174515	yes	yes	yes	yes	IF1AY	Eukaryotic translation initiation factor 1A, Y-chromosomal	9086	EIF1AY
1875	seq.19225.11	0.198750668021216	0.283834174292342	0.0662112049310778	0.0270873197843361	0.138843044146388	0.0627412051397557	no	yes	no	no	BLNK	B-cell linker protein	29760	BLNK
1876	seq.19227.18	0.111632123552614	0.228422104626464	0.299473464711756	0.0824704596058545	0.404248538227984	0.134444542462345	no	no	no	no	BATF	Basic leucine zipper transcriptional factor ATF-like	10538	BATF
1877	seq.19229.92	0.15891555529232	0.0456885853791332	0.135766989717901	0.676581054833757	0.23200257838234	0.712115227201902	no	no	no	no	HOME1	Homer protein homolog 1	9456	HOMER1
1878	seq.19230.12	-0.0602355700239847	0.142086213172905	0.59217629825559	0.254879046979347	0.666350581603523	0.310704827545456	no	no	no	no	GSTT1	Glutathione S-transferase theta-1	2952	GSTT1
1879	seq.19231.22	0.192818482592906	0.253461660126129	0.0741062240280845	0.0634171506703933	0.150364883556281	0.111525307398818	no	no	no	no	PRL-3	Protein tyrosine phosphatase type IVA 3	11156	PTP4A3
1880	seq.19237.17	0.225610584726229	0.261344956537595	0.0484372999263208	0.0689120916531111	0.109504325577232	0.118298730289981	yes	no	no	no	D-dopachrome decarboxylase	D-dopachrome decarboxylase	1652	DDT
1881	seq.19238.12	0.69432583763394	0.690372144592964	1.32241166457867e-09	1.07277415130246e-07	1.37277392406881e-07	1.48691386333551e-05	yes	yes	yes	yes	GLNA	Glutamine synthetase	2752	GLUL
1882	seq.19240.265	0.349958210582738	0.50895490508743	0.00249523734335623	0.000388351384888079	0.012206096393391	0.00361338507946034	yes	yes	yes	yes	HAP28	28 kDa heat- and acid-stable phosphoprotein	11333	PDAP1
1883	seq.19241.31	0.316319690260264	0.151557900135984	0.00755043366752848	0.191589579843942	0.0280788130559615	0.248091500905611	yes	no	yes	no	RBP-III	Retinol-binding protein 5	83758	RBP5
1884	seq.19242.21	0.217339426949341	0.516900870856758	0.0462641908994884	0.000627881614536493	0.106483545818721	0.00500020424036267	yes	yes	no	yes	PFD1	Prefoldin subunit 1	5201	PFDN1
1885	seq.19243.2	0.394828337537438	0.577283139293179	0.000579549324494678	1.79004801029838e-05	0.0041124699796503	0.000539395553813579	yes	yes	yes	yes	PFD2	Prefoldin subunit 2	5202	PFDN2
1886	seq.19247.1	0.187244253853805	0.414357341981832	0.0727495230749576	0.00418374875957683	0.148608052011648	0.017771187471774	no	yes	no	yes	UB2D1	Ubiquitin-conjugating enzyme E2 D1	7321	UBE2D1
1887	seq.19249.18	0.520808251689273	0.350542127796498	3.38552545765112e-06	0.00272195294862344	7.94944625699969e-05	0.0134281375851387	yes	yes	yes	yes	SYK	Lysine--tRNA ligase	3735	KARS1
1888	seq.19251.56	0.0748795741027845	0.257793022766109	0.462419648937693	0.0738937967724741	0.555167412626315	0.124118277949949	no	no	no	no	Platelet proteoglycan	Serglycin	5552	SRGN
1889	seq.19252.67	-0.181557169490834	-0.0892427296562984	0.101894848925782	0.432368128199517	0.190125424834579	0.481181047473466	no	no	no	no	PSB2	Proteasome subunit beta type-2	5690	PSMB2
1890	seq.19253.82	0.105595666469138	0.327047822852332	0.350106751546286	0.0320193055418069	0.45357187726965	0.0700430310352762	no	yes	no	no	RAB2B	Ras-related protein Rab-2B	84932	RAB2B
1891	seq.19254.125	0.109512429712995	0.196692725141655	0.263390499405096	0.1224442290263	0.36797993417908	0.178092906442889	no	no	no	no	GMPR1	GMP reductase 1	2766	GMPR
1892	seq.19257.11	0.120776188369052	0.345664471098889	0.259375660025647	0.00484935449971368	0.364231066735194	0.0197696113769997	no	yes	no	yes	CLCA	Clathrin light chain A	1211	CLTA
1893	seq.19258.24	0.176442772115646	0.263344770405342	0.0882120028662173	0.0541663360608362	0.171563408347343	0.0996651157350475	no	no	no	no	GCDH	Glutaryl-CoA dehydrogenase, mitochondrial	2639	GCDH
1894	seq.19260.4	0.149272357894152	0.194843294527837	0.169752053882909	0.185285774039156	0.27036782730521	0.241990563324951	no	no	no	no	GIPC1	PDZ domain-containing protein GIPC1	10755	GIPC1
1895	seq.19261.12	0.454389131775922	0.365461207052696	0.00042788681571345	0.0123932818135566	0.00333471334582377	0.0373552221298406	yes	yes	yes	yes	SDCB2	Syntenin-2	27111	SDCBP2
1896	seq.19264.6	0.268778075826307	0.178930216614171	0.0174690633920168	0.161011102660823	0.051998501533038	0.217557851977615	yes	no	no	no	RFA2	Replication protein A 32 kDa subunit	6118	RPA2
1897	seq.19266.35	0.310076553074038	0.335654039775471	0.00313201101540648	0.00479387138661856	0.0143139542396318	0.0196439996208355	yes	yes	yes	yes	G3BP1	Ras GTPase-activating protein-binding protein 1	10146	G3BP1
1898	seq.19267.14	0.283323305726822	0.340584397050475	0.017954236566672	0.0126890116693654	0.0531534784936485	0.0380392234756701	yes	yes	no	yes	GLO2	Hydroxyacylglutathione hydrolase, mitochondrial	3029	HAGH
1899	seq.19270.26	0.557938851600562	0.251561762890565	1.33011059271849e-06	0.0406786723770642	3.71277298610349e-05	0.0825493384921804	yes	yes	yes	no	SYYC	Tyrosine--tRNA ligase, cytoplasmic	8565	YARS1
1900	seq.19271.64	0.301657574421581	0.257636458850531	0.00741173341058648	0.0523251965783382	0.0276978097604636	0.0973380314451168	yes	no	yes	no	GNAI1	Guanine nucleotide-binding protein G(i) subunit alpha-1	2770	GNAI1
1901	seq.19272.9	0.368142733395995	0.405924618833355	0.000325695290390501	0.00140071395569109	0.00271627886238785	0.00861045623773701	yes	yes	yes	yes	PEF1	Peflin	553115	PEF1
1902	seq.19274.80	0.33743965373127	0.297789712361026	0.0028156272563523	0.0210897982209937	0.0133370534367995	0.0532697534935626	yes	yes	yes	no	Alpha-1-syntrophin	Alpha-1-syntrophin	6640	SNTA1
1903	seq.19275.68	0.293695736304344	0.105340884825397	0.0100190756999697	0.344467385661045	0.0345597642207548	0.39902203407825	yes	no	yes	no	IDH3G	Isocitrate dehydrogenase [NAD] subunit gamma, mitochondrial	3421	IDH3G
1904	seq.19276.124	0.485839299364092	0.560583716602867	3.15293791721831e-05	3.1255723561938e-05	0.000461733486514186	0.000751216155443135	yes	yes	yes	yes	RUXG	Small nuclear ribonucleoprotein G	6637	SNRPG
1905	seq.19277.4	0.141184916287356	0.22188161165122	0.196560701479051	0.0838262299506212	0.298800666238369	0.13584517300351	no	no	no	no	KAT	Thiosulfate sulfurtransferase/rhodanese-like domain-containing protein 1	100131187	TSTD1
1906	seq.19278.19	0.293741347904251	0.338289055037605	0.0148624645815797	0.0112457540562698	0.0456299347507421	0.0351173061882716	yes	yes	yes	yes	RAB1B	Ras-related protein Rab-1B	81876	RAB1B
1907	seq.19281.86	0.419360506814046	0.512543310506688	0.000134935547353363	0.000139505763939897	0.00139816738554971	0.00194683350116229	yes	yes	yes	yes	MAFG	Transcription factor MafG	4097	MAFG
1908	seq.19282.3	0.173250648248164	0.165638037428937	0.11483612909223	0.158320512586973	0.206945375676821	0.214717779961163	no	no	no	no	RAB13	Ras-related protein Rab-13	5872	RAB13
1909	seq.19286.30	0.104287612198371	0.0249928434362453	0.332872364060902	0.833264500744441	0.437429368710852	0.854025868035377	no	no	no	no	MLR5	Myosin light chain 5	4636	MYL5
1910	seq.19287.59	0.234525498931213	0.244238614799771	0.034031198286688	0.0667799934185242	0.0854058191864541	0.115614022381002	yes	no	no	no	DENR	Density-regulated protein	8562	DENR
1911	seq.19291.2	0.141795199893474	0.344837299974495	0.166884978910891	0.0183557519639032	0.266733192994883	0.0489158884532463	no	yes	no	yes	CASQ2	Calsequestrin-2	845	CASQ2
1912	seq.19296.51	0.486796250256808	0.371737692568014	7.29477276206439e-05	0.0053488926585372	0.000904981899801685	0.021236423610201	yes	yes	yes	yes	MLRA	Myosin regulatory light chain 2, atrial isoform	58498	MYL7
1913	seq.19297.4	0.400890617019935	0.329361557072735	0.000516890490396196	0.0149530908303489	0.00377054383061012	0.0426085207983536	yes	yes	yes	yes	G6PD	Glucose-6-phosphate 1-dehydrogenase	2539	G6PD
1914	seq.19302.7	0.0756996637920288	0.501979270317497	0.442383590388652	0.00127416665316421	0.538565426435372	0.00799422678837317	no	yes	no	yes	GIMA6	GTPase IMAP family member 6	474344	GIMAP6
1915	seq.19310.81	0.234930556312783	0.406006467014331	0.0406070773769839	0.00492867280108454	0.0967601569379263	0.0200183881920813	yes	yes	no	yes	COPE	Coatomer subunit epsilon	11316	COPE
1916	seq.19323.1	-0.125242911895876	0.0461662284782847	0.285808090286398	0.698632449788816	0.391109570274358	0.731245099061529	no	no	no	no	RCAS1	Receptor-binding cancer antigen expressed on SiSo cells	9166	EBAG9
1917	seq.19325.21	0.12636577267131	0.270585141900891	0.264382124974231	0.0563047482292687	0.368988419830107	0.102272004502765	no	no	no	no	ABHEB	Protein ABHD14B	84836	ABHD14B
1918	seq.19328.51	0.320399680079203	0.346657488427927	0.00398443399472814	0.0117306124287569	0.0172595711679791	0.0358737733916875	yes	yes	yes	yes	Chk2	Serine/threonine-protein kinase Chk2	11200	CHEK2
1919	seq.19331.18	0.434313045118223	0.218004740239073	0.000106839484900273	0.0663286006310027	0.00118804638595405	0.114982184427191	yes	no	yes	no	BAIP2	Brain-specific angiogenesis inhibitor 1-associated protein 2	10458	BAIAP2
1920	seq.19333.4	0.330665106406909	0.39589286693518	0.00202314949632646	0.00192729394310716	0.0105323766402054	0.0107924515483514	yes	yes	yes	yes	hnRNP K	Heterogeneous nuclear ribonucleoprotein K	3190	HNRNPK
1921	seq.19334.62	0.489811313527943	0.560363371701928	1.96992362302382e-05	3.83647822023119e-05	0.000328580857974491	0.000829619460193077	yes	yes	yes	yes	TXD12	Thioredoxin domain-containing protein 12	51060	TXNDC12
1922	seq.19335.2	0.0436569082944516	0.179407007829985	0.655373760770033	0.1553378398086	0.721003387326131	0.212026560223798	no	no	no	no	HN1	Hematological and neurological expressed 1 protein	51155	JPT1
1923	seq.19338.3	0.271757696347307	0.426796462447326	0.0223265525255847	0.00296186234624173	0.0620673622294074	0.0141522697784179	yes	yes	no	yes	LZIC	Protein LZIC	84328	LZIC
1924	seq.19347.37	0.270430698175598	0.364681094676616	0.016569499855154	0.00837997997492805	0.0497812925357207	0.0289072323094775	yes	yes	yes	yes	Carbonic Anhydrase XII	Carbonic anhydrase 12	771	CA12
1925	seq.19353.25	0.137218516341364	0.218986424071434	0.201705810904089	0.0905074185201647	0.304455273755803	0.143378261048494	no	no	no	no	OSTM1	Osteopetrosis-associated transmembrane protein 1	28962	OSTM1
1926	seq.19357.11	0.206538273981524	0.183366721886529	0.0493564629508502	0.184287762791924	0.111214665899548	0.2410899928825	yes	no	no	no	VAMP7	Vesicle-associated membrane protein 7	6845	VAMP7
1927	seq.19361.78	0.490894011488704	0.421920970037905	3.90333070122068e-06	0.000281542569998978	8.75209928949933e-05	0.00297934120012458	yes	yes	yes	yes	MATN3	Matrilin-3	4148	MATN3
1928	seq.19364.163	0.391233009597537	0.459766985387819	0.00108629262724263	0.000602263056735362	0.00655248838329041	0.00485123706600034	yes	yes	yes	yes	PCNA	Proliferating cell nuclear antigen	5111	PCNA
1929	seq.19365.11	0.242704000434562	0.252889829808502	0.0242670998346606	0.0417668180326342	0.066481699472831	0.0838862927520345	yes	yes	no	no	BCAT2	Branched-chain-amino-acid aminotransferase, mitochondrial	587	BCAT2
1930	seq.19367.34	0.441327309547811	0.283000285862289	9.50275744217222e-05	0.0217942353734525	0.00108992842696277	0.0547960761618376	yes	yes	yes	no	D3D2	Enoyl-CoA delta isomerase 1, mitochondrial	1632	ECI1
1931	seq.19370.30	0.122198643477099	0.159763372427782	0.231111484882058	0.201222140633644	0.333973088061316	0.258242160780358	no	no	no	no	HS3S4	Heparan sulfate glucosamine 3-O-sulfotransferase 4	9951	HS3ST4
1932	seq.19372.7	-0.0813555812245719	0.040515838994364	0.447576835637079	0.707165915197046	0.542466297689512	0.738904645157188	no	no	no	no	MDGA2	MAM domain-containing glycosylphosphatidylinositol anchor protein 2	161357	MDGA2
1933	seq.19373.3	0.422111631940598	0.609506825285106	0.000172493793358677	4.42300438986494e-06	0.00168821743017053	0.000246392658097487	yes	yes	yes	yes	MLRM	Myosin regulatory light chain 12A	10627	MYL12A
1934	seq.19374.72	0.187375136550175	0.21925283199781	0.0822030171675103	0.0931057583239062	0.163123941575426	0.146289949394052	no	no	no	no	MTCP1	Protein p13 MTCP-1	4515	MTCP1
1935	seq.19377.14	0.13025141461663	0.315438215827014	0.294906560279747	0.0229363282830298	0.400157190300222	0.0566011060155418	no	yes	no	no	NOE2	Noelin-2	93145	OLFM2
1936	seq.19379.154	0.251089300527966	0.385691462068844	0.0262308893621957	0.0099879704867907	0.0702099783270903	0.0325263015078762	yes	yes	no	yes	RAB3D	Ras-related protein Rab-3D	9545	RAB3D
1937	seq.19381.7	-0.000109852601067364	0.314474715925571	0.999158743658144	0.0235973837407815	0.999290575533892	0.0574293978851492	no	yes	no	no	RGS21	Regulator of G-protein signaling 21	431704	RGS21
1938	seq.19383.131	0.0994269783287464	0.425500596234014	0.372485403465662	0.00285883800068627	0.475351147395557	0.0138605560330615	no	yes	no	yes	CINP	Cyclin-dependent kinase 2-interacting protein	51550	CINP
1939	seq.19388.2	0.1445584694389	0.159411678900175	0.208824483233963	0.238576424652538	0.312152663325959	0.293975589926584	no	no	no	no	Cadherin-12:ECD	Cadherin-12:Extracellular domain	1010	CDH12
1940	seq.19392.6	0.138124722311358	0.132194399729481	0.186408629571012	0.227367620582419	0.28760338758686	0.283548724004198	no	no	no	no	DDAH1	N(G),N(G)-dimethylarginine dimethylaminohydrolase 1	23576	DDAH1
1941	seq.19437.61	0.696125243616459	0.69122239350179	6.20790532080888e-10	6.99436331021401e-07	7.07571875211362e-08	6.43311297269229e-05	yes	yes	yes	yes	L-VEGF165	Isoform L-VEGF165	7422	VEGFA
1942	seq.19438.68	0.450307418155071	0.452689913791178	0.000123924966674704	0.000936218333949291	0.00131905348769904	0.00649182573515408	yes	yes	yes	yes	SYF2	Pre-mRNA-splicing factor SYF2	25949	SYF2
1943	seq.19446.1	0.488570212864299	0.622574895003695	2.33265428517196e-05	3.89980185647464e-06	0.000375351517475759	0.000227085265074263	yes	yes	yes	yes	GMPR2	GMP reductase 2	51292	GMPR2
1944	seq.19448.104	0.61258687001233	0.471558126989248	2.63325733746436e-07	0.00041959675627237	1.02903934951911e-05	0.00380367511034732	yes	yes	yes	yes	UPP1	Uridine phosphorylase 1	7378	UPP1
1945	seq.19467.3	0.136215392558576	0.430798232463999	0.21866382686549	0.00172145400883208	0.3217616451805	0.0100067268293162	no	yes	no	yes	RBSK	Ribokinase	64080	RBKS
1946	seq.19488.1	0.19098268317328	0.529435681509478	0.0756680976940043	0.000359887997400392	0.152714641900424	0.00345429339259219	no	yes	no	yes	PDCD6	Programmed cell death protein 6	10016	PDCD6
1947	seq.19492.5	0.143646165229785	0.212515651843439	0.182095442968268	0.0875103969163743	0.282863193776091	0.13998086505431	no	no	no	no	KAAG1	Kidney-associated antigen 1	353219	KAAG1
1948	seq.19496.1	0.410621111197317	0.331861893527479	0.000500672235008197	0.011323826330159	0.00370660053820006	0.0351803826532082	yes	yes	yes	yes	NPL	N-acetylneuraminate lyase	80896	NPL
1949	seq.19503.2	0.157115388434352	0.289813340557323	0.135316894095347	0.0157330267525297	0.231494286302578	0.0442774636641409	no	yes	no	yes	SNX3	Sorting nexin-3	8724	SNX3
1950	seq.19504.22	0.264293495510996	0.203415604475509	0.0203231265114146	0.105633537458543	0.0577391591640173	0.160285774386958	yes	no	no	no	KTHY	Thymidylate kinase	1841	DTYMK
1951	seq.19506.6	0.26465648017854	0.398704799516513	0.0180581008964632	0.00315070598675992	0.0533167134401243	0.0148088594961886	yes	yes	no	yes	GLYAT	Glycine N-acyltransferase	10249	GLYAT
1952	seq.19511.8	0.219650456142389	0.341855293886689	0.0507196583437208	0.0249368249876966	0.113538154991202	0.0595501394621075	no	yes	no	no	DCNL2	DCN1-like protein 2	55208	DCUN1D2
1953	seq.19516.10	0.0227864749632445	0.101618607082351	0.826176785887317	0.395540959264087	0.860954894398002	0.446462675496971	no	no	no	no	HMGA2	High mobility group protein HMGI-C	8091	HMGA2
1954	seq.19553.14	0.260887252835612	0.50869077907008	0.0208292328664269	0.00107274128119012	0.0585594722570513	0.0071747769552459	yes	yes	no	yes	STX1a	Syntaxin-1A	6804	STX1A
1955	seq.19556.12	0.1731105524861	0.476606069706721	0.105367165196838	0.000147633789215378	0.194357303031659	0.00200422943125889	no	yes	no	yes	Complement receptor type 1	Complement receptor type 1	1378	CR1
1956	seq.19557.3	0.306693339106756	0.353904091427374	0.00614012164316602	0.00456195602338777	0.0240807207955278	0.0189636623051418	yes	yes	yes	yes	KLOTB	Beta-klotho	152831	KLB
1957	seq.19558.10	0.354999414110539	0.395599706279176	0.00120179926508361	0.00463364842619773	0.00711584824596584	0.0192050685907029	yes	yes	yes	yes	LRP4	Low-density lipoprotein receptor-related protein 4	4038	LRP4
1958	seq.19560.23	0.64540783696727	0.59784552333791	1.99407117429948e-07	5.87383819928581e-05	8.12137447409884e-06	0.00107119229294309	yes	yes	yes	yes	PLXA4	Plexin-A4	91584	PLXNA4
1959	seq.19561.216	0.345600300550391	0.36497913221111	0.00134099098707004	0.00365431128086529	0.00771457590984245	0.0163339354719069	yes	yes	yes	yes	PLXD1	Plexin-D1	23129	PLXND1
1960	seq.19562.8	0.0310989139822821	0.255864316125315	0.762208444243951	0.07039668304383	0.809402639452379	0.119981387206478	no	no	no	no	UBP28	Ubiquitin carboxyl-terminal hydrolase 28	57646	USP28
1961	seq.19563.3	-0.1017886758518	0.16630002261872	0.369653848871882	0.183411269787687	0.472407429847714	0.240173062950798	no	no	no	no	SEZ6L	Seizure 6-like protein	23544	SEZ6L
1962	seq.19564.61	0.33860496491556	0.335600231808246	0.00213900107561926	0.0175797687015708	0.0108961591105335	0.047322001386192	yes	yes	yes	yes	IRF4	Interferon regulatory factor 4	3662	IRF4
1963	seq.19567.1	0.172625504114232	0.0881936466719063	0.118952839925271	0.445686242010596	0.211915007239061	0.494093096259366	no	no	no	no	EGFRvIII	Epidermal growth factor receptor variant III	1956	EGFR
1964	seq.19572.10	0.357646383895637	0.448242565710235	0.001043390465122	0.000589750058664504	0.00637097012799383	0.00478712547619214	yes	yes	yes	yes	CEBPG	CCAAT/enhancer-binding protein gamma	1054	CEBPG
1965	seq.19574.5	0.292079548808365	0.167303848349573	0.0149786415709962	0.198086680312845	0.0459350605576906	0.255236040506729	yes	no	yes	no	gpIIbIIIa	Integrin alpha-IIb: beta-3 complex	3674|3690	ITGA2B|ITGB3
1966	seq.19575.4	0.144415618592093	0.190764278779887	0.175215091147817	0.167791202907053	0.275738193737165	0.224446374353176	no	no	no	no	EPO-R	Erythropoietin receptor	2057	EPOR
1967	seq.19579.5	0.0317640786312664	0.222120044682093	0.753464465148138	0.111079227814693	0.801543125856217	0.166000097511832	no	no	no	no	HNP-1	Neutrophil defensin 1	1667	DEFA1
1968	seq.19584.33	0.570256504932269	0.727506524174915	4.62236789855359e-06	1.58931423992086e-05	9.95628928070343e-05	0.000514505219325859	yes	yes	yes	yes	FGF9	Fibroblast growth factor 9	2254	FGF9
1969	seq.19587.12	0.211401338722808	0.203282027034574	0.0621978534914169	0.152888521558429	0.132768028268257	0.209640671034196	no	no	no	no	IMA5	Importin subunit alpha-5	3836	KPNA1
1970	seq.19590.46	-0.130442676852858	0.111773509181162	0.209641838554126	0.361280490552586	0.312776247267419	0.414548146772902	no	no	no	no	SP-D	Pulmonary surfactant-associated protein D	6441	SFTPD
1971	seq.19596.18	0.28724522259719	0.497203753949136	0.00914297997236064	0.000709755897200886	0.0322301826216399	0.00540818177379672	yes	yes	yes	yes	BRF-1	Transcription factor IIIB 90 kDa subunit	2972	BRF1
1972	seq.19601.15	0.460193882458289	0.310788015617082	6.43906647260301e-05	0.00914693542516197	0.000825014816665364	0.0306447542627441	yes	yes	yes	yes	ASB9	Ankyrin repeat and SOCS box protein 9	140462	ASB9
1973	seq.19602.36	0.356535664046464	0.464932271852964	0.00102535019273566	0.000262320954496395	0.00628184871719685	0.00284614020203022	yes	yes	yes	yes	jun-D	Transcription factor jun-D	3727	JUND
1974	seq.19606.28	0.277784623174185	0.534377424977169	0.0155197939929085	0.000681068328778347	0.0472766107657027	0.00527505317757046	yes	yes	yes	yes	ihh	Indian hedgehog protein	3549	IHH
1975	seq.19612.3	0.21458535527406	0.240379792434226	0.0454202869072908	0.0858365261108001	0.105116070080283	0.137958764498292	yes	no	no	no	CD81	CD81 antigen	975	CD81
1976	seq.19614.8	0.384107967671051	0.241418796874205	0.00230228913587433	0.113472332309265	0.0115618568181748	0.16864304969033	yes	no	yes	no	Holo-TC I	Transcobalamin-1	6947	TCN1
1977	seq.19622.7	0.889585396623101	0.952082818118324	4.26328268498738e-12	2.51833752839326e-09	1.01830191538101e-09	1.51145994230864e-06	yes	yes	yes	yes	Activin A	Activin A	3624	INHBA
1978	seq.19623.26	0.0175188519780317	0.201336291376638	0.857675576687651	0.124975484300705	0.885180735721211	0.18074038451207	no	no	no	no	40S ribosomal protein SA	40S ribosomal protein SA	3921	RPSA
1979	seq.19630.2	0.404492774915396	0.517681756554109	0.000431315032601875	0.000136268548514835	0.00334712701186505	0.00190671414047228	yes	yes	yes	yes	g-Synuclein	Gamma-synuclein	6623	SNCG
1980	seq.19631.13	0.0583093231143624	0.0208478949417947	0.616849229298617	0.858604818919514	0.687188379860056	0.87671275929613	no	no	no	no	Kininostatin	Kininostatin	3827	KNG1
1981	seq.19636.23	0.172460537053285	0.154421292197367	0.116043225606425	0.233444404878478	0.208428262407338	0.289018859264574	no	no	no	no	HLA-G	HLA class I histocompatibility antigen, alpha chain G	3135	HLA-G
1982	seq.19637.9	0.0357066963568203	0.273238926099649	0.71937513799024	0.0294604668333301	0.774134811161408	0.0665475697956849	no	yes	no	no	CRH	Corticoliberin	1392	CRH
1983	seq.19638.9	0.241978488574469	0.276770236640693	0.0255920024640022	0.0324178699984517	0.0690205132447876	0.0704902917961926	yes	yes	no	no	Dynorphin A (1-17)	Dynorphin A (1-17)	5173	PDYN
1984	seq.19639.53	0.342391039002155	0.233791608696455	0.000837694373144487	0.0502769725889431	0.00536026422862396	0.0947663330367078	yes	no	yes	no	IAPP	Islet amyloid polypeptide	3375	IAPP
1985	seq.19640.2	0.00592691974048278	0.327027695525312	0.956851667593113	0.0315642280700725	0.964965064221552	0.0694641559820461	no	yes	no	no	Parathyroid Hormone1-34	Parathyroid Hormone1-34	5741	PTH
1986	seq.19743.12	0.191569896107565	0.37702831495917	0.0724509125415564	0.00978598779515222	0.148179043930787	0.0320593648067532	no	yes	no	yes	VSTM1	V-set and transmembrane domain-containing protein 1	284415	VSTM1
1987	seq.19748.3	0.181879625194908	0.25068772805417	0.109971306291507	0.0520472867626446	0.200551005573611	0.0970189798563641	no	no	no	no	ERG19	Diphosphomevalonate decarboxylase	4597	MVD
1988	seq.19752.197	0.169915748991073	0.323195351013354	0.108599292786963	0.0172031096471801	0.198578452820011	0.0467824287509557	no	yes	no	yes	AMP1D	Methionine aminopeptidase 1D, mitochondrial	254042	METAP1D
1989	seq.19755.38	0.33987573986667	0.441333210920838	0.00169689548953069	0.000776768112178625	0.00921918095652673	0.00572084286587251	yes	yes	yes	yes	ATIF1	ATPase inhibitor, mitochondrial	93974	ATP5IF1
1990	seq.19765.17	0.178000436834774	0.273863867734233	0.0885432043264574	0.0447617427328131	0.172085211676749	0.0882810001770802	no	yes	no	no	CLC4G	C-type lectin domain family 4 member G	339390	CLEC4G
1991	seq.19768.13	0.354777533893524	0.399039555288615	0.0017571359002366	0.00131831825885216	0.00946191883519288	0.0081960445388411	yes	yes	yes	yes	Cystatin B	Cystatin B	1476	CSTB
1992	seq.19774.8	-0.0335785630760968	-0.0332011352141768	0.739454390493199	0.76683871636966	0.790610703613112	0.794729042860089	no	no	no	no	HBG2	Hemoglobin subunit gamma-2	3048	HBG2
1993	seq.19786.26	0.0554926074417359	0.15765926567402	0.584453492758899	0.231635198205065	0.660513335857042	0.287755715118055	no	no	no	no	MEP1A	Meprin A subunit alpha	4224	MEP1A
1994	seq.19787.14	0.171471474129984	0.424413829731529	0.103782975364205	0.00196411189429403	0.192343041401614	0.0109531828533328	no	yes	no	yes	MER	Proto-oncogene tyrosine-protein kinase MER	10461	MERTK
1995	seq.19794.10	0.201343656305813	0.330678781300215	0.050822925848678	0.0161548142446465	0.11359456535337	0.0451163801595003	no	yes	no	yes	NUD14	Uridine diphosphate glucose pyrophosphatase	256281	NUDT14
1996	seq.19797.4	0.278841709149516	0.114754061988907	0.0106642235786624	0.352424816877508	0.0360370396534044	0.406261309131236	yes	no	yes	no	GCNL2	Histone acetyltransferase KAT2A	2648	KAT2A
1997	seq.19799.2	0.120693556510495	0.280171905857799	0.261043072860492	0.0219056143807367	0.365915104181336	0.055000282825613	no	yes	no	no	PGAM4	Probable phosphoglycerate mutase 4	441531	PGAM4
1998	seq.19802.22	0.00236350603940129	0.227305176374988	0.98172080789536	0.0646930416403129	0.985657992580869	0.113114615153133	no	no	no	no	RCAS1	Receptor-binding cancer antigen expressed on SiSo cells	9166	EBAG9
1999	seq.19808.26	0.236213274318329	0.124796776556679	0.0347008921746367	0.321461326230617	0.0866089454206483	0.376356712135182	yes	no	no	no	RAB3D	Ras-related protein Rab-3D	9545	RAB3D
[truncated: 3,472 more rows]
