# Supplementary material for: Large-scale molecular endotype discovery in synovial fluid reveals osteoarthritis as a single biological continuum
Source: Nat Commun. 2026 Jun 2;17:4721. doi: 10.1038/s41467-026-71632-4 (PMC13230806; doi:10.1038/s41467-026-71632-4)
Supplement: Supplementary file 8 — Source Data (6) [file 41467_2026_71632_MOESM8_ESM.zip › Source Data File (6).csv]

	Row.names	estimate	std.error	t.value	p.value	p_adj	sig	sig_2	column_name	SomaId	Target	TargetFullName	EntrezGeneID	EntrezGeneSymbol
seq.10000.28	seq.10000.28	0.170798459	0.026745552	6.386050898	2.35517526374901e-10	5.42891221774424e-10	yes	yes	seq.10000.28	SL019233	CRBB2	Beta-crystallin B2	1415	CRYBB2
seq.10001.7	seq.10001.7	0.154744501	0.026613226	5.814571389	7.62063325091902e-09	1.37528419275906e-08	yes	yes	seq.10001.7	SL002564	c-Raf	RAF proto-oncogene serine/threonine-protein kinase	5894	RAF1
seq.10008.43	seq.10008.43	0.20142329	0.026222338	7.681362647	3.05765413553867e-14	1.72248899293476e-13	yes	yes	seq.10008.43	SL019234	GUC1A	Guanylyl cyclase-activating protein 1	2978	GUCA1A
seq.10010.10	seq.10010.10	0.187359362	0.026762846	7.000726304	4.04742284945185e-12	1.36075002990176e-11	yes	yes	seq.10010.10	SL014943	BECN1	Beclin-1	8678	BECN1
seq.10011.65	seq.10011.65	0.233544138	0.026470053	8.822956957	3.47259910797076e-18	4.63295539526831e-17	yes	yes	seq.10011.65	SL019246	OCRL	Inositol polyphosphate 5-phosphatase OCRL-1	4952	OCRL
seq.10012.5	seq.10012.5	0.204534121	0.026867976	7.612561529	5.10241684224438e-14	2.73361607512995e-13	yes	yes	seq.10012.5	SL014669	SPDEF	SAM pointed domain-containing Ets transcription factor	25803	SPDEF
seq.10014.31	seq.10014.31	0.196715134	0.02662874	7.387324261	2.65105647235844e-13	1.19746316298932e-12	yes	yes	seq.10014.31	SL007803	SLUG	Zinc finger protein SNAI2	6591	SNAI2
seq.10015.119	seq.10015.119	0.177959424	0.026609177	6.687896635	3.33789878452638e-11	9.08825602357356e-11	yes	yes	seq.10015.119	SL014924	KCAB2	Voltage-gated potassium channel subunit beta-2	8514	KCNAB2
seq.10023.32	seq.10023.32	0.161045609	0.027089868	5.944865043	3.53925067314608e-09	6.71279513942756e-09	yes	yes	seq.10023.32	SL004071	VDR	Vitamin D3 receptor	7421	VDR
seq.10024.44	seq.10024.44	0.184060853	0.026880296	6.847426538	1.15046218161963e-11	3.49612674081076e-11	yes	yes	seq.10024.44	SL019235	HOGA1	4-hydroxy-2-oxoglutarate aldolase, mitochondrial	112817	HOGA1
seq.10025.1	seq.10025.1	0.101415217	0.027893019	3.635863782	0.000287741	0.000347065	yes	yes	seq.10025.1	SL008018	DLDH	Dihydrolipoyl dehydrogenase, mitochondrial	1738	DLD
seq.10030.8	seq.10030.8	0.159541196	0.026375802	6.048771387	1.89907612164559e-09	3.75287080397448e-09	yes	yes	seq.10030.8	SL006373	MutY homolog	Adenine DNA glycosylase	4595	MUTYH
seq.10035.6	seq.10035.6	0.200175431	0.026339129	7.599925936	5.60307034237881e-14	2.96696948429933e-13	yes	yes	seq.10035.6	SL007389	DUS4	Dual specificity protein phosphatase 4	1846	DUSP4
seq.10037.98	seq.10037.98	0.164155784	0.026662171	6.156879915	9.83512749937436e-10	2.02705905883865e-09	yes	yes	seq.10037.98	SL025986	SIG12:Ig-like V-type 2	Sialic acid-binding Ig-like lectin 12:Ig-like V-type 2 domain, Isoform long	89858	SIGLEC12
seq.10039.32	seq.10039.32	0.08235874	0.02744632	3.000720643	0.002744106	0.003118044	yes	yes	seq.10039.32	SL005262	PNP	Purine nucleoside phosphorylase	4860	PNP
seq.10040.63	seq.10040.63	0.089748697	0.026290465	3.413735664	0.000660266	0.000779214	yes	yes	seq.10040.63	SL007662	P73L	Tumor protein 63	8626	TP63
seq.10041.3	seq.10041.3	0.31681372	0.026386357	12.00672461	1.3697704346051e-31	1.02638962702602e-29	yes	yes	seq.10041.3	SL007226	HNF4A	Hepatocyte nuclear factor 4-alpha	3172	HNF4A
seq.10043.31	seq.10043.31	0.154838921	0.026426158	5.859305088	5.86654066612368e-09	1.07576189888356e-08	yes	yes	seq.10043.31	SL019249	BRD4	Bromodomain-containing protein 4	23476	BRD4
seq.10044.12	seq.10044.12	0.120466542	0.027542844	4.373787254	1.31743194756398e-05	1.73188001758591e-05	yes	yes	seq.10044.12	SL012823	WN10A	Protein Wnt-10a	80326	WNT10A
seq.10046.55	seq.10046.55	0.16778607	0.02643592	6.346897435	3.0166036099325e-10	6.79046162400443e-10	yes	yes	seq.10046.55	SL003727	cIAP-1	Baculoviral IAP repeat-containing protein 2	329	BIRC2
seq.10048.7	seq.10048.7	0.182000903	0.027046586	6.7291637	2.53946481512187e-11	7.0691463301357e-11	yes	yes	seq.10048.7	SL011998	PEBB	Core-binding factor subunit beta	865	CBFB
seq.10049.112	seq.10049.112	0.200051639	0.026336123	7.596093043	5.76428078529296e-14	3.04349574281395e-13	yes	yes	seq.10049.112	SL019242	TERF1	Telomeric repeat-binding factor 1	7013	TERF1
seq.10053.5	seq.10053.5	0.101696923	0.02751593	3.695929024	0.000228082	0.000276754	yes	yes	seq.10053.5	SL004474	ILK1	Integrin-linked protein kinase	3611	ILK
seq.10054.3	seq.10054.3	0.220830996	0.026272819	8.405302555	1.09418700902707e-16	1.09219031740476e-15	yes	yes	seq.10054.3	SL019232	GAN	Gigaxonin	8139	GAN
seq.10056.5	seq.10056.5	0.102744573	0.02781744	3.693530794	0.000230222	0.000279228	yes	yes	seq.10056.5	SL007372	FOXM1	Forkhead box protein M1	2305	FOXM1
seq.10070.22	seq.10070.22	0.164429555	0.027038917	6.081218202	1.56046180196685e-09	3.11978291548197e-09	yes	yes	seq.10070.22	SL016406	PLCG2	1-phosphatidylinositol 4,5-bisphosphate phosphodiesterase gamma-2	5336	PLCG2
seq.10073.22	seq.10073.22	0.160433149	0.026819435	5.981973535	2.83684874965971e-09	5.44094062434734e-09	yes	yes	seq.10073.22	SL011411	TYDP1	Tyrosyl-DNA phosphodiesterase 1	55775	TDP1
seq.10074.128	seq.10074.128	0.208866523	0.026300285	7.941606925	4.24869924628955e-15	2.94554941409428e-14	yes	yes	seq.10074.128	SL014748	BRD2	Bromodomain-containing protein 2	6046	BRD2
seq.10075.75	seq.10075.75	0.056979446	0.028096821	2.027967721	0.042764664	0.045831253	yes	yes	seq.10075.75	SL019254	ACBD6	Acyl-CoA-binding domain-containing protein 6	84320	ACBD6
seq.10076.1	seq.10076.1	0.189220783	0.026379354	7.173063482	1.22031235881597e-12	4.58140604167698e-12	yes	yes	seq.10076.1	SL019225	AP4M1	AP-4 complex subunit mu-1	9179	AP4M1
seq.10078.5	seq.10078.5	0.186941875	0.026417342	7.076483237	2.39701961101895e-12	8.37273133606236e-12	yes	yes	seq.10078.5	SL007063	BAG3	BAG family molecular chaperone regulator 3	9531	BAG3
seq.10080.9	seq.10080.9	0.083191512	0.027632291	3.010662792	0.002656442	0.003022201	yes	yes	seq.10080.9	SL019240	EI2BA	Translation initiation factor eIF-2B subunit alpha	1967	EIF2B1
seq.10082.251	seq.10082.251	0.163323322	0.026895249	6.072571509	1.64445403149042e-09	3.27692661284248e-09	yes	yes	seq.10082.251	SL019251	NFL	Neurofilament light polypeptide	4747	NEFL
seq.10086.39	seq.10086.39	0.227207851	0.02613802	8.692618913	1.03522989666934e-17	1.2753845799057e-16	yes	yes	seq.10086.39	SL018882	CBS	Cystathionine beta-synthase	102724560	CBS
seq.10087.10	seq.10087.10	0.192018145	0.026661721	7.202016258	9.95146493179173e-13	3.81194069866252e-12	yes	yes	seq.10087.10	SL003675	Alpha crystallin A chain	Alpha-crystallin A chain	102724652	CRYAA
seq.10089.7	seq.10089.7	-0.040651058	0.026458624	-1.536401028	0.124680433	0.130802066	no	no	seq.10089.7	SL019244	ASML	N-acetylserotonin O-methyltransferase-like protein	8623	ASMTL
seq.10336.3	seq.10336.3	0.061007662	0.027677114	2.204263857	0.027678369	0.029903353	yes	yes	seq.10336.3	SL019100	CHIP	E3 ubiquitin-protein ligase CHIP	10273	STUB1
seq.10342.55	seq.10342.55	0.135569302	0.026888499	5.041906706	5.25232794380664e-07	7.74817525691001e-07	yes	yes	seq.10342.55	SL019096	PIAS4	E3 SUMO-protein ligase PIAS4	51588	PIAS4
seq.10346.5	seq.10346.5	0.133753205	0.027101049	4.935351589	9.02399317766451e-07	1.30619853616896e-06	yes	yes	seq.10346.5	SL007221	STAT3	Signal transducer and activator of transcription 3	6774	STAT3
seq.10354.57	seq.10354.57	0.17663763	0.026729733	6.608282663	5.63232153967945e-11	1.46429652196039e-10	yes	yes	seq.10354.57	SL007221	STAT3	Signal transducer and activator of transcription 3	6774	STAT3
seq.10356.21	seq.10356.21	0.203496672	0.027031144	7.528230088	9.50492494403133e-14	4.76990270127077e-13	yes	yes	seq.10356.21	SL000455	c-Jun	Transcription factor AP-1	3725	JUN
seq.10361.25	seq.10361.25	0.142286526	0.026435777	5.382346947	8.69590081455742e-08	1.38194588772891e-07	yes	yes	seq.10361.25	SL014684	OAS1	2'-5'-oligoadenylate synthase 1	4938	OAS1
seq.10362.35	seq.10362.35	0.14780178	0.02638676	5.601361412	2.58651347703996e-08	4.34746455392995e-08	yes	yes	seq.10362.35	SL002565	c-Myc	Myc proto-oncogene protein	4609	MYC
seq.10363.13	seq.10363.13	0.157688939	0.027559229	5.721819768	1.303337118302e-08	2.27626246395655e-08	yes	yes	seq.10363.13	SL004097	SMAD3	Mothers against decapentaplegic homolog 3	4088	SMAD3
seq.10364.6	seq.10364.6	0.136561249	0.027163963	5.027294703	5.66043622824698e-07	8.3299935885152e-07	yes	yes	seq.10364.6	SL004101	SMAD2	Mothers against decapentaplegic homolog 2	4087	SMAD2
seq.10365.132	seq.10365.132	0.293525803	0.025936844	11.31694368	2.11663539439985e-28	1.12407724343371e-26	yes	yes	seq.10365.132	SL005184	IL-23	Interleukin-23	3593|51561	IL12B|IL23A
seq.10366.11	seq.10366.11	0.168873345	0.028510042	5.923293479	4.02266690145404e-09	7.59019936217786e-09	yes	yes	seq.10366.11	SL001728	PDGFRA	Platelet-derived growth factor receptor alpha	5156	PDGFRA
seq.10367.62	seq.10367.62	0.162573475	0.026320204	6.176755769	8.7045878661739e-10	1.8104218869951e-09	yes	yes	seq.10367.62	SL001716	IL-12	Interleukin-12	3592|3593	IL12A|IL12B
seq.10370.21	seq.10370.21	0.162688121	0.026814252	6.067225868	1.69856984738829e-09	3.37492810214818e-09	yes	yes	seq.10370.21	SL004396	STAT1	Signal transducer and activator of transcription 1-alpha/beta	6772	STAT1
seq.10372.18	seq.10372.18	0.086220165	0.027337218	3.153948072	0.001647211	0.001895298	yes	yes	seq.10372.18	SL007229	STAT6	Signal transducer and activator of transcription 6	6778	STAT6
seq.10382.1	seq.10382.1	0.31448551	0.026574668	11.8340335	8.89461735465787e-31	6.31864375714007e-29	yes	yes	seq.10382.1	SL006803	ANGL3	Angiopoietin-related protein 3	27329	ANGPTL3
seq.10390.21	seq.10390.21	0.118190173	0.027407043	4.31240145	1.73542042812864e-05	2.25749102065724e-05	yes	yes	seq.10390.21	SL018971	ZNRF3	E3 ubiquitin-protein ligase ZNRF3	84133	ZNRF3
seq.10391.1	seq.10391.1	0.221866259	0.026815314	8.273864035	3.14456701366156e-16	2.85727268517089e-15	yes	yes	seq.10391.1	SL006803	ANGL3	Angiopoietin-related protein 3	27329	ANGPTL3
seq.10398.110	seq.10398.110	0.182802225	0.026285616	6.954458432	5.55971941424673e-12	1.82026522196512e-11	yes	yes	seq.10398.110	SL019275	ANKR1	Ankyrin repeat domain-containing protein 1	27063	ANKRD1
seq.10419.1	seq.10419.1	0.072040095	0.027798299	2.591528844	0.009660783	0.010692934	yes	yes	seq.10419.1	SL014110	SCAR5	Scavenger receptor class A member 5	286133	SCARA5
seq.10420.30	seq.10420.30	0.077118321	0.027713736	2.782674962	0.005468332	0.006126951	yes	yes	seq.10420.30	SL018037	FAIM1	Fas apoptotic inhibitory molecule 1	55179	FAIM
seq.10425.3	seq.10425.3	0.165480651	0.026864847	6.159746694	9.6636336779157e-10	1.9939674167559e-09	yes	yes	seq.10425.3	SL017972	B4GT5	Beta-1,4-galactosyltransferase 5	9334	B4GALT5
seq.10428.1	seq.10428.1	0.183024371	0.026627423	6.873529216	9.64392942741137e-12	2.9871061136999e-11	yes	yes	seq.10428.1	SL018045	KI2S2	Killer cell immunoglobulin-like receptor 2DS2	100132285	KIR2DS2
seq.10432.3	seq.10432.3	0.194369799	0.026225444	7.411497037	2.22601152462986e-13	1.01978919930698e-12	yes	yes	seq.10432.3	SL018002	K1644	Uncharacterized protein KIAA1644	85352	SHISAL1
seq.10438.19	seq.10438.19	0.158084531	0.026347702	5.999936132	2.54763769474842e-09	4.92075501068993e-09	yes	yes	seq.10438.19	SL007128	CSF2R	Granulocyte-macrophage colony-stimulating factor receptor subunit alpha	1438	CSF2RA
seq.10439.57	seq.10439.57	-0.022871141	0.027143968	-0.842586472	0.399612863	0.409341266	no	no	seq.10439.57	SL005393	Alpha-amylase 2B	Alpha-amylase 2B	280	AMY2B
seq.10440.26	seq.10440.26	0.161901826	0.027030894	5.989510599	2.71179527314892e-09	5.22123201130749e-09	yes	yes	seq.10440.26	SL025782	ACAM:ECD	CXADR-like membrane protein:Extracellular domain	79827	CLMP
seq.10447.18	seq.10447.18	0.158198596	0.027250226	5.805405018	8.03848310556369e-09	1.44592247903431e-08	yes	yes	seq.10447.18	SL018138	PABP3	Polyadenylate-binding protein 3	5042	PABPC3
seq.10449.31	seq.10449.31	0.18458498	0.026831296	6.879465747	9.26386925891231e-12	2.8808052783542e-11	yes	yes	seq.10449.31	SL008887	TMM46	Protein shisa-2 homolog	387914	SHISA2
seq.10451.11	seq.10451.11	0.220542891	0.027800561	7.933037363	4.53816730369681e-15	3.12642004423445e-14	yes	yes	seq.10451.11	SL008914	NUCB1	Nucleobindin-1	4924	NUCB1
seq.10453.7	seq.10453.7	0.132222346	0.026341763	5.0194949	5.89064164098392e-07	8.65479714643622e-07	yes	yes	seq.10453.7	SL018233	CEA20	Carcinoembryonic antigen-related cell adhesion molecule 20	125931	CEACAM20
seq.10454.99	seq.10454.99	0.185127182	0.02680175	6.907279674	7.67011599525548e-12	2.44353724484843e-11	yes	yes	seq.10454.99	SL018290	DJC16	DnaJ homolog subfamily C member 16	23341	DNAJC16
seq.10455.196	seq.10455.196	0.118939081	0.026269921	4.527576653	6.50611673946132e-06	8.78076944605314e-06	yes	yes	seq.10455.196	SL004678	IL-31	Interleukin-31	386653	IL31
seq.10457.3	seq.10457.3	0.190405394	0.026705016	7.129948631	1.65118995702191e-12	5.9775043447451e-12	yes	yes	seq.10457.3	SL004861	IL-18 Rb	Interleukin-18 receptor accessory protein	8807	IL18RAP
seq.10460.1	seq.10460.1	0.042237732	0.027198912	1.552919889	0.120682715	0.126705269	no	no	seq.10460.1	SL006029	Chitotriosidase-1	Chitotriosidase-1	1118	CHIT1
seq.10462.14	seq.10462.14	0.175910771	0.026239622	6.704013274	3.00041333464829e-11	8.27230894179746e-11	yes	yes	seq.10462.14	SL012880	INSL5	Insulin-like peptide INSL5	10022	INSL5
seq.10464.6	seq.10464.6	0.136208275	0.026786532	5.084953676	4.20844464119359e-07	6.25548700742634e-07	yes	yes	seq.10464.6	SL008696	ANTR1	Anthrax toxin receptor 1	84168	ANTXR1
seq.10472.53	seq.10472.53	0.206486541	0.026640555	7.750834866	1.81568316129081e-14	1.07836991229758e-13	yes	yes	seq.10472.53	SL004145	HVEM	Tumor necrosis factor receptor superfamily member 14	8764	TNFRSF14
seq.10473.2	seq.10473.2	0.114621215	0.026099915	4.391631688	1.21522804652929e-05	1.60330376616383e-05	yes	yes	seq.10473.2	SL002602	Trefoil factor 2	Trefoil factor 2	7032	TFF2
seq.10479.18	seq.10479.18	0.099559711	0.027851271	3.57469187	0.000363326	0.000435068	yes	yes	seq.10479.18	SL000645	MMP-10	Stromelysin-2	4319	MMP10
seq.10480.33	seq.10480.33	0.16980108	0.026231871	6.473083084	1.3519414285855e-10	3.25346221485381e-10	yes	yes	seq.10480.33	SL004557	CD59	CD59 glycoprotein	966	CD59
seq.10490.3	seq.10490.3	0.14079296	0.02649476	5.313992562	1.25835144330213e-07	1.96887368274103e-07	yes	yes	seq.10490.3	SL025976	RPN1:CD	Dolichyl-diphosphooligosaccharide--protein glycosyltransferase subunit 1:Cytoplasmic domain	6184	RPN1
seq.10496.11	seq.10496.11	0.177616236	0.026375703	6.734085365	2.45775360591494e-11	6.86614516054888e-11	yes	yes	seq.10496.11	SL009322	CaCC	Calcium-activated chloride channel regulator 1	1179	CLCA1
seq.10499.1	seq.10499.1	0.135978468	0.027991185	4.857903169	1.32867305974942e-06	1.89513471625275e-06	yes	yes	seq.10499.1	SL008733	T106A	Transmembrane protein 106A	113277	TMEM106A
seq.10505.12	seq.10505.12	0.12333357	0.02680102	4.601823635	4.59227969752961e-06	6.26897178574668e-06	yes	yes	seq.10505.12	SL018629	RNF43	E3 ubiquitin-protein ligase RNF43	54894	RNF43
seq.10511.10	seq.10511.10	0.048085761	0.026771049	1.79618519	0.072694359	0.077256293	no	no	seq.10511.10	SL025821	Collagen alpha-3(VI):isoform 3	Collagen alpha-3(VI) chain:isoform 3	1293	COL6A3
seq.10512.13	seq.10512.13	0.197252537	0.026221636	7.522510665	9.9123262429016e-14	4.93810788239269e-13	yes	yes	seq.10512.13	SL025888	IL3RB:ECD	Cytokine receptor common subunit beta:Extracellular domain	1439	CSF2RB
seq.10513.13	seq.10513.13	0.133851085	0.026082152	5.131903384	3.29861508658318e-07	4.95698475923352e-07	yes	yes	seq.10513.13	SL018613	CSEN	Calsenilin	30818	KCNIP3
seq.10514.5	seq.10514.5	0.184720885	0.027725714	6.662439268	3.94813326656635e-11	1.05968051855338e-10	yes	yes	seq.10514.5	SL005360	PGD2 synthase	Prostaglandin-H2 D-isomerase	5730	PTGDS
seq.10521.10	seq.10521.10	0.081451064	0.02814101	2.894390246	0.003861606	0.004357051	yes	yes	seq.10521.10	SL025939	MXRA8:ECD	Matrix-remodeling-associated protein 8:Extracellular domain	54587	MXRA8
seq.10528.2	seq.10528.2	0.164379589	0.026727323	6.150245084	1.02435050327493e-09	2.10014889539501e-09	yes	yes	seq.10528.2	SL008734	DPEP1	Dipeptidase 1	1800	DPEP1
seq.10530.8	seq.10530.8	0.168291766	0.026787033	6.282583383	4.51652615817889e-10	9.87031485626789e-10	yes	yes	seq.10530.8	SL016414	PSB6	Proteasome subunit beta type-6	5694	PSMB6
seq.10531.18	seq.10531.18	0.121803216	0.027164279	4.483948056	7.96529830358833e-06	1.0660675732965e-05	yes	yes	seq.10531.18	SL010845	RASN	GTPase NRas	4893	NRAS
seq.10534.40	seq.10534.40	0.152448705	0.026452795	5.763047195	1.02772349084477e-08	1.81753879564206e-08	yes	yes	seq.10534.40	SL025953	PARP:BRCT domain	Poly [ADP-ribose] polymerase 1:BRCA1 C-terminal:BRCA1 C-terminus domian	142	PARP1
seq.10535.25	seq.10535.25	0.073601017	0.026969857	2.72901025	0.006437092	0.007191675	yes	yes	seq.10535.25	SL018731	CX6A2	Cytochrome c oxidase subunit 6A2, mitochondrial	1339	COX6A2
seq.10539.30	seq.10539.30	0.188536706	0.026432861	7.132663517	1.62012449016826e-12	5.88842588785408e-12	yes	yes	seq.10539.30	SL014293	C99L2	CD99 antigen-like protein 2	83692	CD99L2
seq.10550.37	seq.10550.37	0.181082577	0.026677592	6.787815662	1.71739463926249e-11	4.97571434150733e-11	yes	yes	seq.10550.37	SL004132	BMP RIB	Bone morphogenetic protein receptor type-1B	658	BMPR1B
seq.10551.7	seq.10551.7	0.111774095	0.02620136	4.265965458	2.13274610738387e-05	2.75209275946916e-05	yes	yes	seq.10551.7	SL007008	LAT	Linker for activation of T-cells family member 1	27040	LAT
seq.10552.88	seq.10552.88	0.113393912	0.026756086	4.23806051	2.41174055924375e-05	3.09967595372728e-05	yes	yes	seq.10552.88	SL017983	NKG2F	NKG2-F type II integral membrane protein	8302	KLRC4
seq.10553.8	seq.10553.8	0.156379548	0.026649209	5.868074722	5.57209399405913e-09	1.02589546104017e-08	yes	yes	seq.10553.8	SL017988	TOIP2	Torsin-1A-interacting protein 2	163590	TOR1AIP2
seq.10558.26	seq.10558.26	0.283089802	0.026595413	10.64430916	1.94019854750171e-25	6.93652683322507e-24	yes	yes	seq.10558.26	SL008436	PCDH9	Protocadherin-9	5101	PCDH9
seq.10561.5	seq.10561.5	0.203592413	0.027361863	7.440736511	1.80067392989619e-13	8.4257368661524e-13	yes	yes	seq.10561.5	SL004512	PGRP-I-alpha	Peptidoglycan recognition protein 3	114771	PGLYRP3
seq.10563.13	seq.10563.13	0.168197948	0.026380168	6.375923954	2.51121177822834e-10	5.75946684566416e-10	yes	yes	seq.10563.13	SL018021	LYSM3	LysM and putative peptidoglycan-binding domain-containing protein 3	116068	LYSMD3
seq.10565.19	seq.10565.19	0.115801587	0.027149593	4.265315769	2.13887672216312e-05	2.75935275241327e-05	yes	yes	seq.10565.19	SL017951	SLIK3	SLIT and NTRK-like protein 3	22865	SLITRK3
seq.10569.28	seq.10569.28	0.153037419	0.027590087	5.546826142	3.51238572149418e-08	5.8079655068238e-08	yes	yes	seq.10569.28	SL012443	MFAP2	Microfibrillar-associated protein 2	4237	MFAP2
seq.10571.14	seq.10571.14	0.143145948	0.02605944	5.493055389	4.73677911987851e-08	7.73900292286005e-08	yes	yes	seq.10571.14	SL018096	MGAT1	Alpha-1,3-mannosyl-glycoprotein 2-beta-N-acetylglucosaminyltransferase	4245	MGAT1
seq.10574.10	seq.10574.10	0.05960374	0.026814269	2.22283663	0.026396191	0.028529374	yes	yes	seq.10574.10	SL000283	b2-Microglobulin	Beta-2-microglobulin	567	B2M
seq.10575.31	seq.10575.31	0.148119232	0.026972348	5.491521658	4.77717474029879e-08	7.80267119421749e-08	yes	yes	seq.10575.31	SL018139	PUF60	Poly(U)-binding-splicing factor PUF60	22827	PUF60
seq.10576.7	seq.10576.7	0.16586024	0.027459932	6.040081951	2.00130725062015e-09	3.93741910468646e-09	yes	yes	seq.10576.7	SL025965	PXDC2:ECD	Plexin domain-containing protein 2:Extracellular domain	84898	PLXDC2
seq.10580.14	seq.10580.14	0.146336006	0.026676804	5.485514975	4.93862254254029e-08	8.03995991300458e-08	yes	yes	seq.10580.14	SL012586	SFTA2	Surfactant-associated protein 2	389376	SFTA2
seq.10583.1	seq.10583.1	0.126422997	0.026318353	4.803605946	1.73697975680728e-06	2.45067817119831e-06	yes	yes	seq.10583.1	SL018282	TM108	Transmembrane protein 108	66000	TMEM108
seq.10584.7	seq.10584.7	0.154467439	0.027109305	5.697948989	1.49449445662714e-08	2.59437787297698e-08	yes	yes	seq.10584.7	SL018289	NDUS4	NADH dehydrogenase [ubiquinone] iron-sulfur protein 4, mitochondrial	4724	NDUFS4
seq.10588.39	seq.10588.39	0.110961807	0.026665848	4.161195435	3.37129012729044e-05	4.29458709741004e-05	yes	yes	seq.10588.39	SL011395	SIAT9	Lactosylceramide alpha-2,3-sialyltransferase	8869	ST3GAL5
seq.10589.7	seq.10589.7	0.159695661	0.026467437	6.033665498	2.08022235453333e-09	4.07404807708462e-09	yes	yes	seq.10589.7	SL018354	RET1L	Retinoic acid early transcript 1L protein	154064	RAET1L
seq.10605.22	seq.10605.22	0.212649911	0.026569444	8.003551381	2.63353030743721e-15	1.92843517827062e-14	yes	yes	seq.10605.22	SL004748	APMAP	Adipocyte plasma membrane-associated protein	57136	APMAP
seq.10606.34	seq.10606.34	0.162352794	0.027555008	5.891952367	4.84144818423517e-09	9.01386030216692e-09	yes	yes	seq.10606.34	SL026012	TOIP1:Perinuclear	Torsin-1A-interacting protein 1:Perinuclear domain	26092	TOR1AIP1
seq.10608.9	seq.10608.9	0.176412272	0.026283335	6.711944081	2.84685105886705e-11	7.87273776137652e-11	yes	yes	seq.10608.9	SL012418	HIS1	Histatin-1	3346	HTN1
seq.10612.18	seq.10612.18	0.195584754	0.028263683	6.920002444	7.03394758335762e-12	2.25004054274656e-11	yes	yes	seq.10612.18	SL008694	PLOD3	Procollagen-lysine,2-oxoglutarate 5-dioxygenase 3	8985	PLOD3
seq.10613.33	seq.10613.33	0.294780874	0.027266105	10.81125701	3.68539500572518e-26	1.42972416179551e-24	yes	yes	seq.10613.33	SL018589	CASC4	Protein CASC4	113201	GOLM2
seq.10618.190	seq.10618.190	0.148635008	0.026794243	5.547274067	3.50360783663641e-08	5.79695549497918e-08	yes	yes	seq.10618.190	SL004439	megalin	Low-density lipoprotein receptor-related protein 2	4036	LRP2
seq.10620.21	seq.10620.21	0.145183944	0.02871582	5.05588713	4.88854224590612e-07	7.23297973630146e-07	yes	yes	seq.10620.21	SL000548	PSP-94	Beta-microseminoprotein	4477	MSMB
seq.10623.19	seq.10623.19	0.220936439	0.026604324	8.304531321	2.46124530797655e-16	2.28770511527024e-15	yes	yes	seq.10623.19	SL025933	MUC1:region 1	Mucin-1:region 1	4582	MUC1
seq.10624.45	seq.10624.45	0.215750013	0.026676703	8.087581689	1.36929386292692e-15	1.05866681959117e-14	yes	yes	seq.10624.45	SL018582	ISK13	Serine protease inhibitor Kazal-type 13	153218	SPINK13
seq.10627.87	seq.10627.87	0.161034783	0.027611749	5.8321109	6.87922670442027e-09	1.24931507547075e-08	yes	yes	seq.10627.87	SL007366	APLP2	Amyloid-like protein 2	334	APLP2
seq.10630.5	seq.10630.5	0.146338528	0.026807686	5.458827204	5.72226406153431e-08	9.26881386336769e-08	yes	yes	seq.10630.5	SL007633	HTAI2	Oxidoreductase HTATIP2	10553	HTATIP2
seq.10638.1	seq.10638.1	0.228807441	0.026336207	8.687942137	1.07632863662626e-17	1.31711804079321e-16	yes	yes	seq.10638.1	SL018685	TINF2	TERF1-interacting nuclear factor 2	26277	TINF2
seq.10643.16	seq.10643.16	0.204596955	0.026664278	7.673073041	3.25294471466594e-14	1.81752886508914e-13	yes	yes	seq.10643.16	SL025948	NOE3:C-term	Noelin-3:Isoform 2, C-term	118427	OLFM3
seq.10663.42	seq.10663.42	0.19588837	0.026190911	7.479249938	1.36032742726958e-13	6.53291573938945e-13	yes	yes	seq.10663.42	SL018014	INSI1	Insulin-induced gene 1 protein	3638	INSIG1
seq.10667.78	seq.10667.78	0.212775507	0.026302375	8.089593044	1.34792564292512e-15	1.04583734280857e-14	yes	yes	seq.10667.78	SL018036	CA185	Uncharacterized protein C1orf185	284546	C1orf185
seq.10668.5	seq.10668.5	0.040457346	0.027294953	1.482228079	0.138519027	0.145014177	no	no	seq.10668.5	SL007377	STX4	Syntaxin-4	6810	STX4
seq.10672.75	seq.10672.75	0.11078503	0.026931389	4.113602546	4.13700059662327e-05	5.24800400360141e-05	yes	yes	seq.10672.75	SL004483	SP-B	Pulmonary surfactant-associated protein B	6439	SFTPB
seq.10693.43	seq.10693.43	0.082671123	0.02632989	3.139820234	0.001728122	0.001985888	yes	yes	seq.10693.43	SL025910	KLRG2:C-term	Killer cell lectin-like receptor subfamily G member 2:C-term	346689	KLRG2
seq.10695.12	seq.10695.12	0.134113506	0.026373066	5.085245106	4.20211213939731e-07	6.24947074565071e-07	yes	yes	seq.10695.12	SL012662	WF10B	Protein WFDC10B	280664	WFDC10B
seq.10699.52	seq.10699.52	0.03200537	0.027374829	1.16915325	0.242553616	0.250806858	no	no	seq.10699.52	SL018603	LRP1	Prolow-density lipoprotein receptor-related protein 1	4035	LRP1
seq.10700.10	seq.10700.10	0.124033559	0.026480159	4.68401866	3.10445032988305e-06	4.29255391922656e-06	yes	yes	seq.10700.10	SL025885	IGS11:CD	Immunoglobulin superfamily member 11:Cytoplasmic domain	152404	IGSF11
seq.10702.1	seq.10702.1	0.117737259	0.027215667	4.32608384	1.63252430243492e-05	2.12718149936137e-05	yes	yes	seq.10702.1	SL012521	COSA1	Collagen alpha-1(XXVIII) chain	340267	COL28A1
seq.10704.91	seq.10704.91	0.113537509	0.026621212	4.264926422	2.1425587258521e-05	2.76345112718957e-05	yes	yes	seq.10704.91	SL018605	LRMP	Lymphoid-restricted membrane protein	4033	IRAG2
seq.10705.14	seq.10705.14	0.135955273	0.026357688	5.158087844	2.87708577194778e-07	4.35102548315022e-07	yes	yes	seq.10705.14	SL018611	SIA7C	Alpha-N-acetylgalactosaminide alpha-2,6-sialyltransferase 3	256435	ST6GALNAC3
seq.10708.3	seq.10708.3	0.133454653	0.026392629	5.056512232	4.87285810104065e-07	7.21172451642109e-07	yes	yes	seq.10708.3	SL007007	GON2	Progonadoliberin-2	2797	GNRH2
seq.10710.23	seq.10710.23	0.200761573	0.026154671	7.675935779	3.18415316521817e-14	1.78639157064035e-13	yes	yes	seq.10710.23	SL012618	ZPBP2	Zona pellucida-binding protein 2	124626	ZPBP2
seq.10716.35	seq.10716.35	0.203249794	0.026131702	7.777901069	1.48036521567761e-14	9.04759522877824e-14	yes	yes	seq.10716.35	SL010942	PSMD5	26S proteasome non-ATPase regulatory subunit 5	5711	PSMD5
seq.10721.76	seq.10721.76	0.18869826	0.028896563	6.530128218	9.36197227933881e-11	2.3235021945546e-10	yes	yes	seq.10721.76	SL000451	HSP 70	Heat shock 70 kDa protein 1A	3303	HSPA1A
seq.10737.96	seq.10737.96	0.190879763	0.026388094	7.233556236	7.96207608541858e-13	3.14232007122941e-12	yes	yes	seq.10737.96	SL005397	Serpin B1	Leukocyte elastase inhibitor	1992	SERPINB1
seq.10741.22	seq.10741.22	0.005223727	0.027313206	0.191252789	0.848357049	0.852721988	no	no	seq.10741.22	SL002684	CSF-1	Macrophage colony-stimulating factor 1	1435	CSF1
seq.10743.13	seq.10743.13	0.147896861	0.027121305	5.453161699	5.90350938833288e-08	9.53979212826613e-08	yes	yes	seq.10743.13	SL008760	SLIK1	SLIT and NTRK-like protein 1	114798	SLITRK1
seq.10746.24	seq.10746.24	-0.080925114	0.027544483	-2.937979002	0.003361133	0.003803351	yes	yes	seq.10746.24	SL009412	DKK3	Dickkopf-related protein 3	27122	DKK3
seq.10748.216	seq.10748.216	0.262377839	0.026638171	9.849694088	3.91760985697102e-22	9.609563191763e-21	yes	yes	seq.10748.216	SL018468	PCDB2	Protocadherin beta-2	56133	PCDHB2
seq.10749.18	seq.10749.18	0.154431375	0.027676534	5.579866946	2.91897411589397e-08	4.87535524089772e-08	yes	yes	seq.10749.18	SL000451	HSP 70	Heat shock 70 kDa protein 1A	3303	HSPA1A
seq.10752.8	seq.10752.8	0.177945997	0.026562933	6.699034269	3.10093736670789e-11	8.51940100245714e-11	yes	yes	seq.10752.8	SL018591	CDYL2	Chromodomain Y-like protein 2	124359	CDYL2
seq.10753.31	seq.10753.31	0.152878914	0.026053474	5.867889778	5.57815236542561e-09	1.02666532432295e-08	yes	yes	seq.10753.31	SL018585	ADAM7	Disintegrin and metalloproteinase domain-containing protein 7	8756	ADAM7
seq.10754.113	seq.10754.113	0.267859974	0.026667749	10.0443413	6.35654300897569e-23	1.66365025163144e-21	yes	yes	seq.10754.113	SL005237	Prokineticin-2	Prokineticin-2	60675	PROK2
seq.10758.2	seq.10758.2	0.049173589	0.027737007	1.772851296	0.076484629	0.081158278	no	no	seq.10758.2	SL012375	KERA	Keratocan	11081	KERA
seq.10761.5	seq.10761.5	0.220630249	0.026679573	8.269632015	3.25250248294564e-16	2.94556102346236e-15	yes	yes	seq.10761.5	SL006541	TMED2	Transmembrane emp24 domain-containing protein 2	10959	TMED2
seq.10762.2	seq.10762.2	0.341664078	0.02537419	13.46502429	8.20679929196452e-39	1.24697755908461e-36	yes	yes	seq.10762.2	SL025911	KLRG2:N-term	Killer cell lectin-like receptor subfamily G member 2:N-term	346689	KLRG2
seq.10767.52	seq.10767.52	0.15505485	0.026780063	5.789935957	8.79474067096241e-09	1.573443816033e-08	yes	yes	seq.10767.52	SL018836	GPR64	G-protein coupled receptor 64	10149	ADGRG2
seq.10781.19	seq.10781.19	0.290613312	0.026195249	11.09412291	2.10522005992331e-27	9.84235361348761e-26	yes	yes	seq.10781.19	SL008886	CLC4G	C-type lectin domain family 4 member G	339390	CLEC4G
seq.10785.8	seq.10785.8	0.147516432	0.027060241	5.451408597	5.96071247065935e-08	9.62938488319747e-08	yes	yes	seq.10785.8	SL018337	LRC52	Leucine-rich repeat-containing protein 52	440699	LRRC52
seq.10798.4	seq.10798.4	0.194125987	0.027650486	7.020707832	3.52682160702898e-12	1.19749932901605e-11	yes	yes	seq.10798.4	SL018456	CLM2	CMRF35-like molecule 2	342510	CD300E
seq.10800.15	seq.10800.15	0.070513407	0.028188839	2.501465486	0.012488731	0.013728569	yes	yes	seq.10800.15	SL003668	Collagen-binding protein	Serpin H1	871	SERPINH1
seq.10801.11	seq.10801.11	-0.043708205	0.028208437	-1.549472767	0.12150855	0.127523363	no	no	seq.10801.11	SL004843	Ephrin-A2	Ephrin-A2	1943	EFNA2
seq.10803.22	seq.10803.22	0.1602339	0.027664035	5.792137817	8.68301473759505e-09	1.55520925391765e-08	yes	yes	seq.10803.22	SL000451	HSP 70	Heat shock 70 kDa protein 1A	3303	HSPA1A
seq.10809.14	seq.10809.14	0.203747756	0.026399203	7.717951138	2.32489362177973e-14	1.35145250915357e-13	yes	yes	seq.10809.14	SL018479	KLRB1	Killer cell lectin-like receptor subfamily B member 1	3820	KLRB1
seq.10814.7	seq.10814.7	0.175851002	0.026567997	6.618903339	5.25432876690402e-11	1.37583429176472e-10	yes	yes	seq.10814.7	SL016708	CD1A	T-cell surface glycoprotein CD1a	909	CD1A
seq.10815.2	seq.10815.2	0.192586051	0.026628857	7.232231183	8.03717065410281e-13	3.16738641771919e-12	yes	yes	seq.10815.2	SL018601	HABP4	Intracellular hyaluronan-binding protein 4	22927	HABP4
seq.10816.150	seq.10816.150	-0.01983612	0.026839301	-0.739069916	0.45999634	0.470314015	no	no	seq.10816.150	SL022717	PILRA isoform FDF03-M14	Paired immunoglobulin-like type 2 receptor alpha isoform FDF03-M14	29992	PILRA
seq.10818.36	seq.10818.36	0.199704916	0.027101856	7.368680316	3.03251062811846e-13	1.34970163838958e-12	yes	yes	seq.10818.36	SL008921	ASM	Sphingomyelin phosphodiesterase	6609	SMPD1
seq.10825.12	seq.10825.12	0.128764827	0.026856517	4.794546816	1.81592379452139e-06	2.55678330914595e-06	yes	yes	seq.10825.12	SL018584	VSI10	V-set and immunoglobulin domain-containing protein 10	54621	VSIG10
seq.10827.67	seq.10827.67	0.167773823	0.026651127	6.295186784	4.1742685067917e-10	9.16629816625876e-10	yes	yes	seq.10827.67	SL018590	LIGO3	Leucine-rich repeat and immunoglobulin-like domain-containing nogo receptor-interacting protein 3	645191	LINGO3
seq.10830.5	seq.10830.5	0.152514557	0.026379045	5.78165579	9.22755021678837e-09	1.64305663039819e-08	yes	yes	seq.10830.5	SL025899	K0494:N-term	EF-hand calcium-binding domain-containing protein 14:N-term	9813	EFCAB14
seq.10832.24	seq.10832.24	0.223403741	0.02712071	8.237385342	4.2041913818459e-16	3.72721667077748e-15	yes	yes	seq.10832.24	SL018597	B4GT6	Beta-1,4-galactosyltransferase 6	9331	B4GALT6
seq.10833.64	seq.10833.64	0.166773848	0.02745096	6.075337653	1.61711553846373e-09	3.22479839423865e-09	yes	yes	seq.10833.64	SL012788	HHIP	Hedgehog-interacting protein	64399	HHIP
seq.10835.25	seq.10835.25	0.163270748	0.02685316	6.080131587	1.57078241697163e-09	3.13926920746613e-09	yes	yes	seq.10835.25	SL018593	A4GCT	Alpha-1,4-N-acetylglucosaminyltransferase	51146	A4GNT
seq.10842.7	seq.10842.7	0.18503649	0.026475249	6.989036846	4.38620659341061e-12	1.45940085559343e-11	yes	yes	seq.10842.7	SL018620	GCNT4	Beta-1,3-galactosyl-O-glycosyl-glycoprotein beta-1,6-N-acetylglucosaminyltransferase 4	51301	GCNT4
seq.10847.1	seq.10847.1	0.178114832	0.026766682	6.654348573	4.16403393906288e-11	1.10892237812434e-10	yes	yes	seq.10847.1	SL018624	SIG15	Sialic acid-binding Ig-like lectin 15	284266	SIGLEC15
seq.10848.137	seq.10848.137	0.175322401	0.026319252	6.66137465	3.97590335707227e-11	1.06556547590325e-10	yes	yes	seq.10848.137	SL018632	BTNL3	Butyrophilin-like protein 3	10917	BTNL3
seq.10851.77	seq.10851.77	0.24147413	0.026491724	9.115077934	2.85331314932431e-19	4.52394867443593e-18	yes	yes	seq.10851.77	SL007417	IL27B	Interleukin-27 subunit beta	10148	EBI3
seq.10852.114	seq.10852.114	0.11924239	0.02709759	4.400479527	1.16740562729927e-05	1.54281439510196e-05	yes	yes	seq.10852.114	SL012987	HNRDL	Heterogeneous nuclear ribonucleoprotein D-like	9987	HNRNPDL
seq.10855.55	seq.10855.55	0.114338602	0.026810406	4.264709798	2.14460993028026e-05	2.76544467671689e-05	yes	yes	seq.10855.55	SL009948	PLXB2	Plexin-B2	23654	PLXNB2
seq.10866.60	seq.10866.60	0.209542532	0.026435559	7.926540649	4.77049083420794e-15	3.25368888567549e-14	yes	yes	seq.10866.60	SL018833	P4R3A	Serine/threonine-protein phosphatase 4 regulatory subunit 3A	55671	PPP4R3A
seq.10870.32	seq.10870.32	0.162874421	0.027196254	5.988854923	2.72245712705779e-09	5.23991572308449e-09	yes	yes	seq.10870.32	SL025990	Spastin:MIT	Spastin:Microtubule interacting and trafficking domain	6683	SPAST
seq.10876.300	seq.10876.300	0.186842057	0.0269711	6.927491026	6.68401450188466e-12	2.14815272181604e-11	yes	yes	seq.10876.300	SL018839	BRAT1	BRCA1-associated ATM activator 1	221927	BRAT1
seq.10880.38	seq.10880.38	0.102832108	0.026967363	3.813205979	0.000143525	0.000175988	yes	yes	seq.10880.38	SL018034	F163B	Protein FAM163B	642968	FAM163B
seq.10882.12	seq.10882.12	0.197563177	0.026791152	7.374194868	2.91438677315886e-13	1.30455774543199e-12	yes	yes	seq.10882.12	SL005718	Desmocollin-1	Desmocollin-1	1823	DSC1
seq.10885.36	seq.10885.36	0.063928029	0.027198381	2.350435094	0.018898449	0.020584332	yes	yes	seq.10885.36	SL016472	CF089	Bombesin receptor-activated protein C6orf89	221477	C6orf89
seq.10889.2	seq.10889.2	0.09482471	0.027189824	3.487507302	0.00050361	0.000598078	yes	yes	seq.10889.2	SL017998	MRAP2	Melanocortin-2 receptor accessory protein 2	112609	MRAP2
seq.10890.135	seq.10890.135	0.175238264	0.026510245	6.610209123	5.5618356745217e-11	1.44803622749328e-10	yes	yes	seq.10890.135	SL018026	LCTL	Lactase-like protein	197021	LCTL
seq.10892.8	seq.10892.8	0.2099464	0.026283468	7.987773988	2.97563084641585e-15	2.15115426936913e-14	yes	yes	seq.10892.8	SL007619	OSMR	Oncostatin-M-specific receptor subunit beta	9180	OSMR
seq.10895.28	seq.10895.28	0.185807425	0.026607231	6.983343298	4.56114632706678e-12	1.51117325312267e-11	yes	yes	seq.10895.28	SL017961	TM11B	Transmembrane protease serine 11B	132724	TMPRSS11B
seq.10902.53	seq.10902.53	0.128068419	0.026056292	4.915066942	9.9915925600889e-07	1.44015840062414e-06	yes	yes	seq.10902.53	SL018040	APRV1	Retroviral-like aspartic protease 1	151516	ASPRV1
seq.10903.50	seq.10903.50	-0.021372392	0.026782008	-0.798013044	0.425006894	0.434864891	no	no	seq.10903.50	SL017987	STX8	Syntaxin-8	9482	STX8
seq.10916.44	seq.10916.44	-0.005326952	0.027327632	-0.194929155	0.845478499	0.849984817	no	no	seq.10916.44	SL013523	PLA2R	Secretory phospholipase A2 receptor	22925	PLA2R1
seq.10917.40	seq.10917.40	0.193182696	0.026278042	7.351487378	3.43183090014785e-13	1.50901246172096e-12	yes	yes	seq.10917.40	SL006983	GBGT2	Guanine nucleotide-binding protein G(I)/G(S)/G(O) subunit gamma-T2	2793	GNGT2
seq.10924.258	seq.10924.258	0.113102134	0.02673204	4.230957737	2.48811851152286e-05	3.19483761925589e-05	yes	yes	seq.10924.258	SL018077	NEUFC	Neuferricin	124936	CYB5D2
seq.10933.107	seq.10933.107	0.163010336	0.026615137	6.124722662	1.19744499065082e-09	2.42953416129821e-09	yes	yes	seq.10933.107	SL018094	CABP8	Calcium-binding protein 8	83698	CALN1
seq.10938.13	seq.10938.13	0.223993352	0.026323812	8.509153253	4.70327035494087e-17	5.02478297686065e-16	yes	yes	seq.10938.13	SL003442	sLFA-3	Lymphocyte function-associated antigen 3	965	CD58
seq.10939.16	seq.10939.16	0.113810709	0.027558446	4.129794107	3.85963066438141e-05	4.89841757173232e-05	yes	yes	seq.10939.16	SL018105	PKHA4	Pleckstrin homology domain-containing family A member 4	57664	PLEKHA4
seq.10940.25	seq.10940.25	0.201084015	0.02664	7.548198819	8.20758526186551e-14	4.17632477975854e-13	yes	yes	seq.10940.25	SL008242	SRCA	Sarcalumenin	6345	SRL
seq.10953.14	seq.10953.14	0.276417367	0.026127867	10.5794081	3.67940681948567e-25	1.26580850959664e-23	yes	yes	seq.10953.14	SL018252	CLC2A	C-type lectin domain family 2 member A	387836	CLEC2A
seq.10956.82	seq.10956.82	0.22415362	0.026286143	8.527444371	4.0495723109146e-17	4.42349826752973e-16	yes	yes	seq.10956.82	SL009212	GCSH	Glycine cleavage system H protein, mitochondrial	2653	GCSH
seq.10959.125	seq.10959.125	0.18505391	0.026276971	7.042436897	3.0351948647612e-12	1.04221694351813e-11	yes	yes	seq.10959.125	SL005478	BET1L	BET1-like protein	51272	BET1L
seq.10961.15	seq.10961.15	0.140207016	0.026912137	5.209806105	2.19217378838999e-07	3.35511768956162e-07	yes	yes	seq.10961.15	SL015329	TIG3	Retinoic acid receptor responder protein 3	5920	PLAAT4
seq.10966.1	seq.10966.1	0.01782418	0.026703834	0.667476437	0.504584881	0.515228542	no	no	seq.10966.1	SL000251	a2-HS-Glycoprotein	Alpha-2-HS-glycoprotein	197	AHSG
seq.10967.12	seq.10967.12	0.124011266	0.026996062	4.593679799	4.77232525910246e-06	6.50663488716114e-06	yes	yes	seq.10967.12	SL000546	PRL	Prolactin	5617	PRL
seq.10974.20	seq.10974.20	0.073707731	0.027118745	2.717962431	0.006654756	0.007426867	yes	yes	seq.10974.20	SL012454	ISK7	Serine protease inhibitor Kazal-type 7	84651	SPINK7
seq.10975.59	seq.10975.59	0.144285794	0.027116782	5.320903992	1.21243498078807e-07	1.8981165841187e-07	yes	yes	seq.10975.59	SL008738	MUCL1	Mucin-like protein 1	118430	MUCL1
seq.10976.44	seq.10976.44	0.164772496	0.026483545	6.221693308	6.59603632965403e-10	1.40226656522377e-09	yes	yes	seq.10976.44	SL025935	MUC1:region 3	Mucin-1:region 3	4582	MUC1
seq.10977.55	seq.10977.55	0.073020418	0.027331587	2.671649379	0.007641089	0.008502188	yes	yes	seq.10977.55	SL017252	UCMA	Unique cartilage matrix-associated protein	221044	UCMA
seq.10981.56	seq.10981.56	0.133096152	0.026149055	5.089902887	4.10214339193185e-07	6.10743722206512e-07	yes	yes	seq.10981.56	SL013799	NRG3	Pro-neuregulin-3, membrane-bound isoform	10718	NRG3
seq.11067.13	seq.11067.13	0.125667412	0.026469435	4.747642329	2.28307049823138e-06	3.18988394005764e-06	yes	yes	seq.11067.13	SL001791	Osteocalcin	Osteocalcin	632	BGLAP
seq.11071.1	seq.11071.1	0.177360444	0.026375442	6.724453943	2.62014790846493e-11	7.27892791229211e-11	yes	yes	seq.11071.1	SL000481	IL-5	Interleukin-5	3567	IL5
seq.11081.1	seq.11081.1	0.053930018	0.026859485	2.00785751	0.04486251	0.048051288	yes	yes	seq.11081.1	SL007151	GPDA	Glycerol-3-phosphate dehydrogenase [NAD(+)], cytoplasmic	2819	GPD1
seq.11083.23	seq.11083.23	0.08585924	0.02844418	3.01851697	0.002589009	0.002947321	yes	yes	seq.11083.23	SL001731	NSE	Gamma-enolase	2026	ENO2
seq.11089.7	seq.11089.7	0.217326752	0.026556913	8.183434168	6.44643744868427e-16	5.4754678329663e-15	yes	yes	seq.11089.7	SL000459	IgA	Immunoglobulin A	3493 3494	IGHA1|IGHA2
seq.11094.104	seq.11094.104	0.181651787	0.026428822	6.873245741	9.66245529102288e-12	2.98990873550091e-11	yes	yes	seq.11094.104	SL007361	LPPL	Galectin-10	1178	CLC
seq.11096.57	seq.11096.57	0.132344716	0.026797366	4.938721174	8.87226928085573e-07	1.285938340389e-06	yes	yes	seq.11096.57	SL018921	HEMK2	HemK methyltransferase family member 2	29104	N6AMT1
seq.11098.1	seq.11098.1	0.087325883	0.027906439	3.129237787	0.001791107	0.002056108	yes	yes	seq.11098.1	SL007953	PDXK	Pyridoxal kinase	8566	PDXK
seq.11101.18	seq.11101.18	0.210955449	0.026779543	7.877485082	6.94672065171071e-15	4.600310165237e-14	yes	yes	seq.11101.18	SL004489	TLR4	Toll-like receptor 4	7099	TLR4
seq.11102.22	seq.11102.22	0.05265483	0.027598362	1.907896932	0.056621991	0.060433617	no	no	seq.11102.22	SL012561	REG4	Regenerating islet-derived protein 4	83998	REG4
seq.11104.13	seq.11104.13	0.123823419	0.026959976	4.59286091	4.79079941050861e-06	6.52920645467758e-06	yes	yes	seq.11104.13	SL003340	YKL-40	Chitinase-3-like protein 1	1116	CHI3L1
seq.11105.171	seq.11105.171	0.058870906	0.028470201	2.067807855	0.038853148	0.041737377	yes	yes	seq.11105.171	SL003650	Alpha enolase	Alpha-enolase	2023	ENO1
seq.11107.25	seq.11107.25	0.155629875	0.026147434	5.95201324	3.39192422414549e-09	6.45575000211407e-09	yes	yes	seq.11107.25	SL007735	TEN3	Teneurin-3	55714	TENM3
seq.11109.56	seq.11109.56	0.235670437	0.027151777	8.6797427	1.15231054602788e-17	1.3975917265571e-16	yes	yes	seq.11109.56	SL025995	SVEP1:Sushi 15-18	Sushi, von Willebrand factor type A, EGF and pentraxin domain-containing protein 1:Sushi 15-18	79987	SVEP1
seq.11110.4	seq.11110.4	0.172764178	0.026724161	6.464718562	1.42643899838431e-10	3.42070520595384e-10	yes	yes	seq.11110.4	SL019320	TM119	Transmembrane protein 119	338773	TMEM119
seq.11112.18	seq.11112.18	0.15105225	0.026629586	5.672346837	1.72979577853217e-08	2.9829706521346e-08	yes	yes	seq.11112.18	SL016490	KISHA	Protein kish-A	153339	TMEM167A
seq.11116.16	seq.11116.16	0.001741437	0.02660464	0.065456141	0.947820767	0.949209007	no	no	seq.11116.16	SL018991	CK087	Uncharacterized protein C11orf87	399947	C11orf87
seq.11117.2	seq.11117.2	0.163844195	0.026545888	6.172112092	8.95678135900808e-10	1.85511526065029e-09	yes	yes	seq.11117.2	SL009460	SPT20	Spermatogenesis-associated protein 20	64847	SPATA20
seq.11118.107	seq.11118.107	0.189871488	0.026730584	7.103155245	1.99091906642065e-12	7.02148761658347e-12	yes	yes	seq.11118.107	SL019321	RAB17	Ras-related protein Rab-17	64284	RAB17
seq.11120.49	seq.11120.49	0.174945906	0.026497167	6.602438236	5.85155430259255e-11	1.51481315831431e-10	yes	yes	seq.11120.49	SL019329	NAT14	N-acetyltransferase 14	57106	NAT14
seq.11121.56	seq.11121.56	0.006310254	0.026931218	0.234310025	0.814780751	0.82063169	no	no	seq.11121.56	SL012520	VWC2	Brorin	375567	VWC2
seq.11122.97	seq.11122.97	0.129439962	0.027098059	4.776724402	1.98142640292891e-06	2.7812169422687e-06	yes	yes	seq.11122.97	SL019337	SPG21	Maspardin	51324	SPG21
seq.11128.29	seq.11128.29	-0.045455974	0.027578163	-1.648259652	0.099538098	0.104847563	no	no	seq.11128.29	SL026000	T132C:CD	Transmembrane protein 132C:Cytoplasmic domain	92293	TMEM132C
seq.11129.66	seq.11129.66	0.196194362	0.026822264	7.314608544	4.47081991058887e-13	1.89871000861189e-12	yes	yes	seq.11129.66	SL007065	BMP15	Bone morphogenetic protein 15	9210	BMP15
seq.11130.158	seq.11130.158	0.157831805	0.027027341	5.839708987	6.58030484091062e-09	1.1982113009248e-08	yes	yes	seq.11130.158	SL019338	CACB4	Voltage-dependent L-type calcium channel subunit beta-4	785	CACNB4
seq.11134.30	seq.11134.30	0.154815738	0.026753669	5.786710485	8.96093621636644e-09	1.60079428816213e-08	yes	yes	seq.11134.30	SL019322	RF1ML	Peptide chain release factor 1-like, mitochondrial	54516	MTRF1L
seq.11135.5	seq.11135.5	0.137595417	0.026427237	5.20657603	2.22987478585984e-07	3.40709918398138e-07	yes	yes	seq.11135.5	SL012643	RM55	39S ribosomal protein L55, mitochondrial	128308	MRPL55
seq.11138.16	seq.11138.16	0.171706029	0.026785561	6.410395003	2.01784783436525e-10	4.70487112275274e-10	yes	yes	seq.11138.16	SL006056	RUNX3	Runt-related transcription factor 3	864	RUNX3
seq.11140.56	seq.11140.56	0.034085874	0.027615403	1.234306583	0.217309046	0.225214188	no	no	seq.11140.56	SL025819	CO1A1:C-term propeptide	Collagen alpha-1(I) chain:C-term propeptide	1277	COL1A1
seq.11142.11	seq.11142.11	0.12952146	0.027650085	4.684306042	3.10016977479681e-06	4.28771900585045e-06	yes	yes	seq.11142.11	SL025792	ANGL1:C-term	Angiopoietin-related protein 1:C-Term, Fibrinogen domian	9068	ANGPTL1
seq.11143.32	seq.11143.32	0.165981491	0.026809558	6.191131148	7.96703985132694e-10	1.67292545054735e-09	yes	yes	seq.11143.32	SL025949	NOE3:N-term	Noelin-3:Isoform 2, N-term	118427	OLFM3
seq.11144.10	seq.11144.10	0.165550171	0.026354382	6.28169433	4.54167866078837e-10	9.91384140699655e-10	yes	yes	seq.11144.10	SL012527	DB116	Beta-defensin 116	245930	DEFB116
seq.11145.72	seq.11145.72	0.191606413	0.026370949	7.265814	6.33245844788287e-13	2.5753567070572e-12	yes	yes	seq.11145.72	SL019333	K154L	UPF0606 protein KIAA1549L	25758	KIAA1549L
seq.11146.4	seq.11146.4	0.148506274	0.02700244	5.499735288	4.56467573107492e-08	7.4645070998445e-08	yes	yes	seq.11146.4	SL019339	TBX22	T-box transcription factor TBX22	50945	TBX22
seq.11147.17	seq.11147.17	0.198542153	0.02627633	7.555931615	7.75344788176779e-14	3.97482285972538e-13	yes	yes	seq.11147.17	SL026020	TRML1:ITIM	Trem-like transcript 1 protein:immunoreceptor tyrosine-based inhibition motif	340205	TREML1
seq.11149.3	seq.11149.3	0.212681372	0.026243622	8.104116567	1.20309151551631e-15	9.52374904468047e-15	yes	yes	seq.11149.3	SL026003	TLR1:CD	Toll-like receptor 1:Cytoplasmic domain	7096	TLR1
seq.11150.3	seq.11150.3	0.069722595	0.02779341	2.508601722	0.012240477	0.013463786	yes	yes	seq.11150.3	SL002657	Collagen a1(VI)	Collagen alpha-1(VI) chain	1291	COL6A1
seq.11152.46	seq.11152.46	0.084935409	0.027190297	3.123739636	0.001824659	0.002093307	yes	yes	seq.11152.46	SL003918	kallikrein 13	Kallikrein-13	26085	KLK13
seq.11154.3	seq.11154.3	0.135239399	0.027678358	4.886106338	1.15480417076463e-06	1.65577426319333e-06	yes	yes	seq.11154.3	SL007421	NF2L1	Nuclear factor erythroid 2-related factor 1	4779	NFE2L1
seq.11155.16	seq.11155.16	0.191472193	0.026097526	7.336794916	3.81371156566939e-13	1.64389300742408e-12	yes	yes	seq.11155.16	SL019315	CO6A5	Collagen alpha-5(VI) chain	256076	COL6A5
seq.11158.40	seq.11158.40	0.213500562	0.026403508	8.086068176	1.38559304680496e-15	1.06599071252083e-14	yes	yes	seq.11158.40	SL019326	BICR1	Bicaudal D-related protein 1	92558	BICDL1
seq.11159.14	seq.11159.14	0.104519326	0.026915028	3.883307351	0.00010816	0.000133282	yes	yes	seq.11159.14	SL025937	MUL1:CD	Mitochondrial ubiquitin ligase activator of NFKB 1:Cytoplasmic domain	79594	MUL1
seq.11161.5	seq.11161.5	0.141618725	0.027605837	5.130028229	3.33099176381632e-07	5.00151659293858e-07	yes	yes	seq.11161.5	SL019340	SPG20	Spartin	23111	SPART
seq.11162.37	seq.11162.37	0.126285528	0.026472154	4.770504512	2.04252902005553e-06	2.86477788197532e-06	yes	yes	seq.11162.37	SL019313	EQTN	Equatorin	54586	EQTN
seq.11163.7	seq.11163.7	0.177145708	0.026866473	6.593560287	6.20065640968323e-11	1.59687337857661e-10	yes	yes	seq.11163.7	SL019316	F162B	Protein FAM162B	221303	FAM162B
seq.11164.7	seq.11164.7	0.170835606	0.026821709	6.369303413	2.61863883893864e-10	5.98577285791657e-10	yes	yes	seq.11164.7	SL019319	TEN2	Teneurin-2	57451	TENM2
seq.11167.6	seq.11167.6	0.179284286	0.026843542	6.678861036	3.5430940619145e-11	9.61822556757931e-11	yes	yes	seq.11167.6	SL019330	MTMR1	Myotubularin-related protein 1	8776	MTMR1
seq.11171.25	seq.11171.25	0.134722575	0.026983635	4.992751102	6.75058209381234e-07	9.86526424075701e-07	yes	yes	seq.11171.25	SL025862	filamin A:CH2	Filamin-A:Calponin Homology 2	2316	FLNA
seq.11173.29	seq.11173.29	0.201928038	0.026154992	7.720439798	2.28187512304196e-14	1.33068837132618e-13	yes	yes	seq.11173.29	SL019119	MILR1	Allergin-1	284021	MILR1
seq.11174.8	seq.11174.8	0.188960378	0.026551809	7.116666736	1.81180393933403e-12	6.46481901380114e-12	yes	yes	seq.11174.8	SL026002	THS7A:TSP type-1 domain 6	Thrombospondin type-1 domain-containing protein 7A:Thrombospondin type-1 domain 6	221981	THSD7A
seq.11175.45	seq.11175.45	0.130544839	0.026850069	4.86199261	1.30198443834317e-06	1.85900675482567e-06	yes	yes	seq.11175.45	SL018606	PCAT2	Lysophosphatidylcholine acyltransferase 2	54947	LPCAT2
seq.11177.16	seq.11177.16	0.116468129	0.026957818	4.320384131	1.67466000665121e-05	2.1810452943767e-05	yes	yes	seq.11177.16	SL006465	K2C5	Keratin, type II cytoskeletal 5	3852	KRT5
seq.11178.21	seq.11178.21	0.219433529	0.027196343	8.06849406	1.58944557653863e-15	1.2125895821013e-14	yes	yes	seq.11178.21	SL025996	SVEP1:EGF-like domains 4-6	Sushi, von Willebrand factor type A, EGF and pentraxin domain-containing protein 1:EGF-like domains 4-6	79987	SVEP1
seq.11179.7	seq.11179.7	0.13713115	0.026495785	5.175583547	2.62498386418856e-07	3.98962537846942e-07	yes	yes	seq.11179.7	SL006717	TSSK1	Testis-specific serine/threonine-protein kinase 1	83942	TSSK1B
seq.11180.17	seq.11180.17	0.166752991	0.02659906	6.269131053	4.91208716660507e-10	1.06328123471823e-09	yes	yes	seq.11180.17	SL019318	SMRC1	SWI/SNF complex subunit SMARCC1	6599	SMARCC1
seq.11184.51	seq.11184.51	0.014553306	0.027551495	0.528222001	0.59743432	0.6075415	no	no	seq.11184.51	SL002762	CgA	Chromogranin-A	1113	CHGA
seq.11185.145	seq.11185.145	0.187160203	0.02626882	7.124804354	1.71166689444062e-12	6.15974862670409e-12	yes	yes	seq.11185.145	SL019341	GCH1	GTP cyclohydrolase 1	2643	GCH1
seq.11186.12	seq.11186.12	0.151472114	0.026331627	5.752478317	1.09242235166089e-08	1.92325402754589e-08	yes	yes	seq.11186.12	SL019314	TMM52	Transmembrane protein 52	339456	TMEM52
seq.11187.11	seq.11187.11	0.125199654	0.026795102	4.672482788	3.2810419373577e-06	4.53214631246127e-06	yes	yes	seq.11187.11	SL018579	CL12A	C-type lectin domain family 12 member A	160364	CLEC12A
seq.11190.129	seq.11190.129	0.181137326	0.026689292	6.786891491	1.72805263025374e-11	4.99865038999891e-11	yes	yes	seq.11190.129	SL019328	YMEL1	ATP-dependent zinc metalloprotease YME1L1	10730	YME1L1
seq.11192.168	seq.11192.168	0.266069997	0.027036011	9.841318461	4.23364100943727e-22	1.02924516984986e-20	yes	yes	seq.11192.168	SL008302	TINAL	Tubulointerstitial nephritis antigen-like	64129	TINAGL1
seq.11193.27	seq.11193.27	0.143860854	0.026997791	5.328615677	1.16311734686949e-07	1.82404010532573e-07	yes	yes	seq.11193.27	SL019342	HNF1A	Hepatocyte nuclear factor 1-alpha	6927	HNF1A
seq.11194.6	seq.11194.6	0.1252107	0.026586866	4.709494515	2.7462248166084e-06	3.81846714459785e-06	yes	yes	seq.11194.6	SL007783	SIT1	Signaling threshold-regulating transmembrane adapter 1	27240	SIT1
seq.11196.31	seq.11196.31	0.136759438	0.027168742	5.033705145	5.47776067005406e-07	8.0720234011842e-07	yes	yes	seq.11196.31	SL025822	Collagen alpha-3(VI):BPTI/Kunitz inhibitor	Collagen alpha-3(VI) chain:Bovine pancreatic trypsin inhibitor/Kunitz inhibitor domain, isoform 1	1293	COL6A3
seq.11198.37	seq.11198.37	0.197382154	0.026421166	7.470607267	1.44884783614541e-13	6.93975277032871e-13	yes	yes	seq.11198.37	SL012768	CR3L1	Cyclic AMP-responsive element-binding protein 3-like protein 1	90993	CREB3L1
seq.11200.52	seq.11200.52	0.278046222	0.026532138	10.47960116	9.78243320011123e-25	3.24302482452172e-23	yes	yes	seq.11200.52	SL007696	C1QR1	Complement component C1q receptor	22918	CD93
seq.11202.70	seq.11202.70	0.179018262	0.026436489	6.771635239	1.91365899464677e-11	5.48910052476028e-11	yes	yes	seq.11202.70	SL019350	TBX5	T-box transcription factor TBX5	6910	TBX5
seq.11203.97	seq.11203.97	0.039545881	0.027178089	1.455064787	0.145889807	0.15255539	no	no	seq.11203.97	SL009203	KPYR	Pyruvate kinase PKLR	5313	PKLR
seq.11205.10	seq.11205.10	0.210001286	0.026034743	8.066193911	1.61822595570638e-15	1.23282673784316e-14	yes	yes	seq.11205.10	SL004571	Integrin beta-7	Integrin beta-7	3695	ITGB7
seq.11207.3	seq.11207.3	0.170308733	0.026084447	6.529129489	9.42263117447867e-11	2.33537800291791e-10	yes	yes	seq.11207.3	SL025927	Macrophage scavenger receptor:CD	Macrophage scavenger receptor types I and II:Cytoplasmic domain	4481	MSR1
seq.11208.15	seq.11208.15	0.255384695	0.027093688	9.425984875	1.84925082142356e-20	3.55085420426954e-19	yes	yes	seq.11208.15	SL019369	NAGPA	N-acetylglucosamine-1-phosphodiester alpha-N-acetylglucosaminidase	51172	NAGPA
seq.11211.7	seq.11211.7	0.115242918	0.026774738	4.30416598	1.8003060168839e-05	2.33800425269585e-05	yes	yes	seq.11211.7	SL019355	TBCE	Tubulin-specific chaperone E	6905	TBCE
seq.11212.7	seq.11212.7	0.248387608	0.027111501	9.161706382	1.90239872990113e-19	3.14384321829582e-18	yes	yes	seq.11212.7	SL008805	TXND5	Thioredoxin domain-containing protein 5	81567	TXNDC5
seq.11214.40	seq.11214.40	0.219242111	0.027487779	7.97598501	3.25950340540408e-15	2.32154734733858e-14	yes	yes	seq.11214.40	SL019363	DNJB9	DnaJ homolog subfamily B member 9	4189	DNAJB9
seq.11215.6	seq.11215.6	0.250609047	0.026244658	9.548954686	6.13203601844632e-21	1.26098635416922e-19	yes	yes	seq.11215.6	SL025808	CAD15:CD	Cadherin-15:Cytoplasmic domain	1013	CDH15
seq.11217.16	seq.11217.16	0.129748935	0.027039755	4.798450825	1.78148878203143e-06	2.51023792831322e-06	yes	yes	seq.11217.16	SL007405	CTBP1	C-terminal-binding protein 1	1487	CTBP1
seq.11219.95	seq.11219.95	0.169015444	0.027674936	6.107166558	1.33275723855517e-09	2.6920908769929e-09	yes	yes	seq.11219.95	SL012727	FGFP3	Fibroblast growth factor-binding protein 3	143282	FGFBP3
seq.11220.53	seq.11220.53	0.058050807	0.027206346	2.133723055	0.033049928	0.035608254	yes	yes	seq.11220.53	SL019359	CJ105	Uncharacterized protein C10orf105	414152	C10orf105
seq.11223.1	seq.11223.1	0.157572901	0.026403435	5.967894083	3.08568469823731e-09	5.89545766655889e-09	yes	yes	seq.11223.1	SL018407	TM154	Transmembrane protein 154	201799	TMEM154
seq.11226.16	seq.11226.16	0.125477851	0.027690919	4.531371822	6.39207033794447e-06	8.63537286948784e-06	yes	yes	seq.11226.16	SL019352	UBE3A	Ubiquitin-protein ligase E3A	7337	UBE3A
seq.11227.31	seq.11227.31	0.097990257	0.026949064	3.636128462	0.000287448	0.000346789	yes	yes	seq.11227.31	SL019356	TBL2	Transducin beta-like protein 2	26608	TBL2
seq.11228.37	seq.11228.37	0.20472986	0.026363398	7.765685521	1.62338599756863e-14	9.77796581397842e-14	yes	yes	seq.11228.37	SL018079	RIC3	Protein RIC-3	79608	RIC3
seq.11229.16	seq.11229.16	0.157936616	0.026318625	6.000944789	2.53227968550108e-09	4.89454766066816e-09	yes	yes	seq.11229.16	SL007036	ERN1	Serine/threonine-protein kinase/endoribonuclease IRE1	2081	ERN1
seq.11231.12	seq.11231.12	0.149999571	0.026553204	5.649019694	1.97528170509315e-08	3.38389944467883e-08	yes	yes	seq.11231.12	SL019364	ADXL	Adrenodoxin-like protein, mitochondrial	112812	FDX2
seq.11232.46	seq.11232.46	0.256195405	0.026170491	9.789476541	6.83473443389782e-22	1.57746824276038e-20	yes	yes	seq.11232.46	SL003164	Holo-TC I	Transcobalamin-1	6947	TCN1
seq.11239.49	seq.11239.49	0.225505519	0.026650641	8.461541974	6.93425292893724e-17	7.15667236250692e-16	yes	yes	seq.11239.49	SL019365	TMPS6	Transmembrane protease serine 6	164656	TMPRSS6
seq.11241.8	seq.11241.8	0.151855644	0.028767869	5.278654542	1.52071928615448e-07	2.35799967783551e-07	yes	yes	seq.11241.8	SL011173	ARLY	Argininosuccinate lyase	435	ASL
seq.11242.33	seq.11242.33	0.143119547	0.026047548	5.494549611	4.69774298331984e-08	7.67981294643142e-08	yes	yes	seq.11242.33	SL019353	TGM1	Protein-glutamine gamma-glutamyltransferase K	7051	TGM1
seq.11245.43	seq.11245.43	0.120796241	0.026994945	4.474772655	8.30974227193511e-06	1.11080865658566e-05	yes	yes	seq.11245.43	SL025863	filamin A:CH1	Filamin-A:Calponin Homology 1	2316	FLNA
seq.11246.3	seq.11246.3	0.14712683	0.026429171	5.566834945	3.14037749792086e-08	5.22759127012389e-08	yes	yes	seq.11246.3	SL012736	LPLC1	BPI fold-containing family B member 1	92747	BPIFB1
seq.11247.20	seq.11247.20	0.223952176	0.025903244	8.645719405	1.52839944526254e-17	1.80179848396252e-16	yes	yes	seq.11247.20	SL019366	NAGS	N-acetylglutamate synthase, mitochondrial	162417	NAGS
seq.11248.43	seq.11248.43	0.113674922	0.027144166	4.187821536	3.00381410685335e-05	3.83808997068158e-05	yes	yes	seq.11248.43	SL019345	HEM4	Uroporphyrinogen-III synthase	7390	UROS
seq.11252.30	seq.11252.30	0.175904548	0.026252946	6.700373754	3.07357378830566e-11	8.45271423933231e-11	yes	yes	seq.11252.30	SL025921	LRCH4:CH	Leucine-rich repeat and calponin homology domain-containing protein 4:Calponin Homology	4034	LRCH4
seq.11254.13	seq.11254.13	0.205460181	0.026636782	7.713400891	2.40562314731477e-14	1.38513248587493e-13	yes	yes	seq.11254.13	SL012393	PPN	Papilin	89932	PAPLN
seq.11257.1	seq.11257.1	0.101099939	0.027672459	3.653449714	0.000268909	0.000324566	yes	yes	seq.11257.1	SL007095	DHPR	Dihydropteridine reductase	5860	QDPR
seq.11258.41	seq.11258.41	0.234084102	0.02610557	8.966825878	1.02317421733928e-18	1.47283236022259e-17	yes	yes	seq.11258.41	SL004569	MAdCAM-1	Mucosal addressin cell adhesion molecule 1	8174	MADCAM1
seq.11265.8	seq.11265.8	-0.023715431	0.028385262	-0.83548395	0.403596936	0.413267548	no	no	seq.11265.8	SL005674	Retinal dehydrogenase 1	Retinal dehydrogenase 1	216	ALDH1A1
seq.11266.8	seq.11266.8	0.238360196	0.026294511	9.065017254	4.40045007213356e-19	6.78041180128748e-18	yes	yes	seq.11266.8	SL025980	SELPL:ECD	P-selectin glycoprotein ligand 1:Extracellular domain	6404	SELPLG
seq.11270.17	seq.11270.17	0.067091768	0.026807364	2.5027365	0.012444191	0.013682357	yes	yes	seq.11270.17	SL019368	CHC10	Coiled-coil-helix-coiled-coil-helix domain-containing protein 10, mitochondrial	400916	CHCHD10
seq.11273.176	seq.11273.176	0.192350135	0.026175242	7.348552319	3.50498423015937e-13	1.53378109911774e-12	yes	yes	seq.11273.176	SL013030	GSTT2	Glutathione S-transferase theta-2B	653689	GSTT2B
seq.11275.94	seq.11275.94	0.079273116	0.02688216	2.948911632	0.003245254	0.003676789	yes	yes	seq.11275.94	SL013872	LRP1B	Low-density lipoprotein receptor-related protein 1B	53353	LRP1B
seq.11277.23	seq.11277.23	0.26815348	0.026261487	10.2109022	1.30949533227548e-23	3.78994322366529e-22	yes	yes	seq.11277.23	SL014732	ATF6A	Cyclic AMP-dependent transcription factor ATF-6 alpha	22926	ATF6
seq.11279.42	seq.11279.42	0.164255188	0.026611684	6.172295786	8.94667097059809e-10	1.85372311398377e-09	yes	yes	seq.11279.42	SL019373	GABR1	Gamma-aminobutyric acid type B receptor subunit 1	2550	GABBR1
seq.11280.6	seq.11280.6	0.205901149	0.026571529	7.748938598	1.8417987983304e-14	1.09151023042983e-13	yes	yes	seq.11280.6	SL019348	DCE1	Glutamate decarboxylase 1	2571	GAD1
seq.11281.6	seq.11281.6	0.207892031	0.026369443	7.883823504	6.61821557838819e-15	4.39874109523492e-14	yes	yes	seq.11281.6	SL002520	GRB7	Growth factor receptor-bound protein 7	2886	GRB7
seq.11282.16	seq.11282.16	0.042219195	0.026670212	1.583009376	0.113659602	0.119423362	no	no	seq.11282.16	SL025926	Macrophage scavenger receptor:ECD	Macrophage scavenger receptor types I and II:Extracellular domain	4481	MSR1
seq.11283.13	seq.11283.13	0.17045297	0.02719499	6.267807884	4.95277532741053e-10	1.07166459813827e-09	yes	yes	seq.11283.13	SL019361	DCAF5	DDB1- and CUL4-associated factor 5	8816	DCAF5
seq.11285.8	seq.11285.8	0.207916132	0.026556602	7.829169282	1.00383718936409e-14	6.44482326974362e-14	yes	yes	seq.11285.8	SL004572	CD34	Hematopoietic progenitor cell antigen CD34	947	CD34
seq.11286.78	seq.11286.78	0.194363097	0.026617968	7.301950932	4.89431433630206e-13	2.0561508894226e-12	yes	yes	seq.11286.78	SL007632	SELS	Selenoprotein S	55829	SELENOS
seq.11287.14	seq.11287.14	0.128638877	0.026809254	4.79830119	1.78279696776273e-06	2.51143430689213e-06	yes	yes	seq.11287.14	SL005251	Cytochrome b5	Cytochrome b5	1528	CYB5A
seq.11289.31	seq.11289.31	0.196142129	0.0264327	7.420434919	2.08646380528178e-13	9.60686617415097e-13	yes	yes	seq.11289.31	SL019354	KC1D	Casein kinase I isoform delta	1453	CSNK1D
seq.11292.13	seq.11292.13	0.202325937	0.027043477	7.481506182	1.33810819625013e-13	6.44885624095877e-13	yes	yes	seq.11292.13	SL025978	SCAR3:region 2	Scavenger receptor class A member 3:region 2	51435	SCARA3
seq.11293.14	seq.11293.14	0.051598098	0.026714931	1.931432952	0.053644048	0.057311122	no	no	seq.11293.14	SL025922	LRRN1:CD	Leucine-rich repeat neuronal protein 1:Cytoplasmic domain	57633	LRRN1
seq.11294.7	seq.11294.7	0.199209783	0.026393676	7.547633218	8.24181114190339e-14	4.18595236269374e-13	yes	yes	seq.11294.7	SL026006	TMCC3:region 2	Transmembrane and coiled-coil domains protein 3:region 2	57458	TMCC3
seq.11300.32	seq.11300.32	0.181724573	0.02616175	6.946193295	5.88296772014073e-12	1.91318866998631e-11	yes	yes	seq.11300.32	SL008851	SORT	Sortilin	6272	SORT1
seq.11302.237	seq.11302.237	0.243484084	0.026991678	9.020709309	6.44585503549707e-19	9.63355930168551e-18	yes	yes	seq.11302.237	SL008783	TENR	Tenascin-R	7143	TNR
seq.11303.7	seq.11303.7	0.180790086	0.026528322	6.814983812	1.43132298990818e-11	4.23894789106538e-11	yes	yes	seq.11303.7	SL008335	SAMH1	Deoxynucleoside triphosphate triphosphohydrolase SAMHD1	25939	SAMHD1
seq.11308.8	seq.11308.8	0.187977927	0.02723951	6.900929063	8.00844867500466e-12	2.53215111284829e-11	yes	yes	seq.11308.8	SL019414	CR3L4	Cyclic AMP-responsive element-binding protein 3-like protein 4	148327	CREB3L4
seq.11310.8	seq.11310.8	0.223736979	0.026448742	8.459267324	7.06372841893642e-17	7.27657145980833e-16	yes	yes	seq.11310.8	SL004969	Desmoglein-3	Desmoglein-3	1830	DSG3
seq.11311.79	seq.11311.79	0.20138062	0.026581864	7.575865154	6.69371557015249e-14	3.4904312839594e-13	yes	yes	seq.11311.79	SL004573	RAG-1	V(D)J recombination-activating protein 1	5896	RAG1
seq.11312.40	seq.11312.40	0.194155471	0.026402028	7.353809065	3.37503052058903e-13	1.48642648531578e-12	yes	yes	seq.11312.40	SL019432	PMS2	Mismatch repair endonuclease PMS2	5395	PMS2
seq.11313.100	seq.11313.100	0.108671146	0.02789192	3.89615158	0.000102647	0.000126716	yes	yes	seq.11313.100	SL008857	PHS	Pterin-4-alpha-carbinolamine dehydratase	5092	PCBD1
seq.11315.148	seq.11315.148	0.187852126	0.026399239	7.115816039	1.82259853401026e-12	6.49909646742903e-12	yes	yes	seq.11315.148	SL013714	PPM1D	Protein phosphatase 1D	8493	PPM1D
seq.11318.20	seq.11318.20	0.223588425	0.026245251	8.519195564	4.33244737284874e-17	4.674257816466e-16	yes	yes	seq.11318.20	SL004840	Apo A-V	Apolipoprotein A-V	116519	APOA5
seq.11319.106	seq.11319.106	0.120865241	0.027267839	4.432519877	1.00883671725033e-05	1.33907712772612e-05	yes	yes	seq.11319.106	SL013791	MRE11	Double-strand break repair protein MRE11	4361	MRE11
seq.11320.29	seq.11320.29	0.250928429	0.026865516	9.340167792	3.96652754260126e-20	7.25649018663174e-19	yes	yes	seq.11320.29	SL013858	CHFR	E3 ubiquitin-protein ligase CHFR	55743	CHFR
seq.11324.3	seq.11324.3	0.165019163	0.02643581	6.242258631	5.80619867430736e-10	1.24659732737447e-09	yes	yes	seq.11324.3	SL006952	PXDNL	Peroxidasin-like protein	137902	PXDNL
seq.11325.8	seq.11325.8	0.235128196	0.026435989	8.894246283	1.8993613199718e-18	2.63693056351415e-17	yes	yes	seq.11325.8	SL007329	BTG2	Protein BTG2	7832	BTG2
seq.11328.9	seq.11328.9	0.187346604	0.026396564	7.097386115	2.07259324954873e-12	7.29542154120434e-12	yes	yes	seq.11328.9	SL019433	USB1	U6 snRNA phosphodiesterase	79650	USB1
seq.11330.15	seq.11330.15	0.201283266	0.027304021	7.371927705	2.96239230731917e-13	1.32171989567993e-12	yes	yes	seq.11330.15	SL013806	CSK2B	Casein kinase II subunit beta	1460	CSNK2B
seq.11334.7	seq.11334.7	0.226900529	0.02670028	8.498058	5.14948391852079e-17	5.45885213843192e-16	yes	yes	seq.11334.7	SL019428	LIRB3	Leukocyte immunoglobulin-like receptor subfamily B member 3	102725035	LILRB3
seq.11338.49	seq.11338.49	0.215192946	0.026881621	8.005207217	2.59995822790843e-15	1.90640368721972e-14	yes	yes	seq.11338.49	SL013793	BLK	Tyrosine-protein kinase BLK	640	BLK
seq.11342.59	seq.11342.59	-0.00873198	0.02714118	-0.321724419	0.74771257	0.75572575	no	no	seq.11342.59	SL025966	PXDC2:CD	Plexin domain-containing protein 2:Cytoplasmic domain	84898	PLXDC2
seq.11350.30	seq.11350.30	0.078002873	0.027650199	2.821060106	0.004858418	0.005456991	yes	yes	seq.11350.30	SL019100	CHIP	E3 ubiquitin-protein ligase CHIP	10273	STUB1
seq.11351.233	seq.11351.233	0.167479571	0.026214596	6.388790969	2.31461225258957e-10	5.34667610712201e-10	yes	yes	seq.11351.233	SL019435	NHEJ1	Non-homologous end-joining factor 1	79840	NHEJ1
seq.11352.42	seq.11352.42	0.124257204	0.027474808	4.522586861	6.6590306091838e-06	8.97385992417724e-06	yes	yes	seq.11352.42	SL006679	TITIN	Titin	7273	TTN
seq.11353.143	seq.11353.143	0.190390625	0.027007966	7.049424807	2.89188882427854e-12	9.95508613518164e-12	yes	yes	seq.11353.143	SL004101	SMAD2	Mothers against decapentaplegic homolog 2	4087	SMAD2
seq.11355.10	seq.11355.10	0.043117469	0.027717207	1.555620962	0.120038691	0.1260533	no	no	seq.11355.10	SL008435	IF5A2	Eukaryotic translation initiation factor 5A-2	56648	EIF5A2
seq.11356.19	seq.11356.19	0.216652985	0.026546346	8.161311054	7.67596758923103e-16	6.38108551870726e-15	yes	yes	seq.11356.19	SL019423	DGC14	Protein DGCR14	8220	ESS2
seq.11358.15	seq.11358.15	0.166536961	0.026802126	6.213572844	6.93601054810987e-10	1.47168261047948e-09	yes	yes	seq.11358.15	SL013823	GRB10	Growth factor receptor-bound protein 10	2887	GRB10
seq.11361.73	seq.11361.73	0.180361148	0.026834222	6.721310874	2.67538405082956e-11	7.42107036411648e-11	yes	yes	seq.11361.73	SL000155	TP	Thymidine phosphorylase	1890	TYMP
seq.11363.58	seq.11363.58	0.233620094	0.026468321	8.826404112	3.37307056202217e-18	4.5222294054562e-17	yes	yes	seq.11363.58	SL019418	AQP4	Aquaporin-4	361	AQP4
seq.11364.18	seq.11364.18	0.065910453	0.026696992	2.468834421	0.013681657	0.015003741	yes	yes	seq.11364.18	SL019424	MFN1	Mitofusin-1	55669	MFN1
seq.11365.17	seq.11365.17	0.164871702	0.027046935	6.09576291	1.42852626470392e-09	2.87280833379796e-09	yes	yes	seq.11365.17	SL009091	TEN4	Teneurin-4	26011	TENM4
seq.11369.23	seq.11369.23	0.056455838	0.028001979	2.016137423	0.043988476	0.047133588	yes	yes	seq.11369.23	SL008855	ADHX	Alcohol dehydrogenase class-3	128	ADH5
seq.11370.20	seq.11370.20	0.164044249	0.026561794	6.175947695	8.74796964687213e-10	1.8180620808659e-09	yes	yes	seq.11370.20	SL019445	INP5E	72 kDa inositol polyphosphate 5-phosphatase	56623	INPP5E
seq.11371.1	seq.11371.1	0.180490266	0.026511109	6.808099349	1.49905188821304e-11	4.4299372385334e-11	yes	yes	seq.11371.1	SL019419	GP101	Probable G-protein coupled receptor 101	83550	GPR101
seq.11377.19	seq.11377.19	0.129182459	0.027238005	4.742728378	2.33821652743674e-06	3.26276642986708e-06	yes	yes	seq.11377.19	SL019442	ADH7	Alcohol dehydrogenase class 4 mu/sigma chain	131	ADH7
seq.11378.37	seq.11378.37	0.132834181	0.026638115	4.986620887	6.96412037791468e-07	1.01637509250783e-06	yes	yes	seq.11378.37	SL025913	KSYK:SH2, 1 and 2	Tyrosine-protein kinase SYK:Src Homology domain	6850	SYK
seq.11380.84	seq.11380.84	0.199587935	0.026639946	7.492054773	1.23887412369524e-13	6.03978739448573e-13	yes	yes	seq.11380.84	SL019426	RBM24	RNA-binding protein 24	221662	RBM24
seq.11383.41	seq.11383.41	0.151139057	0.026664282	5.668221534	1.77093538390503e-08	3.04623161948444e-08	yes	yes	seq.11383.41	SL001732	Keratin 7	Keratin, type II cytoskeletal 7	3855	KRT7
seq.11387.3	seq.11387.3	0.24870628	0.02658626	9.354692092	3.4873965096205e-20	6.44461449581896e-19	yes	yes	seq.11387.3	SL019420	ATF6B	Cyclic AMP-dependent transcription factor ATF-6 beta	1388	ATF6B
seq.11391.69	seq.11391.69	0.18448194	0.026862155	6.867726763	1.00301691472201e-11	3.09272972014058e-11	yes	yes	seq.11391.69	SL015949	MVK	Mevalonate kinase	4598	MVK
seq.11395.5	seq.11395.5	0.19552783	0.026742591	7.311476683	4.57212317659633e-13	1.94022604933917e-12	yes	yes	seq.11395.5	SL025855	FAK2:FERM	Protein-tyrosine kinase 2-beta:4.1 protein, ezrin, radixin, moesin domain	2185	PTK2B
seq.11396.39	seq.11396.39	0.165717597	0.02675642	6.193563815	7.84841877678926e-10	1.65074489921385e-09	yes	yes	seq.11396.39	SL019451	DNAI1	Dynein intermediate chain 1, axonemal	27019	DNAI1
seq.11401.181	seq.11401.181	0.19530716	0.027095383	7.208134231	9.53076704166216e-13	3.6687752088594e-12	yes	yes	seq.11401.181	SL019468	RN146	E3 ubiquitin-protein ligase RNF146	81847	RNF146
seq.11402.17	seq.11402.17	0.180634058	0.02712906	6.658323396	4.05655831731838e-11	1.08293674942565e-10	yes	yes	seq.11402.17	SL019475	KMT2C	Histone-lysine N-methyltransferase 2C	58508	KMT2C
seq.11406.82	seq.11406.82	0.143999863	0.026860978	5.360931559	9.76771945840695e-08	1.54241990292973e-07	yes	yes	seq.11406.82	SL019452	ACAD8	Isobutyryl-CoA dehydrogenase, mitochondrial	27034	ACAD8
seq.11407.57	seq.11407.57	0.2155053	0.026467604	8.142229289	8.92030622029147e-16	7.28269776492452e-15	yes	yes	seq.11407.57	SL015269	PLS3	Phospholipid scramblase 3	57048	PLSCR3
seq.11421.10	seq.11421.10	0.131032127	0.027154478	4.825433367	1.56009842782353e-06	2.20795301428066e-06	yes	yes	seq.11421.10	SL008304	EHD4	EH domain-containing protein 4	30844	EHD4
seq.11422.2	seq.11422.2	0.059998969	0.027176013	2.207791435	0.027430784	0.029641721	yes	yes	seq.11422.2	SL019446	DLX3	Homeobox protein DLX-3	1747	DLX3
seq.11424.4	seq.11424.4	0.194757242	0.027388696	7.110862283	1.88672362772222e-12	6.69719548581476e-12	yes	yes	seq.11424.4	SL008049	FAAA	Fumarylacetoacetase	2184	FAH
seq.11425.31	seq.11425.31	0.259473278	0.026715939	9.712302374	1.38883676696268e-21	3.05097876115897e-20	yes	yes	seq.11425.31	SL019064	RUFY1	RUN and FYVE domain-containing protein 1	80230	RUFY1
seq.11429.80	seq.11429.80	0.209849734	0.026374193	7.9566316	3.78446241477568e-15	2.66284058504562e-14	yes	yes	seq.11429.80	SL004923	hnRNP C1/C2	Heterogeneous nuclear ribonucleoproteins C1/C2	3183	HNRNPC
seq.11430.49	seq.11430.49	0.218007793	0.026666104	8.175464809	6.86515824847804e-16	5.78619655149073e-15	yes	yes	seq.11430.49	SL007518	DTX1	E3 ubiquitin-protein ligase DTX1	1840	DTX1
seq.11431.235	seq.11431.235	0.068816054	0.027582371	2.494928824	0.012720033	0.013980025	yes	yes	seq.11431.235	SL019447	RECQ1	ATP-dependent DNA helicase Q1	5965	RECQL
seq.11432.11	seq.11432.11	0.122798675	0.027117365	4.528414782	6.48076414437153e-06	8.74871171513136e-06	yes	yes	seq.11432.11	SL019453	PQBP1	Polyglutamine-binding protein 1	10084	PQBP1
seq.11433.11	seq.11433.11	0.203332578	0.026520199	7.667083304	3.40164631366176e-14	1.89095582680181e-13	yes	yes	seq.11433.11	SL019456	TECT2	Tectonic-2	79867	TCTN2
seq.11436.6	seq.11436.6	0.087908337	0.027099962	3.243854644	0.00120885	0.001400934	yes	yes	seq.11436.6	SL008211	AINX	Alpha-internexin	9118	INA
seq.11439.88	seq.11439.88	0.222100251	0.026172174	8.486121456	5.67626028919839e-17	5.97098918882984e-16	yes	yes	seq.11439.88	SL019482	RHPN2	Rhophilin-2	85415	RHPN2
seq.11440.58	seq.11440.58	0.076218803	0.027930708	2.72885325	0.00644014	0.007192235	yes	yes	seq.11440.58	SL004268	SOCS-3	Suppressor of cytokine signaling 3	9021	SOCS3
seq.11441.11	seq.11441.11	0.196539461	0.028254296	6.956091361	5.49794966254072e-12	1.80298469149267e-11	yes	yes	seq.11441.11	SL007082	PYGL	Glycogen phosphorylase, liver form	5836	PYGL
seq.11442.1	seq.11442.1	0.143877252	0.026627761	5.403280087	7.75886432138375e-08	1.23987694531023e-07	yes	yes	seq.11442.1	SL025837	DNER:CD	Delta and Notch-like epidermal growth factor-related receptor:Cytoplasmic domain	92737	DNER
seq.11448.34	seq.11448.34	0.133327039	0.027408587	4.864425788	1.28635071908385e-06	1.83812393766684e-06	yes	yes	seq.11448.34	SL016433	GALK1	Galactokinase	2584	GALK1
seq.11449.22	seq.11449.22	0.103636475	0.02743556	3.777450676	0.000165515	0.000202317	yes	yes	seq.11449.22	SL008129	CAZA1	F-actin-capping protein subunit alpha-1	829	CAPZA1
seq.11450.110	seq.11450.110	0.161795616	0.027243061	5.938966151	3.66550911871069e-09	6.94023360309709e-09	yes	yes	seq.11450.110	SL004901	Protein disulfide-isomerase	Protein disulfide-isomerase	5034	P4HB
seq.11454.87	seq.11454.87	0.139922343	0.027469227	5.093785172	4.02057791712273e-07	5.9925234895535e-07	yes	yes	seq.11454.87	SL012996	EIF3G	Eukaryotic translation initiation factor 3 subunit G	8666	EIF3G
seq.11456.2	seq.11456.2	0.185664722	0.026964406	6.885548304	8.8897048405229e-12	2.78343935189813e-11	yes	yes	seq.11456.2	SL019448	MAGBA	Melanoma-associated antigen B10	139422	MAGEB10
seq.11457.53	seq.11457.53	0.17977753	0.027178504	6.614695585	5.40101533376165e-11	1.40952070017539e-10	yes	yes	seq.11457.53	SL014942	GALE	UDP-glucose 4-epimerase	2582	GALE
seq.11459.81	seq.11459.81	0.196927486	0.026398411	7.459823517	1.56727624571649e-13	7.44184120144897e-13	yes	yes	seq.11459.81	SL007290	ELL	RNA polymerase II elongation factor ELL	8178	ELL
seq.11462.8	seq.11462.8	0.090807911	0.027360585	3.318931601	0.00092834	0.001084352	yes	yes	seq.11462.8	SL011160	RBM9	RNA binding protein fox-1 homolog 2	23543	RBFOX2
seq.11464.9	seq.11464.9	0.232984391	0.026148897	8.909912711	1.66255741751229e-18	2.31407553440104e-17	yes	yes	seq.11464.9	SL013813	RELB	Transcription factor RelB	5971	RELB
seq.11465.4	seq.11465.4	0.164192306	0.026669606	6.156532876	9.85608827341664e-10	2.02984950510501e-09	yes	yes	seq.11465.4	SL019454	GP135	Probable G-protein coupled receptor 135	64582	GPR135
seq.11468.15	seq.11468.15	0.244604233	0.02606009	9.386162072	2.63698681217373e-20	4.95681026205852e-19	yes	yes	seq.11468.15	SL019467	RBM19	Probable RNA-binding protein 19	9904	RBM19
seq.11480.1	seq.11480.1	0.098549286	0.027519344	3.581091357	0.000354624	0.000425301	yes	yes	seq.11480.1	SL006130	Aldehyde dehydrogenase, class 3	Aldehyde dehydrogenase, dimeric NADP-preferring	218	ALDH3A1
seq.11481.25	seq.11481.25	0.069715142	0.026519114	2.628863897	0.008666835	0.009610295	yes	yes	seq.11481.25	SL007547	TIMD3	Hepatitis A virus cellular receptor 2	84868	HAVCR2
seq.11486.26	seq.11486.26	0.193476034	0.026084295	7.417338118	2.1338116985307e-13	9.78369655571077e-13	yes	yes	seq.11486.26	SL019479	ZN174	Zinc finger protein 174	7727	ZNF174
seq.11487.4	seq.11487.4	0.135662677	0.028305104	4.792869747	1.83091205549892e-06	2.57656005751971e-06	yes	yes	seq.11487.4	SL010384	Testican-1	Testican-1	6695	SPOCK1
seq.11510.31	seq.11510.31	0.223520506	0.02622852	8.522040387	4.23275243090869e-17	4.60301308092853e-16	yes	yes	seq.11510.31	SL005699	Apo L1	Apolipoprotein L1	8542	APOL1
seq.11510.51	seq.11510.51	0.20292163	0.026304948	7.7141999	2.39125018283515e-14	1.37830753425798e-13	yes	yes	seq.11510.51	SL005699	Apo L1	Apolipoprotein L1	8542	APOL1
seq.11513.92	seq.11513.92	0.181181634	0.026314833	6.885152267	8.91360888248742e-12	2.78932726471431e-11	yes	yes	seq.11513.92	SL002722	CD38	ADP-ribosyl cyclase/cyclic ADP-ribose hydrolase 1	952	CD38
seq.11514.196	seq.11514.196	0.188399864	0.027324254	6.89496825	8.33931186396316e-12	2.62161125838382e-11	yes	yes	seq.11514.196	SL004557	CD59	CD59 glycoprotein	966	CD59
seq.11516.7	seq.11516.7	0.087326423	0.027603249	3.163628401	0.001593803	0.00183539	yes	yes	seq.11516.7	SL006131	FABPL	Fatty acid-binding protein, liver	2168	FABP1
seq.11530.37	seq.11530.37	0.041282667	0.027159334	1.520017654	0.128746748	0.13493863	no	no	seq.11530.37	SL010978	HEM3	Porphobilinogen deaminase	3145	HMBS
seq.11531.24	seq.11531.24	0.126735142	0.027143564	4.669067916	3.33514089539341e-06	4.60454838409943e-06	yes	yes	seq.11531.24	SL025872	GI24:CD	V-type immunoglobulin domain-containing suppressor of T-cell activation:Cytoplasmic domain	64115	VSIR
seq.11534.6	seq.11534.6	0.180293221	0.026416164	6.825109839	1.33712329592401e-11	3.99675651841765e-11	yes	yes	seq.11534.6	SL019063	LRIT3	Leucine-rich repeat, immunoglobulin-like domain and transmembrane domain-containing protein 3	345193	LRIT3
seq.11536.9	seq.11536.9	0.184443006	0.026648011	6.921455009	6.96469447416143e-12	2.23049641531985e-11	yes	yes	seq.11536.9	SL019540	MYSM1	Histone H2A deubiquitinase MYSM1	114803	MYSM1
seq.11537.12	seq.11537.12	0.209623812	0.026485248	7.914738393	5.22291226149714e-15	3.53143758595666e-14	yes	yes	seq.11537.12	SL008830	TFR2	Transferrin receptor protein 2	7036	TFR2
seq.11538.216	seq.11538.216	0.169723929	0.026373221	6.435464648	1.7199412904233e-10	4.04996937521113e-10	yes	yes	seq.11538.216	SL019512	DCMC	Malonyl-CoA decarboxylase, mitochondrial	23417	MLYCD
seq.11539.4	seq.11539.4	0.139790989	0.02720339	5.138734169	3.18322619222363e-07	4.79676233373643e-07	yes	yes	seq.11539.4	SL008136	ATPK	ATP synthase subunit f, mitochondrial	9551	ATP5MF
seq.11540.37	seq.11540.37	0.141674299	0.02757578	5.137635272	3.20152225055058e-07	4.82167585641841e-07	yes	yes	seq.11540.37	SL012328	FOXO3A	Forkhead box protein O3	2309	FOXO3
seq.11543.84	seq.11543.84	0.156427802	0.026916933	5.811501635	7.75815691027729e-09	1.39871846734399e-08	yes	yes	seq.11543.84	SL006779	LIMA1	LIM domain and actin-binding protein 1	51474	LIMA1
seq.11544.39	seq.11544.39	0.162562437	0.026717606	6.084468701	1.52998214218544e-09	3.0644461068306e-09	yes	yes	seq.11544.39	SL010933	PHF3	PHD finger protein 3	23469	PHF3
seq.11545.9	seq.11545.9	0.21301067	0.027106502	7.858287034	8.04289559095537e-15	5.24369950924027e-14	yes	yes	seq.11545.9	SL004145	HVEM	Tumor necrosis factor receptor superfamily member 14	8764	TNFRSF14
seq.11547.84	seq.11547.84	0.007222949	0.028341247	0.254856415	0.79887382	0.805055232	no	no	seq.11547.84	SL019518	MUSK	Muscle, skeletal receptor tyrosine-protein kinase	4593	MUSK
seq.11549.6	seq.11549.6	0.245719888	0.026242248	9.363522737	3.22457749952489e-20	5.97913183810209e-19	yes	yes	seq.11549.6	SL007314	ISL1	Insulin gene enhancer protein ISL-1	3670	ISL1
seq.11551.16	seq.11551.16	0.16249122	0.026703268	6.085068631	1.52442050962985e-09	3.05442497717043e-09	yes	yes	seq.11551.16	SL019534	HM20B	SWI/SNF-related matrix-associated actin-dependent regulator of chromatin subfamily E member 1-related	10362	HMG20B
seq.11560.76	seq.11560.76	0.18848756	0.026049524	7.235739211	7.83986153156406e-13	3.10528910772306e-12	yes	yes	seq.11560.76	SL007428	NFAC4	Nuclear factor of activated T-cells, cytoplasmic 4	4776	NFATC4
seq.11562.9	seq.11562.9	0.166323084	0.026623454	6.247239057	5.6292797974586e-10	1.20990807434572e-09	yes	yes	seq.11562.9	SL014854	DPOE2	DNA polymerase epsilon subunit 2	5427	POLE2
seq.11563.51	seq.11563.51	0.226990933	0.026804485	8.468393853	6.55823112967698e-17	6.79422808320702e-16	yes	yes	seq.11563.51	SL025998	SYTL4:C2 2	Synaptotagmin-like protein 4:Ca2+-dependent membrane-targeting module 2	94121	SYTL4
seq.11565.58	seq.11565.58	0.205945045	0.02677562	7.691513596	2.83418135930422e-14	1.61321249067576e-13	yes	yes	seq.11565.58	SL019525	ZNF23	Zinc finger protein 23	7571	ZNF23
seq.11566.48	seq.11566.48	0.155991565	0.026381968	5.912809948	4.28026667738224e-09	8.0346804136173e-09	yes	yes	seq.11566.48	SL009148	Keratin 72	Keratin, type II cytoskeletal 72	140807	KRT72
seq.11567.23	seq.11567.23	0.153790839	0.026585145	5.784841038	9.05865631591241e-09	1.61719484490995e-08	yes	yes	seq.11567.23	SL019535	ZNF10	Zinc finger protein 10	7556	ZNF10
seq.11568.2	seq.11568.2	0.15198797	0.028173089	5.394792466	8.12635975887164e-08	1.296330938496e-07	yes	yes	seq.11568.2	SL007323	FKB1B	Peptidyl-prolyl cis-trans isomerase FKBP1B	2281	FKBP1B
seq.11570.94	seq.11570.94	0.204775914	0.026539867	7.715785168	2.36298348881737e-14	1.36922878006685e-13	yes	yes	seq.11570.94	SL019514	BAP29	B-cell receptor-associated protein 29	55973	BCAP29
seq.11573.3	seq.11573.3	0.222047033	0.026539046	8.366805526	1.49288196621896e-16	1.44532112481729e-15	yes	yes	seq.11573.3	SL017909	SRSF6	Serine/arginine-rich splicing factor 6	6431	SRSF6
seq.11586.2	seq.11586.2	0.205907808	0.027630735	7.45212921	1.65754671977442e-13	7.83645683419714e-13	yes	yes	seq.11586.2	SL025923	LRRN1:ECD	Leucine-rich repeat neuronal protein 1:Extracellular domain	57633	LRRN1
seq.11587.5	seq.11587.5	0.197913047	0.026716327	7.407943841	2.28400270567925e-13	1.0444688024169e-12	yes	yes	seq.11587.5	SL019521	MGAP	MAX gene-associated protein	23269	MGA
seq.11590.5	seq.11590.5	0.113096002	0.02685699	4.211045252	2.71471630593183e-05	3.47519264999933e-05	yes	yes	seq.11590.5	SL019537	RBM23	Probable RNA-binding protein 23	55147	RBM23
seq.11591.43	seq.11591.43	0.156885893	0.026662138	5.884220356	5.06718226106865e-09	9.3793905003058e-09	yes	yes	seq.11591.43	SL007011	PRC1	Protein regulator of cytokinesis 1	9055	PRC1
seq.11593.21	seq.11593.21	0.151196847	0.026300047	5.748919286	1.11508848437144e-08	1.96126495482694e-08	yes	yes	seq.11593.21	SL003188	MIG	C-X-C motif chemokine 9	4283	CXCL9
seq.11596.47	seq.11596.47	0.188362568	0.026298301	7.162537467	1.31400731454815e-12	4.89619891728773e-12	yes	yes	seq.11596.47	SL019527	ZN75D	Zinc finger protein 75D	7626	ZNF75D
seq.11601.26	seq.11601.26	0.16826783	0.026830836	6.271434385	4.84203613940674e-10	1.04894802703188e-09	yes	yes	seq.11601.26	SL019516	DHX8	ATP-dependent RNA helicase DHX8	1659	DHX8
seq.11602.12	seq.11602.12	0.23084334	0.026748738	8.630064567	1.73995621415191e-17	2.02071348012971e-16	yes	yes	seq.11602.12	SL025824	CPNE1:VWFA	Copine-1:Von Willebrand factor type A domain	8904	CPNE1
seq.11606.22	seq.11606.22	0.162312663	0.02695787	6.020975172	2.24533594918824e-09	4.37392722295573e-09	yes	yes	seq.11606.22	SL019538	DNJB6	DnaJ homolog subfamily B member 6	10049	DNAJB6
seq.11607.15	seq.11607.15	0.187582428	0.026332263	7.123672958	1.72525679802233e-12	6.20049585097381e-12	yes	yes	seq.11607.15	SL016389	BRD1	Bromodomain-containing protein 1	23774	BRD1
seq.11614.29	seq.11614.29	0.116628843	0.027423024	4.252953321	2.25878171714961e-05	2.90923851961581e-05	yes	yes	seq.11614.29	SL013071	ERH	Enhancer of rudimentary homolog	2079	ERH
seq.11616.9	seq.11616.9	0.168833696	0.026917557	6.272251931	4.81740766742066e-10	1.04485408171257e-09	yes	yes	seq.11616.9	SL013812	HSF1	Heat shock factor protein 1	3297	HSF1
seq.11617.1	seq.11617.1	0.195910469	0.026347346	7.435681421	1.86801134020238e-13	8.6740424710586e-13	yes	yes	seq.11617.1	SL004121	LFA-1 alpha-L chain	Integrin alpha-L	3683	ITGAL
seq.11618.83	seq.11618.83	0.172299959	0.026582107	6.481802063	1.27834087199365e-10	3.0913017549979e-10	yes	yes	seq.11618.83	SL007101	MYB	Transcriptional activator Myb	4602	MYB
seq.11633.89	seq.11633.89	0.229956404	0.027000955	8.516602513	4.42533728590348e-17	4.76507774682914e-16	yes	yes	seq.11633.89	SL013002	AHSA1	Activator of 90 kDa heat shock protein ATPase homolog 1	10598	AHSA1
seq.11634.32	seq.11634.32	0.093674677	0.027467815	3.410343191	0.000668461	0.000788205	yes	yes	seq.11634.32	SL016376	RGS10	Regulator of G-protein signaling 10	6001	RGS10
seq.11638.42	seq.11638.42	0.177276224	0.027385481	6.473365371	1.34949485702406e-10	3.24900390313451e-10	yes	yes	seq.11638.42	SL019577	B3GT2	Beta-1,3-galactosyltransferase 2	8707	B3GALT2
seq.11643.73	seq.11643.73	0.128251658	0.026937845	4.761021475	2.13918833736627e-06	2.99420680793079e-06	yes	yes	seq.11643.73	SL019554	DTX3L	E3 ubiquitin-protein ligase DTX3L	151636	DTX3L
seq.11645.9	seq.11645.9	0.15851876	0.026874958	5.898381719	4.6612310693873e-09	8.69905627756689e-09	yes	yes	seq.11645.9	SL012417	P4HA1	Prolyl 4-hydroxylase subunit alpha-1	5033	P4HA1
seq.11646.4	seq.11646.4	0.216390922	0.026156946	8.272789903	3.17162274463068e-16	2.87707734877775e-15	yes	yes	seq.11646.4	SL005434	Carbohydrate sulfotransferase 9	Carbohydrate sulfotransferase 9	83539	CHST9
seq.11649.3	seq.11649.3	0.164394383	0.027072046	6.072477243	1.6453935826414e-09	3.27760484233375e-09	yes	yes	seq.11649.3	SL019547	SMAP1	Stromal membrane-associated protein 1	60682	SMAP1
seq.11654.77	seq.11654.77	0.084650686	0.026268152	3.222559621	0.001301637	0.001503369	yes	yes	seq.11654.77	SL019578	NRSN1	Neurensin-1	140767	NRSN1
seq.11656.110	seq.11656.110	0.163973186	0.02673046	6.134319581	1.12924591259923e-09	2.30226430932457e-09	yes	yes	seq.11656.110	SL007751	EVL	Ena/VASP-like protein	51466	EVL
seq.11657.86	seq.11657.86	0.157166444	0.02630961	5.973727616	2.98010470814802e-09	5.70170435591804e-09	yes	yes	seq.11657.86	SL006979	SOCS7	Suppressor of cytokine signaling 7	30837	SOCS7
seq.11661.11	seq.11661.11	0.133331481	0.026171367	5.094555491	4.00458111216863e-07	5.9703076270271e-07	yes	yes	seq.11661.11	SL019570	NALP1	NACHT, LRR and PYD domains-containing protein 1	22861	NLRP1
seq.11664.32	seq.11664.32	0.151226853	0.0268097	5.640751326	2.07017201630175e-08	3.5331796970891e-08	yes	yes	seq.11664.32	SL019543	ARFG2	ADP-ribosylation factor GTPase-activating protein 2	84364	ARFGAP2
seq.11667.29	seq.11667.29	0.152718831	0.026859557	5.685828481	1.60172732288858e-08	2.77173314020897e-08	yes	yes	seq.11667.29	SL019556	TENC1	Tensin-2	23371	TNS2
seq.11669.39	seq.11669.39	0.201568561	0.026233976	7.683492515	3.00937105797833e-14	1.6970370811486e-13	yes	yes	seq.11669.39	SL019571	SO5A1	Solute carrier organic anion transporter family member 5A1	81796	SLCO5A1
seq.11670.18	seq.11670.18	0.191287525	0.026911713	7.107965359	1.925244873493e-12	6.81183017982324e-12	yes	yes	seq.11670.18	SL019419	GP101	Probable G-protein coupled receptor 101	83550	GPR101
seq.11671.19	seq.11671.19	0.218083476	0.026480668	8.235573008	4.26516411398872e-16	3.76905455630344e-15	yes	yes	seq.11671.19	SL019544	BRPF1	Peregrin	7862	BRPF1
seq.11672.17	seq.11672.17	0.179398748	0.026996217	6.645329188	4.41836113323658e-11	1.1737948226714e-10	yes	yes	seq.11672.17	SL019549	KI16B	Kinesin-like protein KIF16B	55614	KIF16B
seq.11677.17	seq.11677.17	0.130638727	0.026921349	4.852606998	1.36402080662457e-06	1.94301922193656e-06	yes	yes	seq.11677.17	SL019579	ZDH14	Probable palmitoyltransferase ZDHHC14	79683	ZDHHC14
seq.11678.105	seq.11678.105	0.180974069	0.026426935	6.848091435	1.14531230428911e-11	3.48241150887238e-11	yes	yes	seq.11678.105	SL019586	CXD2	Gap junction delta-2 protein	57369	GJD2
seq.11681.8	seq.11681.8	0.121405462	0.027484831	4.417180615	1.08199412392209e-05	1.43339982026007e-05	yes	yes	seq.11681.8	SL007271	NUPL	Arf-GAP domain and FG repeat-containing protein 1	3267	AGFG1
seq.11682.7	seq.11682.7	0.20785446	0.026927677	7.718989763	2.30684390472059e-14	1.3438164173399e-13	yes	yes	seq.11682.7	SL015231	TXNIP	Thioredoxin-interacting protein	10628	TXNIP
seq.11690.47	seq.11690.47	0.17152918	0.026633057	6.440461589	1.66592975990253e-10	3.93274060982153e-10	yes	yes	seq.11690.47	SL019558	APC7	Anaphase-promoting complex subunit 7	51434	ANAPC7
seq.11692.21	seq.11692.21	0.1855252	0.026465577	7.010056983	3.79555465489484e-12	1.28237702052346e-11	yes	yes	seq.11692.21	SL019573	SHC4	SHC-transforming protein 4	399694	SHC4
seq.11696.7	seq.11696.7	-0.004208851	0.026715276	-0.157544718	0.874839736	0.878372495	no	no	seq.11696.7	SL008838	RABP2	Cellular retinoic acid-binding protein 2	1382	CRABP2
seq.11699.16	seq.11699.16	0.189935879	0.026759619	7.097854334	2.06584373968402e-12	7.27634594724506e-12	yes	yes	seq.11699.16	SL014919	TP4A2	Protein tyrosine phosphatase type IVA 2	8073	PTP4A2
seq.11708.2	seq.11708.2	0.160771721	0.026571133	6.050615899	1.87804024698878e-09	3.71532736022735e-09	yes	yes	seq.11708.2	SL007868	LCN1	Lipocalin-1	3933	LCN1
seq.11709.29	seq.11709.29	0.128662176	0.028064632	4.584495424	4.9834958509922e-06	6.78777945839824e-06	yes	yes	seq.11709.29	SL015112	CPT1B	Carnitine O-palmitoyltransferase 1, muscle isoform	1375	CPT1B
seq.11712.207	seq.11712.207	0.14869277	0.0264798	5.615328294	2.3905263719382e-08	4.03959816326906e-08	yes	yes	seq.11712.207	SL011294	UN45A	Protein unc-45 homolog A	55898	UNC45A
seq.11814.29	seq.11814.29	0.263233578	0.026638869	9.881559777	2.91483188295206e-22	7.28042484006748e-21	yes	yes	seq.11814.29	SL000134	Met	Hepatocyte growth factor receptor	4233	MET
seq.11816.84	seq.11816.84	0.218268167	0.026817726	8.138951221	9.15324432274637e-16	7.45063191152123e-15	yes	yes	seq.11816.84	SL007025	JAK2	Tyrosine-protein kinase JAK2	3717	JAK2
seq.11817.1	seq.11817.1	0.1715876	0.026730624	6.419139275	1.90861393948966e-10	4.46158899530275e-10	yes	yes	seq.11817.1	SL018792	KS6B1	Ribosomal protein S6 kinase beta-1	6198	RPS6KB1
seq.11825.27	seq.11825.27	0.177691877	0.026495081	6.706598634	2.94948266099989e-11	8.14009594130646e-11	yes	yes	seq.11825.27	SL013877	PRGC1	Peroxisome proliferator-activated receptor gamma coactivator 1-alpha	10891	PPARGC1A
seq.11827.7	seq.11827.7	0.177089351	0.026448372	6.695661743	3.17089421893228e-11	8.68977523925829e-11	yes	yes	seq.11827.7	SL019486	RORG	Nuclear receptor ROR-gamma	6097	RORC
seq.11830.48	seq.11830.48	0.075868796	0.028312791	2.679665012	0.007461512	0.008305753	yes	yes	seq.11830.48	SL010616	SHP-2	Tyrosine-protein phosphatase non-receptor type 11	5781	PTPN11
seq.11833.83	seq.11833.83	0.20867357	0.026689817	7.818471356	1.08879721415835e-14	6.89319532574791e-14	yes	yes	seq.11833.83	SL012513	FRDA	Frataxin, mitochondrial	2395	FXN
seq.11836.144	seq.11836.144	0.265165426	0.026237948	10.10617998	3.54478871750152e-23	9.74371572097152e-22	yes	yes	seq.11836.144	SL004119	discoidin domain receptor 1	Epithelial discoidin domain-containing receptor 1	780	DDR1
seq.11837.7	seq.11837.7	0.166928807	0.026345404	6.336164179	3.22762219681249e-10	7.23272978966174e-10	yes	yes	seq.11837.7	SL004859	GITR	Tumor necrosis factor receptor superfamily member 18	8784	TNFRSF18
seq.11838.130	seq.11838.130	0.155836651	0.026945312	5.78344208	9.13246055333344e-09	1.62877597739595e-08	yes	yes	seq.11838.130	SL010815	FA38A	Piezo-type mechanosensitive ion channel component 1	9780	PIEZO1
seq.11851.21	seq.11851.21	0.127437206	0.027921075	4.564194115	5.48251741615822e-06	7.43599560287267e-06	yes	yes	seq.11851.21	SL017099	TREM2	Triggering receptor expressed on myeloid cells 2	54209	TREM2
seq.11911.13	seq.11911.13	0.185550961	0.026271407	7.062848175	2.63499742932422e-12	9.15138789739905e-12	yes	yes	seq.11911.13	SL025919	LRC4B:CD	Leucine-rich repeat-containing protein 4B:Cytoplasmic domain	94030	LRRC4B
seq.11926.23	seq.11926.23	-0.012488449	0.02711976	-0.460492603	0.64523876	0.655301897	no	no	seq.11926.23	SL012582	P34	Alpha- and gamma-adaptin-binding protein p34	79719	AAGAB
seq.11934.9	seq.11934.9	0.137279426	0.02636207	5.207460059	2.21949463490683e-07	3.39218654734294e-07	yes	yes	seq.11934.9	SL015014	INT3	Integrator complex subunit 3	65123	INTS3
seq.11952.1	seq.11952.1	0.166462122	0.026414295	6.301970938	4.00067033427962e-10	8.82405916472159e-10	yes	yes	seq.11952.1	SL025881	IGDC3:CD	Immunoglobulin superfamily DCC subclass member 3:Cytoplasmic domain	9543	IGDCC3
seq.11955.1	seq.11955.1	0.107121126	0.027405097	3.908803035	9.74765076289775e-05	0.000120514	yes	yes	seq.11955.1	SL025968	RHG01:Rho-GAP	Rho GTPase-activating protein 1:Rho-GTPase activating protein domain	392	ARHGAP1
seq.11969.5	seq.11969.5	0.196422905	0.02676556	7.338643672	3.76345329989701e-13	1.62607342420511e-12	yes	yes	seq.11969.5	SL004807	S100A2	Protein S100-A2	6273	S100A2
seq.11988.24	seq.11988.24	0.184466347	0.026696561	6.909741953	7.54274376805757e-12	2.40435946452651e-11	yes	yes	seq.11988.24	SL015251	PTPRH	Receptor-type tyrosine-protein phosphatase H	5794	PTPRH
seq.11989.35	seq.11989.35	0.275303046	0.026272107	10.47890986	9.84864958925556e-25	3.24530802730289e-23	yes	yes	seq.11989.35	SL019200	EMC1	ER membrane protein complex subunit 1	23065	EMC1
seq.12001.7	seq.12001.7	0.098607589	0.02638528	3.737219772	0.000194039	0.000236128	yes	yes	seq.12001.7	SL006520	ZO1	Tight junction protein ZO-1	7082	TJP1
seq.12008.3	seq.12008.3	0.229472686	0.026533119	8.648537989	1.49310600258736e-17	1.76399348469824e-16	yes	yes	seq.12008.3	SL007098	CD7	T-cell antigen CD7	924	CD7
seq.12014.19	seq.12014.19	0.168305756	0.026510903	6.348548621	2.98536142675813e-10	6.73676856615798e-10	yes	yes	seq.12014.19	SL019226	PTPS	6-pyruvoyl tetrahydrobiopterin synthase	5805	PTS
seq.12016.60	seq.12016.60	0.125836589	0.026958702	4.667753988	3.35618367094072e-06	4.6312625328067e-06	yes	yes	seq.12016.60	SL013756	CBL	E3 ubiquitin-protein ligase CBL	867	CBL
seq.12018.84	seq.12018.84	0.192242754	0.026572285	7.234709095	7.89730146869823e-13	3.12351692218216e-12	yes	yes	seq.12018.84	SL019230	TPK1	Thiamin pyrophosphokinase 1	27010	TPK1
seq.12020.39	seq.12020.39	0.010630481	0.027213392	0.390634188	0.696130876	0.70541606	no	no	seq.12020.39	SL010883	PMGE	Bisphosphoglycerate mutase	669	BPGM
seq.12033.3	seq.12033.3	0.092834224	0.027022249	3.435473683	0.000609935	0.00072106	yes	yes	seq.12033.3	SL007012	BUB1	Mitotic checkpoint serine/threonine-protein kinase BUB1	699	BUB1
seq.12034.28	seq.12034.28	0.022262451	0.02745148	0.810974539	0.417526931	0.427371316	no	no	seq.12034.28	SL004613	CAP 1	Adenylyl cyclase-associated protein 1	10487	CAP1
seq.12041.33	seq.12041.33	0.11051549	0.026523386	4.166718802	3.29171107595927e-05	4.19614532404969e-05	yes	yes	seq.12041.33	SL013773	HS71L	Heat shock 70 kDa protein 1-like	3305	HSPA1L
seq.12046.51	seq.12046.51	0.172973086	0.026745714	6.467319916	1.40285014555988e-10	3.36856466032158e-10	yes	yes	seq.12046.51	SL011216	TADBP	TAR DNA-binding protein 43	23435	TARDBP
seq.12077.32	seq.12077.32	0.151261105	0.026856272	5.632245103	2.17241124062938e-08	3.69269406036132e-08	yes	yes	seq.12077.32	SL004357	Myostatin	Growth/differentiation factor 8	2660	MSTN
seq.12329.21	seq.12329.21	0.214040463	0.026299271	8.138646245	9.17521837712396e-16	7.45742117724637e-15	yes	yes	seq.12329.21	SL013834	KS6A1	Ribosomal protein S6 kinase alpha-1	6195	RPS6KA1
seq.12332.7	seq.12332.7	0.188857014	0.027237814	6.933633274	6.40979339504306e-12	2.06487455069997e-11	yes	yes	seq.12332.7	SL019680	EF2K	Eukaryotic elongation factor 2 kinase	29904	EEF2K
seq.12333.87	seq.12333.87	0.109777364	0.027083335	4.053317816	5.34545848515846e-05	6.7263993360517e-05	yes	yes	seq.12333.87	SL010958	RPIA	Ribose-5-phosphate isomerase	22934	RPIA
seq.12334.25	seq.12334.25	0.05384136	0.028385782	1.896772111	0.058076812	0.061938031	no	no	seq.12334.25	SL004695	cSHMT	Serine hydroxymethyltransferase, cytosolic	6470	SHMT1
seq.12340.17	seq.12340.17	0.064337361	0.02758275	2.332521634	0.0198234	0.02157032	yes	yes	seq.12340.17	SL011196	SYAC	Alanine--tRNA ligase, cytoplasmic	16	AARS1
seq.12341.8	seq.12341.8	0.154861475	0.027311136	5.670268445	1.75040504063242e-08	3.01565844795569e-08	yes	yes	seq.12341.8	SL007465	DUS6	Dual specificity protein phosphatase 6	1848	DUSP6
seq.12343.14	seq.12343.14	0.176419351	0.026770275	6.590120896	6.34131323334868e-11	1.62991550065691e-10	yes	yes	seq.12343.14	SL011226	CENB2	Arf-GAP with coiled-coil, ANK repeat and PH domain-containing protein 2	23527	ACAP2
seq.12345.4	seq.12345.4	0.145191329	0.02705684	5.366159797	9.49480980521885e-08	1.50279541766629e-07	yes	yes	seq.12345.4	SL019703	APC10	Anaphase-promoting complex subunit 10	10393	ANAPC10
seq.12347.29	seq.12347.29	0.142701617	0.026822952	5.320130962	1.21748890785861e-07	1.90548335507484e-07	yes	yes	seq.12347.29	SL019675	CCM2	Cerebral cavernous malformations 2 protein	83605	CCM2
seq.12348.46	seq.12348.46	0.078762483	0.026949216	2.922626189	0.003530235	0.003992224	yes	yes	seq.12348.46	SL019681	SYSM	Serine--tRNA ligase, mitochondrial	54938	SARS2
seq.12350.86	seq.12350.86	0.137480222	0.026489298	5.190028908	2.43306084671656e-07	3.70823149388119e-07	yes	yes	seq.12350.86	SL018899	ETS2	Protein C-ets-2	2114	ETS2
seq.12351.25	seq.12351.25	0.116073624	0.026732808	4.341991471	1.52021069322085e-05	1.9860407193499e-05	yes	yes	seq.12351.25	SL004396	STAT1	Signal transducer and activator of transcription 1-alpha/beta	6772	STAT1
seq.12355.223	seq.12355.223	0.176745422	0.026763919	6.603869289	5.79711321845152e-11	1.50285352156066e-10	yes	yes	seq.12355.223	SL019676	RRFM	Ribosome-recycling factor, mitochondrial	92399	MRRF
seq.12356.65	seq.12356.65	0.060566956	0.027125592	2.232834457	0.025727502	0.027823139	yes	yes	seq.12356.65	SL005002	Sorcin	Sorcin	6717	SRI
seq.12357.41	seq.12357.41	0.214910648	0.025997092	8.266718705	3.32892120317933e-16	3.00978495560181e-15	yes	yes	seq.12357.41	SL016390	SNP29	Synaptosomal-associated protein 29	9342	SNAP29
seq.12358.6	seq.12358.6	0.123789749	0.027182341	4.554050368	5.74946606471036e-06	7.79033425166353e-06	yes	yes	seq.12358.6	SL007325	IGBP1	Immunoglobulin-binding protein 1	3476	IGBP1
seq.12363.70	seq.12363.70	0.183610503	0.026401931	6.954434561	5.56062739653331e-12	1.82026522196512e-11	yes	yes	seq.12363.70	SL015111	TRIB2	Tribbles homolog 2	28951	TRIB2
seq.12370.30	seq.12370.30	0.216888344	0.027542778	7.874599372	7.10155323703699e-15	4.68582583915468e-14	yes	yes	seq.12370.30	SL006348	Apo F	Apolipoprotein F	319	APOF
seq.12372.50	seq.12372.50	0.137423657	0.026952923	5.09865506	3.92047647433719e-07	5.84810643976669e-07	yes	yes	seq.12372.50	SL005671	Tropomyosin alpha-3 chain	Tropomyosin alpha-3 chain	7170	TPM3
seq.12373.73	seq.12373.73	0.123785687	0.026475095	4.67555221	3.233135510781e-06	4.46710059206165e-06	yes	yes	seq.12373.73	SL014875	TRA2B	Transformer-2 protein homolog beta	6434	TRA2B
seq.12376.85	seq.12376.85	0.18433511	0.027211388	6.774190006	1.88127005245816e-11	5.40753924695015e-11	yes	yes	seq.12376.85	SL003762	p19-INK4d	Cyclin-dependent kinase 4 inhibitor D	1032	CDKN2D
seq.12378.71	seq.12378.71	0.171936998	0.026485516	6.49173681	1.19925026105041e-10	2.90775661699722e-10	yes	yes	seq.12378.71	SL012578	TPSN	Tapasin	6892	TAPBP
seq.12382.2	seq.12382.2	0.182547373	0.026529716	6.880864236	9.17649790540478e-12	2.85525844952015e-11	yes	yes	seq.12382.2	SL019687	DDX58	Probable ATP-dependent RNA helicase DDX58	23586	DDX58
seq.12384.92	seq.12384.92	0.22760905	0.027189797	8.371119785	1.44188514374551e-16	1.40590227028306e-15	yes	yes	seq.12384.92	SL019700	CSN7B	COP9 signalosome complex subunit 7b	64708	COPS7B
seq.12386.11	seq.12386.11	0.16001019	0.028434893	5.627247867	2.23474545289619e-08	3.79393470743083e-08	yes	yes	seq.12386.11	SL012837	AMPB	Aminopeptidase B	6051	RNPEP
seq.12387.7	seq.12387.7	-0.03090768	0.028492822	-1.084753223	0.278229646	0.286991545	no	no	seq.12387.7	SL013045	PDLI4	PDZ and LIM domain protein 4	8572	PDLIM4
seq.12395.86	seq.12395.86	0.00864355	0.027082814	0.319152574	0.749661469	0.757555558	no	no	seq.12395.86	SL019677	SYDM	Aspartate--tRNA ligase, mitochondrial	55157	DARS2
seq.12396.19	seq.12396.19	0.037193605	0.02850331	1.304887223	0.192159376	0.199527674	no	no	seq.12396.19	SL006368	HIBCH	3-hydroxyisobutyryl-CoA hydrolase, mitochondrial	26275	HIBCH
seq.12398.15	seq.12398.15	0.137339702	0.026752094	5.133792595	3.26630338023447e-07	4.91518005223729e-07	yes	yes	seq.12398.15	SL019692	PAX4	Paired box protein Pax-4		PAX4
seq.12399.194	seq.12399.194	0.018678079	0.028211655	0.662069598	0.508042535	0.518468781	no	no	seq.12399.194	SL013198	CCD50	Coiled-coil domain-containing protein 50	152137	CCDC50
seq.12400.25	seq.12400.25	0.16846764	0.026693307	6.311231577	3.77504630946561e-10	8.35335894529808e-10	yes	yes	seq.12400.25	SL015259	UBE2T	Ubiquitin-conjugating enzyme E2 T	29089	UBE2T
seq.12401.3	seq.12401.3	0.186948218	0.027189098	6.875852121	9.49342831437423e-12	2.94549364036455e-11	yes	yes	seq.12401.3	SL019706	STALP	AMSH-like protease	57559	STAMBPL1
seq.12406.119	seq.12406.119	0.220431175	0.026557945	8.300008624	2.55193065859724e-16	2.36594249195371e-15	yes	yes	seq.12406.119	SL000635	ARHI	GTP-binding protein Di-Ras3	9077	DIRAS3
seq.12408.333	seq.12408.333	0.025021721	0.028136796	0.889288207	0.374010732	0.383618734	no	no	seq.12408.333	SL015330	RB22A	Ras-related protein Rab-22A	57403	RAB22A
seq.12409.90	seq.12409.90	0.188570517	0.026045173	7.240133024	7.59943533499915e-13	3.02319354781421e-12	yes	yes	seq.12409.90	SL019707	RAB7B	Ras-related protein Rab-7b	338382	RAB7B
seq.12411.60	seq.12411.60	0.161345259	0.027066043	5.961169185	3.21192543388226e-09	6.12381740095363e-09	yes	yes	seq.12411.60	SL019679	MAX	Protein max	4149	MAX
seq.12414.31	seq.12414.31	0.119343252	0.027514277	4.337502781	1.55113238724687e-05	2.02547007835769e-05	yes	yes	seq.12414.31	SL004815	14-3-3 protein beta/alpha	14-3-3 protein beta/alpha	7529	YWHAB
seq.12415.122	seq.12415.122	0.204225149	0.026750504	7.634441211	4.33755885662576e-14	2.34451056776116e-13	yes	yes	seq.12415.122	SL011710	EDF1	Endothelial differentiation-related factor 1	8721	EDF1
seq.12422.143	seq.12422.143	0.091070809	0.027284404	3.337833973	0.000867931	0.001015743	yes	yes	seq.12422.143	SL019693	LX15B	Arachidonate 15-lipoxygenase B	247	ALOX15B
seq.12425.104	seq.12425.104	0.200161972	0.027505833	7.27707371	5.84473708462451e-13	2.40381292127038e-12	yes	yes	seq.12425.104	SL008834	ARF6	ADP-ribosylation factor 6	382	ARF6
seq.12426.19	seq.12426.19	0.223426127	0.027663156	8.076667974	1.49119542264785e-15	1.1424144204319e-14	yes	yes	seq.12426.19	SL016520	MOL1B	MOB kinase activator 1A	55233	MOB1A
seq.12427.8	seq.12427.8	0.208704942	0.026675527	7.823835831	1.0453441490827e-14	6.65661524503185e-14	yes	yes	seq.12427.8	SL007185	MPIP2	M-phase inducer phosphatase 2	994	CDC25B
seq.12428.2	seq.12428.2	0.192576027	0.026594144	7.241294445	7.53710351341041e-13	3.00057905519323e-12	yes	yes	seq.12428.2	SL015008	LYPL1	Lysophospholipase-like protein 1	127018	LYPLAL1
seq.12430.78	seq.12430.78	0.121711182	0.027422935	4.438298827	9.82521641042167e-06	1.30478110621526e-05	yes	yes	seq.12430.78	SL011150	PAIP1	Polyadenylate-binding protein-interacting protein 1	10605	PAIP1
seq.12431.13	seq.12431.13	0.09569547	0.026478218	3.614120554	0.000312735	0.000376217	yes	yes	seq.12431.13	SL019737	PELO	Protein pelota homolog	53918	PELO
seq.12433.8	seq.12433.8	0.235432835	0.026165263	8.997915873	7.83957677790651e-19	1.16212696409617e-17	yes	yes	seq.12433.8	SL019709	ARL11	ADP-ribosylation factor-like protein 11	115761	ARL11
seq.12434.25	seq.12434.25	0.130953299	0.027080052	4.835784537	1.48240430085725e-06	2.10398327080673e-06	yes	yes	seq.12434.25	SL008617	K0174	IST1 homolog	9798	IST1
seq.12436.84	seq.12436.84	0.141194417	0.026721456	5.283934341	1.4783999177203e-07	2.29726628972896e-07	yes	yes	seq.12436.84	SL005847	GST omega-1	Glutathione S-transferase omega-1	9446	GSTO1
seq.12437.18	seq.12437.18	0.202660204	0.02671427	7.586215328	6.20107707109505e-14	3.24415527269094e-13	yes	yes	seq.12437.18	SL019726	ULK3	Serine/threonine-protein kinase ULK3	25989	ULK3
seq.12438.127	seq.12438.127	0.124123733	0.027105924	4.579210637	5.10903605920352e-06	6.95357731869701e-06	yes	yes	seq.12438.127	SL014754	3MG	DNA-3-methyladenine glycosylase	4350	MPG
seq.12439.67	seq.12439.67	0.164188129	0.026464495	6.204090722	7.35468439740175e-10	1.55629105043666e-09	yes	yes	seq.12439.67	SL004395	ISGF3	Interferon regulatory factor 9	10379	IRF9
seq.12442.4	seq.12442.4	0.193962967	0.026386801	7.350757222	3.44988776943638e-13	1.51330281466055e-12	yes	yes	seq.12442.4	SL019715	RHOD	Rho-related GTP-binding protein RhoD	29984	RHOD
seq.12444.39	seq.12444.39	0.134407896	0.02688856	4.998701875	6.54934471529844e-07	9.57629393014768e-07	yes	yes	seq.12444.39	SL006967	NR5A2	Nuclear receptor subfamily 5 group A member 2	2494	NR5A2
seq.12445.50	seq.12445.50	0.209015591	0.026530441	7.878330841	6.90197520781005e-15	4.57621871354194e-14	yes	yes	seq.12445.50	SL019727	ANR27	Ankyrin repeat domain-containing protein 27	84079	ANKRD27
seq.12449.16	seq.12449.16	0.064854919	0.028398473	2.283746719	0.022545155	0.024473507	yes	yes	seq.12449.16	SL012991	PPIH	Peptidyl-prolyl cis-trans isomerase H	10465	PPIH
seq.12450.42	seq.12450.42	0.199779345	0.026759338	7.46578055	1.50072544015702e-13	7.1444457420878e-13	yes	yes	seq.12450.42	SL016459	PMVK	Phosphomevalonate kinase	10654	PMVK
seq.12451.62	seq.12451.62	0.174372918	0.026955864	6.468830525	1.38932769700979e-10	3.33755928969852e-10	yes	yes	seq.12451.62	SL018858	BACH1	Transcription regulator protein BACH1	571	BACH1
seq.12452.32	seq.12452.32	0.219276172	0.026273404	8.345936909	1.76581462151403e-16	1.68569039785022e-15	yes	yes	seq.12452.32	SL019721	SV422	Histone-lysine N-methyltransferase SUV420H2	84787	KMT5C
seq.12453.161	seq.12453.161	0.13742012	0.026752639	5.136694018	3.21727442282072e-07	4.84406581140362e-07	yes	yes	seq.12453.161	SL019728	NXF1	Nuclear RNA export factor 1	10482	NXF1
seq.12454.105	seq.12454.105	0.173636897	0.026915018	6.451301545	1.55440242306317e-10	3.6919588598157e-10	yes	yes	seq.12454.105	SL019732	NTM1A	N-terminal Xaa-Pro-Lys N-methyltransferase 1	28989	NTMT1
seq.12455.48	seq.12455.48	0.186726644	0.026222939	7.120736628	1.76102320677254e-12	6.30418647974202e-12	yes	yes	seq.12455.48	SL019739	MYNN	Myoneurin	55892	MYNN
seq.12456.5	seq.12456.5	0.1188189	0.02804934	4.23606764	2.43294197438246e-05	3.12619041575571e-05	yes	yes	seq.12456.5	SL019744	F263	6-phosphofructo-2-kinase/fructose-2,6-bisphosphatase 3	5209	PFKFB3
seq.12457.10	seq.12457.10	0.02046627	0.027669735	0.739662685	0.459636615	0.470034078	no	no	seq.12457.10	SL019711	MTND	1,2-dihydroxy-3-keto-5-methylthiopentene dioxygenase	55256	ADI1
seq.12458.79	seq.12458.79	0.138372635	0.026957517	5.132988805	3.28001326045564e-07	4.93309665512575e-07	yes	yes	seq.12458.79	SL016506	CHP1	Calcineurin B homologous protein 1	11261	CHP1
seq.12459.13	seq.12459.13	0.039675588	0.027745334	1.429991375	0.152956857	0.159731578	no	no	seq.12459.13	SL007671	PKHA1	Pleckstrin homology domain-containing family A member 1	59338	PLEKHA1
seq.12462.20	seq.12462.20	0.183191398	0.026407369	6.937131721	6.25857122452376e-12	2.02091998808412e-11	yes	yes	seq.12462.20	SL019733	SETMR	Histone-lysine N-methyltransferase SETMAR	6419	SETMAR
seq.12463.7	seq.12463.7	0.152043549	0.026676756	5.699476653	1.48148464439904e-08	2.57260984281358e-08	yes	yes	seq.12463.7	SL019740	KLH13	Kelch-like protein 13	90293	KLHL13
seq.12466.7	seq.12466.7	0.133139548	0.027282874	4.879967795	1.19067289180589e-06	1.70630880748709e-06	yes	yes	seq.12466.7	SL008019	ROA1	Heterogeneous nuclear ribonucleoprotein A1	3178	HNRNPA1
seq.12471.47	seq.12471.47	0.08264682	0.027672758	2.986576871	0.002873382	0.003263192	yes	yes	seq.12471.47	SL007061	STAU1	Double-stranded RNA-binding protein Staufen homolog 1	6780	STAU1
seq.12473.48	seq.12473.48	0.163049247	0.026712792	6.103788967	1.36044973861351e-09	2.74397495214451e-09	yes	yes	seq.12473.48	SL015285	KCTD5	BTB/POZ domain-containing protein KCTD5	54442	KCTD5
seq.12478.15	seq.12478.15	0.107518439	0.027101423	3.967261796	7.66225871950848e-05	9.52991250470927e-05	yes	yes	seq.12478.15	SL008862	RL30	60S ribosomal protein L30	6156	RPL30
seq.12480.9	seq.12480.9	0.14996754	0.026888571	5.57737105	2.96016890550436e-08	4.94114248187637e-08	yes	yes	seq.12480.9	SL019713	OTUD5	OTU domain-containing protein 5	55593	OTUD5
seq.12482.5	seq.12482.5	-0.014349917	0.027238945	-0.526816188	0.598410025	0.608420602	no	no	seq.12482.5	SL007512	BPTF	Nucleosome-remodeling factor subunit BPTF	2186	BPTF
seq.12484.67	seq.12484.67	0.194473485	0.026603015	7.310204777	4.61390556836935e-13	1.9534104844412e-12	yes	yes	seq.12484.67	SL011194	PIPNB	Phosphatidylinositol transfer protein beta isoform	23760	PITPNB
seq.12486.8	seq.12486.8	0.10296715	0.027023773	3.810243336	0.000145237	0.000178047	yes	yes	seq.12486.8	SL007708	GLRX2	Glutaredoxin-2, mitochondrial	51022	GLRX2
seq.12488.9	seq.12488.9	0.24030056	0.026582504	9.039801637	5.46927768480847e-19	8.26435053477964e-18	yes	yes	seq.12488.9	SL015331	MCTS1	Malignant T-cell-amplified sequence 1	28985	MCTS1
seq.12493.42	seq.12493.42	0.193865756	0.026349203	7.357556617	3.28529043321616e-13	1.44923698949132e-12	yes	yes	seq.12493.42	SL019735	OTUB2	Ubiquitin thioesterase OTUB2	78990	OTUB2
seq.12494.99	seq.12494.99	-0.004417382	0.026405113	-0.167292692	0.867165456	0.871146932	no	no	seq.12494.99	SL019741	GBRL2	Gamma-aminobutyric acid receptor-associated protein-like 2	11345	GABARAPL2
seq.12497.29	seq.12497.29	0.225354011	0.026590432	8.475003696	6.21459590580116e-17	6.46270714918866e-16	yes	yes	seq.12497.29	SL015180	SDOS	Tudor-interacting repair regulator protein	84309	NUDT16L1
seq.12498.12	seq.12498.12	0.090960167	0.027916488	3.258295451	0.001149451	0.001335492	yes	yes	seq.12498.12	SL019719	TX1B3	Tax1-binding protein 3	30851	TAX1BP3
seq.12499.108	seq.12499.108	0.076201402	0.027580232	2.762899299	0.005808838	0.006497821	yes	yes	seq.12499.108	SL015171	SH3G2	Endophilin-A1	6456	SH3GL2
seq.12503.5	seq.12503.5	0.17360278	0.026450457	6.563318791	7.54981267366369e-11	1.90310946197882e-10	yes	yes	seq.12503.5	SL007451	SPR1	Ovarian cancer G-protein coupled receptor 1	8111	GPR68
seq.12507.16	seq.12507.16	0.217109091	0.026715022	8.126854161	1.00659525282805e-15	8.12105609582511e-15	yes	yes	seq.12507.16	SL019723	IP3KC	Inositol-trisphosphate 3-kinase C	80271	ITPKC
seq.12508.9	seq.12508.9	0.091386088	0.027556855	3.316274274	0.000937139	0.001093928	yes	yes	seq.12508.9	SL008756	CHMP3	Charged multivesicular body protein 3	100526767	CHMP3
seq.12509.115	seq.12509.115	0.127874562	0.026678839	4.79310829	1.82877292074878e-06	2.57421201145029e-06	yes	yes	seq.12509.115	SL019736	COMD1	COMM domain-containing protein 1	150684	COMMD1
seq.12510.3	seq.12510.3	0.161967802	0.026736064	6.058027181	1.79578556490251e-09	3.55903878261476e-09	yes	yes	seq.12510.3	SL019742	STAP1	Signal-transducing adaptor protein 1	26228	STAP1
seq.12511.83	seq.12511.83	0.193718957	0.026828232	7.220712874	8.71995545052371e-13	3.39488657041742e-12	yes	yes	seq.12511.83	SL019747	S41A2	Solute carrier family 41 member 2	84102	SLC41A2
seq.12513.8	seq.12513.8	0.177034106	0.026470693	6.687928669	3.33719244424906e-11	9.08825602357356e-11	yes	yes	seq.12513.8	SL008826	GLTP	Glycolipid transfer protein	51228	GLTP
seq.12514.16	seq.12514.16	0.19214728	0.026468633	7.259433411	6.626367878737e-13	2.68093434147126e-12	yes	yes	seq.12514.16	SL004624	METTL1	tRNA (guanine-N(7)-)-methyltransferase	4234	METTL1
seq.12515.45	seq.12515.45	0.212729385	0.026605376	7.995729319	2.79799003121669e-15	2.03164788703003e-14	yes	yes	seq.12515.45	SL019724	UCK2	Uridine-cytidine kinase 2	7371	UCK2
seq.12517.52	seq.12517.52	0.130235358	0.027499215	4.735966334	2.41619955563829e-06	3.36986526500292e-06	yes	yes	seq.12517.52	SL003787	TFAR19	Programmed cell death protein 5	9141	PDCD5
seq.12518.289	seq.12518.289	0.155394842	0.026786171	5.801308513	8.2323555602113e-09	1.47753142953723e-08	yes	yes	seq.12518.289	SL011258	PB1	Protein polybromo-1	55193	PBRM1
seq.12527.50	seq.12527.50	0.192015341	0.026999555	7.111796608	1.87446183069537e-12	6.65911371777356e-12	yes	yes	seq.12527.50	SL013736	THA	Thyroid hormone receptor alpha	7067	THRA
seq.12528.40	seq.12528.40	0.220598716	0.026581172	8.299058907	2.57138842042528e-16	2.37808420140595e-15	yes	yes	seq.12528.40	SL019761	WRIP1	ATPase WRNIP1	56897	WRNIP1
seq.12529.32	seq.12529.32	0.232862194	0.026580728	8.760565014	5.86813995314374e-18	7.49970222983558e-17	yes	yes	seq.12529.32	SL019753	FKBP6	Inactive peptidyl-prolyl cis-trans isomerase FKBP6	8468	FKBP6
seq.12531.5	seq.12531.5	0.160179394	0.026359466	6.076731322	1.60351005705347e-09	3.20000000440805e-09	yes	yes	seq.12531.5	SL019768	ERVV1	Endogenous retrovirus group V member 1 Env polyprotein		ERVV-1
seq.12532.28	seq.12532.28	0.185388879	0.026684024	6.947560716	5.82824314686187e-12	1.89764821507943e-11	yes	yes	seq.12532.28	SL013788	UB2R1	Ubiquitin-conjugating enzyme E2 R1	997	CDC34
seq.12533.135	seq.12533.135	0.227903345	0.026233987	8.68733167	1.08181090006644e-17	1.32087179092934e-16	yes	yes	seq.12533.135	SL019781	CYH2	Cytohesin-2	9266	CYTH2
seq.12534.10	seq.12534.10	-0.004553935	0.026691216	-0.170615484	0.864552349	0.868681364	no	no	seq.12534.10	SL019796	CACO2	Calcium-binding and coiled-coil domain-containing protein 2	10241	CALCOCO2
seq.12535.2	seq.12535.2	0.160353535	0.026385761	6.07727534	1.59822952319239e-09	3.19062609192058e-09	yes	yes	seq.12535.2	SL013748	XRCC1	DNA repair protein XRCC1	7515	XRCC1
seq.12536.46	seq.12536.46	0.114636514	0.026947898	4.254005764	2.24832958714776e-05	2.89645851194024e-05	yes	yes	seq.12536.46	SL019758	MTMR6	Myotubularin-related protein 6	9107	MTMR6
seq.12537.88	seq.12537.88	0.100634307	0.027408257	3.671678403	0.000250614	0.000303287	yes	yes	seq.12537.88	SL013811	PURA	Transcriptional activator protein Pur-alpha	5813	PURA
seq.12543.76	seq.12543.76	0.198524768	0.026567311	7.47252029	1.42877841681226e-13	6.85562977189742e-13	yes	yes	seq.12543.76	SL019752	ZN560	Zinc finger protein 560	147741	ZNF560
seq.12546.1	seq.12546.1	0.128800136	0.028123294	4.579838285	5.09396913860786e-06	6.93479621408288e-06	yes	yes	seq.12546.1	SL014839	SMTN	Smoothelin	6525	SMTN
seq.12551.3	seq.12551.3	0.076941219	0.026729037	2.878563105	0.004059489	0.004573719	yes	yes	seq.12551.3	SL007599	ITCH	E3 ubiquitin-protein ligase Itchy homolog	83737	ITCH
seq.12553.5	seq.12553.5	0.19277865	0.026725763	7.213214062	9.19477542598498e-13	3.55709061219675e-12	yes	yes	seq.12553.5	SL010954	VRK1	Serine/threonine-protein kinase VRK1	7443	VRK1
seq.12556.7	seq.12556.7	0.145703359	0.026492693	5.499756437	4.56414060873175e-08	7.4645070998445e-08	yes	yes	seq.12556.7	SL006252	UBE2C	Ubiquitin-conjugating enzyme E2 C	11065	UBE2C
seq.12558.3	seq.12558.3	0.116710897	0.028055873	4.159945359	3.38955303853823e-05	4.31584150856706e-05	yes	yes	seq.12558.3	SL011269	UBS3B	Ubiquitin-associated and SH3 domain-containing protein B	84959	UBASH3B
seq.12560.9	seq.12560.9	0.038940171	0.028618649	1.360657233	0.173855018	0.18103715	no	no	seq.12560.9	SL008415	NT5C	5'(3')-deoxyribonucleotidase, cytosolic type	30833	NT5C
seq.12563.2	seq.12563.2	0.233871467	0.02648383	8.830726778	3.2522400772234e-18	4.37094673769337e-17	yes	yes	seq.12563.2	SL019770	TFIP8	Tumor necrosis factor alpha-induced protein 8	25816	TNFAIP8
seq.12564.9	seq.12564.9	0.078893762	0.026682725	2.956735497	0.003164576	0.003588356	yes	yes	seq.12564.9	SL019777	NIP7	60S ribosome subunit biogenesis protein NIP7 homolog	51388	NIP7
seq.12571.14	seq.12571.14	0.068949279	0.027255239	2.529762453	0.011529882	0.012697495	yes	yes	seq.12571.14	SL019778	ARL3	ADP-ribosylation factor-like protein 3	403	ARL3
seq.12573.80	seq.12573.80	0.079626467	0.027377581	2.908455144	0.003693161	0.004170436	yes	yes	seq.12573.80	SL019797	TRIM3	Tripartite motif-containing protein 3	10612	TRIM3
seq.12574.36	seq.12574.36	0.093932521	0.026512485	3.542954177	0.00040951	0.00048866	yes	yes	seq.12574.36	SL000405	Endothelin 2	Endothelin-2	1907	EDN2
seq.12575.30	seq.12575.30	0.134901086	0.027201753	4.959279153	7.99850777414205e-07	1.16330331094276e-06	yes	yes	seq.12575.30	SL008027	C1TC	C-1-tetrahydrofolate synthase, cytoplasmic	4522	MTHFD1
seq.12576.21	seq.12576.21	0.220893529	0.026847286	8.227778715	4.53748722083364e-16	3.97757293236538e-15	yes	yes	seq.12576.21	SL002732	MAGE-3	Melanoma-associated antigen 3	4102	MAGEA3
seq.12581.39	seq.12581.39	0.144064364	0.026591895	5.417604198	7.17489745915663e-08	1.15092929916677e-07	yes	yes	seq.12581.39	SL014587	IMPA2	Inositol monophosphatase 2	3613	IMPA2
seq.12583.77	seq.12583.77	0.171107642	0.026947971	6.349555623	2.96646339997167e-10	6.70241833863901e-10	yes	yes	seq.12583.77	SL019755	ARAF	Serine/threonine-protein kinase A-Raf	369	ARAF
seq.12585.39	seq.12585.39	0.178212768	0.026823446	6.643917815	4.45951185085288e-11	1.18357738108516e-10	yes	yes	seq.12585.39	SL009589	ERCC1	DNA excision repair protein ERCC-1	2067	ERCC1
seq.12587.65	seq.12587.65	0.17353597	0.027181978	6.384228968	2.38253034996267e-10	5.48503409692585e-10	yes	yes	seq.12587.65	SL019779	ARL2	ADP-ribosylation factor-like protein 2	402	ARL2
seq.12591.27	seq.12591.27	0.112815161	0.026530837	4.252227755	2.26601447195548e-05	2.91786703427412e-05	yes	yes	seq.12591.27	SL002050	Oligophrenin-1	Oligophrenin-1	4983	OPHN1
seq.12593.33	seq.12593.33	0.129135291	0.027827446	4.640572876	3.82119240460385e-06	5.25042010881263e-06	yes	yes	seq.12593.33	SL019751	PDRG1	p53 and DNA damage-regulated protein 1	81572	PDRG1
seq.12594.5	seq.12594.5	0.181543688	0.026713479	6.79595813	1.62623469634481e-11	4.74173975959814e-11	yes	yes	seq.12594.5	SL019772	GRAN	Grancalcin	25801	GCA
seq.12595.11	seq.12595.11	-0.001111285	0.027107927	-0.040994853	0.967306217	0.967837024	no	no	seq.12595.11	SL010848	TMOD1	Tropomodulin-1	7111	TMOD1
seq.12597.68	seq.12597.68	0.167967192	0.027476915	6.11302948	1.28598837281399e-09	2.60338874881292e-09	yes	yes	seq.12597.68	SL019171	Autophagy protein 5	Autophagy protein 5	9474	ATG5
seq.12603.87	seq.12603.87	0.150147758	0.027054606	5.549803986	3.45442808724011e-08	5.72424163502072e-08	yes	yes	seq.12603.87	SL019780	PABP4	Polyadenylate-binding protein 4	8761	PABPC4
seq.12604.16	seq.12604.16	0.111357526	0.026647523	4.17890714	3.12237919592368e-05	3.98772220446009e-05	yes	yes	seq.12604.16	SL019785	SCMH1	Polycomb protein SCMH1	22955	SCMH1
seq.12605.1	seq.12605.1	0.096102941	0.02676226	3.590987471	0.000341552	0.000410073	yes	yes	seq.12605.1	SL005742	Exosome component 3	Exosome complex component RRP40	51010	EXOSC3
seq.12616.45	seq.12616.45	0.177995875	0.026746081	6.655026486	4.14550852274127e-11	1.10452662539672e-10	yes	yes	seq.12616.45	SL019803	NRBP	Nuclear receptor-binding protein	29959	NRBP1
seq.12617.2	seq.12617.2	0.040174369	0.028384112	1.415382288	0.157193036	0.164030123	no	no	seq.12617.2	SL008369	STK24	Serine/threonine-protein kinase 24	8428	STK24
seq.12618.50	seq.12618.50	0.106499139	0.027529929	3.868485763	0.00011487	0.000141454	yes	yes	seq.12618.50	SL008344	Aldo-keto reductase 1C1	Aldo-keto reductase family 1 member C1	1645	AKR1C1
seq.12620.3	seq.12620.3	0.122518579	0.027273694	4.492188636	7.66763060904322e-06	1.02723339288431e-05	yes	yes	seq.12620.3	SL011301	Septin-11	Septin-11	55752	SEPTIN11
seq.12621.55	seq.12621.55	0.085533284	0.027761029	3.081055982	0.002105467	0.002408386	yes	yes	seq.12621.55	SL008081	PP2AAA	Serine/threonine-protein phosphatase 2A 65 kDa regulatory subunit A alpha isoform	5518	PPP2R1A
seq.12623.84	seq.12623.84	0.147632109	0.026787094	5.511314962	4.28060662831913e-08	7.03150698405575e-08	yes	yes	seq.12623.84	SL019793	JARD2	Protein Jumonji	3720	JARID2
seq.12626.6	seq.12626.6	0.217369071	0.026446859	8.219088287	4.86137676052632e-16	4.21422042473517e-15	yes	yes	seq.12626.6	SL019816	SENP7	Sentrin-specific protease 7	57337	SENP7
seq.12627.97	seq.12627.97	0.174156519	0.028370542	6.138639116	1.09980132210414e-09	2.24558164684944e-09	yes	yes	seq.12627.97	SL019821	ATG7	Ubiquitin-like modifier-activating enzyme ATG7	10533	ATG7
seq.12628.31	seq.12628.31	0.012266372	0.028738554	0.426826335	0.669575639	0.679135684	no	no	seq.12628.31	SL019826	LANC2	LanC-like protein 2	55915	LANCL2
seq.12630.8	seq.12630.8	0.125640512	0.026810245	4.686287308	3.07081270306405e-06	4.25034045692316e-06	yes	yes	seq.12630.8	SL019787	ARFP2	Arfaptin-2	23647	ARFIP2
seq.12633.3	seq.12633.3	0.173217521	0.026654803	6.498548273	1.14781236464814e-10	2.7929420082853e-10	yes	yes	seq.12633.3	SL019812	PTN9	Tyrosine-protein phosphatase non-receptor type 9	5780	PTPN9
seq.12634.79	seq.12634.79	0.157233626	0.027080536	5.806148905	8.00375771441018e-09	1.4401498255863e-08	yes	yes	seq.12634.79	SL025804	BCAR3:Ras-GEF	Breast cancer anti-estrogen resistance protein 3:Guanine Nucleotide Exchange Factor Domain	8412	BCAR3
seq.12635.9	seq.12635.9	0.180204054	0.026487859	6.803269903	1.54842889857841e-11	4.55371294366876e-11	yes	yes	seq.12635.9	SL019822	TRDMT	tRNA (cytosine(38)-C(5))-methyltransferase	1787	TRDMT1
seq.12636.113	seq.12636.113	0.190475987	0.026346442	7.229666309	8.18451214124799e-13	3.21156968526732e-12	yes	yes	seq.12636.113	SL019827	SMYD2	N-lysine methyltransferase SMYD2	56950	SMYD2
seq.12637.7	seq.12637.7	0.003767138	0.02771784	0.135910239	0.891913027	0.894529567	no	no	seq.12637.7	SL019832	CACP	Carnitine O-acetyltransferase	1384	CRAT
seq.12641.3	seq.12641.3	0.090157573	0.027666786	3.258693371	0.001147853	0.001333919	yes	yes	seq.12641.3	SL019813	I5P2	Type II inositol 1,4,5-trisphosphate 5-phosphatase	3633	INPP5B
seq.12643.4	seq.12643.4	0.03437768	0.028837481	1.192118013	0.233429895	0.24146398	no	no	seq.12643.4	SL011195	ARRB1	Beta-arrestin-1	408	ARRB1
seq.12644.63	seq.12644.63	0.194360773	0.027938315	6.956782162	5.47202150385671e-12	1.79555834589659e-11	yes	yes	seq.12644.63	SL019828	PURA2	Adenylosuccinate synthetase isozyme 2	159	ADSS2
seq.12646.2	seq.12646.2	0.124627802	0.027712585	4.497155333	7.4933973855901e-06	1.00561539988169e-05	yes	yes	seq.12646.2	SL013233	RPE	Ribulose-phosphate 3-epimerase	6120	RPE
seq.12651.21	seq.12651.21	0.177348918	0.026737818	6.632886803	4.79433389016377e-11	1.26446510989372e-10	yes	yes	seq.12651.21	SL019823	PDK2	[Pyruvate dehydrogenase (acetyl-transferring)] kinase isozyme 2, mitochondrial	5164	PDK2
seq.12653.13	seq.12653.13	0.183170994	0.026541832	6.901218862	7.99269551900681e-12	2.5300951671856e-11	yes	yes	seq.12653.13	SL010497	CSNK1G2	Casein kinase I isoform gamma-2	1455	CSNK1G2
seq.12655.30	seq.12655.30	0.216042732	0.026685743	8.095810863	1.28392688820899e-15	1.00617193101765e-14	yes	yes	seq.12655.30	SL010994	SNAB	Beta-soluble NSF attachment protein	63908	NAPB
seq.12656.1	seq.12656.1	0.035659977	0.027694602	1.287614721	0.198106499	0.205585762	no	no	seq.12656.1	SL019807	KLC1	Kinesin light chain 1	3831	KLC1
seq.12657.2	seq.12657.2	0.203717837	0.02651288	7.683731018	3.00401126779191e-14	1.69576281061112e-13	yes	yes	seq.12657.2	SL010919	FCL	GDP-L-fucose synthase	7264	TSTA3
seq.12662.82	seq.12662.82	0.047890909	0.027741818	1.726307506	0.084526804	0.089431647	no	no	seq.12662.82	SL004998	ECH1	Delta(3,5)-Delta(2,4)-dienoyl-CoA isomerase, mitochondrial	1891	ECH1
seq.12663.1	seq.12663.1	0.147468925	0.027224126	5.416846986	7.20467056745899e-08	1.15536640293171e-07	yes	yes	seq.12663.1	SL011234	THTR	Thiosulfate sulfurtransferase	7263	TST
seq.12664.19	seq.12664.19	0.19696266	0.026736888	7.36670109	3.07604425008752e-13	1.36685313143613e-12	yes	yes	seq.12664.19	SL014918	PTN13	Tyrosine-protein phosphatase non-receptor type 13	5783	PTPN13
seq.12667.2	seq.12667.2	0.141836564	0.026761694	5.299984569	1.35663684516057e-07	2.1172050051436e-07	yes	yes	seq.12667.2	SL009095	GUAD	Guanine deaminase	9615	GDA
seq.12668.7	seq.12668.7	0.19106872	0.026982188	7.081290843	2.31824971198199e-12	8.11313238934196e-12	yes	yes	seq.12668.7	SL019834	VPS4B	Vacuolar protein sorting-associated protein 4B	9525	VPS4B
seq.12669.30	seq.12669.30	0.15889685	0.026224785	6.059033375	1.78489280602492e-09	3.54001582630759e-09	yes	yes	seq.12669.30	SL019789	HECW1	E3 ubiquitin-protein ligase HECW1	23072	HECW1
seq.12670.15	seq.12670.15	0.141251215	0.027623978	5.113355363	3.63269801541612e-07	5.43513625391854e-07	yes	yes	seq.12670.15	SL019800	RAD1	Cell cycle checkpoint protein RAD1	5810	RAD1
seq.12671.35	seq.12671.35	0.216622387	0.026406441	8.20339194	5.50519467972482e-16	4.74227006269209e-15	yes	yes	seq.12671.35	SL019808	ST1B1	Sulfotransferase family cytosolic 1B member 1	27284	SULT1B1
seq.12676.1	seq.12676.1	0.150833557	0.027130436	5.559570057	3.27079506746734e-08	5.43311540207905e-08	yes	yes	seq.12676.1	SL019835	PACN1	Protein kinase C and casein kinase substrate in neurons protein 1	29993	PACSIN1
seq.12677.164	seq.12677.164	0.008350816	0.026450956	0.315709421	0.752273135	0.759913951	no	no	seq.12677.164	SL006530	FLII	Protein flightless-1 homolog	2314	FLII
seq.12678.66	seq.12678.66	0.113012869	0.026861035	4.207316231	2.75927970875777e-05	3.52976146092259e-05	yes	yes	seq.12678.66	SL013011	SNRPA	U1 small nuclear ribonucleoprotein A	6626	SNRPA
seq.12681.63	seq.12681.63	0.165850738	0.026758879	6.197970338	7.63792517610049e-10	1.61123990409833e-09	yes	yes	seq.12681.63	SL019819	UBP21	Ubiquitin carboxyl-terminal hydrolase 21	27005	USP21
seq.12682.5	seq.12682.5	0.097432866	0.028048419	3.473738209	0.000529923	0.000628644	yes	yes	seq.12682.5	SL019824	KAT3	Kynurenine--oxoglutarate transaminase 3	56267	KYAT3
seq.12683.156	seq.12683.156	0.189766329	0.026663975	7.116955694	1.80815161647251e-12	6.45599826508137e-12	yes	yes	seq.12683.156	SL019830	DPYL5	Dihydropyrimidinase-related protein 5	56896	DPYSL5
seq.12686.15	seq.12686.15	0.159401957	0.027058836	5.890939177	4.87046052738118e-09	9.04979040367792e-09	yes	yes	seq.12686.15	SL008788	THTM	3-mercaptopyruvate sulfurtransferase	4357	MPST
seq.12688.115	seq.12688.115	0.169041682	0.026919478	6.279530388	4.60347289757542e-10	1.00402698364185e-09	yes	yes	seq.12688.115	SL019814	KS6A6	Ribosomal protein S6 kinase alpha-6	27330	RPS6KA6
seq.12689.56	seq.12689.56	0.086067233	0.027485435	3.131376023	0.001778213	0.002041735	yes	yes	seq.12689.56	SL011157	ARC1B	Actin-related protein 2/3 complex subunit 1B	10095	ARPC1B
seq.12690.33	seq.12690.33	0.254356864	0.026385167	9.640146151	2.683444142696e-21	5.73376541427622e-20	yes	yes	seq.12690.33	SL019825	SEP10	Septin-10	151011	SEPTIN10
seq.12691.44	seq.12691.44	0.013188613	0.027753153	0.475211342	0.634715203	0.64485367	no	no	seq.12691.44	SL015512	GLYM	Serine hydroxymethyltransferase, mitochondrial	6472	SHMT2
seq.12694.28	seq.12694.28	0.116024835	0.027931819	4.153858897	3.47982502958115e-05	4.42975166669976e-05	yes	yes	seq.12694.28	SL019801	DIM1	Probable dimethyladenosine transferase	27292	DIMT1
seq.12695.62	seq.12695.62	0.170353464	0.026820866	6.351527399	2.92979792887102e-10	6.62231184748945e-10	yes	yes	seq.12695.62	SL019809	KLH12	Kelch-like protein 12	59349	KLHL12
seq.12696.166	seq.12696.166	0.159577673	0.027012492	5.9075509	4.41547563120545e-09	8.27203773840057e-09	yes	yes	seq.12696.166	SL019815	ANM3	Protein arginine N-methyltransferase 3	10196	PRMT3
seq.12697.30	seq.12697.30	0.088175726	0.027282709	3.23192707	0.001260039	0.001456862	yes	yes	seq.12697.30	SL010809	PI42A	Phosphatidylinositol 5-phosphate 4-kinase type-2 alpha	5305	PIP4K2A
seq.12698.72	seq.12698.72	0.206044896	0.026240492	7.852173529	8.4264987348874e-15	5.46772812334923e-14	yes	yes	seq.12698.72	SL006395	IMA4	Importin subunit alpha-3	3840	KPNA4
seq.12700.9	seq.12700.9	0.189967758	0.026653522	7.127304034	1.68201335614181e-12	6.07301191953512e-12	yes	yes	seq.12700.9	SL007279	ACLY	ATP-citrate synthase	47	ACLY
seq.12701.1	seq.12701.1	0.02961099	0.028222791	1.049187182	0.294284615	0.302980772	no	no	seq.12701.1	SL019791	EIF1B	Eukaryotic translation initiation factor 1b	10289	EIF1B
seq.12703.6	seq.12703.6	0.100659289	0.027768156	3.624990101	0.000299996	0.00036129	yes	yes	seq.12703.6	SL019810	NEK7	Serine/threonine-protein kinase Nek7	140609	NEK7
seq.12706.2	seq.12706.2	0.142356211	0.027229181	5.22807535	1.99027052056533e-07	3.05636713854361e-07	yes	yes	seq.12706.2	SL007478	MRCKA	Serine/threonine-protein kinase MRCK alpha	8476	CDC42BPA
seq.12707.26	seq.12707.26	0.063637444	0.028259522	2.251893868	0.024493299	0.026530365	yes	yes	seq.12707.26	SL008196	DPYL3	Dihydropyrimidinase-related protein 3	1809	DPYSL3
seq.12708.91	seq.12708.91	0.099938941	0.027203482	3.673755526	0.000248605	0.000300989	yes	yes	seq.12708.91	SL019851	LMBL2	Lethal(3)malignant brain tumor-like protein 2	83746	L3MBTL2
seq.12709.63	seq.12709.63	0.144545611	0.027036915	5.34623164	1.05764049137678e-07	1.66483265836863e-07	yes	yes	seq.12709.63	SL008266	H1X	Histone H1x	8971	H1-10
seq.12711.19	seq.12711.19	0.193333714	0.026128602	7.3993134	2.43111769891843e-13	1.10634058345123e-12	yes	yes	seq.12711.19	SL007244	CXA8	Gap junction alpha-8 protein	2703	GJA8
seq.12712.9	seq.12712.9	0.171889506	0.026741143	6.427904206	1.80493283425667e-10	4.23551377236551e-10	yes	yes	seq.12712.9	SL019881	HM20A	High mobility group protein 20A	10363	HMG20A
seq.12716.3	seq.12716.3	0.201820391	0.026730606	7.550161417	8.08990470506827e-14	4.13913035681358e-13	yes	yes	seq.12716.3	SL015364	ZN175	Zinc finger protein 175	7728	ZNF175
seq.12718.43	seq.12718.43	0.124099715	0.027529179	4.50793374	7.12823198715642e-06	9.58020367807017e-06	yes	yes	seq.12718.43	SL010814	PIN4	Peptidyl-prolyl cis-trans isomerase NIMA-interacting 4	5303	PIN4
seq.12720.71	seq.12720.71	0.169182576	0.027505685	6.15082219	1.02073363923686e-09	2.09430345334796e-09	yes	yes	seq.12720.71	SL019882	UBQL4	Ubiquilin-4	56893	UBQLN4
seq.12724.81	seq.12724.81	0.063589514	0.027327018	2.326983288	0.020117267	0.021881378	yes	yes	seq.12724.81	SL005468	CIRBP	Cold-inducible RNA-binding protein	1153	CIRBP
seq.12727.7	seq.12727.7	0.114824163	0.026832333	4.279320866	2.01037078648746e-05	2.5978568868619e-05	yes	yes	seq.12727.7	SL019877	FPRP	Prostaglandin F2 receptor negative regulator	5738	PTGFRN
seq.12729.12	seq.12729.12	0.120468859	0.027217731	4.426116978	1.03877975100199e-05	1.37815310162039e-05	yes	yes	seq.12729.12	SL019892	PSMG3	Proteasome assembly chaperone 3	84262	PSMG3
seq.12735.39	seq.12735.39	0.165961499	0.027002285	6.146202148	1.05004174605175e-09	2.15040372553465e-09	yes	yes	seq.12735.39	SL007039	CSDE1	Cold shock domain-containing protein E1	7812	CSDE1
seq.12737.12	seq.12737.12	0.082693525	0.026402538	3.132029353	0.00177429	0.002037659	yes	yes	seq.12737.12	SL015520	PLSI	Plastin-1	5357	PLS1
seq.12738.43	seq.12738.43	0.196100864	0.026831339	7.308649856	4.66549519524079e-13	1.97067634887777e-12	yes	yes	seq.12738.43	SL019897	NISCH	Nischarin	11188	NISCH
seq.12740.55	seq.12740.55	0.15872844	0.02667492	5.950474819	3.42311795624209e-09	6.50832645834001e-09	yes	yes	seq.12740.55	SL019853	FEV	Protein FEV	54738	FEV
seq.12747.89	seq.12747.89	0.061278412	0.02722076	2.251164637	0.024539558	0.026569949	yes	yes	seq.12747.89	SL010231	RBM3	RNA-binding protein 3	5935	RBM3
seq.12750.9	seq.12750.9	0.216159582	0.026615066	8.121699888	1.04815833828765e-15	8.4315089859315e-15	yes	yes	seq.12750.9	SL004122	LFA-1 beta-2	Integrin beta-2	3689	ITGB2
seq.12753.6	seq.12753.6	0.153412369	0.02659476	5.768518707	9.95709498302368e-09	1.76491605823524e-08	yes	yes	seq.12753.6	SL025795	APBB2:PID 1	Amyloid beta A4 precursor protein-binding family B member 2:Phosphotyrosine Interaction Domain 1	323	APBB2
seq.12756.3	seq.12756.3	0.176381449	0.026142736	6.746862551	2.25746095551143e-11	6.36839165892085e-11	yes	yes	seq.12756.3	SL019855	BACH2	Transcription regulator protein BACH2	60468	BACH2
seq.12758.47	seq.12758.47	0.160955701	0.026730309	6.021468015	2.23869147097755e-09	4.36253735170901e-09	yes	yes	seq.12758.47	SL019871	GRID2	Glutamate receptor ionotropic, delta-2	2895	GRID2
seq.12760.34	seq.12760.34	0.182167519	0.026405509	6.898845254	8.12262253381233e-12	2.56380526601001e-11	yes	yes	seq.12760.34	SL019886	ZN774	Zinc finger protein 774	342132	ZNF774
seq.12761.12	seq.12761.12	0.205848458	0.026005836	7.915471742	5.19360828187923e-15	3.51596996310389e-14	yes	yes	seq.12761.12	SL025796	APBB2:PID 2	Amyloid beta A4 precursor protein-binding family B member 2:Phosphotyrosine Interaction Domain 2	323	APBB2
seq.12763.69	seq.12763.69	0.266494021	0.026311868	10.12828189	2.8749042965976e-23	7.98260228547658e-22	yes	yes	seq.12763.69	SL019908	ZN334	Zinc finger protein 334	55713	ZNF334
seq.12764.3	seq.12764.3	0.010661182	0.027359107	0.389675792	0.696839352	0.706003196	no	no	seq.12764.3	SL019856	ELMO1	Engulfment and cell motility protein 1	9844	ELMO1
seq.12768.3	seq.12768.3	0.165040163	0.026624024	6.198918898	7.5933401876917e-10	1.60307104695768e-09	yes	yes	seq.12768.3	SL019887	PPR3B	Protein phosphatase 1 regulatory subunit 3B	79660	PPP1R3B
seq.12771.19	seq.12771.19	0.179537624	0.026635154	6.740626533	2.35313184178113e-11	6.59745319043711e-11	yes	yes	seq.12771.19	SL011309	ZN180	Zinc finger protein 180	7733	ZNF180
seq.12774.12	seq.12774.12	0.237949358	0.026031827	9.140709281	2.283875778233e-19	3.70706246496573e-18	yes	yes	seq.12774.12	SL019873	HCN1	Potassium/sodium hyperpolarization-activated cyclic nucleotide-gated channel 1	348980	HCN1
seq.12777.11	seq.12777.11	0.177584431	0.027049942	6.565057672	7.46499558874135e-11	1.88607509794065e-10	yes	yes	seq.12777.11	SL013086	SF01	Splicing factor 1	7536	SF1
seq.12779.30	seq.12779.30	0.188775014	0.026851988	7.030206145	3.30298334968409e-12	1.12709413117729e-11	yes	yes	seq.12779.30	SL019909	PRDM4	PR domain zinc finger protein 4	11108	PRDM4
seq.12781.2	seq.12781.2	0.168456647	0.026905734	6.260994233	5.1675690762609e-10	1.11681560044042e-09	yes	yes	seq.12781.2	SL014970	TRBP2	RISC-loading complex subunit TARBP2	6895	TARBP2
seq.12784.10	seq.12784.10	0.255521756	0.026273558	9.725434262	1.2314014976068e-21	2.76055991471688e-20	yes	yes	seq.12784.10	SL025797	APBB3:PID 1	Amyloid beta A4 precursor protein-binding family B member 3:Phosphotyrosine Interaction Domain 1,Isoform II	10307	APBB3
seq.12785.49	seq.12785.49	0.140017338	0.026510263	5.281627724	1.49674606189508e-07	2.32326928449662e-07	yes	yes	seq.12785.49	SL009382	KAISO	Transcriptional regulator Kaiso	10009	ZBTB33
seq.12788.6	seq.12788.6	0.179679814	0.026195259	6.859249311	1.06218847259999e-11	3.25499772835963e-11	yes	yes	seq.12788.6	SL019859	SGF29	SAGA-associated factor 29 homolog	112869	SGF29
seq.12790.10	seq.12790.10	0.165566557	0.026388481	6.274198148	4.75926963299169e-10	1.03362588491625e-09	yes	yes	seq.12790.10	SL019874	CCD51	Coiled-coil domain-containing protein 51	79714	CCDC51
seq.12793.4	seq.12793.4	0.180680624	0.026760248	6.751829292	2.18399978106569e-11	6.18027873897016e-11	yes	yes	seq.12793.4	SL019894	PIWL1	Piwi-like protein 1	9271	PIWIL1
seq.12794.6	seq.12794.6	0.181323609	0.026591007	6.818982482	1.3933715116854e-11	4.1490158785624e-11	yes	yes	seq.12794.6	SL019902	NALP4	NACHT, LRR and PYD domains-containing protein 4	147945	NLRP4
seq.12795.2	seq.12795.2	0.181994718	0.026385278	6.897585822	8.19240054384394e-12	2.5813612312688e-11	yes	yes	seq.12795.2	SL019910	ZN566	Zinc finger protein 566	84924	ZNF566
seq.12796.44	seq.12796.44	0.185318736	0.026888977	6.891996542	8.5092327821438e-12	2.67195771058132e-11	yes	yes	seq.12796.44	SL019860	NUDT3	Diphosphoinositol polyphosphate phosphohydrolase 1	11165	NUDT3
seq.12798.46	seq.12798.46	0.206316185	0.026428032	7.806717667	1.19032022961386e-14	7.44971585353295e-14	yes	yes	seq.12798.46	SL019875	S4A8	Electroneutral sodium bicarbonate exchanger 1	9498	SLC4A8
seq.12799.65	seq.12799.65	0.157467928	0.026400981	5.964472674	3.14929525503291e-09	6.0106926186427e-09	yes	yes	seq.12799.65	SL019880	DJC27	DnaJ homolog subfamily C member 27	51277	DNAJC27
seq.12801.33	seq.12801.33	0.175311261	0.02714662	6.457940749	1.48973744451597e-10	3.5491567166822e-10	yes	yes	seq.12801.33	SL019895	IRF2	Interferon regulatory factor 2	3660	IRF2
seq.12803.9	seq.12803.9	0.171158102	0.026496025	6.459765204	1.47243342377945e-10	3.52019704024195e-10	yes	yes	seq.12803.9	SL019911	ZN329	Zinc finger protein 329	79673	ZNF329
seq.12804.5	seq.12804.5	0.119428384	0.027245015	4.383494925	1.26085461614969e-05	1.65949825561569e-05	yes	yes	seq.12804.5	SL019919	GMEB2	Glucocorticoid modulatory element-binding protein 2	26205	GMEB2
seq.12807.89	seq.12807.89	0.23351492	0.025764605	9.0633999	4.46232194217686e-19	6.85643287182794e-18	yes	yes	seq.12807.89	SL019940	RHG30	Rho GTPase-activating protein 30	257106	ARHGAP30
seq.12808.103	seq.12808.103	0.137518878	0.026948227	5.103076919	3.83167321428603e-07	5.72188164950712e-07	yes	yes	seq.12808.103	SL013301	CHSP1	Calcium-regulated heat-stable protein 1	23589	CARHSP1
seq.12811.55	seq.12811.55	0.201139811	0.02644637	7.605573412	5.3735943672185e-14	2.86486951156776e-13	yes	yes	seq.12811.55	SL019912	ZN415	Zinc finger protein 415	55786	ZNF415
seq.12812.25	seq.12812.25	0.086794346	0.027470548	3.159541827	0.001616152	0.001860343	yes	yes	seq.12812.25	SL009425	ACYP2	Acylphosphatase-2	98	ACYP2
seq.12814.17	seq.12814.17	0.185334863	0.026468071	7.002205202	4.00643549690878e-12	1.34779841132171e-11	yes	yes	seq.12814.17	SL019933	RBM40	RNA-binding protein 40	55599	RNPC3
seq.12815.9	seq.12815.9	0.152427766	0.026892098	5.668124848	1.77191089871334e-08	3.04695146682238e-08	yes	yes	seq.12815.9	SL008104	SYIC	Isoleucine--tRNA ligase, cytoplasmic	3376	IARS1
seq.12817.1	seq.12817.1	0.294032796	0.025989032	11.31372636	2.18859498759803e-28	1.15111678674627e-26	yes	yes	seq.12817.1	SL019954	GEM	GTP-binding protein GEM	2669	GEM
seq.12818.159	seq.12818.159	0.154317306	0.027028261	5.70947968	1.39897865184014e-08	2.43552298713099e-08	yes	yes	seq.12818.159	SL019965	UT2	Urea transporter 2	8170	SLC14A2
seq.12820.1	seq.12820.1	0.181823124	0.026721454	6.804387404	1.53686349435007e-11	4.52944144078387e-11	yes	yes	seq.12820.1	SL019920	GRAP	GRB2-related adapter protein	10750	GRAP
seq.12821.6	seq.12821.6	0.195932915	0.027260265	7.18749111	1.10247272644898e-12	4.18786514838605e-12	yes	yes	seq.12821.6	SL019926	NAL10	NACHT, LRR and PYD domains-containing protein 10	338322	NLRP10
seq.12825.18	seq.12825.18	0.204625287	0.026399928	7.750978993	1.81371320743307e-14	1.07836991229758e-13	yes	yes	seq.12825.18	SL019955	DP13A	DCC-interacting protein 13-alpha	26060	APPL1
seq.12826.5	seq.12826.5	0.082381084	0.026714823	3.083721887	0.002086828	0.002388065	yes	yes	seq.12826.5	SL019966	SC5A5	Sodium/iodide cotransporter	6528	SLC5A5
seq.12827.37	seq.12827.37	0.219688001	0.026796649	8.19833858	5.72984402739597e-16	4.92028992619402e-15	yes	yes	seq.12827.37	SL014817	RGS3	Regulator of G-protein signaling 3	5998	RGS3
seq.12831.21	seq.12831.21	0.248110489	0.026189271	9.473745625	1.20623303137482e-20	2.39061401507981e-19	yes	yes	seq.12831.21	SL015132	TESC	Calcineurin B homologous protein 3	54997	TESC
seq.12832.10	seq.12832.10	0.198807199	0.026710983	7.442900848	1.77257872675484e-13	8.31561375244339e-13	yes	yes	seq.12832.10	SL019949	ASH2L	Set1/Ash2 histone methyltransferase complex subunit ASH2	9070	ASH2L
seq.12834.3	seq.12834.3	0.229143963	0.026263666	8.72475169	7.91868516856034e-18	1.00035122106293e-16	yes	yes	seq.12834.3	SL019967	KCNF1	Potassium voltage-gated channel subfamily F member 1	3754	KCNF1
seq.12835.101	seq.12835.101	0.205707227	0.026302466	7.820834298	1.06944201456586e-14	6.78636638013373e-14	yes	yes	seq.12835.101	SL019914	PYDC1	Pyrin domain-containing protein 1	260434	PYDC1
seq.12842.43	seq.12842.43	0.189755139	0.026211899	7.239274731	7.6458239306629e-13	3.03943727476207e-12	yes	yes	seq.12842.43	SL019968	STX10	Syntaxin-10	8677	STX10
seq.12843.6	seq.12843.6	0.141583732	0.026730615	5.296688107	1.38082468219308e-07	2.15249672601771e-07	yes	yes	seq.12843.6	SL019915	ZN410	Zinc finger protein 410	57862	ZNF410
seq.12844.10	seq.12844.10	0.150144507	0.026538559	5.657598426	1.88130160647841e-08	3.22896761450798e-08	yes	yes	seq.12844.10	SL006067	BAG4	BAG family molecular chaperone regulator 4	9530	BAG4
seq.12845.18	seq.12845.18	0.161677097	0.026974134	5.993782719	2.64331695565301e-09	5.09476523869697e-09	yes	yes	seq.12845.18	SL011225	SNX17	Sorting nexin-17	9784	SNX17
seq.12846.3	seq.12846.3	0.190808979	0.026558853	7.184383216	1.12687279035792e-12	4.26278987777168e-12	yes	yes	seq.12846.3	SL019936	FBXL5	F-box/LRR-repeat protein 5	26234	FBXL5
seq.12847.27	seq.12847.27	0.17195065	0.026407168	6.511514154	1.05579641547055e-10	2.58052117632881e-10	yes	yes	seq.12847.27	SL019942	MCE1	mRNA-capping enzyme	8732	RNGTT
seq.12849.25	seq.12849.25	0.082128734	0.0266793	3.078369137	0.002124406	0.002429543	yes	yes	seq.12849.25	SL019958	GSKIP	GSK3-beta interaction protein	51527	GSKIP
seq.12853.112	seq.12853.112	0.123450495	0.027381503	4.508536055	7.10833687219068e-06	9.55581290019243e-06	yes	yes	seq.12853.112	SL019937	TMOD2	Tropomodulin-2	29767	TMOD2
seq.12855.16	seq.12855.16	0.14664508	0.027113218	5.408619622	7.5359864813864e-08	1.20602241232252e-07	yes	yes	seq.12855.16	SL011299	CT032	Cas scaffolding protein family member 4	57091	CASS4
seq.12856.14	seq.12856.14	0.206855031	0.026451354	7.820205763	1.0745570980794e-14	6.81092390092044e-14	yes	yes	seq.12856.14	SL019959	TM237	Transmembrane protein 237	65062	TMEM237
seq.12860.7	seq.12860.7	0.221033543	0.026352053	8.387716402	1.26124328172133e-16	1.2430631983812e-15	yes	yes	seq.12860.7	SL006617	cAMP-regulated phosphoprotein 21	cAMP-regulated phosphoprotein 21	10777	ARPP21
seq.12861.13	seq.12861.13	0.124066482	0.027160599	4.567884648	5.3883752575698e-06	7.31738149426684e-06	yes	yes	seq.12861.13	SL006759	TMOD3	Tropomodulin-3	29766	TMOD3
seq.12862.14	seq.12862.14	0.180343759	0.026423346	6.825167495	1.3366047457076e-11	3.99675651841765e-11	yes	yes	seq.12862.14	SL014945	CASL	Enhancer of filamentation 1	4739	NEDD9
seq.12864.9	seq.12864.9	0.186709559	0.026763516	6.976271705	4.78798426547791e-12	1.58249389318212e-11	yes	yes	seq.12864.9	SL019960	NIPA4	Magnesium transporter NIPA4	348938	NIPAL4
seq.12867.40	seq.12867.40	0.222033368	0.026602438	8.346354118	1.75990345022496e-16	1.68298459313471e-15	yes	yes	seq.12867.40	SL019922	DYLT3	Dynein light chain Tctex-type 3	6990	DYNLT3
seq.12872.35	seq.12872.35	0.184700773	0.026913792	6.862681189	1.03783298523568e-11	3.19288325604004e-11	yes	yes	seq.12872.35	SL019961	CNGA2	Cyclic nucleotide-gated olfactory channel	1260	CNGA2
seq.12873.11	seq.12873.11	0.235617218	0.026193547	8.995238986	8.02166252850735e-19	1.18509032794168e-17	yes	yes	seq.12873.11	SL007131	LEUK	Leukosialin	6693	SPN
seq.12875.28	seq.12875.28	0.165670791	0.027031439	6.128818687	1.16785911272271e-09	2.3739090845757e-09	yes	yes	seq.12875.28	SL019923	UBTD2	Ubiquitin domain-containing protein 2	92181	UBTD2
seq.12876.39	seq.12876.39	0.137114854	0.027107024	5.058277727	4.82882277514402e-07	7.14848730176936e-07	yes	yes	seq.12876.39	SL007787	SPEF1	Sperm flagellar protein 1	25876	SPEF1
seq.12879.5	seq.12879.5	0.199813792	0.026288338	7.600852894	5.56475407878183e-14	2.94953534989696e-13	yes	yes	seq.12879.5	SL003759	p107	Retinoblastoma-like protein 1	5933	RBL1
seq.12880.1	seq.12880.1	0.167579819	0.026237741	6.386975881	2.34140503241702e-10	5.40172312413373e-10	yes	yes	seq.12880.1	SL019962	SV2A	Synaptic vesicle glycoprotein 2A	9900	SV2A
seq.12888.18	seq.12888.18	0.173143404	0.026114602	6.630137673	4.88153789741268e-11	1.28498615490122e-10	yes	yes	seq.12888.18	SL012382	SAP30	Histone deacetylase complex subunit SAP30	8819	SAP30
seq.12891.1	seq.12891.1	0.211309676	0.026469433	7.98315833	3.0837465336827e-15	2.22241021597423e-14	yes	yes	seq.12891.1	SL019924	MILK2	MICAL-like protein 2	79778	MICALL2
seq.12892.10	seq.12892.10	0.216609106	0.026508835	8.171204341	7.09989932102353e-16	5.94738886462461e-15	yes	yes	seq.12892.10	SL019931	SYTL1	Synaptotagmin-like protein 1	84958	SYTL1
seq.12893.159	seq.12893.159	0.101205846	0.02800053	3.614426095	0.00031237	0.000375861	yes	yes	seq.12893.159	SL025892	IP16:HIN 2	Gamma-interferon-inducible protein 16:Isoform 2, Hematopoietic expression, interferon-inducible nature, and nuclear localization 2	3428	IFI16
seq.12894.3	seq.12894.3	0.167397264	0.02729848	6.132109287	1.14460881846149e-09	2.3309792393836e-09	yes	yes	seq.12894.3	SL019946	PAXI1	PAX-interacting protein 1	22976	PAXIP1
seq.12895.28	seq.12895.28	0.271817247	0.026525321	10.24746289	9.23075662487742e-24	2.70011971861388e-22	yes	yes	seq.12895.28	SL019952	DGKB	Diacylglycerol kinase beta	1607	DGKB
seq.12916.3	seq.12916.3	0.190686872	0.026283646	7.254962594	6.84025383257423e-13	2.75727254710251e-12	yes	yes	seq.12916.3	SL019344	MTCP1	Protein p13 MTCP-1	4515	MTCP1
seq.12923.51	seq.12923.51	0.153232371	0.026601513	5.760287758	1.0442467634051e-08	1.84486175685721e-08	yes	yes	seq.12923.51	SL005401	Keratin 17	Keratin, type I cytoskeletal 17	3872	KRT17
seq.12934.1	seq.12934.1	0.287277231	0.026244929	10.94600899	9.49565736859341e-27	4.02645316327178e-25	yes	yes	seq.12934.1	SL015312	HERC5	E3 ISG15--protein ligase HERC5	51191	HERC5
seq.12936.38	seq.12936.38	0.182588778	0.026557282	6.875281082	9.53021097592777e-12	2.95522982076672e-11	yes	yes	seq.12936.38	SL019347	RLBP1	Retinaldehyde-binding protein 1	6017	RLBP1
seq.12940.35	seq.12940.35	0.03742649	0.027069901	1.382586869	0.167026148	0.174124838	no	no	seq.12940.35	SL010891	AL3B1	Aldehyde dehydrogenase family 3 member B1	221	ALDH3B1
seq.12957.62	seq.12957.62	0.175432933	0.026461396	6.629768592	4.89336299933385e-11	1.28747934614508e-10	yes	yes	seq.12957.62	SL008041	UCR6	Cytochrome b-c1 complex subunit 7	7381	UQCRB
seq.12968.2	seq.12968.2	0.089222913	0.028619483	3.117558511	0.001863069	0.002136027	yes	yes	seq.12968.2	SL008213	CSRP2	Cysteine and glycine-rich protein 2	1466	CSRP2
seq.12970.35	seq.12970.35	0.131621163	0.027095049	4.85775697	1.32963687616408e-06	1.89552090503454e-06	yes	yes	seq.12970.35	SL007715	STAU2	Double-stranded RNA-binding protein Staufen homolog 2	27067	STAU2
seq.12976.49	seq.12976.49	0.128480777	0.027559225	4.661988104	3.45004170725481e-06	4.75717875943631e-06	yes	yes	seq.12976.49	SL001913	Vinexin b	Vinexin b	10174	SORBS3
seq.12980.31	seq.12980.31	0.120987722	0.026453875	4.573534952	5.24723696687669e-06	7.1381214147763e-06	yes	yes	seq.12980.31	SL019459	RBM22	Pre-mRNA-splicing factor RBM22	55696	RBM22
seq.12993.21	seq.12993.21	0.150045029	0.027254009	5.505429568	4.42277131359778e-08	7.24459871986453e-08	yes	yes	seq.12993.21	SL016487	NPL4	Nuclear protein localization protein 4 homolog	55666	NPLOC4
seq.13013.41	seq.13013.41	0.213752835	0.027385757	7.805255586	1.20358382341741e-14	7.52411830182082e-14	yes	yes	seq.13013.41	SL019524	PRKN2	E3 ubiquitin-protein ligase parkin	5071	PRKN
seq.13022.20	seq.13022.20	0.156403227	0.027340854	5.720495389	1.31328890696235e-08	2.29291105045773e-08	yes	yes	seq.13022.20	SL019515	P5I11	Tumor protein p53-inducible protein 11	9537	TP53I11
seq.13025.4	seq.13025.4	0.193660537	0.026331459	7.354720997	3.35297368454191e-13	1.47790218005191e-12	yes	yes	seq.13025.4	SL019541	FRS2	Fibroblast growth factor receptor substrate 2	10818	FRS2
seq.13027.20	seq.13027.20	0.138393455	0.026729024	5.177647153	2.5966965289828e-07	3.94992492033812e-07	yes	yes	seq.13027.20	SL019531	CBX7	Chromobox protein homolog 7	23492	CBX7
seq.13032.1	seq.13032.1	0.181564605	0.026272573	6.910804111	7.48844176616859e-12	2.38844177614823e-11	yes	yes	seq.13032.1	SL014943	BECN1	Beclin-1	8678	BECN1
seq.13039.1	seq.13039.1	0.121955452	0.026977327	4.520664783	6.71884673342098e-06	9.05001025161605e-06	yes	yes	seq.13039.1	SL019546	PP1R8	Nuclear inhibitor of protein phosphatase 1	5511	PPP1R8
seq.13041.47	seq.13041.47	0.177723353	0.026167074	6.791869417	1.67140108191579e-11	4.86048055187633e-11	yes	yes	seq.13041.47	SL007634	TRAF4	TNF receptor-associated factor 4	9618	TRAF4
seq.13043.157	seq.13043.157	0.136349201	0.026419653	5.160900442	2.83503572066739e-07	4.2957466459974e-07	yes	yes	seq.13043.157	SL007491	ATAD2	ATPase family AAA domain-containing protein 2	29028	ATAD2
seq.13053.6	seq.13053.6	0.213704922	0.026667019	8.013828683	2.43185940189796e-15	1.79517826293952e-14	yes	yes	seq.13053.6	SL015342	S6A14	Sodium- and chloride-dependent neutral and basic amino acid transporter B(0+)	11254	SLC6A14
seq.13059.33	seq.13059.33	0.092706794	0.026954369	3.439397713	0.00060124	0.000711088	yes	yes	seq.13059.33	SL019557	RIFK	Riboflavin kinase	55312	RFK
seq.13068.139	seq.13068.139	0.072989087	0.026911432	2.712196362	0.006770971	0.00754937	yes	yes	seq.13068.139	SL006984	CCS	Copper chaperone for superoxide dismutase	9973	CCS
seq.13073.14	seq.13073.14	0.154512185	0.026905499	5.742773501	1.15531041956703e-08	2.02679538006146e-08	yes	yes	seq.13073.14	SL019559	AN32A	Acidic leucine-rich nuclear phosphoprotein 32 family member A	8125	ANP32A
seq.13076.4	seq.13076.4	0.131318809	0.026714806	4.915581695	9.96584614480729e-07	1.43682599926452e-06	yes	yes	seq.13076.4	SL018149	FXR1	Fragile X mental retardation syndrome-related protein 1	8087	FXR1
seq.13082.9	seq.13082.9	0.106371925	0.027075941	3.928651142	8.98581962948628e-05	0.000111381	yes	yes	seq.13082.9	SL011294	UN45A	Protein unc-45 homolog A	55898	UNC45A
seq.13085.18	seq.13085.18	0.203977678	0.026441582	7.71427649	2.38987689745666e-14	1.37830753425798e-13	yes	yes	seq.13085.18	SL025874	GLP1R:CD	Glucagon-like peptide 1 receptor:Cytoplasmic domain	2740	GLP1R
seq.13088.397	seq.13088.397	0.017842554	0.02730254	0.653512612	0.513540025	0.523785929	no	no	seq.13088.397	SL000137	BTC	Betacellulin	685	BTC
seq.13089.6	seq.13089.6	0.187190768	0.026849998	6.971723626	4.93968644464907e-12	1.63066293616357e-11	yes	yes	seq.13089.6	SL003349	HIF-1a	Hypoxia-inducible factor 1-alpha	3091	HIF1A
seq.13090.17	seq.13090.17	0.044116092	0.027837497	1.584772198	0.113258355	0.119024631	no	no	seq.13090.17	SL004827	S100A6	Protein S100-A6	6277	S100A6
seq.13095.51	seq.13095.51	0.121127641	0.027629001	4.384076034	1.25754254758599e-05	1.65553736108191e-05	yes	yes	seq.13095.51	SL005357	PSP	Lithostathine-1-alpha	5967	REG1A
seq.13097.11	seq.13097.11	0.228524552	0.026195109	8.723939869	7.9725644890477e-18	1.00300885959809e-16	yes	yes	seq.13097.11	SL003774	Apoptosis regulator Bcl-W	Bcl-2-like protein 2	599	BCL2L2
seq.13098.93	seq.13098.93	0.160145849	0.028541412	5.610999414	2.4496735196893e-08	4.13061472031457e-08	yes	yes	seq.13098.93	SL003320	VEGF-D	Vascular endothelial growth factor D	2277	VEGFD
seq.13101.60	seq.13101.60	0.20090804	0.027007724	7.438910343	1.82471971750024e-13	8.51639663372551e-13	yes	yes	seq.13101.60	SL007631	SOST	Sclerostin	50964	SOST
seq.13102.1	seq.13102.1	0.087452484	0.026857143	3.256209507	0.001157861	0.001344407	yes	yes	seq.13102.1	SL012769	FAM3D	Protein FAM3D	131177	FAM3D
seq.13105.7	seq.13105.7	0.177639669	0.027250361	6.518800666	1.00729634553397e-10	2.47303007633341e-10	yes	yes	seq.13105.7	SL007311	SNP25	Synaptosomal-associated protein 25	6616	SNAP25
seq.13107.9	seq.13107.9	0.224359483	0.026979439	8.315943343	2.24631655527888e-16	2.10553769884603e-15	yes	yes	seq.13107.9	SL008402	LYPD3	Ly6/PLAUR domain-containing protein 3	27076	LYPD3
seq.13109.82	seq.13109.82	0.10091418	0.026885933	3.75341929	0.000182038	0.000222017	yes	yes	seq.13109.82	SL008810	NEGR1	Neuronal growth regulator 1	257194	NEGR1
seq.13111.79	seq.13111.79	0.147346743	0.027098619	5.437426229	6.43660435060481e-08	1.03720815593051e-07	yes	yes	seq.13111.79	SL007223	BCL6	B-cell lymphoma 6 protein	604	BCL6
seq.13112.179	seq.13112.179	0.243001139	0.026915159	9.028411821	6.0326876494973e-19	9.06560479196435e-18	yes	yes	seq.13112.179	SL009349	FSTL1	Follistatin-related protein 1	11167	FSTL1
seq.13113.7	seq.13113.7	0.073604017	0.028435735	2.588433743	0.00974758	0.01078464	yes	yes	seq.13113.7	SL002688	Osteopontin	Osteopontin	6696	SPP1
seq.13114.50	seq.13114.50	0.15650621	0.028376639	5.515318841	4.18643681860695e-08	6.88095234308293e-08	yes	yes	seq.13114.50	SL006230	Lumican	Lumican	4060	LUM
seq.13116.25	seq.13116.25	0.105718172	0.026588984	3.97601402	7.38903798716176e-05	9.20264976998516e-05	yes	yes	seq.13116.25	SL008931	CD177	CD177 antigen	57126	CD177
seq.13117.232	seq.13117.232	0.289288475	0.028112885	10.29024505	6.12284389696245e-24	1.81037600629106e-22	yes	yes	seq.13117.232	SL018256	CHKB	Choline/ethanolamine kinase	1120	CHKB
seq.13118.5	seq.13118.5	0.076867296	0.029118089	2.639846888	0.008392397	0.009313535	yes	yes	seq.13118.5	SL011888	SMOC1	SPARC-related modular calcium-binding protein 1	64093	SMOC1
seq.13119.26	seq.13119.26	0.294894288	0.026636092	11.07122946	2.6600336204194e-27	1.23308338166899e-25	yes	yes	seq.13119.26	SL004467	protein Z inhibitor	Protein Z-dependent protease inhibitor	51156	SERPINA10
seq.13122.19	seq.13122.19	0.097324894	0.02632814	3.696611117	0.000227477	0.000276081	yes	yes	seq.13122.19	SL008360	FLRT2	Leucine-rich repeat transmembrane protein FLRT2	23768	FLRT2
seq.13125.45	seq.13125.45	0.122524044	0.027189274	4.506337473	7.18121658672674e-06	9.64430511401799e-06	yes	yes	seq.13125.45	SL000616	Vitronectin	Vitronectin	7448	VTN
seq.13126.52	seq.13126.52	0.127994806	0.027435955	4.665221513	3.3971018099062e-06	4.68536230463613e-06	yes	yes	seq.13126.52	SL008631	DSC2	Desmocollin-2	1824	DSC2
seq.13129.40	seq.13129.40	0.198980121	0.026449716	7.522958788	9.87979500101206e-14	4.92638820925579e-13	yes	yes	seq.13129.40	SL007070	LDLR	Low-density lipoprotein receptor	3949	LDLR
seq.13130.150	seq.13130.150	0.076432725	0.027260868	2.80375248	0.005125361	0.005749738	yes	yes	seq.13130.150	SL007272	HXK2	Hexokinase-2	3099	HK2
seq.13131.5	seq.13131.5	0.197262947	0.02686523	7.342685944	3.65582191056865e-13	1.59341401201678e-12	yes	yes	seq.13131.5	SL011180	HXK1	Hexokinase-1	3098	HK1
seq.13132.14	seq.13132.14	0.050116769	0.027423457	1.827514648	0.06784877	0.07221887	no	no	seq.13132.14	SL008522	SEM5A	Semaphorin-5A	9037	SEMA5A
seq.13229.20	seq.13229.20	0.207259443	0.026425021	7.843303004	9.01534867357074e-15	5.82219093794946e-14	yes	yes	seq.13229.20	SL019996	MDM4	Protein Mdm4	4194	MDM4
seq.13240.170	seq.13240.170	0.001608477	0.027044165	0.059475941	0.952582058	0.953802646	no	no	seq.13240.170	SL019993	SHAN1	SH3 and multiple ankyrin repeat domains protein 1	50944	SHANK1
seq.13268.45	seq.13268.45	0.249265856	0.026539524	9.392250501	2.49794052514839e-20	4.7443523168617e-19	yes	yes	seq.13268.45	SL012434	WNT5A	Protein Wnt-5a	7474	WNT5A
seq.13374.4	seq.13374.4	0.0497507	0.027063065	1.838324626	0.066239842	0.070533762	no	no	seq.13374.4	SL012530	DB113	Beta-defensin 113	245927	DEFB113
seq.13375.48	seq.13375.48	0.15543683	0.026555387	5.853306967	6.07660125132573e-09	1.11092943999839e-08	yes	yes	seq.13375.48	SL020085	SNG3	Synaptogyrin-3	9143	SYNGR3
seq.13378.80	seq.13378.80	0.23712433	0.026814421	8.843164225	2.9279336759727e-18	3.97414322768503e-17	yes	yes	seq.13378.80	SL020102	YD286	Glutaredoxin-like protein C5orf63	401207	C5orf63
seq.13384.110	seq.13384.110	0.093780162	0.027912375	3.359805857	0.000802306	0.000940754	yes	yes	seq.13384.110	SL008015	FUMH	Fumarate hydratase, mitochondrial	2271	FH
seq.13386.248	seq.13386.248	0.170423701	0.02648882	6.433797435	1.73834030228709e-10	4.08801438242062e-10	yes	yes	seq.13386.248	SL020103	RNF34	E3 ubiquitin-protein ligase RNF34	80196	RNF34
seq.13387.55	seq.13387.55	0.172058531	0.026454689	6.503895553	1.10895017083895e-10	2.7043947545649e-10	yes	yes	seq.13387.55	SL015293	EHF	ETS homologous factor	26298	EHF
seq.13388.57	seq.13388.57	0.153087417	0.028162236	5.435911361	6.49032309117023e-08	1.0447930343938e-07	yes	yes	seq.13388.57	SL012430	NEC1	Neuroendocrine convertase 1	5122	PCSK1
seq.13392.13	seq.13392.13	0.245645522	0.027347825	8.982268919	8.96485925323766e-19	1.3103583875815e-17	yes	yes	seq.13392.13	SL008814	AT1B1	Sodium/potassium-transporting ATPase subunit beta-1	481	ATP1B1
seq.13397.88	seq.13397.88	0.213591452	0.026706818	7.99763768	2.75695628401044e-15	2.00539240339589e-14	yes	yes	seq.13397.88	SL004533	HBD-2	Beta-defensin 4A	100289462	DEFB4A
seq.13399.33	seq.13399.33	0.193314243	0.026253437	7.363387928	3.15029740399846e-13	1.39418501617084e-12	yes	yes	seq.13399.33	SL020071	RELL1	RELT-like protein 1	768211	RELL1
seq.13403.5	seq.13403.5	0.134085649	0.026487262	5.062269083	4.73068129483468e-07	7.01079021477802e-07	yes	yes	seq.13403.5	SL013779	ETV5	ETS translocation variant 5	2119	ETV5
seq.13406.161	seq.13406.161	0.132285801	0.02645884	4.999682614	6.51673955103165e-07	9.53116720431635e-07	yes	yes	seq.13406.161	SL014270	CLM6	CMRF35-like molecule 6	10871	CD300C
seq.13408.23	seq.13408.23	0.147175695	0.02681227	5.489117412	4.84117179151642e-08	7.90012222541612e-08	yes	yes	seq.13408.23	SL010391	WFKN2	WAP, Kazal, immunoglobulin, Kunitz and NTR domain-containing protein 2	124857	WFIKKN2
seq.13411.21	seq.13411.21	0.148823329	0.026678311	5.578438907	2.94247525716814e-08	4.91310734331799e-08	yes	yes	seq.13411.21	SL020111	RNF41	E3 ubiquitin-protein ligase NRDP1	10193	RNF41
seq.13412.5	seq.13412.5	0.155790698	0.026802281	5.812590952	7.70908164435934e-09	1.39032893487127e-08	yes	yes	seq.13412.5	SL012556	WFDC6	WAP four-disulfide core domain protein 6	140870	WFDC6
seq.13421.17	seq.13421.17	0.200487962	0.026495377	7.566903585	7.15123074572847e-14	3.69728092430385e-13	yes	yes	seq.13421.17	SL020080	KISHB	Protein kish-B	56900	TMEM167B
seq.13423.94	seq.13423.94	0.10782991	0.0265622	4.059524839	5.207055467495e-05	6.556766438121e-05	yes	yes	seq.13423.94	SL008291	CJ058	Redox-regulatory protein FAM213A	84293	PRXL2A
seq.13429.3	seq.13429.3	0.173975813	0.026349596	6.602598797	5.84542128148701e-11	1.51394197015786e-10	yes	yes	seq.13429.3	SL012827	WF10A	WAP four-disulfide core domain protein 10A	140832	WFDC10A
seq.13430.50	seq.13430.50	0.215137651	0.026699949	8.05760545	1.73030179497079e-15	1.30909416576628e-14	yes	yes	seq.13430.50	SL010851	UT1	Urea transporter 1	6563	SLC14A1
seq.13432.9	seq.13432.9	0.09324753	0.02653463	3.514182438	0.000456069	0.000542561	yes	yes	seq.13432.9	SL026028	ZFY27:CD region 1	Protrudin:Cytoplasmic domain, region 1, isoform 6	118813	ZFYVE27
seq.13434.172	seq.13434.172	-0.026864861	0.027119848	-0.990597745	0.322064137	0.33126943	no	no	seq.13434.172	SL008312	PARVA	Alpha-parvin	55742	PARVA
seq.13435.31	seq.13435.31	0.01558244	0.026566711	0.586540068	0.557613237	0.567574322	no	no	seq.13435.31	SL005182	IL-20 Rb	Interleukin-20 receptor subunit beta	53833	IL20RB
seq.13436.54	seq.13436.54	0.21997439	0.026552464	8.284518978	2.88822151652694e-16	2.63751012313219e-15	yes	yes	seq.13436.54	SL020077	MAZ	Myc-associated zinc finger protein	4150	MAZ
seq.13438.115	seq.13438.115	0.156399156	0.026137727	5.983655636	2.80846133621489e-09	5.39216690385941e-09	yes	yes	seq.13438.115	SL007661	CHRD	Chordin	8646	CHRD
seq.13439.6	seq.13439.6	0.206229049	0.026941298	7.654755555	3.72907145651301e-14	2.05418135620606e-13	yes	yes	seq.13439.6	SL020093	IQCF3	IQ domain-containing protein F3	401067	IQCF3
seq.13447.42	seq.13447.42	0.219134094	0.026619389	8.232123245	4.38364587841673e-16	3.8550712146205e-15	yes	yes	seq.13447.42	SL020094	SPRN	Shadow of prion protein	503542	SPRN
seq.13450.49	seq.13450.49	0.116971942	0.027322768	4.281116105	1.99444066638191e-05	2.58031940518189e-05	yes	yes	seq.13450.49	SL020113	UBP8	Ubiquitin carboxyl-terminal hydrolase 8	9101	USP8
seq.13451.2	seq.13451.2	0.124726681	0.026667159	4.67716416	3.20824649383097e-06	4.4338323196704e-06	yes	yes	seq.13451.2	SL006734	FNDC4	Fibronectin type III domain-containing protein 4	64838	FNDC4
seq.13452.113	seq.13452.113	0.189993206	0.026385395	7.200695979	1.00446185266108e-12	3.84224219164764e-12	yes	yes	seq.13452.113	SL020075	SIM13	Small integral membrane protein 13	221710	SMIM13
seq.13459.30	seq.13459.30	0.157806446	0.026330133	5.993378246	2.64972736977556e-09	5.10532184313924e-09	yes	yes	seq.13459.30	SL016531	CI167	Torsin-4A	54863	TOR4A
seq.13460.4	seq.13460.4	-0.068963642	0.028622476	-2.409422612	0.016114375	0.017618555	yes	yes	seq.13460.4	SL012363	CHAD	Chondroadherin	1101	CHAD
seq.13463.1	seq.13463.1	0.195196563	0.027257452	7.16121821	1.32623769083726e-12	4.93840719460846e-12	yes	yes	seq.13463.1	SL007573	PXDN	Peroxidasin homolog	7837	PXDN
seq.13464.8	seq.13464.8	0.174265298	0.026693978	6.528262539	9.47559815050964e-11	2.34425698250962e-10	yes	yes	seq.13464.8	SL020101	NRAC	Nutritionally-regulated adipose and cardiac enriched protein homolog	400258	NRAC
seq.13465.5	seq.13465.5	0.203252956	0.027700232	7.337590343	3.79200758761022e-13	1.63582661705267e-12	yes	yes	seq.13465.5	SL007283	CCP1	Calcipressin-1	1827	RCAN1
seq.13468.5	seq.13468.5	0.224506769	0.026859669	8.358508424	1.59601304779485e-16	1.53430428320524e-15	yes	yes	seq.13468.5	SL020119	NEUL4	Neuralized-like protein 4	84461	NEURL4
seq.13470.43	seq.13470.43	0.149798286	0.026551705	5.641757805	2.05838874723746e-08	3.51526270602214e-08	yes	yes	seq.13470.43	SL014902	PTH1R	Parathyroid hormone/parathyroid hormone-related peptide receptor	5745	PTH1R
seq.13472.35	seq.13472.35	0.121705236	0.027743084	4.386867515	1.2417478223404e-05	1.63631910098819e-05	yes	yes	seq.13472.35	SL016517	HDHD2	Haloacid dehalogenase-like hydrolase domain-containing protein 2	84064	HDHD2
seq.13473.55	seq.13473.55	0.18096067	0.026698196	6.778011055	1.8338279143827e-11	5.2906322213467e-11	yes	yes	seq.13473.55	SL020131	IP3KA	Inositol-trisphosphate 3-kinase A	3706	ITPKA
seq.13474.40	seq.13474.40	0.120594424	0.026696646	4.517212551	6.8275765728769e-06	9.19193794084091e-06	yes	yes	seq.13474.40	SL011317	GSTK1	Glutathione S-transferase kappa 1	373156	GSTK1
seq.13476.16	seq.13476.16	0.147318764	0.026637902	5.530419133	3.84904556420204e-08	6.34738596206969e-08	yes	yes	seq.13476.16	SL020144	KIN17	DNA/RNA-binding protein KIN17	22944	KIN
seq.13477.65	seq.13477.65	0.137040004	0.027059542	5.064387364	4.67938116046183e-07	6.93664361726997e-07	yes	yes	seq.13477.65	SL007448	LT4R1	Leukotriene B4 receptor 1	1241	LTB4R
seq.13479.8	seq.13479.8	0.212246726	0.026320933	8.063799475	1.64873196674415e-15	1.25097285304537e-14	yes	yes	seq.13479.8	SL020149	F1712	Protein FAM171A2	284069	FAM171A2
seq.13484.69	seq.13484.69	0.143436353	0.026354812	5.442510958	6.25942940831929e-08	1.00940680611753e-07	yes	yes	seq.13484.69	SL025820	CO1A1:N-term propeptide	Collagen alpha-1(I) chain:N-term propeptide	1277	COL1A1
seq.13486.9	seq.13486.9	0.197861401	0.02695721	7.339832231	3.73148688556133e-13	1.616085032448e-12	yes	yes	seq.13486.9	SL025961	PKD2:CD 1	Polycystin-2:Cytoplasmic domain 1	5311	PKD2
seq.13487.24	seq.13487.24	0.111141724	0.026453355	4.201422546	2.8311346742577e-05	3.61998753347116e-05	yes	yes	seq.13487.24	SL020148	UN93B	Protein unc-93 homolog B1	81622	UNC93B1
seq.13488.3	seq.13488.3	0.124297721	0.027456425	4.527090497	6.520865969526e-06	8.7985044038745e-06	yes	yes	seq.13488.3	SL020128	ARFP1	Arfaptin-1	27236	ARFIP1
seq.13490.1	seq.13490.1	0.177863601	0.026288918	6.765725519	1.99069063385124e-11	5.68620248938187e-11	yes	yes	seq.13490.1	SL020136	MPP6	MAGUK p55 subfamily member 6	51678	MPP6
seq.13494.6	seq.13494.6	0.172774582	0.026789016	6.449455988	1.57286044089453e-10	3.72932232843219e-10	yes	yes	seq.13494.6	SL020154	CERS5	Ceramide synthase 5	91012	CERS5
seq.13496.19	seq.13496.19	0.012000553	0.028040544	0.427971464	0.668741923	0.67841586	no	no	seq.13496.19	SL020125	HMCS1	Hydroxymethylglutaryl-CoA synthase, cytoplasmic	3157	HMGCS1
seq.13499.30	seq.13499.30	0.245222011	0.028137848	8.715023548	8.58869751937836e-18	1.07016344945329e-16	yes	yes	seq.13499.30	SL000359	Coagulation Factor VIII	Coagulation Factor VIII	2157	F8
seq.13501.10	seq.13501.10	0.182542674	0.026827048	6.804426469	1.53646073211806e-11	4.52944144078387e-11	yes	yes	seq.13501.10	SL020163	S35G2	Solute carrier family 35 member G2	80723	SLC35G2
seq.13503.19	seq.13503.19	0.08916242	0.02697887	3.304898235	0.000975686	0.001137469	yes	yes	seq.13503.19	SL007985	PRAF3	PRA1 family protein 3	10550	ARL6IP5
seq.13504.147	seq.13504.147	0.143946384	0.027181009	5.295844033	1.38708493321697e-07	2.16102380652146e-07	yes	yes	seq.13504.147	SL013259	HNRPR	Heterogeneous nuclear ribonucleoprotein R	10236	HNRNPR
seq.13506.10	seq.13506.10	0.157365181	0.02690701	5.848482721	6.25084967606832e-09	1.14011829703547e-08	yes	yes	seq.13506.10	SL020145	DUS2L	tRNA-dihydrouridine(20) synthase [NAD(P)+]-like	54920	DUS2
seq.13507.51	seq.13507.51	0.116985435	0.026662064	4.387711167	1.23701169073927e-05	1.63047083092621e-05	yes	yes	seq.13507.51	SL007444	TRADD	Tumor necrosis factor receptor type 1-associated DEATH domain protein	8717	TRADD
seq.13509.5	seq.13509.5	0.188112815	0.0266837	7.049727488	2.88583399149006e-12	9.94049869864649e-12	yes	yes	seq.13509.5	SL020162	SCAM5	Secretory carrier-associated membrane protein 5	192683	SCAMP5
seq.13510.7	seq.13510.7	0.202887763	0.026668992	7.607627818	5.29243274061905e-14	2.82987361595173e-13	yes	yes	seq.13510.7	SL011088	AT2A3	Sarcoplasmic/endoplasmic reticulum calcium ATPase 3	489	ATP2A3
seq.13511.29	seq.13511.29	0.184868842	0.026631736	6.941674419	6.06742494224432e-12	1.96499789426148e-11	yes	yes	seq.13511.29	SL009828	SATB1	DNA-binding protein SATB1	6304	SATB1
seq.13513.174	seq.13513.174	0.199055466	0.026659643	7.466546645	1.49237111448492e-13	7.12327224802138e-13	yes	yes	seq.13513.174	SL020133	PIAS3	E3 SUMO-protein ligase PIAS3	10401	PIAS3
seq.13514.121	seq.13514.121	0.126328361	0.02706092	4.668295143	3.34750159472855e-06	4.62044757082139e-06	yes	yes	seq.13514.121	SL005732	Rab-1C	Ras-related protein Rab-35	11021	RAB35
seq.13515.8	seq.13515.8	0.177622355	0.026729835	6.645097346	4.42509520339582e-11	1.17501314381433e-10	yes	yes	seq.13515.8	SL020146	RPR1A	Regulation of nuclear pre-mRNA domain-containing protein 1A	55197	RPRD1A
seq.13516.46	seq.13516.46	0.193463848	0.027975121	6.915567888	7.2495774612381e-12	2.31630775192596e-11	yes	yes	seq.13516.46	SL016509	TMM85	ER membrane protein complex subunit 4	51234	EMC4
seq.13517.3	seq.13517.3	0.186001039	0.025986515	7.157598476	1.36037224799041e-12	5.051755734221e-12	yes	yes	seq.13517.3	SL020152	PTHD3	Patched domain-containing protein 3	374308	PTCHD3
seq.13518.5	seq.13518.5	0.169966688	0.026757685	6.352069944	2.91978717749477e-10	6.60241250967192e-10	yes	yes	seq.13518.5	SL014608	ASAP2	Arf-GAP with SH3 domain, ANK repeat and PH domain-containing protein 2	8853	ASAP2
seq.13519.112	seq.13519.112	0.21235654	0.026854631	7.907632113	5.5154476028816e-15	3.7154554664732e-14	yes	yes	seq.13519.112	SL020123	ARHGP	Rho guanine nucleotide exchange factor 25	115557	ARHGEF25
seq.13524.25	seq.13524.25	0.14862638	0.026593956	5.588727821	2.77717488655618e-08	4.64987653182195e-08	yes	yes	seq.13524.25	SL020161	H6ST2	Heparan-sulfate 6-O-sulfotransferase 2	90161	HS6ST2
seq.13525.17	seq.13525.17	0.193158977	0.026932247	7.172033367	1.2291840266145e-12	4.60838699491523e-12	yes	yes	seq.13525.17	SL020151	KCNG4	Potassium voltage-gated channel subfamily G member 4	93107	KCNG4
seq.13526.5	seq.13526.5	0.128562287	0.027135014	4.73787431	2.39394630617273e-06	3.33968025880255e-06	yes	yes	seq.13526.5	SL025914	LA:RRM	Lupus La protein:RNA recognition motif	6741	SSB
seq.13530.5	seq.13530.5	0.166309579	0.026389336	6.30215093	3.99616199074393e-10	8.81767087106465e-10	yes	yes	seq.13530.5	SL020120	UR2R	Urotensin-2 receptor	2837	UTS2R
seq.13532.25	seq.13532.25	0.19915288	0.026680707	7.464302943	1.51696900445189e-13	7.21282999088667e-13	yes	yes	seq.13532.25	SL020160	NEPR1	Nuclear envelope phosphatase-regulatory subunit 1	255919	CNEP1R1
seq.13534.20	seq.13534.20	0.078468176	0.028284409	2.774255492	0.005611034	0.00628298	yes	yes	seq.13534.20	SL008132	MYOM2	Myomesin-2	9172	MYOM2
seq.13535.2	seq.13535.2	0.104916669	0.026338315	3.983423687	7.16496438724693e-05	8.92967764826628e-05	yes	yes	seq.13535.2	SL025805	C43BP:PH domain	Collagen type IV alpha-3-binding protein:PH domain	10087	CERT1
seq.13536.56	seq.13536.56	0.180645359	0.026653272	6.777605238	1.83881034423487e-11	5.30221011226396e-11	yes	yes	seq.13536.56	SL020124	POLI	DNA polymerase iota	11201	POLI
seq.13539.131	seq.13539.131	0.190055165	0.026444238	7.187016173	1.10616757408758e-12	4.19898447623807e-12	yes	yes	seq.13539.131	SL020168	KCNN1	Small conductance calcium-activated potassium channel protein 1	3780	KCNN1
seq.13540.1	seq.13540.1	0.176348756	0.026909215	6.553470889	8.04826306802917e-11	2.01944949459264e-10	yes	yes	seq.13540.1	SL020159	GPR26	G-protein coupled receptor 26	2849	GPR26
seq.13541.1	seq.13541.1	0.200946806	0.026580136	7.560036808	7.52249865757934e-14	3.87458264189821e-13	yes	yes	seq.13541.1	SL016488	MYCT1	Myc target protein 1	80177	MYCT1
seq.13543.7	seq.13543.7	0.09387831	0.027580431	3.403801445	0.000684532	0.000806459	yes	yes	seq.13543.7	SL005407	LTB4DH	Prostaglandin reductase 1	22949	PTGR1
seq.13544.9	seq.13544.9	0.160130815	0.026962084	5.939111191	3.66235272692124e-09	6.9366583851313e-09	yes	yes	seq.13544.9	SL011276	HMHA1	Rho GTPase-activating protein 45	23526	ARHGAP45
seq.13545.97	seq.13545.97	0.160101119	0.027220643	5.881606868	5.14577581614345e-09	9.50925463321105e-09	yes	yes	seq.13545.97	SL013206	EIF1A	Probable RNA-binding protein EIF1AD	84285	EIF1AD
seq.13547.5	seq.13547.5	0.102822484	0.026733733	3.84617011	0.000125718	0.000154569	yes	yes	seq.13547.5	SL019581	5HT7R	5-hydroxytryptamine receptor 7	3363	HTR7
seq.13549.15	seq.13549.15	0.154775152	0.026514372	5.837405873	6.66955146820415e-09	1.21365424255079e-08	yes	yes	seq.13549.15	SL020150	ADA29	Disintegrin and metalloproteinase domain-containing protein 29	11086	ADAM29
seq.13553.4	seq.13553.4	0.110478457	0.026601999	4.153013393	3.49254458424162e-05	4.44387505833953e-05	yes	yes	seq.13553.4	SL020126	DCNL3	DCN1-like protein 3	123879	DCUN1D3
seq.13554.78	seq.13554.78	0.162841572	0.026438269	6.15931284	9.6893985761716e-10	1.99777648743531e-09	yes	yes	seq.13554.78	SL020118	REPI1	Replication initiator 1	29803	REPIN1
seq.13556.28	seq.13556.28	0.164892097	0.026730877	6.168600394	9.15222183254141e-10	1.89416017495276e-09	yes	yes	seq.13556.28	SL020157	5HT2A	5-hydroxytryptamine receptor 2A	3356	HTR2A
seq.13557.3	seq.13557.3	0.194063993	0.02665975	7.279287833	5.75327040808565e-13	2.37333251374273e-12	yes	yes	seq.13557.3	SL004802	Nectin 3	Nectin-3	25945	NECTIN3
seq.13561.5	seq.13561.5	0.244603895	0.026246334	9.319545318	4.76064901664539e-20	8.51004905916675e-19	yes	yes	seq.13561.5	SL020176	5HT6R	5-hydroxytryptamine receptor 6	3362	HTR6
seq.13565.2	seq.13565.2	0.284199073	0.026181908	10.85478858	2.38163096622754e-26	9.57905984210637e-25	yes	yes	seq.13565.2	SL003760	p130	Retinoblastoma-like protein 2	5934	RBL2
seq.13566.2	seq.13566.2	0.107816611	0.027692746	3.893316018	0.000103841	0.000128074	yes	yes	seq.13566.2	SL020204	SSU72	RNA polymerase II subunit A C-terminal domain phosphatase SSU72	29101	SSU72
seq.13567.1	seq.13567.1	-0.008312749	0.027874831	-0.298217032	0.7655846	0.77250466	no	no	seq.13567.1	SL008214	DPYL2	Dihydropyrimidinase-related protein 2	1808	DPYSL2
seq.13570.43	seq.13570.43	0.133847664	0.027106991	4.937754352	8.91554944027642e-07	1.29186901823343e-06	yes	yes	seq.13570.43	SL008163	VIGLN	Vigilin	3069	HDLBP
seq.13572.43	seq.13572.43	0.116316485	0.027557052	4.220933577	2.59983985588873e-05	3.33281556402891e-05	yes	yes	seq.13572.43	SL010941	PSD11	26S proteasome non-ATPase regulatory subunit 11	5717	PSMD11
seq.13573.5	seq.13573.5	0.117884011	0.027474362	4.290691435	1.91148623066308e-05	2.47651105678045e-05	yes	yes	seq.13573.5	SL004616	p21-ARC	Actin-related protein 2/3 complex subunit 3	10094	ARPC3
seq.13574.50	seq.13574.50	0.166748381	0.026268872	6.347755785	3.0003230392668e-10	6.76216193852055e-10	yes	yes	seq.13574.50	SL020205	RND1	Rho-related GTP-binding protein Rho6	27289	RND1
seq.13575.40	seq.13575.40	0.376486811	0.02555383	14.73308715	1.36922434131689e-45	4.16092063722411e-43	yes	yes	seq.13575.40	SL020209	DVL2	Segment polarity protein dishevelled homolog DVL-2	1856	DVL2
seq.13577.25	seq.13577.25	0.202331467	0.026552399	7.620082298	4.82561235130095e-14	2.59039249868658e-13	yes	yes	seq.13577.25	SL017896	U2AF2	Splicing factor U2AF 65 kDa subunit	11338	U2AF2
seq.13578.98	seq.13578.98	0.121989175	0.026956921	4.525337774	6.57430728329767e-06	8.86405246232148e-06	yes	yes	seq.13578.98	SL020134	ABLM3	Actin-binding LIM protein 3	22885	ABLIM3
seq.13583.19	seq.13583.19	0.175255569	0.026792348	6.541254633	8.71151775493813e-11	2.17291391333842e-10	yes	yes	seq.13583.19	SL003661	Apaf-1	Apoptotic protease-activating factor 1	317	APAF1
seq.13587.10	seq.13587.10	0.125955631	0.026635797	4.728810368	2.50144598695543e-06	3.48609160475063e-06	yes	yes	seq.13587.10	SL005989	RGAP1	Rac GTPase-activating protein 1	29127	RACGAP1
seq.13588.11	seq.13588.11	0.091558307	0.026514236	3.45317541	0.000571615	0.000676782	yes	yes	seq.13588.11	SL020193	ANXA9	Annexin A9	8416	ANXA9
seq.13589.10	seq.13589.10	0.172498081	0.026418496	6.529443561	9.40351434137066e-11	2.33275389783662e-10	yes	yes	seq.13589.10	SL025798	APBB3:PID 2	Amyloid beta A4 precursor protein-binding family B member 3:Phosphotyrosine Interaction Domain 2, Isoform IV	10307	APBB3
seq.13591.31	seq.13591.31	0.212137576	0.026312326	8.062289048	1.66826632888311e-15	1.2639081466746e-14	yes	yes	seq.13591.31	SL020210	PRI1	DNA primase small subunit	5557	PRIM1
seq.13596.3	seq.13596.3	0.179982334	0.026477707	6.797504584	1.60946537636631e-11	4.70036070940935e-11	yes	yes	seq.13596.3	SL006957	RB27B	Ras-related protein Rab-27B	5874	RAB27B
seq.13597.20	seq.13597.20	0.059321978	0.02815629	2.10688188	0.035316673	0.0379906	yes	yes	seq.13597.20	SL014934	RAB31	Ras-related protein Rab-31	11031	RAB31
seq.13599.15	seq.13599.15	0.220320317	0.026269702	8.386860078	1.26999119753831e-16	1.24943378606737e-15	yes	yes	seq.13599.15	SL020211	RABEK	Rab9 effector protein with kelch motifs	10244	RABEPK
seq.13602.6	seq.13602.6	0.146943374	0.026745692	5.494095078	4.70958438789047e-08	7.69687081020641e-08	yes	yes	seq.13602.6	SL013050	NH2L1	NHP2-like protein 1	4809	SNU13
seq.13603.7	seq.13603.7	0.114076655	0.027377414	4.166816357	3.2903217272084e-05	4.19535194588111e-05	yes	yes	seq.13603.7	SL020186	RFESD	Rieske domain-containing protein	317671	RFESD
seq.13604.27	seq.13604.27	0.225841082	0.026096988	8.653913667	1.4280109416436e-17	1.69074022744383e-16	yes	yes	seq.13604.27	SL020194	NEUL1	E3 ubiquitin-protein ligase NEURL1	9148	NEURL1
seq.13609.11	seq.13609.11	0.142979775	0.026996205	5.296291682	1.38376143698696e-07	2.15646013114493e-07	yes	yes	seq.13609.11	SL007326	GTF2I	General transcription factor II-I	2969	GTF2I
seq.13612.7	seq.13612.7	0.175096882	0.026360885	6.642299088	4.50717059075564e-11	1.19424336760456e-10	yes	yes	seq.13612.7	SL020195	CYTIP	Cytohesin-interacting protein	9595	CYTIP
seq.13613.23	seq.13613.23	0.095399242	0.026495303	3.600609539	0.000329276	0.000395768	yes	yes	seq.13613.23	SL005741	Adenylate kinase isoenzyme 5	Adenylate kinase isoenzyme 5	26289	AK5
seq.13615.60	seq.13615.60	0.143647747	0.027838678	5.160006054	2.84834251558263e-07	4.31113269514028e-07	yes	yes	seq.13615.60	SL007010	NCK2	Cytoplasmic protein NCK2	8440	NCK2
seq.13618.15	seq.13618.15	0.179459248	0.02642135	6.792205794	1.66763929624672e-11	4.85212071833487e-11	yes	yes	seq.13618.15	SL015381	MD1L1	Mitotic spindle assembly checkpoint protein MAD1	8379	MAD1L1
seq.13620.10	seq.13620.10	0.119293065	0.026617386	4.481772294	8.04571835450017e-06	1.07656749997837e-05	yes	yes	seq.13620.10	SL016377	ASNA	ATPase ASNA1	439	GET3
seq.13622.16	seq.13622.16	0.148694804	0.027101575	5.486574268	4.90977138321719e-08	8.00013388924577e-08	yes	yes	seq.13622.16	SL014961	2A5A	Serine/threonine-protein phosphatase 2A 56 kDa regulatory subunit alpha isoform	5525	PPP2R5A
seq.13623.4	seq.13623.4	0.185990363	0.026685731	6.969656023	5.0102019164299e-12	1.65095207728142e-11	yes	yes	seq.13623.4	SL007956	MLL2	Histone-lysine N-methyltransferase 2D	8085	KMT2D
seq.13625.19	seq.13625.19	0.144147849	0.026800758	5.378498877	8.8796989892767e-08	1.4091080206366e-07	yes	yes	seq.13625.19	SL025915	LA:HTH	Lupus La protein:HTH La-type RNA-binding domain	6741	SSB
seq.13629.25	seq.13629.25	0.112317127	0.026992574	4.16103809	3.37358370252033e-05	4.29650823114929e-05	yes	yes	seq.13629.25	SL020200	ATG4B	Cysteine protease ATG4B	23192	ATG4B
seq.13632.10	seq.13632.10	0.193373599	0.026626914	7.262336154	6.49103288874379e-13	2.63397254461636e-12	yes	yes	seq.13632.10	SL009456	Zyxin	Zyxin	7791	ZYX
seq.13634.209	seq.13634.209	0.046167861	0.027849894	1.6577392	0.09760845	0.102894242	no	no	seq.13634.209	SL006975	PIR	Pirin	8544	PIR
seq.13636.20	seq.13636.20	0.075894676	0.02792384	2.717916858	0.006655668	0.007426867	yes	yes	seq.13636.20	SL008135	NP1L1	Nucleosome assembly protein 1-like 1	4673	NAP1L1
seq.13639.101	seq.13639.101	0.169601755	0.02693122	6.297589093	4.11197068230336e-10	9.04402076083611e-10	yes	yes	seq.13639.101	SL016380	USO1	General vesicular transport factor p115	8615	USO1
seq.13640.5	seq.13640.5	0.188430016	0.026221069	7.186206382	1.11249553804732e-12	4.21715217818353e-12	yes	yes	seq.13640.5	SL007223	BCL6	B-cell lymphoma 6 protein	604	BCL6
seq.13642.90	seq.13642.90	0.141352568	0.027069836	5.221774068	2.05778734198589e-07	3.15650498055603e-07	yes	yes	seq.13642.90	SL004393	CIG49	Interferon-induced protein with tetratricopeptide repeats 3	3437	IFIT3
seq.13644.30	seq.13644.30	0.020577212	0.028647484	0.718290377	0.472705762	0.482857239	no	no	seq.13644.30	SL016371	HGS	Hepatocyte growth factor-regulated tyrosine kinase substrate	9146	HGS
seq.13645.14	seq.13645.14	0.186487501	0.026536859	7.027489694	3.36553522263872e-12	1.14629375266711e-11	yes	yes	seq.13645.14	SL020202	PRP16	Pre-mRNA-splicing factor ATP-dependent RNA helicase PRP16	9785	DHX38
seq.13650.11	seq.13650.11	0.208986937	0.026084482	8.01192604	2.46800988570631e-15	1.81940890496139e-14	yes	yes	seq.13650.11	SL020183	KCIP1	Kv channel-interacting protein 1	30820	KCNIP1
seq.13651.54	seq.13651.54	0.153689084	0.025969886	5.917972946	4.15145512049066e-09	7.81164757794423e-09	yes	yes	seq.13651.54	SL020192	ZFP91	E3 ubiquitin-protein ligase ZFP91	80829	ZFP91
seq.13654.1	seq.13654.1	0.114452464	0.026743943	4.279565879	2.0081895234227e-05	2.59565139251469e-05	yes	yes	seq.13654.1	SL005370	ROCK2	Rho-associated protein kinase 2	9475	ROCK2
seq.13655.34	seq.13655.34	0.13192708	0.027043392	4.878348081	1.2003146859204e-06	1.71922527676999e-06	yes	yes	seq.13655.34	SL005695	Nucleolin	Nucleolin	4691	NCL
seq.13657.2	seq.13657.2	0.114641744	0.026781995	4.280552729	1.9994268065462e-05	2.58554719428079e-05	yes	yes	seq.13657.2	SL007610	PNKP	Bifunctional polynucleotide phosphatase/kinase	11284	PNKP
seq.13658.31	seq.13658.31	0.122048237	0.027157105	4.494154996	7.59819132510035e-06	1.01867908206615e-05	yes	yes	seq.13658.31	SL011071	PDGF-CC	Platelet-derived growth factor C	56034	PDGFC
seq.13659.36	seq.13659.36	0.277329825	0.026821697	10.33975685	3.80060608168571e-24	1.15496195926782e-22	yes	yes	seq.13659.36	SL020228	AT131	Manganese-transporting ATPase 13A1	57130	ATP13A1
seq.13661.193	seq.13661.193	0.16565629	0.026216204	6.318851126	3.59877341027704e-10	8.00540486141335e-10	yes	yes	seq.13661.193	SL008382	CYTD	Cystatin-D	1473	CST5
seq.13665.35	seq.13665.35	0.30675931	0.026000217	11.79833665	1.30589982156435e-30	9.15804105635509e-29	yes	yes	seq.13665.35	SL004990	PP2A, subunit B	Serine/threonine-protein phosphatase 2A regulatory subunit B'' subunit alpha	5523	PPP2R3A
seq.13666.222	seq.13666.222	0.226635666	0.02653674	8.540448809	3.64023025582255e-17	4.01452812486882e-16	yes	yes	seq.13666.222	SL010449	Carbonic Anhydrase X	Carbonic anhydrase-related protein 10	56934	CA10
seq.13668.44	seq.13668.44	0.189951722	0.026318116	7.217527363	8.91864177823758e-13	3.46238257820863e-12	yes	yes	seq.13668.44	SL004136	Dtk	Tyrosine-protein kinase receptor TYRO3	7301	TYRO3
seq.13670.81	seq.13670.81	0.167504096	0.026487716	6.323840726	3.48772888875892e-10	7.77419601528578e-10	yes	yes	seq.13670.81	SL004066	GIIE	Group IIE secretory phospholipase A2	30814	PLA2G2E
seq.13671.40	seq.13671.40	0.239599912	0.026454778	9.0569617	4.71726044398821e-19	7.20765771749036e-18	yes	yes	seq.13671.40	SL000401	Elastase	Neutrophil elastase	1991	ELANE
seq.13672.3	seq.13672.3	0.213847337	0.026563926	8.050291193	1.83175904640498e-15	1.38012699501863e-14	yes	yes	seq.13672.3	SL013017	HSP76	Heat shock 70 kDa protein 6	3310	HSPA6
seq.13680.3	seq.13680.3	0.138992003	0.026822677	5.181884021	2.53953971504123e-07	3.86728347474263e-07	yes	yes	seq.13680.3	SL020216	NAB2	NGFI-A-binding protein 2	4665	NAB2
seq.13681.173	seq.13681.173	0.175157042	0.026578216	6.590248317	6.33604693168326e-11	1.62943943189034e-10	yes	yes	seq.13681.173	SL013751	CSK22	Casein kinase II subunit alpha'	1459	CSNK2A2
seq.13682.47	seq.13682.47	0.298478659	0.026011372	11.4749293	4.06056824568948e-29	2.41427264173059e-27	yes	yes	seq.13682.47	SL004153	M-CSF R	Macrophage colony-stimulating factor 1 receptor	1436	CSF1R
seq.13683.18	seq.13683.18	0.058560443	0.027588117	2.12266912	0.033967875	0.036582846	yes	yes	seq.13683.18	SL020231	CLCKB	Chloride channel protein ClC-Kb	1188	CLCNKB
seq.13686.2	seq.13686.2	0.195879863	0.026583777	7.368398417	3.03867387197792e-13	1.35134520973327e-12	yes	yes	seq.13686.2	SL005188	IL-5 Ra	Interleukin-5 receptor subunit alpha	3568	IL5RA
seq.13687.5	seq.13687.5	0.224484777	0.026739821	8.395148921	1.18777166831694e-16	1.17701286697349e-15	yes	yes	seq.13687.5	SL003176	I-309	C-C motif chemokine 1	6346	CCL1
seq.13688.2	seq.13688.2	0.147179393	0.02671985	5.508241692	4.35428047453212e-08	7.13966252868426e-08	yes	yes	seq.13688.2	SL020217	CAPSL	Calcyphosin-like protein	133690	CAPSL
seq.13691.10	seq.13691.10	0.224370453	0.027297304	8.219509625	4.84516032131661e-16	4.20682967580982e-15	yes	yes	seq.13691.10	SL020232	SC5A8	Sodium-coupled monocarboxylate transporter 1	160728	SLC5A8
seq.13692.154	seq.13692.154	0.082232623	0.028169856	2.919170838	0.003569347	0.004034785	yes	yes	seq.13692.154	SL004689	WISP-1	WNT1-inducible-signaling pathway protein 1	8840	CCN4
seq.13693.5	seq.13693.5	0.166797705	0.026593272	6.272176719	4.81966830151109e-10	1.04493006774735e-09	yes	yes	seq.13693.5	SL012538	ARMEL	Cerebral dopamine neurotrophic factor	441549	CDNF
seq.13694.24	seq.13694.24	0.126345342	0.02640907	4.784164838	1.91064114589393e-06	2.68461522425887e-06	yes	yes	seq.13694.24	SL005226	TSLP R	Cytokine receptor-like factor 2	64109	CRLF2
seq.13697.51	seq.13697.51	0.081728834	0.027779565	2.942048754	0.003317562	0.003757157	yes	yes	seq.13697.51	SL007151	GPDA	Glycerol-3-phosphate dehydrogenase [NAD(+)], cytoplasmic	2819	GPD1
seq.13698.28	seq.13698.28	0.170744369	0.026769399	6.378341463	2.47306858984074e-10	5.68151414801716e-10	yes	yes	seq.13698.28	SL020223	K319L	Dyslexia-associated protein KIAA0319-like protein	79932	KIAA0319L
seq.13699.6	seq.13699.6	0.198684345	0.029978195	6.627628706	4.96247844893391e-11	1.3037827625201e-10	yes	yes	seq.13699.6	SL000062	PSA	Prostate-specific antigen	354	KLK3
seq.13701.2	seq.13701.2	0.284274476	0.02622356	10.84042285	2.75116124611499e-26	1.09049652291659e-24	yes	yes	seq.13701.2	SL003167	BLC	C-X-C motif chemokine 13	10563	CXCL13
seq.13704.5	seq.13704.5	0.19864322	0.027379323	7.255227574	6.82739005774671e-13	2.75411678583145e-12	yes	yes	seq.13704.5	SL014847	HMCS2	Hydroxymethylglutaryl-CoA synthase, mitochondrial	3158	HMGCS2
seq.13707.27	seq.13707.27	0.114171819	0.027202959	4.197036773	2.88575740189083e-05	3.6889677467499e-05	yes	yes	seq.13707.27	SL005488	SPARCL1	SPARC-like protein 1	8404	SPARCL1
seq.13708.56	seq.13708.56	0.173101558	0.026641322	6.49748379	1.15570620348731e-10	2.80965019247804e-10	yes	yes	seq.13708.56	SL003915	kallikrein 8	Kallikrein-8	11202	KLK8
seq.13710.6	seq.13710.6	0.251724348	0.026880615	9.364530973	3.19584627601906e-20	5.94601330946403e-19	yes	yes	seq.13710.6	SL000308	C1-Esterase Inhibitor	Plasma protease C1 inhibitor	710	SERPING1
seq.13711.10	seq.13711.10	0.179053226	0.027121899	6.601795399	5.87617218874655e-11	1.52046650295381e-10	yes	yes	seq.13711.10	SL008164	CLH1	Clathrin heavy chain 1	1213	CLTC
seq.13712.104	seq.13712.104	0.211597074	0.026265219	8.056170308	1.74976192339925e-15	1.32198863549639e-14	yes	yes	seq.13712.104	SL004298	granzyme A	Granzyme A	3001	GZMA
seq.13713.164	seq.13713.164	0.170103069	0.026355261	6.454235676	1.52549263887304e-10	3.62801944984154e-10	yes	yes	seq.13713.164	SL020224	SC22A	Vesicle-trafficking protein SEC22a	26984	SEC22A
seq.13717.15	seq.13717.15	0.336086826	0.025865354	12.99370683	2.07803915889971e-36	2.6434591160887e-34	yes	yes	seq.13717.15	SL006542	FCN2	Ficolin-2	2220	FCN2
seq.13719.19	seq.13719.19	0.092260076	0.026797656	3.44284131	0.000593704	0.000702479	yes	yes	seq.13719.19	SL020219	PAK4	Serine/threonine-protein kinase PAK 4	10298	PAK4
seq.13720.95	seq.13720.95	0.303357429	0.025892487	11.71604049	3.15417631030175e-30	2.14278915085456e-28	yes	yes	seq.13720.95	SL004008	Proteinase-3	Myeloblastin	5657	PRTN3
seq.13722.105	seq.13722.105	0.268655852	0.026196024	10.25559645	8.5386730539302e-24	2.5111043873655e-22	yes	yes	seq.13722.105	SL000325	C9	Complement component C9	735	C9
seq.13723.6	seq.13723.6	0.186703974	0.026397308	7.072841456	2.45843183210142e-12	8.5817626812985e-12	yes	yes	seq.13723.6	SL001717	IL-10	Interleukin-10	3586	IL10
seq.13724.27	seq.13724.27	0.089789897	0.027113441	3.311637898	0.000952675	0.001110879	yes	yes	seq.13724.27	SL004337	FGF-19	Fibroblast growth factor 19	9965	FGF19
seq.13725.3	seq.13725.3	0.197052553	0.026516506	7.431316675	1.92814094793405e-13	8.93050887823813e-13	yes	yes	seq.13725.3	SL004334	FGF-16	Fibroblast growth factor 16	8823	FGF16
seq.13731.14	seq.13731.14	0.194502251	0.027358589	7.109366963	1.90651185694592e-12	6.75042533412536e-12	yes	yes	seq.13731.14	SL000323	C7	Complement component C7	730	C7
seq.13733.5	seq.13733.5	0.264936107	0.025983786	10.19620892	1.50664039917931e-23	4.31315579040707e-22	yes	yes	seq.13733.5	SL004250	IL-12 p40	Interleukin-12 subunit beta	3593	IL12B
seq.13734.22	seq.13734.22	0.198881351	0.0262802	7.567725933	7.10799611999477e-14	3.67840480381943e-13	yes	yes	seq.13734.22	SL004348	IFN-lambda 1	Interferon lambda-1	282618	IFNL1
seq.13735.1	seq.13735.1	0.171227472	0.026738045	6.403889109	2.10306363000094e-10	4.89313400940244e-10	yes	yes	seq.13735.1	SL020221	RPGP1	Rap1 GTPase-activating protein 1	5909	RAP1GAP
seq.13738.8	seq.13738.8	0.132503989	0.031053163	4.267004653	2.12297483597134e-05	2.7407770480914e-05	yes	yes	seq.13738.8	SL001932	Inhibin bA chain	Inhibin beta A chain	3624	INHBA
seq.13739.3	seq.13739.3	0.159178405	0.026807361	5.937861841	3.68962845536797e-09	6.98348361621549e-09	yes	yes	seq.13739.3	SL014071	FLRT1	Leucine-rich repeat transmembrane protein FLRT1	23769	FLRT1
seq.13740.51	seq.13740.51	-0.039353071	0.029465163	-1.33557959	0.181917666	0.189108634	no	no	seq.13740.51	SL004650	sFRP-3	Secreted frizzled-related protein 3	2487	FRZB
seq.13741.36	seq.13741.36	0.039510804	0.029573923	1.336001456	0.181779775	0.189001211	no	no	seq.13741.36	SL000462	IGFBP-1	Insulin-like growth factor-binding protein 1	3484	IGFBP1
seq.13743.56	seq.13743.56	0.175586757	0.026711088	6.573553051	7.06384776132808e-11	1.79550405457549e-10	yes	yes	seq.13743.56	SL020222	CUL4B	Cullin-4B	8450	CUL4B
seq.13744.37	seq.13744.37	0.044254001	0.027416465	1.614139576	0.106736883	0.112300586	no	no	seq.13744.37	SL005187	IL-3 Ra	Interleukin-3 receptor subunit alpha	3563	IL3RA
seq.13745.10	seq.13745.10	0.180928269	0.026598255	6.802260905	1.55894465043955e-11	4.57234704445273e-11	yes	yes	seq.13745.10	SL025962	PKD2:CD 4	Polycystin-2:Cytoplasmic domain 4	5311	PKD2
seq.13747.9	seq.13747.9	0.0520773	0.02831696	1.839085139	0.066127844	0.070428214	no	no	seq.13747.9	SL010288	Carbonic anhydrase 6	Carbonic anhydrase 6	765	CA6
seq.13748.4	seq.13748.4	0.230869832	0.026181385	8.818090929	3.6180527672307e-18	4.80357976620192e-17	yes	yes	seq.13748.4	SL000515	MCP-2	C-C motif chemokine 8	6355	CCL8
seq.13924.13	seq.13924.13	0.097880489	0.026371747	3.711566397	0.000214578	0.000260657	yes	yes	seq.13924.13	SL018834	MYZAP	Myocardial zonula adherens protein	100820829	MYZAP
seq.13926.1	seq.13926.1	0.163907234	0.026639959	6.152683508	1.00915304828589e-09	2.07443336118896e-09	yes	yes	seq.13926.1	SL020268	RMI1	RecQ-mediated genome instability protein 1	80010	RMI1
seq.13929.27	seq.13929.27	0.009182813	0.027887609	0.329279326	0.741996966	0.750503588	no	no	seq.13929.27	SL020289	OCTC	Peroxisomal carnitine O-octanoyltransferase	54677	CROT
seq.13930.3	seq.13930.3	0.100528604	0.027496823	3.656007956	0.000266268	0.00032152	yes	yes	seq.13930.3	SL007678	ABC3G	DNA dC->dU-editing enzyme APOBEC-3G	60489	APOBEC3G
seq.13931.22	seq.13931.22	0.069323541	0.027382855	2.531640353	0.011468628	0.01263258	yes	yes	seq.13931.22	SL012980	PSMD9	26S proteasome non-ATPase regulatory subunit 9	5715	PSMD9
seq.13933.276	seq.13933.276	0.186226298	0.027612609	6.744248438	2.29709253343995e-11	6.45356762091244e-11	yes	yes	seq.13933.276	SL020257	NAB1	NGFI-A-binding protein 1	4664	NAB1
seq.13934.3	seq.13934.3	0.182012408	0.026636927	6.833085889	1.26722935002739e-11	3.80447011232153e-11	yes	yes	seq.13934.3	SL014593	MCF2L	Guanine nucleotide exchange factor DBS	23263	MCF2L
seq.13936.24	seq.13936.24	0.167425724	0.026625186	6.288246201	4.35948242046441e-10	9.55383366984787e-10	yes	yes	seq.13936.24	SL020280	PGK2	Phosphoglycerate kinase 2	5232	PGK2
seq.13937.75	seq.13937.75	0.123058391	0.027725828	4.438402691	9.82054744321432e-06	1.3044777686834e-05	yes	yes	seq.13937.75	SL008246	CAND1	Cullin-associated NEDD8-dissociated protein 1	55832	CAND1
seq.13940.19	seq.13940.19	0.133185173	0.026948356	4.942237343	8.7165680634143e-07	1.26437622134384e-06	yes	yes	seq.13940.19	SL025893	IP16:HIN 1	Gamma-interferon-inducible protein 16:Isoform 2, Hematopoietic expression, interferon-inducible nature, and nuclear localization 1	3428	IFI16
seq.13942.140	seq.13942.140	0.201693907	0.027103355	7.44165821	1.78865623993484e-13	8.37666920585924e-13	yes	yes	seq.13942.140	SL020269	SPSB1	SPRY domain-containing SOCS box protein 1	80176	SPSB1
seq.13946.8	seq.13946.8	0.212310812	0.02631004	8.069573875	1.57610918588633e-15	1.20409458754165e-14	yes	yes	seq.13946.8	SL020297	DDX23	Probable ATP-dependent RNA helicase DDX23	9416	DDX23
seq.13948.50	seq.13948.50	0.078691899	0.02789852	2.820647857	0.004864627	0.005462843	yes	yes	seq.13948.50	SL025871	GABR2:ECD	Gamma-aminobutyric acid type B receptor subunit 2:Extracellular domain	9568	GABBR2
seq.13950.9	seq.13950.9	0.079762126	0.027138042	2.939126002	0.003348801	0.00379018	yes	yes	seq.13950.9	SL025806	C43BP:START domain	Collagen type IV alpha-3-binding protein:StAR-related lipid-transfer domain, isoform 2	10087	CERT1
seq.13955.33	seq.13955.33	0.098824047	0.026890777	3.675016476	0.000247393	0.000299588	yes	yes	seq.13955.33	SL007277	DAPK1	Death-associated protein kinase 1	1612	DAPK1
seq.13959.7	seq.13959.7	0.121601366	0.027651256	4.397679625	1.18234108045294e-05	1.5610441009118e-05	yes	yes	seq.13959.7	SL000499	LAP	Cytosol aminopeptidase	51056	LAP3
seq.13960.15	seq.13960.15	0.144126601	0.026650372	5.408052094	7.55937761864999e-08	1.20941197935114e-07	yes	yes	seq.13960.15	SL020282	AGAP3	Arf-GAP with GTPase, ANK repeat and PH domain-containing protein 3	116988	AGAP3
seq.13966.30	seq.13966.30	0.188131077	0.026328014	7.145661637	1.47916779647312e-12	5.43753215504567e-12	yes	yes	seq.13966.30	SL008254	MYOM3	Myomesin-3	127294	MYOM3
seq.13969.24	seq.13969.24	0.148825873	0.027389063	5.433770238	6.56699164381552e-08	1.05651306740208e-07	yes	yes	seq.13969.24	SL020292	IMA7	Importin subunit alpha-7	23633	KPNA6
seq.13972.4	seq.13972.4	0.095749715	0.02738854	3.495977367	0.000488035	0.000579833	yes	yes	seq.13972.4	SL020263	DHB14	17-beta-hydroxysteroid dehydrogenase 14	51171	HSD17B14
seq.13973.62	seq.13973.62	0.025807676	0.027523704	0.93765272	0.348594954	0.357885586	no	no	seq.13973.62	SL020271	TTL	Tubulin--tyrosine ligase	150465	TTL
seq.13975.56	seq.13975.56	0.03111707	0.028048411	1.109405808	0.267457844	0.275932555	no	no	seq.13975.56	SL020284	LIPA1	Liprin-alpha-1	8500	PPFIA1
seq.13976.9	seq.13976.9	0.151894414	0.027047588	5.615820973	2.38388332528365e-08	4.02961736381383e-08	yes	yes	seq.13976.9	SL015120	ARHG1	Rho guanine nucleotide exchange factor 1	9138	ARHGEF1
seq.13977.28	seq.13977.28	0.195717524	0.026545278	7.37296946	2.94023811533709e-13	1.31290632578725e-12	yes	yes	seq.13977.28	SL015168	BARD1	BRCA1-associated RING domain protein 1	580	BARD1
seq.13979.3	seq.13979.3	0.172114637	0.026578221	6.475777163	1.32876776430026e-10	3.20333171913724e-10	yes	yes	seq.13979.3	SL020254	S26A7	Anion exchange transporter	115111	SLC26A7
seq.13982.33	seq.13982.33	0.176781409	0.026306427	6.720084434	2.6972455665009e-11	7.47413031852073e-11	yes	yes	seq.13982.33	SL016529	RGS18	Regulator of G-protein signaling 18	64407	RGS18
seq.13983.27	seq.13983.27	0.0313725	0.028104218	1.116291491	0.26450116	0.27298516	no	no	seq.13983.27	SL008181	QOR	Quinone oxidoreductase	1429	CRYZ
seq.13984.23	seq.13984.23	0.179354203	0.026450801	6.780671888	1.80148579737426e-11	5.20006718292201e-11	yes	yes	seq.13984.23	SL020293	DDX25	ATP-dependent RNA helicase DDX25	29118	DDX25
seq.13985.12	seq.13985.12	0.165490228	0.026716947	6.194204366	7.81747234968815e-10	1.64586826342371e-09	yes	yes	seq.13985.12	SL007669	SMUF2	E3 ubiquitin-protein ligase SMURF2	64750	SMURF2
seq.13986.6	seq.13986.6	0.039076321	0.028098176	1.39070668	0.164549502	0.171608346	no	no	seq.13986.6	SL010800	LANC1	LanC-like protein 1	10314	LANCL1
seq.13988.67	seq.13988.67	0.099381371	0.027358325	3.632582471	0.000291389	0.000351233	yes	yes	seq.13988.67	SL020265	NMRL1	NmrA-like family domain-containing protein 1	57407	NMRAL1
seq.13990.1	seq.13990.1	0.006054416	0.027553188	0.219735604	0.826111152	0.831584101	no	no	seq.13990.1	SL003652	pyruvate carboxylase	Pyruvate carboxylase, mitochondrial	5091	PC
seq.13993.20	seq.13993.20	-0.005491044	0.027608789	-0.198887543	0.842381436	0.847026922	no	no	seq.13993.20	SL020300	E41L1	Band 4.1-like protein 1	2036	EPB41L1
seq.13994.1	seq.13994.1	0.190999427	0.026506737	7.205693698	9.69645101943665e-13	3.72207628605744e-12	yes	yes	seq.13994.1	SL020302	FBRL	rRNA 2'-O-methyltransferase fibrillarin	2091	FBL
seq.13996.16	seq.13996.16	0.131505923	0.026566296	4.950103883	8.37770715331841e-07	1.21683638153616e-06	yes	yes	seq.13996.16	SL020266	COAC	Phosphopantothenoylcysteine decarboxylase	60490	PPCDC
seq.13998.26	seq.13998.26	-0.00445032	0.028344549	-0.157007978	0.875262645	0.878635835	no	no	seq.13998.26	SL020277	PURA1	Adenylosuccinate synthetase isozyme 1	122622	ADSS1
seq.14005.2	seq.14005.2	0.180113089	0.026298221	6.848869629	1.13931360149865e-11	3.46802749037151e-11	yes	yes	seq.14005.2	SL008319	CHD7	Chromodomain-helicase-DNA-binding protein 7	55636	CHD7
seq.14006.36	seq.14006.36	0.19111749	0.026309839	7.264107117	6.40980318093959e-13	2.60487543831646e-12	yes	yes	seq.14006.36	SL020278	GNMT	Glycine N-methyltransferase	27232	GNMT
seq.14007.22	seq.14007.22	0.135299867	0.027177583	4.978362705	7.26210816119653e-07	1.05817079493194e-06	yes	yes	seq.14007.22	SL020287	PAPS1	Bifunctional 3'-phosphoadenosine 5'-phosphosulfate synthase 1	9061	PAPSS1
seq.14009.65	seq.14009.65	0.195103245	0.026768986	7.288406351	5.39117999935761e-13	2.24256688946663e-12	yes	yes	seq.14009.65	SL005721	TNFAIP3	Tumor necrosis factor alpha-induced protein 3	7128	TNFAIP3
seq.14011.17	seq.14011.17	0.163339563	0.02654056	6.154337588	9.98969538604818e-10	2.05504451905542e-09	yes	yes	seq.14011.17	SL004809	S100A11	Protein S100-A11	6282	S100A11
seq.14012.17	seq.14012.17	0.160065109	0.026579422	6.022143986	2.22960925444143e-09	4.34638724939223e-09	yes	yes	seq.14012.17	SL007593	LGP2	Probable ATP-dependent RNA helicase DHX58	79132	DHX58
seq.14013.11	seq.14013.11	0.045982857	0.02675646	1.718570299	0.085927837	0.090861254	no	no	seq.14013.11	SL015118	TANK	TRAF family member-associated NF-kappa-B activator	10010	TANK
seq.14019.73	seq.14019.73	0.172692481	0.026486038	6.520132725	9.98668838129433e-11	2.45405145757772e-10	yes	yes	seq.14019.73	SL020305	EVPL	Envoplakin	2125	EVPL
seq.14022.17	seq.14022.17	0.074641932	0.026956468	2.768980451	0.005702146	0.00638239	yes	yes	seq.14022.17	SL004350	IL-17B	Interleukin-17B	27190	IL17B
seq.14023.84	seq.14023.84	0.194205922	0.028602248	6.789883242	1.69378312980851e-11	4.91511603185812e-11	yes	yes	seq.14023.84	SL004660	BSP	Bone sialoprotein 2	3381	IBSP
seq.14024.196	seq.14024.196	0.20494639	0.026251959	7.806898753	1.18868752346891e-14	7.44801919057838e-14	yes	yes	seq.14024.196	SL004644	EDA	Ectodysplasin-A, secreted form	1896	EDA
seq.14025.18	seq.14025.18	0.206565579	0.026182848	7.88934715	6.34445473344977e-15	4.22706058367482e-14	yes	yes	seq.14025.18	SL004126	4-1BB	Tumor necrosis factor receptor superfamily member 9	3604	TNFRSF9
seq.14026.24	seq.14026.24	0.188216559	0.026404459	7.128211034	1.67137891894323e-12	6.04259265473857e-12	yes	yes	seq.14026.24	SL004352	IL-17F	Interleukin-17F	112744	IL17F
seq.14028.22	seq.14028.22	0.231598425	0.026225386	8.831077722	3.24262011487692e-18	4.36875173112727e-17	yes	yes	seq.14028.22	SL020311	P3C2A	Phosphatidylinositol 4-phosphate 3-kinase C2 domain-containing subunit alpha	5286	PIK3C2A
seq.14029.42	seq.14029.42	0.236152074	0.026484682	8.916553012	1.57122436786201e-18	2.20431039050597e-17	yes	yes	seq.14029.42	SL010966	CSN2	COP9 signalosome complex subunit 2	9318	COPS2
seq.14030.21	seq.14030.21	0.183458193	0.02660006	6.896908901	8.23014756806094e-12	2.59176207238304e-11	yes	yes	seq.14030.21	SL004649	OX40 Ligand	Tumor necrosis factor ligand superfamily member 4	7292	TNFSF4
seq.14031.18	seq.14031.18	0.174395835	0.029020652	6.009370018	2.40747315549429e-09	4.66320048178249e-09	yes	yes	seq.14031.18	SL001691	FGF7	Fibroblast growth factor 7	2252	FGF7
seq.14032.2	seq.14032.2	0.137741152	0.027873316	4.941685176	8.74084326482852e-07	1.26756131120392e-06	yes	yes	seq.14032.2	SL003310	VEGF121	Vascular endothelial growth factor A, isoform 121	7422	VEGFA
seq.14034.22	seq.14034.22	0.218396742	0.026097722	8.368421526	1.47357478099009e-16	1.42915851986095e-15	yes	yes	seq.14034.22	SL001890	GA733-1 protein	Tumor-associated calcium signal transducer 2	4070	TACSTD2
seq.14035.13	seq.14035.13	0.15775875	0.026873441	5.870433562	5.49538308807144e-09	1.01279465942557e-08	yes	yes	seq.14035.13	SL007386	TIAM1	T-lymphoma invasion and metastasis-inducing protein 1	7074	TIAM1
seq.14038.130	seq.14038.130	0.292853704	0.026142324	11.20228281	6.93479514431505e-28	3.48012196691774e-26	yes	yes	seq.14038.130	SL007049	CYTF	Cystatin-F	8530	CST7
seq.14039.33	seq.14039.33	0.163994026	0.027289537	6.009410439	2.40688908456472e-09	4.66320048178249e-09	yes	yes	seq.14039.33	SL003863	kallikrein 5	Kallikrein-5	25818	KLK5
seq.14041.13	seq.14041.13	0.113951902	0.026498664	4.30028866	1.83164972015649e-05	2.37532573951067e-05	yes	yes	seq.14041.13	SL004068	Granzyme B	Granzyme B	3002	GZMB
seq.14042.11	seq.14042.11	0.052271659	0.029410443	1.777316286	0.075747127	0.080406906	no	no	seq.14042.11	SL003770	SARP-2	Secreted frizzled-related protein 1	6422	SFRP1
seq.14043.12	seq.14043.12	0.158116022	0.027449545	5.760242107	1.04452227805974e-08	1.84486175685721e-08	yes	yes	seq.14043.12	SL008204	EEA1	Early endosome antigen 1	8411	EEA1
seq.14045.12	seq.14045.12	0.168618834	0.026203828	6.434893142	1.72622674576322e-10	4.06127324702142e-10	yes	yes	seq.14045.12	SL020317	NCOA2	Nuclear receptor coactivator 2	10499	NCOA2
seq.14047.78	seq.14047.78	0.141628275	0.028767934	4.92312987	9.59557309416202e-07	1.38490197427615e-06	yes	yes	seq.14047.78	SL003951	BDNF	Brain-derived neurotrophic factor	627	BDNF
seq.14048.7	seq.14048.7	0.006958864	0.027097381	0.256809479	0.797365995	0.803683802	no	no	seq.14048.7	SL004588	IL-1 R AcP	Interleukin-1 Receptor accessory protein	3556	IL1RAP
seq.14049.17	seq.14049.17	0.161854482	0.026614585	6.081420529	1.55854742945034e-09	3.11937593819736e-09	yes	yes	seq.14049.17	SL000483	IL-7	Interleukin-7	3574	IL7
seq.14050.61	seq.14050.61	0.270807537	0.026682337	10.14931835	2.35443763966377e-23	6.60449943023633e-22	yes	yes	seq.14050.61	SL004140	Ephrin-A4	Ephrin-A4	1945	EFNA4
seq.14051.54	seq.14051.54	0.159625148	0.026441552	6.036905511	2.04000185069873e-09	4.0053159093044e-09	yes	yes	seq.14051.54	SL007629	FOXC2	Forkhead box protein C2	2303	FOXC2
seq.14052.26	seq.14052.26	0.166026026	0.026287054	6.315885681	3.66639934419598e-10	8.13268629876398e-10	yes	yes	seq.14052.26	SL009417	UN13A	Protein unc-13 homolog A	23025	UNC13A
seq.14054.17	seq.14054.17	0.257920534	0.026531004	9.721476725	1.27688836324377e-21	2.85084871303813e-20	yes	yes	seq.14054.17	SL004151	IL-15 Ra	Interleukin-15 receptor subunit alpha	3601	IL15RA
seq.14056.4	seq.14056.4	0.174923223	0.026455385	6.612008268	5.49678858142358e-11	1.43246467557823e-10	yes	yes	seq.14056.4	SL013948	Glycoprotein hormones a-chain	Glycoprotein hormones alpha chain	1081	CGA
seq.14057.68	seq.14057.68	0.279192805	0.025574902	10.91667164	1.2771969367839e-26	5.29262670015752e-25	yes	yes	seq.14057.68	SL004686	TNFSF15	Tumor necrosis factor ligand superfamily member 15	9966	TNFSF15
seq.14061.48	seq.14061.48	0.209001937	0.026019219	8.03259848	2.10206883631926e-15	1.57511185406389e-14	yes	yes	seq.14061.48	SL002541	sRANKL	Tumor necrosis factor ligand superfamily member 11	8600	TNFSF11
seq.14063.17	seq.14063.17	0.166825698	0.026531264	6.287890966	4.36917508687884e-10	9.57124057878545e-10	yes	yes	seq.14063.17	SL000530	OSM	Oncostatin-M	5008	OSM
seq.14065.11	seq.14065.11	0.189792529	0.02641442	7.185186399	1.12051663759728e-12	4.24167889803261e-12	yes	yes	seq.14065.11	SL025816	CD5:CD	T-cell surface glycoprotein CD5:Cytoplasmic domain	921	CD5
seq.14066.49	seq.14066.49	0.115933968	0.0266672	4.347436918	1.48348766528153e-05	1.94038200121711e-05	yes	yes	seq.14066.49	SL020306	MAGI2	Membrane-associated guanylate kinase, WW and PDZ domain-containing protein 2	9863	MAGI2
seq.14067.6	seq.14067.6	0.15024294	0.026215422	5.731089824	1.23570396900478e-08	2.16366860129839e-08	yes	yes	seq.14067.6	SL008289	PKP2	Plakophilin-2	5318	PKP2
seq.14068.29	seq.14068.29	0.176537592	0.026731484	6.604107295	5.78810705166263e-11	1.50123023103815e-10	yes	yes	seq.14068.29	SL003197	TECK	C-C motif chemokine 25	6370	CCL25
seq.14069.61	seq.14069.61	0.166909105	0.026490372	6.300746011	4.03148389483205e-10	8.88843889751363e-10	yes	yes	seq.14069.61	SL010369	Carbonic Anhydrase IV	Carbonic anhydrase 4	762	CA4
seq.14072.9	seq.14072.9	0.222335685	0.026676118	8.334634212	1.93362799939173e-16	1.83208145909475e-15	yes	yes	seq.14072.9	SL005679	TCTP	Translationally-controlled tumor protein	7178	TPT1
seq.14074.2	seq.14074.2	0.175951357	0.026577196	6.620388204	5.20350203554301e-11	1.36383115162531e-10	yes	yes	seq.14074.2	SL020307	SHC2	SHC-transforming protein 2	25759	SHC2
seq.14076.74	seq.14076.74	0.022332959	0.027234749	0.82001705	0.412354881	0.422156316	no	no	seq.14076.74	SL007888	Cystatin-S	Cystatin-S	1472	CST4
seq.14077.6	seq.14077.6	0.326215686	0.025790663	12.64859637	1.08675037972506e-34	1.16559305433256e-32	yes	yes	seq.14077.6	SL002086	Ficolin-3	Ficolin-3	8547	FCN3
seq.14078.69	seq.14078.69	0.160903535	0.026607694	6.047255905	1.91653138623165e-09	3.7846305713672e-09	yes	yes	seq.14078.69	SL003186	Lymphotactin	Lymphotactin	6375	XCL1
seq.14079.14	seq.14079.14	0.359048498	0.026332206	13.63533703	1.07128816992444e-39	1.83123321546459e-37	yes	yes	seq.14079.14	SL004152	IL-18 Ra	Interleukin-18 receptor 1	8809	IL18R1
seq.14081.5	seq.14081.5	0.181002288	0.02654134	6.819636337	1.38726034198583e-11	4.13306866593818e-11	yes	yes	seq.14081.5	SL005227	ULBP-1	NKG2D ligand 1	80329	ULBP1
seq.14082.56	seq.14082.56	0.148505923	0.026958592	5.508667718	4.34399456711701e-08	7.12493261832985e-08	yes	yes	seq.14082.56	SL016540	TLN2	Talin-2	83660	TLN2
seq.14083.25	seq.14083.25	0.030250351	0.026434293	1.144360128	0.252682411	0.261082884	no	no	seq.14083.25	SL020314	SPS1	Selenide, water dikinase 1	22929	SEPHS1
seq.14085.28	seq.14085.28	0.165178638	0.026307508	6.278764159	4.6255499426664e-10	1.00843994365824e-09	yes	yes	seq.14085.28	SL001718	IL-13	Interleukin-13	3596	IL13
seq.14086.11	seq.14086.11	0.119500373	0.026577614	4.496279238	7.52385321446264e-06	1.00945491987026e-05	yes	yes	seq.14086.11	SL012754	ASM3A	Acid sphingomyelinase-like phosphodiesterase 3a	10924	SMPDL3A
seq.14090.23	seq.14090.23	0.142427664	0.026859986	5.302596345	1.33776473089786e-07	2.08954114163658e-07	yes	yes	seq.14090.23	SL020308	DEFI6	Differentially expressed in FDCP 6 homolog	50619	DEF6
seq.14091.42	seq.14091.42	-0.038255681	0.029634603	-1.290912567	0.196960723	0.204435514	no	no	seq.14091.42	SL005371	Carbonyl reductase 3	Carbonyl reductase [NADPH] 3	874	CBR3
seq.14093.10	seq.14093.10	0.181731291	0.02616449	6.945722525	5.90192450147382e-12	1.9170740512507e-11	yes	yes	seq.14093.10	SL004343	Flt3 ligand	Fms-related tyrosine kinase 3 ligand	2323	FLT3LG
seq.14094.29	seq.14094.29	-0.068318169	0.027567123	-2.478248062	0.013327578	0.014630112	yes	yes	seq.14094.29	SL000138	HB-EGF	Heparin-binding EGF-like growth factor	1839	HBEGF
seq.14095.1	seq.14095.1	0.175631973	0.026298919	6.678296279	3.55632201313756e-11	9.63978266197347e-11	yes	yes	seq.14095.1	SL005204	NKG2D	NKG2-D type II integral membrane protein	100528032	KLRK1
seq.14098.28	seq.14098.28	0.148603475	0.027073311	5.488928673	4.84623076658642e-08	7.90601917483677e-08	yes	yes	seq.14098.28	SL020309	SYCC	Cysteine--tRNA ligase, cytoplasmic	833	CARS1
seq.14099.20	seq.14099.20	0.020014149	0.027599314	0.725168367	0.468477668	0.478717139	no	no	seq.14099.20	SL009468	PSA4	Proteasome subunit alpha type-4	5685	PSMA4
seq.14100.63	seq.14100.63	0.172801574	0.026467848	6.528735299	9.44667847840909e-11	2.33863934423227e-10	yes	yes	seq.14100.63	SL007929	C1QC	Complement C1q subcomponent subunit C	714	C1QC
seq.14102.6	seq.14102.6	0.252553365	0.025961591	9.727961658	1.20319596167034e-21	2.70842876968592e-20	yes	yes	seq.14102.6	SL000678	Granulysin	Granulysin	10578	GNLY
seq.14103.12	seq.14103.12	0.194170309	0.026610034	7.296883055	5.07471660176413e-13	2.12547471758421e-12	yes	yes	seq.14103.12	SL010619	TPSG1	Tryptase gamma	25823	TPSG1
seq.14104.1	seq.14104.1	0.204587429	0.02648276	7.725306212	2.20000799700463e-14	1.28844151430571e-13	yes	yes	seq.14104.1	SL026018	TRIL:CD	TLR4 interactor with leucine rich repeats:Cytoplasmic domain	9865	TRIL
seq.14106.46	seq.14106.46	0.170725142	0.026235372	6.507441303	1.08389402577755e-10	2.64446936708438e-10	yes	yes	seq.14106.46	SL003682	GDP/GTP exchange protein	Rap1 GTPase-GDP dissociation stimulator 1	5910	RAP1GDS1
seq.14107.1	seq.14107.1	0.085155927	0.026931136	3.161987915	0.00160274	0.001845293	yes	yes	seq.14107.1	SL020315	MTHFS	5-formyltetrahydrofolate cyclo-ligase	10588	MTHFS
seq.14109.15	seq.14109.15	0.158357673	0.026825796	5.903186377	4.530838483516e-09	8.4759529770289e-09	yes	yes	seq.14109.15	SL003190	MIP-5	C-C motif chemokine 15	6359	CCL15
seq.14110.200	seq.14110.200	0.193848575	0.026544831	7.302686314	4.86866607468204e-13	2.04858487911621e-12	yes	yes	seq.14110.200	SL000532	ON	SPARC	6678	SPARC
seq.14112.40	seq.14112.40	0.214483159	0.026785787	8.007349561	2.55714763651285e-15	1.88005343705985e-14	yes	yes	seq.14112.40	SL005213	RELT	Tumor necrosis factor receptor superfamily member 19L	84957	RELT
seq.14114.18	seq.14114.18	0.108319507	0.027225313	3.978632207	7.30911467795206e-05	9.10518271200131e-05	yes	yes	seq.14114.18	SL019019	PIANP	PILR alpha-associated neural protein	196500	PIANP
seq.14120.2	seq.14120.2	0.211535153	0.026441919	7.999992317	2.70714348383886e-15	1.97440998087981e-14	yes	yes	seq.14120.2	SL018629	RNF43	E3 ubiquitin-protein ligase RNF43	54894	RNF43
seq.14121.24	seq.14121.24	0.091438986	0.02744169	3.332119347	0.000885798	0.00103621	yes	yes	seq.14121.24	SL004159	TRAIL R4	Tumor necrosis factor receptor superfamily member 10D	8793	TNFRSF10D
seq.14122.132	seq.14122.132	0.212797643	0.026105341	8.151498171	8.29283855199023e-16	6.83160043364255e-15	yes	yes	seq.14122.132	SL018971	ZNRF3	E3 ubiquitin-protein ligase ZNRF3	84133	ZNRF3
seq.14123.34	seq.14123.34	0.090969046	0.027145999	3.351103228	0.000827727	0.000969315	yes	yes	seq.14123.34	SL025873	GI24:ECD	V-type immunoglobulin domain-containing suppressor of T-cell activation:Extracellular domain	64115	VSIR
seq.14127.240	seq.14127.240	0.19397816	0.025918474	7.484165894	1.31237386238967e-13	6.34720161562466e-13	yes	yes	seq.14127.240	SL001880	IFN-b	Interferon beta	3456	IFNB1
seq.14128.121	seq.14128.121	0.202550314	0.026182637	7.736054655	2.02929982089318e-14	1.19486221962171e-13	yes	yes	seq.14128.121	SL017106	IFN10	Interferon alpha-10	3446	IFNA10
seq.14129.1	seq.14129.1	0.170739953	0.026050295	6.554242602	8.00806664378448e-11	2.01028566046357e-10	yes	yes	seq.14129.1	SL019978	IFNA7	Interferon alpha-7	3444	IFNA7
seq.14131.37	seq.14131.37	0.090519676	0.027056441	3.345586967	0.000844226	0.000988212	yes	yes	seq.14131.37	SL025841	EFNB2:ECD	Ephrin-B2:Extracellular domain	1948	EFNB2
seq.14132.21	seq.14132.21	0.209249995	0.027034838	7.740012966	1.96977783182517e-14	1.16231766343945e-13	yes	yes	seq.14132.21	SL020171	HHLA2	HERV-H LTR-associating protein 2	11148	HHLA2
seq.14133.93	seq.14133.93	0.282745468	0.025856471	10.93519178	1.05931230458153e-26	4.45726023543153e-25	yes	yes	seq.14133.93	SL000145	IL-1 sRII	Interleukin-1 receptor type 2	7850	IL1R2
seq.14134.49	seq.14134.49	0.194722292	0.026904352	7.237575872	7.7384649255655e-13	3.07179993779705e-12	yes	yes	seq.14134.49	SL015046	AMGO2	Amphoterin-induced protein 2	347902	AMIGO2
seq.14135.3	seq.14135.3	0.214667341	0.026573859	8.078139438	1.47415588508999e-15	1.13094427649961e-14	yes	yes	seq.14135.3	SL020172	RXFP1	Relaxin receptor 1	59350	RXFP1
seq.14136.234	seq.14136.234	0.315433413	0.026524366	11.89221322	4.74726703114359e-31	3.46234008804739e-29	yes	yes	seq.14136.234	SL007696	C1QR1	Complement component C1q receptor	22918	CD93
seq.14139.16	seq.14139.16	0.209179356	0.026219594	7.977978343	3.20969649896752e-15	2.29204175579012e-14	yes	yes	seq.14139.16	SL007828	NRG4	Neuregulin-4	145957	NRG4
seq.14144.3	seq.14144.3	0.161152152	0.026877388	5.995826298	2.61115921595315e-09	5.03455795250749e-09	yes	yes	seq.14144.3	SL019979	H2A3	Histone H2A type 3	92815	H2AW
seq.14146.92	seq.14146.92	0.135649549	0.027270444	4.974233179	7.41569346116296e-07	1.07968707033701e-06	yes	yes	seq.14146.92	SL008158	H31	Histone H3.1	8350	H3C1
seq.14149.9	seq.14149.9	0.179783647	0.026292816	6.837747941	1.22804839713206e-11	3.70075312067934e-11	yes	yes	seq.14149.9	SL005179	IL-1F8	Interleukin-36 beta	27177	IL36B
seq.14150.7	seq.14150.7	0.271888538	0.026146581	10.3986267	2.15047133597934e-24	6.79946717214277e-23	yes	yes	seq.14150.7	SL005177	IL-1F6	Interleukin-36 alpha	27179	IL36A
seq.14153.8	seq.14153.8	0.214772336	0.026460223	8.11679986	1.08923873273506e-15	8.69800856651211e-15	yes	yes	seq.14153.8	SL004139	Ephrin-A3	Ephrin-A3	1944	EFNA3
seq.14156.33	seq.14156.33	0.144426785	0.027478088	5.256071064	1.71535027501026e-07	2.64681692646153e-07	yes	yes	seq.14156.33	SL004815	14-3-3 protein beta/alpha	14-3-3 protein beta/alpha	7529	YWHAB
seq.14157.21	seq.14157.21	0.121341084	0.02758981	4.398039931	1.18040892254896e-05	1.55886934001517e-05	yes	yes	seq.14157.21	SL004984	14-3-3E	14-3-3 protein epsilon	7531	YWHAE
seq.14158.17	seq.14158.17	-0.000981443	0.026986207	-0.03636833	0.970994182	0.971349338	no	no	seq.14158.17	SL003848	Annexin V	Annexin A5	308	ANXA5
seq.14175.78	seq.14175.78	0.144986594	0.026416562	5.488473263	4.8584587875745e-08	7.92360452237106e-08	yes	yes	seq.14175.78	SL019907	SCP2D	SCP2 sterol-binding domain-containing protein 1	140856	SCP2D1
seq.14178.18	seq.14178.18	0.149970309	0.026191644	5.725883743	1.27325489865601e-08	2.2265678694528e-08	yes	yes	seq.14178.18	SL007463	CDKN3	Cyclin-dependent kinase inhibitor 3	1033	CDKN3
seq.14186.13	seq.14186.13	0.07577231	0.027274307	2.778157091	0.005544492	0.006211012	yes	yes	seq.14186.13	SL019795	RFFL	E3 ubiquitin-protein ligase rififylin	117584	RFFL
seq.14192.31	seq.14192.31	0.162751021	0.02656736	6.125976457	1.18831189598622e-09	2.41204311036583e-09	yes	yes	seq.14192.31	SL019930	PDCL2	Phosducin-like protein 2	132954	PDCL2
seq.14197.2	seq.14197.2	0.152683425	0.026479032	5.766201253	1.00914874242222e-08	1.78757889282693e-08	yes	yes	seq.14197.2	SL019864	PRDM1	PR domain zinc finger protein 1	639	PRDM1
seq.14205.6	seq.14205.6	0.167140605	0.026603124	6.282743443	4.51201233735199e-10	9.8643914809414e-10	yes	yes	seq.14205.6	SL019865	HEXI2	Protein HEXIM2	124790	HEXIM2
seq.14206.28	seq.14206.28	0.196771571	0.026169367	7.519156614	1.01591814536665e-13	5.0472954179433e-13	yes	yes	seq.14206.28	SL025794	APBB1:PID 2	Amyloid beta A4 precursor protein-binding family B member 1:Phosphotyrosine Interaction Domain 2	322	APBB1
seq.14226.120	seq.14226.120	0.253908581	0.026417458	9.611393459	3.48473747738095e-21	7.38818372142396e-20	yes	yes	seq.14226.120	SL008524	BHMT2	S-methylmethionine--homocysteine S-methyltransferase BHMT2	23743	BHMT2
seq.14227.21	seq.14227.21	0.14022178	0.027574201	5.085252654	4.20194824397796e-07	6.24947074565071e-07	yes	yes	seq.14227.21	SL008040	MYL6B	Myosin light chain 6B	140465	MYL6B
seq.14246.50	seq.14246.50	0.130229486	0.026911481	4.839179526	1.45774325802919e-06	2.0705935137418e-06	yes	yes	seq.14246.50	SL016379	DOK2	Docking protein 2	9046	DOK2
seq.14249.68	seq.14249.68	0.173862005	0.026503463	6.559973211	7.71566150601546e-11	1.94223048494729e-10	yes	yes	seq.14249.68	SL019794	TRIM1	Probable E3 ubiquitin-protein ligase MID2	11043	MID2
seq.14250.115	seq.14250.115	0.122919721	0.026530116	4.633214529	3.95734684268433e-06	5.43067918451663e-06	yes	yes	seq.14250.115	SL008191	BLMH	Bleomycin hydrolase	642	BLMH
seq.14260.112	seq.14260.112	0.207693359	0.026321372	7.890673875	6.28038035722534e-15	4.18947323829544e-14	yes	yes	seq.14260.112	SL015522	ARHG8	Neuroepithelial cell-transforming gene 1 protein	10276	NET1
seq.14268.4	seq.14268.4	0.226669888	0.026606826	8.519238185	4.33093679064406e-17	4.674257816466e-16	yes	yes	seq.14268.4	SL007647	SRXN1	Sulfiredoxin-1	140809	SRXN1
seq.14271.23	seq.14271.23	0.130499011	0.027173033	4.802519225	1.74627252520156e-06	2.4631538712874e-06	yes	yes	seq.14271.23	SL007707	RAB6B	Ras-related protein Rab-6B	51560	RAB6B
seq.14273.19	seq.14273.19	0.088525885	0.02746575	3.223137368	0.001299035	0.00150068	yes	yes	seq.14273.19	SL010939	PPCE	Prolyl endopeptidase	5550	PREP
seq.14286.2	seq.14286.2	0.169746459	0.026999165	6.287100317	4.39082376679577e-10	9.61481425315167e-10	yes	yes	seq.14286.2	SL005769	NF-ATc1	Nuclear factor of activated T-cells, cytoplasmic 1	4772	NFATC1
seq.14287.6	seq.14287.6	0.082552546	0.027501137	3.001786609	0.002734582	0.003108513	yes	yes	seq.14287.6	SL008533	RAB5C	Ras-related protein Rab-5C	5878	RAB5C
seq.14291.53	seq.14291.53	0.032826412	0.026347005	1.245925733	0.21301342	0.220845983	no	no	seq.14291.53	SL019710	AGAP2	Arf-GAP with GTPase, ANK repeat and PH domain-containing protein 2	116986	AGAP2
seq.14309.8	seq.14309.8	0.074348276	0.026608007	2.794206859	0.005278199	0.005918768	yes	yes	seq.14309.8	SL013160	HNRH1	Heterogeneous nuclear ribonucleoprotein H	3187	HNRNPH1
seq.14324.52	seq.14324.52	0.117925592	0.027041367	4.36093305	1.39608736031304e-05	1.83044052274984e-05	yes	yes	seq.14324.52	SL005089	CSPG6	Structural maintenance of chromosomes protein 3	9126	SMC3
seq.14326.4	seq.14326.4	0.149837529	0.026851611	5.58020632	2.91341593215393e-08	4.86755807846121e-08	yes	yes	seq.14326.4	SL006253	UB2E1	Ubiquitin-conjugating enzyme E2 E1	7324	UBE2E1
seq.14329.4	seq.14329.4	0.19483348	0.026231055	7.427588354	1.98100755886899e-13	9.14439776119271e-13	yes	yes	seq.14329.4	SL011624	DIDO1	Death-inducer obliterator 1	11083	DIDO1
seq.14331.262	seq.14331.262	0.181722093	0.026154281	6.94808228	5.80750186630271e-12	1.89427759145354e-11	yes	yes	seq.14331.262	SL019738	DYLT1	Dynein light chain Tctex-type 1	6993	DYNLT1
seq.14341.8	seq.14341.8	0.23029302	0.026661364	8.637705701	1.63330997334708e-17	1.91310611439155e-16	yes	yes	seq.14341.8	SL019767	FA69C	Protein FAM69C	125704	DIPK1C
seq.14597.5	seq.14597.5	0.183618688	0.026422753	6.949264088	5.76077197180866e-12	1.88015648483254e-11	yes	yes	seq.14597.5	SL020074	SEM6C	Semaphorin-6C, cytoplasmic	10500	SEMA6C
seq.14599.18	seq.14599.18	0.193442113	0.026198508	7.38370723	2.72117146252308e-13	1.22609620263602e-12	yes	yes	seq.14599.18	SL007723	STAB1	Stabilin-1	23166	STAB1
seq.14615.46	seq.14615.46	0.175631493	0.027215187	6.453436958	1.5333098279093e-10	3.64502597073615e-10	yes	yes	seq.14615.46	SL020089	KRA24	Keratin-associated protein 2-4	730755	KRTAP2-4
seq.14618.26	seq.14618.26	0.176454256	0.026300139	6.709251946	2.89809436530513e-11	8.01039726034314e-11	yes	yes	seq.14618.26	SL012766	ECOP	Vesicular, overexpressed in cancer, prosurvival protein 1	81552	VOPP1
seq.14619.8	seq.14619.8	0.14638481	0.027068371	5.407965274	7.56296216953911e-08	1.20963166863681e-07	yes	yes	seq.14619.8	SL020098	ZN526	Zinc finger protein 526	116115	ZNF526
seq.14624.51	seq.14624.51	0.172754865	0.026324834	6.562429519	7.59355242363499e-11	1.9132534204184e-10	yes	yes	seq.14624.51	SL011618	CTCF	Transcriptional repressor CTCF	10664	CTCF
seq.14628.72	seq.14628.72	0.145646821	0.026319727	5.533751243	3.77823168082521e-08	6.23624842912309e-08	yes	yes	seq.14628.72	SL020051	FBX3	F-box only protein 3	26273	FBXO3
seq.14633.26	seq.14633.26	0.216880025	0.026211938	8.274093308	3.13882152575672e-16	2.85679762826777e-15	yes	yes	seq.14633.26	SL020121	T185A	Transmembrane protein 185A	84548	TMEM185A
seq.14634.13	seq.14634.13	0.195606923	0.02598688	7.527141489	9.58117622620009e-14	4.79936208400316e-13	yes	yes	seq.14634.13	SL020122	LSHR	Lutropin-choriogonadotropic hormone receptor	3973	LHCGR
seq.14645.253	seq.14645.253	0.209942451	0.026156333	8.026448178	2.20495633783915e-15	1.64096750584764e-14	yes	yes	seq.14645.253	SL020127	GSTA4	Glutathione S-transferase A4	2941	GSTA4
seq.14662.6	seq.14662.6	0.32918497	0.026486731	12.42829735	1.30148946761909e-33	1.24897322594323e-31	yes	yes	seq.14662.6	SL020179	MZF1	Myeloid zinc finger 1	7593	MZF1
seq.14674.63	seq.14674.63	0.156122215	0.026982833	5.785983086	8.99883639065776e-09	1.60703999532804e-08	yes	yes	seq.14674.63	SL020191	PACN3	Protein kinase C and casein kinase substrate in neurons protein 3	29763	PACSIN3
seq.14675.20	seq.14675.20	0.104794897	0.027599858	3.796936101	0.000153166	0.000187473	yes	yes	seq.14675.20	SL011011	IF4B	Eukaryotic translation initiation factor 4B	1975	EIF4B
seq.14684.17	seq.14684.17	0.129803127	0.028062515	4.625498648	4.10511217406366e-06	5.623582166824e-06	yes	yes	seq.14684.17	SL011179	CAN2	Calpain-2 catalytic subunit	824	CAPN2
seq.14687.6	seq.14687.6	0.135969743	0.02680888	5.071817262	4.50365769711141e-07	6.68158600574977e-07	yes	yes	seq.14687.6	SL007972	M6PBP	Perilipin-3	10226	PLIN3
seq.14696.45	seq.14696.45	0.180302413	0.026753557	6.739380893	2.3727127191474e-11	6.64894394146327e-11	yes	yes	seq.14696.45	SL010617	TPSB2	Tryptase beta-2	64499	TPSB2
seq.14703.6	seq.14703.6	0.239414134	0.026283382	9.108954717	3.00892008206656e-19	4.75406874312967e-18	yes	yes	seq.14703.6	SL004332	EG-VEGF	Prokineticin-1	84432	PROK1
seq.14705.1	seq.14705.1	0.117158725	0.02656698	4.409937711	1.1182748713492e-05	1.48038807993227e-05	yes	yes	seq.14705.1	SL003320	VEGF-D	Vascular endothelial growth factor D	2277	VEGFD
seq.14708.59	seq.14708.59	0.382430971	0.025306442	15.11200049	1.06393264417185e-47	3.87980770908002e-45	yes	yes	seq.14708.59	SL007931	CO8G	Complement component C8 gamma chain	733	C8G
seq.14711.27	seq.14711.27	0.023903018	0.027727198	0.862078377	0.388801447	0.39841587	no	no	seq.14711.27	SL004438	Cystatin M	Cystatin-M	1474	CST6
seq.14713.46	seq.14713.46	0.182007082	0.026603467	6.841479917	1.19754232913336e-11	3.61509742845446e-11	yes	yes	seq.14713.46	SL004589	Azurocidin	Azurocidin	566	AZU1
seq.14748.31	seq.14748.31	0.129025898	0.027429444	4.70391961	2.82104853162565e-06	3.91553805328401e-06	yes	yes	seq.14748.31	SL020313	RHG05	Rho GTPase-activating protein 5	394	ARHGAP5
seq.14755.4	seq.14755.4	0.19729468	0.026270739	7.510054455	1.08599826474514e-13	5.36138132505047e-13	yes	yes	seq.14755.4	SL000496	Lactoferrin	Lactotransferrin	4057	LTF
seq.14756.29	seq.14756.29	0.295343494	0.025818384	11.43927109	5.90378037711937e-29	3.39933459608873e-27	yes	yes	seq.14756.29	SL003177	sICAM-2	Intercellular adhesion molecule 2	3384	ICAM2
seq.15297.3	seq.15297.3	0.157303808	0.027205746	5.782006882	9.20878477154846e-09	1.64078347558209e-08	yes	yes	seq.15297.3	SL004825	S100A3	Protein S100-A3	6274	S100A3
seq.15300.66	seq.15300.66	0.101472566	0.027050635	3.751208218	0.000183634	0.000223864	yes	yes	seq.15300.66	SL017096	CC134	Coiled-coil domain-containing protein 134	79879	CCDC134
seq.15303.63	seq.15303.63	0.089608469	0.027293096	3.28319185	0.001053346	0.001225134	yes	yes	seq.15303.63	SL004826	S100A5	Protein S100-A5	6276	S100A5
seq.15304.1	seq.15304.1	0.147146961	0.028057404	5.244496696	1.82423714121991e-07	2.80770319709423e-07	yes	yes	seq.15304.1	SL002648	PAP1	Regenerating islet-derived protein 3-alpha	5068	REG3A
seq.15305.7	seq.15305.7	0.095939059	0.026731093	3.589043679	0.000344084	0.000412953	yes	yes	seq.15305.7	SL005696	Secretagogin	Secretagogin	10590	SCGN
seq.15308.108	seq.15308.108	0.011673904	0.026921217	0.433632127	0.664626673	0.674491262	no	no	seq.15308.108	SL012520	VWC2	Brorin	375567	VWC2
seq.15310.61	seq.15310.61	0.177921242	0.026830069	6.631411994	4.84092422578885e-11	1.27490878743693e-10	yes	yes	seq.15310.61	SL007011	PRC1	Protein regulator of cytokinesis 1	9055	PRC1
seq.15312.14	seq.15312.14	0.126385223	0.028254006	4.473178802	8.37101026895013e-06	1.1187252912572e-05	yes	yes	seq.15312.14	SL019555	AGO1	Protein argonaute-1	26523	AGO1
seq.15313.28	seq.15313.28	0.199679977	0.026447511	7.550048107	8.09665353160975e-14	4.13913035681358e-13	yes	yes	seq.15313.28	SL007399	MD2L1	Mitotic spindle assembly checkpoint protein MAD2A	4085	MAD2L1
seq.15315.64	seq.15315.64	0.100561921	0.026716917	3.763979245	0.000174595	0.000213177	yes	yes	seq.15315.64	SL019798	CUTC	Copper homeostasis protein cutC homolog	51076	CUTC
seq.15316.262	seq.15316.262	0.160674842	0.026688227	6.020438963	2.2525869292499e-09	4.38492900462526e-09	yes	yes	seq.15316.262	SL019950	TXN4B	Thioredoxin-like protein 4B	54957	TXNL4B
seq.15318.75	seq.15318.75	-0.0490608	0.027460838	-1.786573317	0.074236608	0.078818759	no	no	seq.15318.75	SL004212	Calpactin I light chain	Protein S100-A10	6281	S100A10
seq.15319.226	seq.15319.226	0.172758204	0.026489901	6.521662906	9.88847372702256e-11	2.43319618924037e-10	yes	yes	seq.15319.226	SL013808	CCNA1	Cyclin-A1	8900	CCNA1
seq.15322.35	seq.15322.35	0.107077305	0.02796755	3.828626582	0.000134918	0.000165656	yes	yes	seq.15322.35	SL007330	CRADD	Death domain-containing protein CRADD	8738	CRADD
seq.15323.112	seq.15323.112	0.081513301	0.028062243	2.904732169	0.003737085	0.004219165	yes	yes	seq.15323.112	SL019972	AGO3	Protein argonaute-3	192669	AGO3
seq.15324.58	seq.15324.58	0.070220017	0.028269655	2.483936144	0.013117582	0.014408267	yes	yes	seq.15324.58	SL005628	Ferritin light chain	Ferritin light chain	2512	FTL
seq.15325.14	seq.15325.14	0.136848441	0.028418077	4.815541901	1.63799422569513e-06	2.31579953852477e-06	yes	yes	seq.15325.14	SL007137	NEUM	Neuromodulin	2596	GAP43
seq.15326.64	seq.15326.64	0.119431776	0.027875665	4.284445884	1.96521183673351e-05	2.54491210864875e-05	yes	yes	seq.15326.64	SL006479	GBP1	Guanylate-binding protein 1	2633	GBP1
seq.15331.47	seq.15331.47	0.173189468	0.027059414	6.400340728	2.15101418051301e-10	4.99195908672303e-10	yes	yes	seq.15331.47	SL013819	RBBP4	Histone-binding protein RBBP4	5928	RBBP4
seq.15333.11	seq.15333.11	0.154950957	0.026884077	5.7636704	1.02402715688036e-08	1.81158749939701e-08	yes	yes	seq.15333.11	SL012799	SDF2	Stromal cell-derived factor 2	6388	SDF2
seq.15336.7	seq.15336.7	0.120852193	0.027096055	4.460139752	8.88872445907695e-06	1.18415301488434e-05	yes	yes	seq.15336.7	SL019976	SELM	Selenoprotein M	140606	SELENOM
seq.15339.32	seq.15339.32	-0.008687967	0.027669397	-0.313991916	0.753576944	0.760809502	no	no	seq.15339.32	SL008333	COF2	Cofilin-2	1073	CFL2
seq.15343.337	seq.15343.337	0.163038832	0.027845714	5.855078172	6.01382128151046e-09	1.10203023148617e-08	yes	yes	seq.15343.337	SL000491	Kininogen, HMW, Two Chain	Kininogen, HMW, Two Chain	3827	KNG1
seq.15361.37	seq.15361.37	0.185156882	0.026511232	6.98409186	4.53776090672588e-12	1.50433649453276e-11	yes	yes	seq.15361.37	SL019275	ANKR1	Ankyrin repeat domain-containing protein 1	27063	ANKRD1
seq.15363.32	seq.15363.32	0.320796732	0.026207431	12.2406784	1.04993228784372e-32	9.41496658115598e-31	yes	yes	seq.15363.32	SL004840	Apo A-V	Apolipoprotein A-V	116519	APOA5
seq.15365.41	seq.15365.41	0.20173551	0.026355961	7.65426496	3.74272442387985e-14	2.05962802803046e-13	yes	yes	seq.15365.41	SL020583	BAI3	Adhesion G protein-coupled receptor B3	577	ADGRB3
seq.15367.38	seq.15367.38	0.08789448	0.026661634	3.296665172	0.001004495	0.001168813	yes	yes	seq.15367.38	SL012736	LPLC1	BPI fold-containing family B member 1	92747	BPIFB1
seq.15368.3	seq.15368.3	0.132716001	0.028578989	4.64383129	3.76234732009623e-06	5.1708642816398e-06	yes	yes	seq.15368.3	SL007531	BMPER	BMP-binding endothelial regulator protein	168667	BMPER
seq.15370.5	seq.15370.5	0.105535363	0.027710819	3.808453369	0.00014628	0.000179246	yes	yes	seq.15370.5	SL012877	BOLA1	BolA-like protein 1	51027	BOLA1
seq.15372.43	seq.15372.43	0.19421951	0.026457597	7.340784152	3.70607752724265e-13	1.6101861853866e-12	yes	yes	seq.15372.43	SL014748	BRD2	Bromodomain-containing protein 2	6046	BRD2
seq.15374.15	seq.15374.15	0.101001462	0.02656051	3.802692888	0.000149687	0.000183379	yes	yes	seq.15374.15	SL005611	CA11 protein	Gastrokine-1	56287	GKN1
seq.15375.49	seq.15375.49	0.158276228	0.027208627	5.81713394	7.50765199240306e-09	1.35668504785083e-08	yes	yes	seq.15375.49	SL011428	Carboxypeptidase B1	Carboxypeptidase B	1360	CPB1
seq.15376.134	seq.15376.134	0.165965765	0.026790928	6.1948494	7.78642973155554e-10	1.64130137308705e-09	yes	yes	seq.15376.134	SL007121	CATE	Cathepsin E	1510	CTSE
seq.15381.45	seq.15381.45	0.15846415	0.028524943	5.555283556	3.35019674164123e-08	5.56163161662444e-08	yes	yes	seq.15381.45	SL004120	Discoidin domain receptor 2	Discoidin domain-containing receptor 2	4921	DDR2
seq.15384.15	seq.15384.15	0.143414589	0.02779158	5.160361172	2.84305182736466e-07	4.30669994341863e-07	yes	yes	seq.15384.15	SL011369	KLOTHO	Klotho	9365	KL
seq.15385.116	seq.15385.116	0.069375699	0.026907644	2.578289609	0.010036953	0.011095824	yes	yes	seq.15385.116	SL004848	FABP2	Fatty acid-binding protein, intestinal	2169	FABP2
seq.15387.44	seq.15387.44	0.211208279	0.028467399	7.419303756	2.10363747820131e-13	9.67779394933657e-13	yes	yes	seq.15387.44	SL005203	Neuropilin-2	Neuropilin-2	8828	NRP2
seq.15388.24	seq.15388.24	0.067690837	0.026707874	2.534489928	0.01137623	0.012535854	yes	yes	seq.15388.24	SL004561	FcRIIIa	Low affinity immunoglobulin gamma Fc region receptor III-A	2214	FCGR3A
seq.15389.1	seq.15389.1	0.169149026	0.02675434	6.322302365	3.52160337361348e-10	7.84331044530363e-10	yes	yes	seq.15389.1	SL012513	FRDA	Frataxin, mitochondrial	2395	FXN
seq.15390.3	seq.15390.3	0.222530852	0.026997469	8.242656064	4.03171263863833e-16	3.5917700542918e-15	yes	yes	seq.15390.3	SL004430	Galanin	Galanin	51083	GAL
seq.15391.114	seq.15391.114	0.126891325	0.026857602	4.724596199	2.55299235603897e-06	3.55340157443592e-06	yes	yes	seq.15391.114	SL005707	GAS-6	Growth arrest-specific protein 6	2621	GAS6
seq.15394.79	seq.15394.79	0.104995725	0.029435287	3.567001845	0.000374046	0.000447122	yes	yes	seq.15394.79	SL008959	UNC5B	Netrin receptor UNC5B	219699	UNC5B
seq.15398.2	seq.15398.2	0.094121347	0.027200834	3.4602376	0.000556963	0.000660149	yes	yes	seq.15398.2	SL006727	HERV1	FAD-linked sulfhydryl oxidase ALR	2671	GFER
seq.15403.53	seq.15403.53	0.212778528	0.026385125	8.064336472	1.64184147653478e-15	1.24907828604245e-14	yes	yes	seq.15403.53	SL007347	ID2	DNA-binding protein inhibitor ID-2	3398	ID2
seq.15404.3	seq.15404.3	0.10352514	0.026494765	3.907380979	9.8045147644348e-05	0.000121172	yes	yes	seq.15404.3	SL018851	IFN21	Interferon alpha-21	3452	IFNA21
seq.15405.23	seq.15405.23	0.189243041	0.026184178	7.227381352	8.31800696562213e-13	3.25461359813684e-12	yes	yes	seq.15405.23	SL018075	IFNA4	Interferon alpha-4	3441	IFNA4
seq.15412.40	seq.15412.40	0.181095035	0.026399371	6.859823953	1.05807161620141e-11	3.24784048295271e-11	yes	yes	seq.15412.40	SL003731	KIAP	Baculoviral IAP repeat-containing protein 7	79444	BIRC7
seq.15414.316	seq.15414.316	0.09401647	0.029650716	3.170799324	0.001555273	0.001791774	yes	yes	seq.15414.316	SL019149	LDHA	L-lactate dehydrogenase A chain	3939	LDHA
seq.15417.3	seq.15417.3	0.087969729	0.026424177	3.329137946	0.000895254	0.001047048	yes	yes	seq.15417.3	SL003161	Maspin	Serpin B5	5268	SERPINB5
seq.15418.25	seq.15418.25	0.082487687	0.028092322	2.93630714	0.003379182	0.003822984	yes	yes	seq.15418.25	SL007282	MK10	Mitogen-activated protein kinase 10	5602	MAPK10
seq.15426.5	seq.15426.5	0.131289728	0.027237312	4.820216046	1.60072974334852e-06	2.26370002484912e-06	yes	yes	seq.15426.5	SL008692	NEUR1	Sialidase-1	4758	NEU1
seq.15427.35	seq.15427.35	0.14539399	0.027714256	5.246180565	1.80799010976118e-07	2.78348041103114e-07	yes	yes	seq.15427.35	SL012455	LOXL3	Lysyl oxidase homolog 3	84695	LOXL3
seq.15430.165	seq.15430.165	0.199875245	0.027223476	7.342017672	3.67340444759339e-13	1.59980273314776e-12	yes	yes	seq.15430.165	SL012859	OPT	Opticin	26254	OPTC
seq.15431.31	seq.15431.31	0.232535755	0.026369393	8.818396093	3.60875651730526e-18	4.80289492692452e-17	yes	yes	seq.15431.31	SL000531	OTCase	Ornithine carbamoyltransferase, mitochondrial	5009	OTC
seq.15432.1	seq.15432.1	0.084719363	0.026868721	3.153085042	0.001652052	0.001900468	yes	yes	seq.15432.1	SL004684	Otoraplin	Otoraplin	56914	OTOR
seq.15433.4	seq.15433.4	0.13775954	0.026981809	5.105645	3.78099437787525e-07	5.64928687434515e-07	yes	yes	seq.15433.4	SL005268	p60-Src	Proto-oncogene tyrosine-protein kinase Src	6714	SRC
seq.15434.5	seq.15434.5	0.179589504	0.026902599	6.675544694	3.62146600222513e-11	9.80664308523339e-11	yes	yes	seq.15434.5	SL012495	PNOC	Prepronociceptin	5368	PNOC
seq.15435.4	seq.15435.4	0.080948641	0.027420635	2.952106665	0.003212084	0.003640716	yes	yes	seq.15435.4	SL005262	PNP	Purine nucleoside phosphorylase	4860	PNP
seq.15436.40	seq.15436.40	0.203059441	0.025852017	7.854684523	8.26680793671752e-15	5.37686556645004e-14	yes	yes	seq.15436.40	SL014638	RAMP1	Receptor activity-modifying protein 1	10267	RAMP1
seq.15437.11	seq.15437.11	0.196266785	0.026604058	7.37732499	2.84936365044251e-13	1.27859057981301e-12	yes	yes	seq.15437.11	SL008721	RAMP3	Receptor activity-modifying protein 3	10268	RAMP3
seq.15439.21	seq.15439.21	0.211293942	0.026638272	7.931968676	4.5756024301076e-15	3.14428960963425e-14	yes	yes	seq.15439.21	SL014861	RND3	Rho-related GTP-binding protein RhoE	390	RND3
seq.15440.57	seq.15440.57	0.202175991	0.026396474	7.659204402	3.60748003433244e-14	1.99725868297555e-13	yes	yes	seq.15440.57	SL012421	NEC2	Neuroendocrine convertase 2	5126	PCSK2
seq.15441.6	seq.15441.6	0.128268467	0.026641064	4.814690079	1.64487468553367e-06	2.32475195999177e-06	yes	yes	seq.15441.6	SL008548	SAP3	Ganglioside GM2 activator	2760	GM2A
seq.15444.45	seq.15444.45	0.147865739	0.026358473	5.609799102	2.46632406412666e-08	4.15740913120889e-08	yes	yes	seq.15444.45	SL001959	SCCA2	Serpin B4	6318	SERPINB4
seq.15446.25	seq.15446.25	0.155151302	0.026846457	5.779209612	9.35933247940282e-09	1.66381373618243e-08	yes	yes	seq.15446.25	SL004651	SMDF	Neuregulin-1, sensory and motor neuron-derived factor isoform	3084	NRG1
seq.15447.45	seq.15447.45	0.082787329	0.028387752	2.916304514	0.00360209	0.004070116	yes	yes	seq.15447.45	SL000574	Sorbitol dehydrogenase	Sorbitol dehydrogenase	6652	SORD
seq.15448.47	seq.15448.47	0.198476651	0.02769232	7.167209088	1.27158255649033e-12	4.75106324043858e-12	yes	yes	seq.15448.47	SL018151	SQSTM	Sequestosome-1	8878	SQSTM1
seq.15449.33	seq.15449.33	0.074098328	0.02702568	2.741774743	0.006193606	0.00692115	yes	yes	seq.15449.33	SL010387	TIM-4	T-cell immunoglobulin and mucin domain-containing protein 4	91937	TIMD4
seq.15452.5	seq.15452.5	0.005543118	0.027793403	0.199440048	0.841949346	0.846748101	no	no	seq.15452.5	SL000246	5'-Nucleotidase	5'-Nucleotidase	4907	NT5E
seq.15453.3	seq.15453.3	0.271024895	0.027801177	9.748684118	9.94815463570342e-22	2.26735024405407e-20	yes	yes	seq.15453.3	SL003022	a1-Microglobulin	Alpha-1-microglobulin	259	AMBP
seq.15457.14	seq.15457.14	0.167124866	0.028226954	5.920754644	4.0836284723851e-09	7.69991304513839e-09	yes	yes	seq.15457.14	SL005238	Aminopeptidase N	Aminopeptidase N	290	ANPEP
seq.15460.9	seq.15460.9	0.179592377	0.027458833	6.54042287	8.75857291171393e-11	2.18266031102848e-10	yes	yes	seq.15460.9	SL003281	CD26	Dipeptidyl peptidase 4	1803	DPP4
seq.15466.30	seq.15466.30	-0.008507717	0.028029768	-0.303524344	0.761538276	0.768563537	no	no	seq.15466.30	SL007148	CO9A1	Collagen alpha-1(IX) chain	1297	COL9A1
seq.15467.10	seq.15467.10	0.16602018	0.027300157	6.081290323	1.55977914463668e-09	3.11955828927336e-09	yes	yes	seq.15467.10	SL009396	CTHR1	Collagen triple helix repeat-containing protein 1	115908	CTHRC1
seq.15468.14	seq.15468.14	0.219714847	0.026851157	8.182695614	6.48415835756301e-16	5.49896840556119e-15	yes	yes	seq.15468.14	SL002690	FHR1	Complement factor H-related protein 1	3078	CFHR1
seq.15470.11	seq.15470.11	0.213446222	0.026715652	7.989557074	2.93487255818468e-15	2.12632488652585e-14	yes	yes	seq.15470.11	SL005383	Hexosaminidase B	Beta-hexosaminidase subunit beta	3074	HEXB
seq.15471.29	seq.15471.29	0.192703693	0.026511461	7.268693971	6.20403148752391e-13	2.53443257929468e-12	yes	yes	seq.15471.29	SL012442	LIPR2	Pancreatic lipase-related protein 2	5408	PNLIPRP2
seq.15475.4	seq.15475.4	0.124882804	0.027498834	4.541385331	6.10027852544277e-06	8.24728708209885e-06	yes	yes	seq.15475.4	SL004948	PLTP	Phospholipid transfer protein	5360	PLTP
seq.15476.6	seq.15476.6	0.167365341	0.026812988	6.241950418	5.81732397125896e-10	1.2483625783753e-09	yes	yes	seq.15476.6	SL007493	REG3G	Regenerating islet-derived protein 3-gamma	130120	REG3G
seq.15480.2	seq.15480.2	0.267541513	0.026698469	10.02085592	7.92873575307297e-23	2.04576342308062e-21	yes	yes	seq.15480.2	SL018020	VNN2	Vascular non-inflammatory molecule 2	8875	VNN2
seq.15481.45	seq.15481.45	0.283463573	0.02669031	10.62046753	2.45532117187244e-25	8.60936333983478e-24	yes	yes	seq.15481.45	SL004525	LL-37	Antibacterial protein LL-37	820	CAMP
seq.15482.12	seq.15482.12	0.159039295	0.026641233	5.969667275	3.05321218836668e-09	5.83749411756930e-09	yes	yes	seq.15482.12	SL012348	A2ML1	Alpha-2-macroglobulin-like protein 1	144568	A2ML1
seq.15486.126	seq.15486.126	-0.008986469	0.02677296	-0.335654679	0.737184788	0.745912096	no	no	seq.15486.126	SL008573	ABP1	Amiloride-sensitive amine oxidase [copper-containing]	26	AOC1
seq.15487.164	seq.15487.164	0.184531512	0.0267353	6.902167114	7.94136176084818e-12	2.51530103253269e-11	yes	yes	seq.15487.164	SL006149	carboxylesterase, liver	Liver carboxylesterase 1	1066	CES1
seq.15491.20	seq.15491.20	0.136190999	0.0269925	5.045512536	5.15607511600077e-07	7.61234301876497e-07	yes	yes	seq.15491.20	SL008437	CD248	Endosialin	57124	CD248
seq.15492.1	seq.15492.1	0.175756619	0.026519851	6.62736076	4.97119981726263e-11	1.30544709555576e-10	yes	yes	seq.15492.1	SL025827	CRIM1:ECD	Cysteine-rich motor neuron 1 protein:Extracellular domain	51232	CRIM1
seq.15494.11	seq.15494.11	-0.045078222	0.027336004	-1.649042121	0.099377674	0.104698744	no	no	seq.15494.11	SL011828	FGFP1	Fibroblast growth factor-binding protein 1	9982	FGFBP1
seq.15495.9	seq.15495.9	0.150394018	0.026298282	5.718777179	1.32631026623956e-08	2.31490655913541e-08	yes	yes	seq.15495.9	SL012435	FOLR3	Folate receptor gamma	2352	FOLR3
seq.15497.9	seq.15497.9	0.164753814	0.026512623	6.214164954	6.91065318543454e-10	1.46687128150279e-09	yes	yes	seq.15497.9	SL012357	HS3S1	Heparan sulfate glucosamine 3-O-sulfotransferase 1	9957	HS3ST1
seq.15503.15	seq.15503.15	0.13422049	0.028739495	4.670245183	3.31639442308065e-06	4.57982264434515e-06	yes	yes	seq.15503.15	SL004647	Lefty-A	Left-right determination factor 2	7044	LEFTY2
seq.15504.39	seq.15504.39	0.183607816	0.026897423	6.826223247	1.32714419243255e-11	3.9734421087061e-11	yes	yes	seq.15504.39	SL004299	Livin B	Baculoviral IAP repeat-containing protein 7 Isoform beta	79444	BIRC7
seq.15506.34	seq.15506.34	0.167082816	0.026449523	6.317044556	3.63982502756237e-10	8.08685739267512e-10	yes	yes	seq.15506.34	SL018249	LRP12	Low-density lipoprotein receptor-related protein 12	29967	LRP12
seq.15509.2	seq.15509.2	0.260023331	0.026544347	9.79580802	6.44714268027486e-22	1.50708848124374e-20	yes	yes	seq.15509.2	SL003640	NAG	Alpha-N-acetylglucosaminidase	4669	NAGLU
seq.15511.37	seq.15511.37	0.033531119	0.027546178	1.217269369	0.223719978	0.231682749	no	no	seq.15511.37	SL008970	NPTXR	Neuronal pentraxin receptor	23467	NPTXR
seq.15513.108	seq.15513.108	0.25480304	0.026756604	9.522996132	7.74894805191742e-21	1.58159499417867e-19	yes	yes	seq.15513.108	SL003260	Prostasin	Prostasin	5652	PRSS8
seq.15514.26	seq.15514.26	0.263399341	0.026670676	9.875990457	3.069595460194e-22	7.63213053057326e-21	yes	yes	seq.15514.26	SL001814	Pseudocholinesterase	Cholinesterase	590	BCHE
seq.15515.2	seq.15515.2	0.656004578	0.022886605	28.66325385	8.52131419890112e-141	4.66115886679891e-137	yes	yes	seq.15515.2	SL000572	SAA	Serum amyloid A-1 protein	6288	SAA1
seq.15516.12	seq.15516.12	0.363362127	0.025597372	14.19529056	1.16153906211325e-42	2.64734111239978e-40	yes	yes	seq.15516.12	SL005700	SAA-4	Serum amyloid A-4 protein	6291	SAA4
seq.15521.4	seq.15521.4	0.152486255	0.02677665	5.694747323	1.52212173813663e-08	2.6406615628314e-08	yes	yes	seq.15521.4	SL008440	Alcadein alpha-1	Calsyntenin-1	22883	CLSTN1
seq.15522.2	seq.15522.2	0.238332907	0.026534416	8.982029521	8.98326134082384e-19	1.3103583875815e-17	yes	yes	seq.15522.2	SL008305	GAPR1	Golgi-associated plant pathogenesis-related protein 1	152007	GLIPR2
seq.15523.9	seq.15523.9	0.053473896	0.027318916	1.9573945	0.050512221	0.05402852	no	no	seq.15523.9	SL008037	HEM2	Delta-aminolevulinic acid dehydratase	210	ALAD
seq.15524.30	seq.15524.30	0.03873942	0.026793637	1.445843995	0.148459062	0.155153051	no	no	seq.15524.30	SL008043	PGAM2	Phosphoglycerate mutase 2	5224	PGAM2
seq.15525.294	seq.15525.294	0.046264861	0.027349588	1.691610869	0.090956945	0.096049129	no	no	seq.15525.294	SL014682	ADH1G	Alcohol dehydrogenase 1C	126	ADH1C
seq.15527.90	seq.15527.90	0.129721664	0.026756159	4.848291726	1.39348958427475e-06	1.98190016276206e-06	yes	yes	seq.15527.90	SL008018	DLDH	Dihydrolipoyl dehydrogenase, mitochondrial	1738	DLD
seq.15529.33	seq.15529.33	0.017914325	0.028361974	0.631631792	0.527737206	0.537865198	no	no	seq.15529.33	SL001883	Cysteine-rich protein 1	Cysteine and glycine-rich protein 1	1465	CSRP1
seq.15530.33	seq.15530.33	0.253475586	0.027193982	9.321017502	4.69908465788304e-20	8.45526088112507e-19	yes	yes	seq.15530.33	SL004845	EphB4	Ephrin type-B receptor 4	2050	EPHB4
seq.15533.97	seq.15533.97	0.109342235	0.02705561	4.041388673	5.62130797776186e-05	7.0637616904106e-05	yes	yes	seq.15533.97	SL025926	Macrophage scavenger receptor:ECD	Macrophage scavenger receptor types I and II:Extracellular domain	4481	MSR1
seq.15535.3	seq.15535.3	0.196148395	0.02679238	7.321051673	4.26929958841658e-13	1.82019242000302e-12	yes	yes	seq.15535.3	SL011069	Marapsin	Serine protease 27	83886	PRSS27
seq.15539.15	seq.15539.15	0.093220381	0.027158327	3.432478732	0.000616651	0.000728842	yes	yes	seq.15539.15	SL008760	SLIK1	SLIT and NTRK-like protein 1	114798	SLITRK1
seq.15540.6	seq.15540.6	0.085113028	0.02708112	3.142891756	0.001710226	0.001965736	yes	yes	seq.15540.6	SL000649	Vimentin	Vimentin	7431	VIM
seq.15542.19	seq.15542.19	0.168923181	0.02714995	6.22185966	6.5892447468037e-10	1.401367370335e-09	yes	yes	seq.15542.19	SL013015	KCRU	Creatine kinase U-type, mitochondrial	1159	CKMT1A
seq.15544.25	seq.15544.25	0.164789768	0.027274442	6.041911506	1.97934595562986e-09	3.89741626252533e-09	yes	yes	seq.15544.25	SL003919	kallikrein 14	Kallikrein-14	43847	KLK14
seq.15545.13	seq.15545.13	0.11316058	0.028077275	4.030326373	5.88913127126716e-05	7.39351573418209e-05	yes	yes	seq.15545.13	SL004720	Calcineurin B a	Calcineurin subunit B type 1	5534	PPP3R1
seq.15553.22	seq.15553.22	0.220297292	0.026097464	8.44132954	8.17196157994687e-17	8.33683423469071e-16	yes	yes	seq.15553.22	SL007155	ACES	Acetylcholinesterase	43	ACHE
seq.15556.49	seq.15556.49	-0.028583778	0.026998748	-1.058707507	0.289927291	0.298666488	no	no	seq.15556.49	SL005393	Alpha-amylase 2B	Alpha-amylase 2B	280	AMY2B
seq.15560.52	seq.15560.52	0.003364905	0.026876362	0.125199439	0.900384783	0.902695155	no	no	seq.15560.52	SL003561	Apo-TC II	Transcobalamin-2	6948	TCN2
seq.15562.24	seq.15562.24	0.221059272	0.026789453	8.251727583	3.75105691910883e-16	3.35266035090283e-15	yes	yes	seq.15562.24	SL008667	BGLR	Beta-glucuronidase	2990	GUSB
seq.15567.2	seq.15567.2	0.19761935	0.026311568	7.510740047	1.08055805658225e-13	5.34417049683989e-13	yes	yes	seq.15567.2	SL004471	CD3-zeta	T-cell surface glycoprotein CD3 zeta chain	919	CD247
seq.15569.15	seq.15569.15	0.045484717	0.02748156	1.65509954	0.098142745	0.103437537	no	no	seq.15569.15	SL002527	Collagen II	Collagen Type II	1280	COL2A1
seq.15570.99	seq.15570.99	0.210140524	0.02700128	7.782613379	1.42857514682365e-14	8.77026493055596e-14	yes	yes	seq.15570.99	SL004551	Complement receptor type 2	Complement receptor type 2	1380	CR2
seq.15573.110	seq.15573.110	0.043942848	0.027433438	1.601798782	0.109440103	0.115100435	no	no	seq.15573.110	SL008782	CSPG3	Neurocan core protein	1463	NCAN
seq.15574.37	seq.15574.37	0.159951908	0.026381035	6.063139868	1.7411015871051e-09	3.45566969574197e-09	yes	yes	seq.15574.37	SL000385	Cyclin A	Cyclin-A2	890	CCNA2
seq.15576.158	seq.15576.158	0.228196786	0.026255756	8.69130516	1.04661572308749e-17	1.28651415849182e-16	yes	yes	seq.15576.158	SL003107	ECP	Eosinophil cationic protein	6037	RNASE3
seq.15579.26	seq.15579.26	0.152930916	0.026752788	5.716447788	1.34416411172489e-08	2.34307765810552e-08	yes	yes	seq.15579.26	SL008780	ENPP6	Ectonucleotide pyrophosphatase/phosphodiesterase family member 6	133121	ENPP6
seq.15580.2	seq.15580.2	0.172271846	0.026177627	6.580881019	6.73483874842741e-11	1.71986778496256e-10	yes	yes	seq.15580.2	SL008537	EPHA7	Ephrin type-A receptor 7	2045	EPHA7
seq.15581.16	seq.15581.16	0.125356631	0.026706673	4.693831823	2.96144818213276e-06	4.10416051590225e-06	yes	yes	seq.15581.16	SL019927	FANK1	Fibronectin type 3 and ankyrin repeat domains protein 1	92565	FANK1
seq.15582.25	seq.15582.25	0.211811718	0.026156834	8.097758313	1.2645054901249e-15	9.9522950086089e-15	yes	yes	seq.15582.25	SL010462	FCN1	Ficolin-1	2219	FCN1
seq.15583.18	seq.15583.18	0.210391672	0.026818239	7.845096361	8.89311981075341e-15	5.7500431873311e-14	yes	yes	seq.15583.18	SL012568	FCRLB	Fc receptor-like B	127943	FCRLB
seq.15584.9	seq.15584.9	0.181611271	0.02656037	6.837678525	1.2286229738855e-11	3.70075312067934e-11	yes	yes	seq.15584.9	SL002691	FHR2	Complement factor H-related protein 2	3080	CFHR2
seq.15588.17	seq.15588.17	0.120215239	0.026748372	4.494301239	7.59305109648491e-06	1.01848919808172e-05	yes	yes	seq.15588.17	SL009217	galactosidase, alpha	Alpha-galactosidase A	2717	GLA
seq.15591.28	seq.15591.28	0.047674755	0.027785085	1.71583979	0.086426732	0.09137113	no	no	seq.15591.28	SL001812	Glutathione peroxidase	Glutathione peroxidase 1	2876	GPX1
seq.15594.47	seq.15594.47	0.173780296	0.029955444	5.80129258	8.23311845928604e-09	1.47753142953723e-08	yes	yes	seq.15594.47	SL008268	HTRA1	Serine protease HTRA1	5654	HTRA1
seq.15596.7	seq.15596.7	0.119870403	0.027602266	4.342774028	1.51488040529369e-05	1.9800228953301e-05	yes	yes	seq.15596.7	SL020142	HEXI1	Protein HEXIM1	10614	HEXIM1
seq.15602.43	seq.15602.43	0.193627382	0.026492882	7.308656887	4.6652606644207e-13	1.97067634887777e-12	yes	yes	seq.15602.43	SL001943	IL-6 sRa	Interleukin-6 receptor subunit alpha	3570	IL6R
seq.15603.20	seq.15603.20	0.111066078	0.026227445	4.234727301	2.44730106435407e-05	3.14316431604056e-05	yes	yes	seq.15603.20	SL004086	Integrin alpha-2	Integrin alpha-2	3673	ITGA2
seq.15607.56	seq.15607.56	0.071573492	0.027065721	2.644433182	0.008280119	0.009192663	yes	yes	seq.15607.56	SL009203	KPYR	Pyruvate kinase PKLR	5313	PKLR
seq.15608.5	seq.15608.5	0.184627338	0.02634772	7.007336333	3.86736137562842e-12	1.30502570787708e-11	yes	yes	seq.15608.5	SL018792	KS6B1	Ribosomal protein S6 kinase beta-1	6198	RPS6KB1
seq.15610.72	seq.15610.72	0.11754883	0.02734809	4.298246437	1.84836732928779e-05	2.39586950028536e-05	yes	yes	seq.15610.72	SL000499	LAP	Cytosol aminopeptidase	51056	LAP3
seq.15612.5	seq.15612.5	0.055503506	0.027673619	2.005646787	0.045098341	0.048294425	yes	yes	seq.15612.5	SL012168	LIN7B	Protein lin-7 homolog B	64130	LIN7B
seq.15613.16	seq.15613.16	0.102240461	0.02714455	3.766518866	0.000172848	0.000211092	yes	yes	seq.15613.16	SL012420	LIPP	Pancreatic triacylglycerol lipase	5406	PNLIP
seq.15614.168	seq.15614.168	0.220057219	0.026291039	8.370046358	1.45441059215241e-16	1.41559180410564e-15	yes	yes	seq.15614.168	SL012686	LIRA2	Leukocyte immunoglobulin-like receptor subfamily A member 2	11027	LILRA2
seq.15615.8	seq.15615.8	0.035221144	0.0267302	1.317653598	0.187848972	0.19516313	no	no	seq.15615.8	SL019428	LIRB3	Leukocyte immunoglobulin-like receptor subfamily B member 3	102725035	LILRB3
seq.15623.1	seq.15623.1	0.209335239	0.025887887	8.086223452	1.38391209369744e-15	1.06599071252083e-14	yes	yes	seq.15623.1	SL005211	PD-1	Programmed cell death protein 1	5133	PDCD1
seq.15626.223	seq.15626.223	0.113570304	0.027384008	4.14732227	3.57931753294751e-05	4.55322486167974e-05	yes	yes	seq.15626.223	SL005400	Perlecan	Basement membrane-specific heparan sulfate proteoglycan core protein	3339	HSPG2
seq.15631.18	seq.15631.18	0.19774274	0.026626689	7.426486272	1.99690599238446e-13	9.21001330383054e-13	yes	yes	seq.15631.18	SL014708	PSG1	Pregnancy-specific beta-1-glycoprotein 1	5669	PSG1
seq.15633.6	seq.15633.6	0.116271022	0.027311715	4.257184938	2.21703539506216e-05	2.85816252910441e-05	yes	yes	seq.15633.6	SL000566	RBP	Retinol-binding protein 4	5950	RBP4
seq.15634.139	seq.15634.139	0.179146195	0.026329961	6.803891501	1.54198527268874e-11	4.53775266801485e-11	yes	yes	seq.15634.139	SL012379	SLIT1	Slit homolog 1 protein	6585	SLIT1
seq.15635.4	seq.15635.4	0.007945028	0.027519416	0.288706279	0.772851625	0.779693543	no	no	seq.15635.4	SL012834	SMOC2	SPARC-related modular calcium-binding protein 2	64094	SMOC2
seq.15636.49	seq.15636.49	-0.044795674	0.028432942	-1.575485006	0.115384886	0.121212854	no	no	seq.15636.49	SL014090	SORC1	VPS10 domain-containing receptor SorCS1	114815	SORCS1
seq.15644.1	seq.15644.1	0.200180954	0.026677104	7.503848662	1.13648357679405e-13	5.59043629951749e-13	yes	yes	seq.15644.1	SL000303	Biotinidase	Biotinidase	686	BTD
seq.15653.9	seq.15653.9	0.138450295	0.028238182	4.902946483	1.06166801912188e-06	1.52784111144348e-06	yes	yes	seq.15653.9	SL006511	COAA1	Collagen alpha-1(X) chain	1300	COL10A1
seq.15666.21	seq.15666.21	0.147980881	0.026411205	5.602958419	2.56333686981766e-08	4.3116398148532e-08	yes	yes	seq.15666.21	SL000304	BMP-2	Bone morphogenetic protein 2	650	BMP2
seq.15667.39	seq.15667.39	0.032391554	0.028340162	1.142955839	0.25326481	0.261635224	no	no	seq.15667.39	SL003996	BMP-4	Bone morphogenetic protein 4	652	BMP4
seq.15668.19	seq.15668.19	0.222166634	0.026687849	8.324636067	2.09513071501683e-16	1.97592500192105e-15	yes	yes	seq.15668.19	SL004079	BMP-8	Bone morphogenetic protein 8B	656	BMP8B
seq.15669.7	seq.15669.7	0.132904704	0.027057288	4.911974272	1.01476333738822e-06	1.46226434549884e-06	yes	yes	seq.15669.7	SL007123	BRAF1	Serine/threonine-protein kinase B-raf	673	BRAF
seq.15670.15	seq.15670.15	0.192544252	0.026518335	7.260797176	6.56244295692436e-13	2.65718429398911e-12	yes	yes	seq.15670.15	SL017430	C1QL2	Complement C1q-like protein 2	165257	C1QL2
seq.15678.71	seq.15678.71	0.149962705	0.028534141	5.255553416	1.72008275138834e-07	2.65337074170734e-07	yes	yes	seq.15678.71	SL009413	DKK2	Dickkopf-related protein 2	27123	DKK2
seq.15686.49	seq.15686.49	0.258110028	0.02631794	9.807379601	5.79419645557644e-22	1.36613166431048e-20	yes	yes	seq.15686.49	SL007288	INHBC	Inhibin beta C chain	3626	INHBC
seq.15688.30	seq.15688.30	0.222997526	0.025858109	8.623891512	1.83111199671522e-17	2.11758617801951e-16	yes	yes	seq.15688.30	SL004488	Mannose-binding lectin	Protein ERGIC-53	3998	LMAN1
seq.15692.300	seq.15692.300	0.195500667	0.026287801	7.436935031	1.85108495362198e-13	8.61006351727229e-13	yes	yes	seq.15692.300	SL007608	NODAL	Nodal homolog	4838	NODAL
seq.15693.9	seq.15693.9	0.172491733	0.027115547	6.36135927	2.75348414878781e-10	6.25739854336075e-10	yes	yes	seq.15693.9	SL000008	PgR	Progesterone receptor	5241	PGR
seq.15698.6	seq.15698.6	0.115458243	0.027061798	4.26646604	2.12803393394461e-05	2.74666012710642e-05	yes	yes	seq.15698.6	SL007220	TXLNA	Alpha-taxilin	200081	TXLNA
seq.16015.19	seq.16015.19	0.234038684	0.027398306	8.542085819	3.5916888224209e-17	3.97703195519075e-16	yes	yes	seq.16015.19	SL000617	ALT	Alanine aminotransferase 1	2875	GPT
seq.16035.8	seq.16035.8	0.308384191	0.026754919	11.52626162	2.36527510365733e-29	1.4491482370098e-27	yes	yes	seq.16035.8	SL003322	VEGF sR3	Vascular endothelial growth factor receptor 3	2324	FLT4
seq.16043.30	seq.16043.30	0.125917102	0.027063565	4.652642812	3.60753998009184e-06	4.96808753552427e-06	yes	yes	seq.16043.30	SL025982	SHC1:PID	SHC-transforming protein 1:Phosphotyrosine Interaction Domain	6464	SHC1
seq.16055.3	seq.16055.3	0.346870377	0.025867544	13.4094827	1.58764231904105e-38	2.34713607706879e-36	yes	yes	seq.16055.3	SL006830	complement factor H-related 5	Complement factor H-related protein 5	81494	CFHR5
seq.16060.99	seq.16060.99	0.127424953	0.02723419	4.678859692	3.18226551870495e-06	4.39903775267023e-06	yes	yes	seq.16060.99	SL008193	NID2	Nidogen-2	22795	NID2
seq.16070.7	seq.16070.7	0.088283972	0.027309365	3.232736147	0.001256504	0.001453082	yes	yes	seq.16070.7	SL004652	WIF-1	Wnt inhibitory factor 1	11197	WIF1
seq.16074.12	seq.16074.12	0.244435067	0.026403055	9.257832714	8.20244767341619e-20	1.41092417527002e-18	yes	yes	seq.16074.12	SL005725	GRB2-related adapter protein 2	GRB2-related adapter protein 2	9402	GRAP2
seq.16079.2	seq.16079.2	0.224855773	0.026710138	8.418368174	9.84403656518319e-17	9.8440365651832e-16	yes	yes	seq.16079.2	SL010518	TEC	Tyrosine-protein kinase Tec	7006	TEC
seq.16288.17	seq.16288.17	0.186465824	0.026856702	6.942990411	6.01312922805569e-12	1.94872885826149e-11	yes	yes	seq.16288.17	SL013797	EPHA4	Ephrin type-A receptor 4	2043	EPHA4
seq.16292.288	seq.16292.288	0.198391944	0.027086391	7.324414069	4.16770839155588e-13	1.7852282616923e-12	yes	yes	seq.16292.288	SL011908	GIP	Gastric inhibitory polypeptide	2695	GIP
seq.16296.43	seq.16296.43	0.155928379	0.027065853	5.761073786	1.03951394602154e-08	1.83720235371173e-08	yes	yes	seq.16296.43	SL017638	LGR5	Leucine-rich repeat-containing G-protein coupled receptor 5	8549	LGR5
seq.16297.14	seq.16297.14	0.108257766	0.026474527	4.089129397	4.59243573152506e-05	5.80286982015294e-05	yes	yes	seq.16297.14	SL008763	ROBO4	Roundabout homolog 4	54538	ROBO4
seq.16299.13	seq.16299.13	0.117362066	0.026766351	4.384686711	1.25407090738047e-05	1.65176206678814e-05	yes	yes	seq.16299.13	SL017103	TIGIT	T-cell immunoreceptor with Ig and ITIM domains	201633	TIGIT
seq.16300.4	seq.16300.4	0.096765087	0.028347302	3.413555411	0.000660699	0.000779557	yes	yes	seq.16300.4	SL017099	TREM2	Triggering receptor expressed on myeloid cells 2	54209	TREM2
seq.16304.6	seq.16304.6	0.146709532	0.026668703	5.501187304	4.52807660629544e-08	7.4090873575938e-08	yes	yes	seq.16304.6	SL017589	LGR4	Leucine-rich repeat-containing G-protein coupled receptor 4	55366	LGR4
seq.16305.10	seq.16305.10	0.239274987	0.026239199	9.11898973	2.75809928787564e-19	4.39848487016902e-18	yes	yes	seq.16305.10	SL025810	Cadherin-11:ECD	Cadherin-11:Extracellular domain	1009	CDH11
seq.16308.14	seq.16308.14	0.187909028	0.026298417	7.145259929	1.48333795283696e-12	5.44735826181663e-12	yes	yes	seq.16308.14	SL008978	BTLA	B- and T-lymphocyte attenuator	151888	BTLA
seq.16309.30	seq.16309.30	0.195052937	0.026330585	7.407846575	2.28561088938397e-13	1.0444688024169e-12	yes	yes	seq.16309.30	SL010381	Soggy-1	Dickkopf-like protein 1	27120	DKKL1
seq.16312.45	seq.16312.45	0.164435845	0.027375767	6.00662054	2.44752815416176e-09	4.73408026989562e-09	yes	yes	seq.16312.45	SL004865	Cadherin-6	Cadherin-6	1004	CDH6
seq.16315.105	seq.16315.105	0.188120623	0.026475436	7.105477878	1.95893719426249e-12	6.92655879289968e-12	yes	yes	seq.16315.105	SL003321	VEGF sR1	Vascular endothelial growth factor receptor 1	2321	FLT1
seq.16317.20	seq.16317.20	0.112089578	0.027582606	4.063777741	5.11419528623804e-05	6.44577147827697e-05	yes	yes	seq.16317.20	SL004969	Desmoglein-3	Desmoglein-3	1830	DSG3
seq.16318.12	seq.16318.12	0.243133227	0.02605998	9.329754876	4.34958467687602e-20	7.90439474502055e-19	yes	yes	seq.16318.12	SL004851	ALK-1	Serine/threonine-protein kinase receptor R3	94	ACVRL1
seq.16320.139	seq.16320.139	0.028163143	0.026523203	1.061830383	0.288507512	0.29742482	no	no	seq.16320.139	SL009127	CD320	CD320 antigen	51293	CD320
seq.16323.8	seq.16323.8	0.179963382	0.02739537	6.569116731	7.27062154147708e-11	1.84292399591657e-10	yes	yes	seq.16323.8	SL020462	NRX3A	Neurexin-3	9369	NRXN3
seq.16324.38	seq.16324.38	0.089034355	0.026766157	3.326377925	0.000904092	0.001056932	yes	yes	seq.16324.38	SL026004	TLR1:ECD	Toll-like receptor 1:Extracellular domain	7096	TLR1
seq.16558.2	seq.16558.2	-0.133009137	0.027652346	-4.810048891	1.68285446649559e-06	2.37615227974468e-06	yes	yes	seq.16558.2	SL008560	MYOC	Myocilin	4653	MYOC
seq.16561.9	seq.16561.9	0.299034985	0.026295373	11.37215222	1.19118217928081e-28	6.58158234410708e-27	yes	yes	seq.16561.9	SL005720	Alpha-1B-glycoprotein	Alpha-1B-glycoprotein	1	A1BG
seq.16583.8	seq.16583.8	0.06221266	0.027964648	2.224689531	0.026271139	0.028399829	yes	yes	seq.16583.8	SL020189	AP4A	Bis(5'-nucleosyl)-tetraphosphatase [asymmetrical]	318	NUDT2
seq.16585.16	seq.16585.16	0.149917594	0.026738632	5.606778876	2.5087081146449e-08	4.22624988823764e-08	yes	yes	seq.16585.16	SL017452	B3GN4	N-acetyllactosaminide beta-1,3-N-acetylglucosaminyltransferase 4	79369	B3GNT4
seq.16593.3	seq.16593.3	0.288528493	0.026175442	11.02286982	4.35432785182622e-27	1.9684440784702e-25	yes	yes	seq.16593.3	SL003820	FADD	FAS-associated death domain protein	8772	FADD
seq.16596.25	seq.16596.25	0.048491563	0.027867972	1.740046325	0.08208465	0.086898207	no	no	seq.16596.25	SL012999	GLRX3	Glutaredoxin-3	10539	GLRX3
seq.16597.11	seq.16597.11	0.181172039	0.026459013	6.847271311	1.15166773495641e-11	3.49784703509805e-11	yes	yes	seq.16597.11	SL013189	GLRX5	Glutaredoxin-related protein 5, mitochondrial	51218	GLRX5
seq.16599.38	seq.16599.38	0.127139076	0.027830439	4.568346007	5.37671593915655e-06	7.30336135763256e-06	yes	yes	seq.16599.38	SL018803	GPN1	GPN-loop GTPase 1	11321	GPN1
seq.16605.2	seq.16605.2	0.198797358	0.026499694	7.501873807	1.15302852010857e-13	5.66601362812675e-13	yes	yes	seq.16605.2	SL017275	C1T9A	Complement C1q and tumor necrosis factor-related protein 9A	338872	C1QTNF9
seq.16606.85	seq.16606.85	0.049976788	0.027346236	1.827556353	0.067842501	0.07221887	no	no	seq.16606.85	SL003659	Aldose reductase	Aldose reductase	231	AKR1B1
seq.16609.106	seq.16609.106	0.127369201	0.02938184	4.334963364	1.56889084674664e-05	2.04621672191323e-05	yes	yes	seq.16609.106	SL012592	KIRR2	Kin of IRRE-like protein 2	84063	KIRREL2
seq.16610.13	seq.16610.13	0.121966855	0.0270931	4.501768083	7.33498024334031e-06	9.84839026290414e-06	yes	yes	seq.16610.13	SL007503	LRP10	Low-density lipoprotein receptor-related protein 10	26020	LRP10
seq.16612.28	seq.16612.28	-0.033684076	0.027914949	-1.206668038	0.227776875	0.235794759	no	no	seq.16612.28	SL020764	SDC3	Syndecan-3	9672	SDC3
seq.16613.3	seq.16613.3	0.144496039	0.026903413	5.370918592	9.25283967773414e-08	1.46576985337984e-07	yes	yes	seq.16613.3	SL008898	CAD17	Cadherin-17	1015	CDH17
seq.16614.27	seq.16614.27	0.175103615	0.030890726	5.668484967	1.76828010351666e-08	3.04262100227623e-08	yes	yes	seq.16614.27	SL017248	RSPO1	R-spondin-1	284654	RSPO1
seq.16616.137	seq.16616.137	0.149501527	0.027709234	5.39536851	8.10089354467397e-08	1.29264549852295e-07	yes	yes	seq.16616.137	SL007119	ENOB	Beta-enolase	2027	ENO3
seq.16617.14	seq.16617.14	0.047690307	0.02637707	1.808021394	0.070831384	0.075364262	no	no	seq.16617.14	SL003718	Caspase-14	Caspase-14	23581	CASP14
seq.16618.7	seq.16618.7	0.169244256	0.026665051	6.347044188	3.01381400097569e-10	6.78857318498107e-10	yes	yes	seq.16618.7	SL007370	CD69	Early activation antigen CD69	969	CD69
seq.16620.26	seq.16620.26	0.183458016	0.026260845	6.985990498	4.47897300738903e-12	1.48717638168481e-11	yes	yes	seq.16620.26	SL007021	LY75	Lymphocyte antigen 75	100526664	LY75
seq.16746.12	seq.16746.12	0.179932042	0.026326051	6.834752416	1.25308470403319e-11	3.76820963774687e-11	yes	yes	seq.16746.12	SL003950	Activin B	Activin B	3625	INHBB
seq.16749.79	seq.16749.79	0.123958048	0.02684167	4.618119744	4.25136607912846e-06	5.81519691243627e-06	yes	yes	seq.16749.79	SL005151	BMP-3b	Growth/differentiation factor 10	2662	GDF10
seq.16751.15	seq.16751.15	0.190077949	0.027041116	7.029219868	3.32556132792003e-12	1.13409105135427e-11	yes	yes	seq.16751.15	SL002689	BNP	Natriuretic peptides B	4879	NPPB
seq.16753.46	seq.16753.46	0.123208154	0.027627671	4.459592399	8.91111353367077e-06	1.18684662841926e-05	yes	yes	seq.16753.46	SL007942	CO6A2	Collagen alpha-2(VI) chain	1292	COL6A2
seq.16754.40	seq.16754.40	0.101763538	0.027090753	3.756393785	0.000179912	0.000219571	yes	yes	seq.16754.40	SL019118	CSKP	Peripheral plasma membrane protein CASK	8573	CASK
seq.16755.195	seq.16755.195	0.171045896	0.026409397	6.476705831	1.32087007438701e-10	3.18569634342898e-10	yes	yes	seq.16755.195	SL004675	GDF-3	Growth/differentiation factor 3	9573	GDF3
seq.16756.30	seq.16756.30	0.126694061	0.027390765	4.625429873	4.10645276955798e-06	5.624010177637e-06	yes	yes	seq.16756.30	SL007504	GDF7	Growth/differentiation factor 7	151449	GDF7
seq.16758.96	seq.16758.96	0.154175715	0.027273346	5.652981332	1.93132823000869e-08	3.31275177740594e-08	yes	yes	seq.16758.96	SL013046	HDGF	Hepatoma-derived growth factor	3068	HDGF
seq.16760.2	seq.16760.2	0.163023531	0.027483782	5.931626464	3.82874575066911e-09	7.24178397515908e-09	yes	yes	seq.16760.2	SL005186	IL-26	Interleukin-26	55801	IL26
seq.16763.11	seq.16763.11	0.190403075	0.026256546	7.251642233	7.00347796377986e-13	2.81270370498354e-12	yes	yes	seq.16763.11	SL017261	LECT2	Leukocyte cell-derived chemotaxin-2	3950	LECT2
seq.16765.52	seq.16765.52	0.188261792	0.028348411	6.640999883	4.54578251619871e-11	1.20297195760072e-10	yes	yes	seq.16765.52	SL004294	PBP	Platelet basic protein	5473	PPBP
seq.16768.3	seq.16768.3	0.124130173	0.026426774	4.697136783	2.91472717511388e-06	4.0414594798157e-06	yes	yes	seq.16768.3	SL006467	PLAK	Junction plakoglobin	3728	JUP
seq.16769.20	seq.16769.20	0.117838559	0.027338317	4.310380853	1.75113057177379e-05	2.27684436120814e-05	yes	yes	seq.16769.20	SL007310	RAC3	Ras-related C3 botulinum toxin substrate 3	5881	RAC3
seq.16770.3	seq.16770.3	0.113823337	0.027606262	4.123098519	3.97211607141116e-05	5.04000809803272e-05	yes	yes	seq.16770.3	SL012438	REG1B	Lithostathine-1-beta	5968	REG1B
seq.16773.29	seq.16773.29	0.131398764	0.029479494	4.457293754	9.0057283292899e-06	1.19828104989579e-05	yes	yes	seq.16773.29	SL012672	SCUB3	Signal peptide, CUB and EGF-like domain-containing protein 3	222663	SCUBE3
seq.16780.6	seq.16780.6	0.110008665	0.027295867	4.030231643	5.89147612860224e-05	7.39476237344062e-05	yes	yes	seq.16780.6	SL000451	HSP 70	Heat shock 70 kDa protein 1A	3303	HSPA1A
seq.16781.2	seq.16781.2	0.117935804	0.027209077	4.3344287	1.57265446335354e-05	2.05063645161952e-05	yes	yes	seq.16781.2	SL012928	ENASE	Cytosolic endo-beta-N-acetylglucosaminidase	64772	ENGASE
seq.16785.45	seq.16785.45	0.085681709	0.026985362	3.175117963	0.001532485	0.001766637	yes	yes	seq.16785.45	SL004530	HD-5	Defensin-5	1670	DEFA5
seq.16792.4	seq.16792.4	0.137049942	0.026603774	5.151522625	2.9775995094611e-07	4.49805835867225e-07	yes	yes	seq.16792.4	SL005216	Siglec-5	Sialic acid-binding Ig-like lectin 5	8778	SIGLEC5
seq.16803.4	seq.16803.4	0.096425582	0.027264579	3.536661357	0.000419296	0.000500011	yes	yes	seq.16803.4	SL008657	CALB2	Calretinin	794	CALB2
seq.16805.5	seq.16805.5	0.137211534	0.026789855	5.121772225	3.47723073386402e-07	5.2082289469431e-07	yes	yes	seq.16805.5	SL011405	PDE5A	cGMP-specific 3',5'-cyclic phosphodiesterase	8654	PDE5A
seq.16807.35	seq.16807.35	0.135272779	0.027463011	4.92563536	9.47562500926214e-07	1.36903509774601e-06	yes	yes	seq.16807.35	SL020644	TNNT3	Troponin T, fast skeletal muscle	7140	TNNT3
seq.16809.1	seq.16809.1	0.082100614	0.026828636	3.060185883	0.002256746	0.002578195	yes	yes	seq.16809.1	SL006976	NDKM	Nucleoside diphosphate kinase, mitochondrial	4833	NME4
seq.16818.200	seq.16818.200	0.165004706	0.027591043	5.980372106	2.86413454411684e-09	5.48942395105786e-09	yes	yes	seq.16818.200	SL017488	CDCP1	CUB domain-containing protein 1	64866	CDCP1
seq.16823.75	seq.16823.75	0.173348237	0.026390008	6.568707218	7.29000472423243e-11	1.84698128029418e-10	yes	yes	seq.16823.75	SL007053	APOL3	Apolipoprotein L3	80833	APOL3
seq.16825.20	seq.16825.20	0.152078883	0.027280027	5.574733522	3.00431490995792e-08	5.01024468215543e-08	yes	yes	seq.16825.20	SL018716	ATX3	Ataxin-3	4287	ATXN3
seq.16828.8	seq.16828.8	0.051543033	0.026952824	1.912342539	0.056049181	0.059845602	no	no	seq.16828.8	SL002657	Collagen a1(VI)	Collagen alpha-1(VI) chain	1291	COL6A1
seq.16831.7	seq.16831.7	0.174825792	0.027065631	6.459328223	1.47655996174342e-10	3.52697947193733e-10	yes	yes	seq.16831.7	SL019539	DOK1	Docking protein 1	1796	DOK1
seq.16836.1	seq.16836.1	0.165822975	0.026485721	6.260844321	5.17239575621305e-10	1.11741725065108e-09	yes	yes	seq.16836.1	SL002693	FHR3	Complement factor H-related protein 3	10878	CFHR3
seq.16845.15	seq.16845.15	0.170609223	0.02641418	6.459001403	1.47965362054597e-10	3.53128503681783e-10	yes	yes	seq.16845.15	SL017475	MPZL1	Myelin protein zero-like protein 1	9019	MPZL1
seq.16847.39	seq.16847.39	0.177324375	0.026261759	6.752189593	2.17876281392486e-11	6.17184494674727e-11	yes	yes	seq.16847.39	SL008946	RAB3B	Ras-related protein Rab-3B	5865	RAB3B
seq.16850.5	seq.16850.5	0.179339208	0.026573663	6.748757647	2.22914992588013e-11	6.29826967694439e-11	yes	yes	seq.16850.5	SL005359	RGS5	Regulator of G-protein signaling 5	8490	RGS5
seq.16851.50	seq.16851.50	0.054610953	0.026902249	2.029977242	0.042559675	0.045629444	yes	yes	seq.16851.50	SL018615	SCO2	Protein SCO2 homolog, mitochondrial	9997	SCO2
seq.16852.10	seq.16852.10	0.20192134	0.026543555	7.607170205	5.31040613945943e-14	2.83671109207452e-13	yes	yes	seq.16852.10	SL019239	NHRF3	Na(+)/H(+) exchange regulatory cofactor NHE-RF3	5174	PDZK1
seq.16853.5	seq.16853.5	0.156414928	0.026715023	5.854942765	6.01859836969807e-09	1.102536272011e-08	yes	yes	seq.16853.5	SL006756	NRK1	Nicotinamide riboside kinase 1	54981	NMRK1
seq.16854.17	seq.16854.17	0.21196862	0.026491604	8.001350842	2.67880837279595e-15	1.95635271017274e-14	yes	yes	seq.16854.17	SL015367	LSM4	U6 snRNA-associated Sm-like protein LSm4	25804	LSM4
seq.16856.79	seq.16856.79	0.178720631	0.026549991	6.731476083	2.50074755064929e-11	6.97556812955206e-11	yes	yes	seq.16856.79	SL007443	MARE2	Microtubule-associated protein RP/EB family member 2	10982	MAPRE2
seq.16857.2	seq.16857.2	0.149852913	0.028351326	5.285569772	1.46552429816772e-07	2.2780386220453e-07	yes	yes	seq.16857.2	SL008705	RAB2A	Ras-related protein Rab-2A	5862	RAB2A
seq.16858.384	seq.16858.384	0.135807507	0.027672874	4.907603974	1.03721465225776e-06	1.4934362063306e-06	yes	yes	seq.16858.384	SL017265	RCN3	Reticulocalbin-3	57333	RCN3
seq.16859.100	seq.16859.100	0.193371565	0.026454028	7.309721121	4.62989205441564e-13	1.95866276393299e-12	yes	yes	seq.16859.100	SL016527	SHLB1	Endophilin-B1	51100	SH3GLB1
seq.16865.62	seq.16865.62	0.171520842	0.026988828	6.355253493	2.86171640059252e-10	6.48181727173543e-10	yes	yes	seq.16865.62	SL013228	RBP56	TATA-binding protein-associated factor 2N	8148	TAF15
seq.16867.76	seq.16867.76	0.154632851	0.027325351	5.658952142	1.86687434120274e-08	3.20621747139058e-08	yes	yes	seq.16867.76	SL007335	PCTK1	Cyclin-dependent kinase 16	5127	CDK16
seq.16872.248	seq.16872.248	0.046900296	0.026744881	1.753617686	0.07972882	0.084453262	no	no	seq.16872.248	SL007013	MAAI	Maleylacetoacetate isomerase	2954	GSTZ1
seq.16877.19	seq.16877.19	0.176934133	0.026466304	6.685260388	3.3965328508494e-11	9.23411267104682e-11	yes	yes	seq.16877.19	SL019317	MSRB2	Methionine-R-sulfoxide reductase B2, mitochondrial	22921	MSRB2
seq.16882.27	seq.16882.27	0.092329866	0.027862631	3.313752597	0.000945559	0.001103052	yes	yes	seq.16882.27	SL008943	PHP14	14 kDa phosphohistidine phosphatase	29085	PHPT1
seq.16887.29	seq.16887.29	0.169670745	0.026691278	6.356786023	2.83416582036807e-10	6.42473561434453e-10	yes	yes	seq.16887.29	SL017474	PTH2	Peptidyl-tRNA hydrolase 2, mitochondrial	51651	PTRH2
seq.16890.37	seq.16890.37	0.165881327	0.026969856	6.150619589	1.02200196538342e-09	2.09611951655317e-09	yes	yes	seq.16890.37	SL012697	ATL1	ADAMTS-like protein 1	92949	ADAMTSL1
seq.16892.23	seq.16892.23	0.152572574	0.028414307	5.369568616	9.32086779175267e-08	1.47611890043101e-07	yes	yes	seq.16892.23	SL008778	ENPP2	Ectonucleotide pyrophosphatase/phosphodiesterase family member 2	5168	ENPP2
seq.16902.17	seq.16902.17	0.151824927	0.025933325	5.854433515	6.03659754366524e-09	1.1047236053479e-08	yes	yes	seq.16902.17	SL008407	LAMP1	Lysosome-associated membrane glycoprotein 1	3916	LAMP1
seq.16907.3	seq.16907.3	0.128867376	0.028284139	4.556171098	5.69264592841496e-06	7.71716808635187e-06	yes	yes	seq.16907.3	SL004806	Nectin-like protein 3	Cell adhesion molecule 2	253559	CADM2
seq.16908.5	seq.16908.5	0.08924254	0.026832534	3.325908009	0.000905605	0.001058242	yes	yes	seq.16908.5	SL010377	OMGP	Oligodendrocyte-myelin glycoprotein	4974	OMG
seq.16913.8	seq.16913.8	0.323517078	0.026480573	12.21714815	1.36181129304756e-32	1.20146899564034e-30	yes	yes	seq.16913.8	SL008937	RNT2	Ribonuclease T2	8635	RNASET2
seq.16915.153	seq.16915.153	0.273135404	0.026276608	10.39462204	2.23560304966632e-24	7.02801648372112e-23	yes	yes	seq.16915.153	SL014291	SEM4A	Semaphorin-4A	64218	SEMA4A
seq.16916.19	seq.16916.19	0.164975373	0.026608305	6.200145965	7.53604149878396e-10	1.59220343755691e-09	yes	yes	seq.16916.19	SL018357	SLIK6	SLIT and NTRK-like protein 6	84189	SLITRK6
seq.16919.1	seq.16919.1	0.155052187	0.027514264	5.635338388	2.13467664929086e-08	3.6319381871294e-08	yes	yes	seq.16919.1	SL008480	ACBP	Acyl-CoA-binding protein	1622	DBI
seq.16922.53	seq.16922.53	0.189607181	0.026050822	7.278356887	5.79155562769604e-13	2.38552780749227e-12	yes	yes	seq.16922.53	SL014112	PLXB3	Plexin-B3	5365	PLXNB3
seq.16927.9	seq.16927.9	0.29691686	0.026388852	11.2516018	4.16745469078092e-28	2.15056388288412e-26	yes	yes	seq.16927.9	SL003003	Coagulation factor XIII	Coagulation factor XIII	2162|2165	F13A1|F13B
seq.16932.5	seq.16932.5	0.207502953	0.026168511	7.929490117	4.66359954346808e-15	3.1927270967172e-14	yes	yes	seq.16932.5	SL000580	SULT 1E	Estrogen sulfotransferase	6783	SULT1E1
seq.17137.160	seq.17137.160	-0.036676121	0.027259851	-1.345426304	0.178719376	0.185996003	no	no	seq.17137.160	SL005328	Beta-globin	Hemoglobin subunit beta	3043	HBB
seq.17138.8	seq.17138.8	0.184704103	0.026584019	6.94793761	5.81324775740472e-12	1.89502176597162e-11	yes	yes	seq.17138.8	SL005253	GST A1-1	Glutathione S-transferase A1	2938	GSTA1
seq.17145.1	seq.17145.1	0.120684044	0.027466771	4.393819903	1.20322950803074e-05	1.58794980692532e-05	yes	yes	seq.17145.1	SL004832	S100A8/S100A9	Protein S100-A8/A9 heterodimer	6279|6280	S100A8|S100A9
seq.17148.7	seq.17148.7	0.032539946	0.027152248	1.19842545	0.2309672	0.238961714	no	no	seq.17148.7	SL008080	BLVRB	Flavin reductase (NADPH)	645	BLVRB
seq.17151.84	seq.17151.84	0.156547009	0.027032915	5.790977652	8.7417100672146e-09	1.56520962578278e-08	yes	yes	seq.17151.84	SL004509	IRF-3	Interferon regulatory factor 3	3661	IRF3
seq.17152.10	seq.17152.10	0.196902013	0.02629585	7.487950086	1.27659675808702e-13	6.19997690139739e-13	yes	yes	seq.17152.10	SL012437	KI2S4	Killer cell immunoglobulin-like receptor 2DS4	3809	KIR2DS4
seq.17153.46	seq.17153.46	0.111029152	0.026602196	4.173683764	3.19390693023098e-05	4.07526729842861e-05	yes	yes	seq.17153.46	SL020993	KI2L3	Killer cell immunoglobulin-like receptor 2DL3	3804	KIR2DL3
seq.17158.17	seq.17158.17	0.161201123	0.026924823	5.987081955	2.75149219020475e-09	5.28835638806043e-09	yes	yes	seq.17158.17	SL019858	UB2G1	Ubiquitin-conjugating enzyme E2 G1	7326	UBE2G1
seq.17163.117	seq.17163.117	-0.003875833	0.026613162	-0.145635942	0.884231095	0.88747598	no	no	seq.17163.117	SL004210	Annexin III	Annexin A3	306	ANXA3
seq.17164.15	seq.17164.15	0.009083684	0.027299494	0.332741844	0.739382157	0.747997115	no	no	seq.17164.15	SL004211	annexin IV	Annexin A4	307	ANXA4
seq.17165.1	seq.17165.1	0.097081681	0.02888893	3.360515009	0.000800267	0.000938564	yes	yes	seq.17165.1	SL003044	BTG	Beta-thromboglobulin	5473	PPBP
seq.17166.4	seq.17166.4	0.185326932	0.026474665	7.00016156	4.06318298392394e-12	1.36520951609729e-11	yes	yes	seq.17166.4	SL014309	FGF-8F	Fibroblast growth factor 8 isoform F	2253	FGF8
seq.17170.15	seq.17170.15	0.168915202	0.026904793	6.278256816	4.64022469050098e-10	1.01123621741197e-09	yes	yes	seq.17170.15	SL011502	CALCB	Calcitonin gene-related peptide 2	797	CALCB
seq.17172.19	seq.17172.19	0.020999689	0.026530916	0.791517659	0.428784611	0.43864818	no	no	seq.17172.19	SL007073	STAT	Statherin	6779	STATH
seq.17175.5	seq.17175.5	0.162468056	0.02671588	6.08132891	1.559414029496e-09	3.11955828927336e-09	yes	yes	seq.17175.5	SL007270	MP2K6	Dual specificity mitogen-activated protein kinase kinase 6	5608	MAP2K6
seq.17176.13	seq.17176.13	0.135174428	0.027118848	4.984519629	7.03880339892142e-07	1.02645306830446e-06	yes	yes	seq.17176.13	SL014348	PSIP1	PC4 and SFRS1-interacting protein	11168	PSIP1
seq.17195.43	seq.17195.43	0.098218213	0.027494437	3.572293976	0.000366637	0.000438937	yes	yes	seq.17195.43	SL000023	BAG-1	BAG family molecular chaperone regulator 1	573	BAG1
seq.17196.5	seq.17196.5	0.146768006	0.02659832	5.517942709	4.12581842271689e-08	6.78335640885524e-08	yes	yes	seq.17196.5	SL011328	ClpP endopeptidase	ATP-dependent Clp protease proteolytic subunit, mitochondrial	8192	CLPP
seq.17199.43	seq.17199.43	0.199254453	0.026640668	7.479333913	1.35949398255699e-13	6.53291573938945e-13	yes	yes	seq.17199.43	SL021005	HIF1N	Hypoxia-inducible factor 1-alpha inhibitor	55662	HIF1AN
seq.17200.50	seq.17200.50	0.183391705	0.026906516	6.815884488	1.42268718768296e-11	4.21565488441268e-11	yes	yes	seq.17200.50	SL020992	KI2L1	Killer cell immunoglobulin-like receptor 2DL1	3802	KIR2DL1
seq.17202.37	seq.17202.37	0.180010709	0.026299237	6.844712237	1.17172206312765e-11	3.54890348023711e-11	yes	yes	seq.17202.37	SL011994	PDCD4	Programmed cell death protein 4	27250	PDCD4
seq.17205.21	seq.17205.21	0.073179882	0.027637859	2.647812945	0.008198241	0.009103609	yes	yes	seq.17205.21	SL021017	RAB5A	Ras-related protein Rab-5A	5868	RAB5A
seq.17209.27	seq.17209.27	0.165787309	0.026315646	6.299952032	4.05158056446334e-10	8.9255520288419e-10	yes	yes	seq.17209.27	SL020906	ST2B1	Sulfotransferase family cytosolic 2B member 1	6820	SULT2B1
seq.17231.1	seq.17231.1	0.237557729	0.025921901	9.16436385	1.85885256873135e-19	3.099976692366e-18	yes	yes	seq.17231.1	SL004609	L-plastin	Plastin-2	3936	LCP1
seq.17319.1	seq.17319.1	0.15978795	0.026993732	5.919446481	4.11539005732201e-09	7.75178499089236e-09	yes	yes	seq.17319.1	SL006634	SELH	Selenoprotein H	280636	SELENOH
seq.17320.19	seq.17320.19	0.137638637	0.026819197	5.13209378	3.29534473216379e-07	4.9534310758274e-07	yes	yes	seq.17320.19	SL013281	ADPPT	L-aminoadipate-semialdehyde dehydrogenase-phosphopantetheinyl transferase	60496	AASDHPPT
seq.17325.10	seq.17325.10	0.057021249	0.02746059	2.07647575	0.03804367	0.040883865	yes	yes	seq.17325.10	SL014982	KGUA	Guanylate kinase	2987	GUK1
seq.17326.44	seq.17326.44	0.18195583	0.026533698	6.857537548	1.07454523740825e-11	3.2873391770823e-11	yes	yes	seq.17326.44	SL019563	DUS23	Dual specificity protein phosphatase 23	54935	DUSP23
seq.17327.3	seq.17327.3	0.140235185	0.027215822	5.152708103	2.95920208708379e-07	4.47273705895229e-07	yes	yes	seq.17327.3	SL017270	CNPY3	Protein canopy homolog 3	10695	CNPY3
seq.17329.2	seq.17329.2	-0.026245883	0.02816347	-0.931912288	0.351552788	0.360719143	no	no	seq.17329.2	SL009125	BDH2	3-hydroxybutyrate dehydrogenase type 2	56898	BDH2
seq.17331.138	seq.17331.138	0.237651931	0.027260328	8.717867559	8.38722801879647e-18	1.04984295795919e-16	yes	yes	seq.17331.138	SL008768	KREM1	Kremen protein 1	83999	KREMEN1
seq.17332.3	seq.17332.3	0.069754092	0.027286845	2.556326762	0.010689857	0.011803294	yes	yes	seq.17332.3	SL018690	ARHL2	Poly(ADP-ribose) glycohydrolase ARH3	54936	ADPRS
seq.17333.20	seq.17333.20	-0.001277819	0.027101153	-0.047149971	0.962400855	0.963105136	no	no	seq.17333.20	SL008026	ACADM	Medium-chain specific acyl-CoA dehydrogenase, mitochondrial	34	ACADM
seq.17335.18	seq.17335.18	0.165878021	0.026349309	6.295346171	4.17010680186501e-10	9.16083703060306e-10	yes	yes	seq.17335.18	SL009105	VAMP2	Vesicle-associated membrane protein 2	6844	VAMP2
seq.17336.54	seq.17336.54	0.156226863	0.026772801	5.83528282	6.75286390340415e-09	1.22799752498739e-08	yes	yes	seq.17336.54	SL019427	CR3L2	Cyclic AMP-responsive element-binding protein 3-like protein 2	64764	CREB3L2
seq.17337.1	seq.17337.1	0.079374265	0.027908628	2.844076199	0.004522945	0.005086454	yes	yes	seq.17337.1	SL007165	TYY1	Transcriptional repressor protein YY1	7528	YY1
seq.17341.89	seq.17341.89	0.054328497	0.027941507	1.944365347	0.052064252	0.055655943	no	no	seq.17341.89	SL010906	THIC	Acetyl-CoA acetyltransferase, cytosolic	39	ACAT2
seq.17342.13	seq.17342.13	0.087840753	0.026740963	3.284876148	0.001047121	0.001218153	yes	yes	seq.17342.13	SL012732	AGR3	Anterior gradient protein 3	155465	AGR3
seq.17343.6	seq.17343.6	0.152899351	0.026444452	5.781906629	9.21413940587428e-09	1.64120294855527e-08	yes	yes	seq.17343.6	SL019113	SNPH	Syntaphilin	9751	SNPH
seq.17345.12	seq.17345.12	0.044792109	0.026805284	1.671017879	0.09495591	0.100155963	no	no	seq.17345.12	SL020272	ZADH2	Prostaglandin reductase 3	284273	ZADH2
seq.17346.61	seq.17346.61	0.180865292	0.02652933	6.817559618	1.40676148164082e-11	4.17751645199526e-11	yes	yes	seq.17346.61	SL012716	FDSCP	Follicular dendritic cell secreted peptide	260436	FDCSP
seq.17347.80	seq.17347.80	0.004744456	0.027325029	0.173630394	0.862182647	0.866459504	no	no	seq.17347.80	SL011281	CA080	Axin interactor, dorsalization-associated protein	64853	AIDA
seq.17348.5	seq.17348.5	0.179493237	0.026674319	6.729065351	2.54112449183959e-11	7.07016834708168e-11	yes	yes	seq.17348.5	SL018443	SYJ2B	Synaptojanin-2-binding protein	55333	SYNJ2BP
seq.17350.13	seq.17350.13	-0.00713639	0.027694791	-0.257679861	0.796694277	0.803154754	no	no	seq.17350.13	SL009112	CHM2B	Charged multivesicular body protein 2b	25978	CHMP2B
seq.17355.56	seq.17355.56	0.227453952	0.026384827	8.620634509	1.88109220140089e-17	2.16622617719218e-16	yes	yes	seq.17355.56	SL019674	SYT4	Synaptotagmin-4	6860	SYT4
seq.17356.34	seq.17356.34	0.175364757	0.025970671	6.752415427	2.17548659677461e-11	6.16687067289351e-11	yes	yes	seq.17356.34	SL007561	IL1FA	Interleukin-1 family member 10	84639	IL1F10
seq.17357.33	seq.17357.33	0.160540139	0.027137688	5.915763221	4.20611640935024e-09	7.90906041909447e-09	yes	yes	seq.17357.33	SL020889	SPCS	O-phosphoseryl-tRNA(Sec) selenium transferase	51091	SEPSECS
seq.17362.5	seq.17362.5	0.176954809	0.026116756	6.775528021	1.86452194994734e-11	5.36568882293103e-11	yes	yes	seq.17362.5	SL013777	VHL	Von Hippel-Lindau disease tumor suppressor	7428	VHL
seq.17364.8	seq.17364.8	0.108777943	0.026932015	4.038982773	5.67855407197539e-05	7.13242038431811e-05	yes	yes	seq.17364.8	SL020890	RU2B	U2 small nuclear ribonucleoprotein B''	6629	SNRPB2
seq.17365.7	seq.17365.7	0.256088687	0.026249835	9.755820837	9.31672339661137e-22	2.13232121252988e-20	yes	yes	seq.17365.7	SL016564	KAT1	Kynurenine--oxoglutarate transaminase 1	883	KYAT1
seq.17370.186	seq.17370.186	0.091569384	0.026963086	3.396101796	0.000703907	0.00082875	yes	yes	seq.17370.186	SL009448	ABHDA	Mycophenolic acid acyl-glucuronide esterase, mitochondrial	55347	ABHD10
seq.17372.5	seq.17372.5	0.207786557	0.026899479	7.724556934	2.21242194718517e-14	1.29432599477036e-13	yes	yes	seq.17372.5	SL010108	4EBP1	Eukaryotic translation initiation factor 4E-binding protein 1	1978	EIF4EBP1
seq.17377.1	seq.17377.1	-0.008491078	0.027904187	-0.304294031	0.760952001	0.768113572	no	no	seq.17377.1	SL005693	Aldose reductase-like C3	Aldo-keto reductase family 1 member C3	8644	AKR1C3
seq.17383.4	seq.17383.4	0.054879392	0.026751269	2.051468729	0.040418898	0.043393792	yes	yes	seq.17383.4	SL019784	STAR5	StAR-related lipid transfer protein 5	80765	STARD5
seq.17387.27	seq.17387.27	0.131789231	0.026432033	4.985966575	6.98729362579389e-07	1.01948509290724e-06	yes	yes	seq.17387.27	SL004545	IKB-beta	NF-kappa-B inhibitor beta	4793	NFKBIB
seq.17391.10	seq.17391.10	0.167380727	0.027335346	6.123234269	1.20837593701273e-09	2.45080325378555e-09	yes	yes	seq.17391.10	SL015530	SPF45	Splicing factor 45	84991	RBM17
seq.17396.23	seq.17396.23	0.22959839	0.026783752	8.572301098	2.80229442368144e-17	3.15402273611882e-16	yes	yes	seq.17396.23	SL008013	ADH1A	Alcohol dehydrogenase 1A	124	ADH1A
seq.17397.8	seq.17397.8	0.158169558	0.026306874	6.012480158	2.36293422369426e-09	4.58342205801688e-09	yes	yes	seq.17397.8	SL012708	DHB11	Estradiol 17-beta-dehydrogenase 11	51170	HSD17B11
seq.17398.55	seq.17398.55	0.151860155	0.027283377	5.566032128	3.15453745141826e-08	5.24637271488534e-08	yes	yes	seq.17398.55	SL004627	HO-1	Heme oxygenase 1	3162	HMOX1
seq.17400.71	seq.17400.71	0.168517098	0.026399651	6.383307708	2.39648049908154e-10	5.51482891458815e-10	yes	yes	seq.17400.71	SL019729	ACOT8	Acyl-coenzyme A thioesterase 8	10005	ACOT8
seq.17403.14	seq.17403.14	0.227608117	0.026348426	8.638395078	1.62401217310235e-17	1.90629755083044e-16	yes	yes	seq.17403.14	SL006190	acyl-Coenzyme A dehydrogenase	Short/branched chain specific acyl-CoA dehydrogenase, mitochondrial	36	ACADSB
seq.17405.2	seq.17405.2	0.104623136	0.026951492	3.881905197	0.000108779	0.000134014	yes	yes	seq.17405.2	SL007789	UCHL5	Ubiquitin carboxyl-terminal hydrolase isozyme L5	51377	UCHL5
seq.17408.2	seq.17408.2	0.170910918	0.026187605	6.526405058	9.59006529271397e-11	2.3704318640373e-10	yes	yes	seq.17408.2	SL020888	PMM1	Phosphomannomutase 1	5372	PMM1
seq.17410.5	seq.17410.5	0.170271263	0.026866172	6.33775667	3.19542560330379e-10	7.16645266505606e-10	yes	yes	seq.17410.5	SL019878	CETN3	Centrin-3	1070	CETN3
seq.17411.55	seq.17411.55	0.121743662	0.027609268	4.409521496	1.12039469914137e-05	1.48283547164367e-05	yes	yes	seq.17411.55	SL015528	UFD1	Ubiquitin recognition factor in ER-associated degradation protein 1	7353	UFD1
seq.17419.17	seq.17419.17	0.108907026	0.028205171	3.861243299	0.00011829	0.000145469	yes	yes	seq.17419.17	SL013289	TES	Testin	26136	TES
seq.17432.25	seq.17432.25	0.20002247	0.026412847	7.572923423	6.84062990657884e-14	3.55348960959034e-13	yes	yes	seq.17432.25	SL020885	KAD4	Adenylate kinase 4, mitochondrial	205	AK4
seq.17436.193	seq.17436.193	0.083766783	0.027152142	3.085089335	0.002077327	0.002377689	yes	yes	seq.17436.193	SL010497	CSNK1G2	Casein kinase I isoform gamma-2	1455	CSNK1G2
seq.17441.4	seq.17441.4	0.081553419	0.026886046	3.033299131	0.002466327	0.00281	yes	yes	seq.17441.4	SL002514	Alkaline phosphatase, intestine	Intestinal-type alkaline phosphatase	248	ALPI
seq.17447.52	seq.17447.52	0.08212637	0.026926041	3.050072224	0.002333586	0.002663199	yes	yes	seq.17447.52	SL008544	SFRP4	Secreted frizzled-related protein 4	6424	SFRP4
seq.17449.23	seq.17449.23	0.215209204	0.026173907	8.222280337	4.73984262797145e-16	4.12849349920443e-15	yes	yes	seq.17449.23	SL008836	CD9	CD9 antigen	928	CD9
seq.17450.51	seq.17450.51	0.116941837	0.027505628	4.251560417	2.27268625886968e-05	2.92508090259227e-05	yes	yes	seq.17450.51	SL006248	Histidyl-tRNA synthetase	Histidine--tRNA ligase, cytoplasmic	3035	HARS1
seq.17451.13	seq.17451.13	0.145084366	0.026332582	5.509690189	4.3194043674022e-08	7.08885145205221e-08	yes	yes	seq.17451.13	SL003706	BIM	Bcl-2-like protein 11	10018	BCL2L11
seq.17454.15	seq.17454.15	0.187022011	0.027493068	6.802515047	1.55628941135778e-11	4.57191357686737e-11	yes	yes	seq.17454.15	SL006311	EGFL6	Epidermal growth factor-like protein 6	25975	EGFL6
seq.17455.42	seq.17455.42	0.197262228	0.026939077	7.322531176	4.2243015321529e-13	1.80664029561191e-12	yes	yes	seq.17455.42	SL009337	FOLR1	Folate receptor alpha	2348	FOLR1
seq.17456.53	seq.17456.53	0.292410759	0.027572662	10.60509711	2.85716447948172e-25	9.89157576124366e-24	yes	yes	seq.17456.53	SL010628	GOLM1	Golgi membrane protein 1	51280	GOLM1
seq.17460.51	seq.17460.51	0.178327974	0.02684283	6.643411947	4.47435240720897e-11	1.18694023605398e-10	yes	yes	seq.17460.51	SL004388	Mx1	Interferon-induced GTP-binding protein Mx1	4599	MX1
seq.17462.19	seq.17462.19	0.162694636	0.02669104	6.095477658	1.43100594311201e-09	2.87673741595836e-09	yes	yes	seq.17462.19	SL007108	IRF1	Interferon regulatory factor 1	3659	IRF1
seq.17466.72	seq.17466.72	0.084069601	0.026921764	3.122737472	0.001830837	0.002099953	yes	yes	seq.17466.72	SL008274	ACSF2	Acyl-CoA synthetase family member 2, mitochondrial	80221	ACSF2
seq.17468.1	seq.17468.1	0.187006081	0.026333024	7.10158029	2.01289683196032e-12	7.09442375697355e-12	yes	yes	seq.17468.1	SL019429	SUFU	Suppressor of fused homolog	51684	SUFU
seq.17474.106	seq.17474.106	0.190274871	0.026378672	7.213208886	9.19511174706802e-13	3.55709061219675e-12	yes	yes	seq.17474.106	SL020114	YETS4	YEATS domain-containing protein 4	8089	YEATS4
seq.17475.18	seq.17475.18	0.211648362	0.026699508	7.927050961	4.75182550459771e-15	3.24852317897523e-14	yes	yes	seq.17475.18	SL010511	TOPK	Lymphokine-activated killer T-cell-originated protein kinase	55872	PBK
seq.17495.141	seq.17495.141	0.331199302	0.025763438	12.85539981	1.02472082271535e-35	1.27391429551204e-33	yes	yes	seq.17495.141	SL018569	SIR3	NAD-dependent protein deacetylase sirtuin-3, mitochondrial	23410	SIRT3
seq.17510.7	seq.17510.7	0.164339049	0.026399545	6.22507119	6.45946012492389e-10	1.3764412498377e-09	yes	yes	seq.17510.7	SL013036	SRP14	Signal recognition particle 14 kDa protein	6727	SRP14
seq.17511.10	seq.17511.10	0.20792061	0.026793409	7.760140059	1.69272420124297e-14	1.01304172656445e-13	yes	yes	seq.17511.10	SL020930	RPP30	Ribonuclease P protein subunit p30	10556	RPP30
seq.17512.2	seq.17512.2	0.176577032	0.02682349	6.582925461	6.64575685477174e-11	1.69791172328825e-10	yes	yes	seq.17512.2	SL007402	NMI	N-myc-interactor	9111	NMI
seq.17516.7	seq.17516.7	0.108129617	0.027214825	3.973188064	7.47623199662556e-05	9.30700705997766e-05	yes	yes	seq.17516.7	SL000562	Rab3A	Ras-related protein Rab-3A	5864	RAB3A
seq.17671.58	seq.17671.58	0.186342246	0.026326921	7.078011355	2.37170154418039e-12	8.2948896717818e-12	yes	yes	seq.17671.58	SL019227	ING4	Inhibitor of growth protein 4	51147	ING4
seq.17672.184	seq.17672.184	0.193581168	0.026264662	7.370404044	2.99509073773554e-13	1.33413243773725e-12	yes	yes	seq.17672.184	SL006288	Gastric intrinsic factor	Gastric intrinsic factor	2694	CBLIF
seq.17673.34	seq.17673.34	-0.028572586	0.026973988	-1.059264448	0.28967374	0.298514574	no	no	seq.17673.34	SL011748	Carbonic Anhydrase VB	Carbonic anhydrase 5B, mitochondrial	11238	CA5B
seq.17675.17	seq.17675.17	-0.000115254	0.027421105	-0.00420312	0.996647042	0.996663554	no	no	seq.17675.17	SL019552	ACO13	Acyl-coenzyme A thioesterase 13	55856	ACOT13
seq.17676.13	seq.17676.13	0.037472385	0.027035575	1.386039872	0.165969532	0.173056298	no	no	seq.17676.13	SL011229	CIP4	Cdc42-interacting protein 4	9322	TRIP10
seq.17682.1	seq.17682.1	0.076789446	0.026925987	2.851871189	0.004414182	0.004969248	yes	yes	seq.17682.1	SL002600	CD46	Membrane cofactor protein	4179	CD46
seq.17683.2	seq.17683.2	0.101965266	0.026768795	3.809109287	0.000145897	0.000178816	yes	yes	seq.17683.2	SL020090	COMD9	COMM domain-containing protein 9	29099	COMMD9
seq.17685.9	seq.17685.9	0.036238745	0.027306615	1.327105004	0.184704148	0.191932312	no	no	seq.17685.9	SL005129	Apo A-IV	Apolipoprotein A-IV	337	APOA4
seq.17691.1	seq.17691.1	0.250133831	0.026829091	9.323231637	4.60797373053376e-20	8.31868524951143e-19	yes	yes	seq.17691.1	SL007957	TPP1	Tripeptidyl-peptidase 1	1200	TPP1
seq.17692.2	seq.17692.2	0.201834489	0.026417563	7.640163111	4.15691331714425e-14	2.26443763261286e-13	yes	yes	seq.17692.2	SL006193	BT3A3	Butyrophilin subfamily 3 member A3	10384	BTN3A3
seq.17693.2	seq.17693.2	0.185175464	0.027008142	6.856282953	1.08369124700691e-11	3.31161515146805e-11	yes	yes	seq.17693.2	SL011221	Septin-6	Septin-6	23157	SEPTIN6
seq.17694.32	seq.17694.32	0.158985051	0.02686013	5.918997752	4.12634034232168e-09	7.76973551549039e-09	yes	yes	seq.17694.32	SL010943	PSME2	Proteasome activator complex subunit 2	5721	PSME2
seq.17696.1	seq.17696.1	0.21830589	0.025921931	8.421667657	9.58445781032818e-17	9.60201176236175e-16	yes	yes	seq.17696.1	SL004508	TIRP	TIR domain-containing adapter molecule 2	100302736	TICAM2
seq.17697.2	seq.17697.2	0.081009741	0.026748739	3.028544299	0.002505195	0.002853096	yes	yes	seq.17697.2	SL021016	OVCA2	Esterase OVCA2	124641	OVCA2
seq.17699.43	seq.17699.43	0.144926146	0.027148275	5.338318684	1.10382013155552e-07	1.73353319540875e-07	yes	yes	seq.17699.43	SL015589	TIMELESS	Protein timeless homolog	8914	TIMELESS
seq.17702.53	seq.17702.53	0.159410978	0.026627775	5.986642929	2.75872841603564e-09	5.30040197952755e-09	yes	yes	seq.17702.53	SL000606	UGT 1A1	UDP-glucuronosyltransferase 1-1	54658	UGT1A1
seq.17703.40	seq.17703.40	0.192857386	0.026275444	7.339833521	3.73145233242544e-13	1.616085032448e-12	yes	yes	seq.17703.40	SL013724	GEMI	Geminin	51053	GMNN
seq.17704.74	seq.17704.74	0.159610912	0.028990709	5.505588399	4.41887518948348e-08	7.24123645490552e-08	yes	yes	seq.17704.74	SL011275	HS105	Heat shock protein 105 kDa	10808	HSPH1
seq.17706.4	seq.17706.4	0.063494956	0.028054119	2.263302438	0.023779375	0.025772376	yes	yes	seq.17706.4	SL020934	PPR1A	Protein phosphatase 1 regulatory subunit 1A	5502	PPP1R1A
seq.17710.40	seq.17710.40	0.03319831	0.027687103	1.199053198	0.230723115	0.23875434	no	no	seq.17710.40	SL021023	TPD53	Tumor protein D53	7164	TPD52L1
seq.17711.13	seq.17711.13	0.106419116	0.02645537	4.02259035	6.08356451104071e-05	7.62361921543933e-05	yes	yes	seq.17711.13	SL020917	VAMP1	Vesicle-associated membrane protein 1	6843	VAMP1
seq.17712.7	seq.17712.7	0.031636061	0.029494102	1.072623319	0.283636809	0.292458689	no	no	seq.17712.7	SL013082	IDI1	Isopentenyl-diphosphate Delta-isomerase 1	3422	IDI1
seq.17721.82	seq.17721.82	0.100415153	0.026850249	3.73982204	0.000192062	0.000233774	yes	yes	seq.17721.82	SL004797	GAS7	Growth arrest-specific protein 7	8522	GAS7
seq.17722.5	seq.17722.5	0.126209589	0.027612351	4.570765697	5.31596123814504e-06	7.222629898821e-06	yes	yes	seq.17722.5	SL002795	FKBP52 protein	Peptidyl-prolyl cis-trans isomerase FKBP4	2288	FKBP4
seq.17724.3	seq.17724.3	0.140356964	0.026511685	5.294154826	1.39969592781262e-07	2.17942975381014e-07	yes	yes	seq.17724.3	SL006762	WWOX	WW domain-containing oxidoreductase	51741	WWOX
seq.17725.37	seq.17725.37	0.194843681	0.026384178	7.384868379	2.69846650783517e-13	1.21686824384653e-12	yes	yes	seq.17725.37	SL013885	USH1C	Harmonin	10083	USH1C
seq.17726.3	seq.17726.3	0.129797652	0.027564244	4.708913838	2.75392853047145e-06	3.82820560652575e-06	yes	yes	seq.17726.3	SL016526	SAR1A	GTP-binding protein SAR1a	56681	SAR1A
seq.17727.1	seq.17727.1	0.184435131	0.026437398	6.976296723	4.78716258144408e-12	1.58249389318212e-11	yes	yes	seq.17727.1	SL005062	Securin	Securin	9232	PTTG1
seq.17728.61	seq.17728.61	0.137318055	0.027455244	5.001523691	6.45595438363054e-07	9.44731687492217e-07	yes	yes	seq.17728.61	SL008404	CHM2A	Charged multivesicular body protein 2a	27243	CHMP2A
seq.17729.20	seq.17729.20	0.047804076	0.026643465	1.794213894	0.0730085	0.07756001	no	no	seq.17729.20	SL014981	UBE2S	Ubiquitin-conjugating enzyme E2 S	27338	UBE2S
seq.17734.13	seq.17734.13	0.113319118	0.027649281	4.098447239	4.4136907972172e-05	5.5860455022624e-05	yes	yes	seq.17734.13	SL010230	a-endosulfine	Alpha-endosulfine	2029	ENSA
seq.17737.7	seq.17737.7	0.008870463	0.027079749	0.327568147	0.74329031	0.751672767	no	no	seq.17737.7	SL011185	IVD	Isovaleryl-CoA dehydrogenase, mitochondrial	3712	IVD
seq.17738.7	seq.17738.7	0.166534554	0.026467374	6.292069509	4.25648366538515e-10	9.33559167989446e-10	yes	yes	seq.17738.7	SL015449	CRNN	Cornulin	49860	CRNN
seq.17739.1	seq.17739.1	0.042170371	0.027225871	1.548908035	0.121644264	0.127641306	no	no	seq.17739.1	SL008218	HCDH	Hydroxyacyl-coenzyme A dehydrogenase, mitochondrial	3033	HADH
seq.17743.14	seq.17743.14	0.138240394	0.027387345	5.047601214	5.10110187071225e-07	7.54339746763882e-07	yes	yes	seq.17743.14	SL013042	UBE2A	Ubiquitin-conjugating enzyme E2 A	7319	UBE2A
seq.17744.31	seq.17744.31	0.09715667	0.027427409	3.54232044	0.000410486	0.000489718	yes	yes	seq.17744.31	SL016588	RB11A	Ras-related protein Rab-11A	8766	RAB11A
seq.17748.21	seq.17748.21	0.111275451	0.027858456	3.994315105	6.84725028678567e-05	8.54734346616103e-05	yes	yes	seq.17748.21	SL008994	QORX	Quinone oxidoreductase PIG3	9540	TP53I3
seq.17750.8	seq.17750.8	0.181863829	0.026379007	6.894263625	8.3792983937295e-12	2.63266870842621e-11	yes	yes	seq.17750.8	SL007192	RIR2	Ribonucleoside-diphosphate reductase subunit M2	6241	RRM2
seq.17751.68	seq.17751.68	0.038004375	0.027891861	1.362561465	0.173253888	0.180479674	no	no	seq.17751.68	SL020925	CRBB1	Beta-crystallin B1	1414	CRYBB1
seq.17752.24	seq.17752.24	0.163028766	0.026376756	6.180774003	8.49196758982553e-10	1.77023867059244e-09	yes	yes	seq.17752.24	SL002641	Arginase	Arginase-2, mitochondrial	384	ARG2
seq.17756.69	seq.17756.69	0.093960901	0.028445995	3.303132851	0.000981798	0.00114435	yes	yes	seq.17756.69	SL020918	DCTD	Deoxycytidylate deaminase	1635	DCTD
seq.17757.86	seq.17757.86	0.105252758	0.026758729	3.933399024	8.81211581903993e-05	0.000109327	yes	yes	seq.17757.86	SL006798	CAB39	Calcium-binding protein 39	51719	CAB39
seq.17758.79	seq.17758.79	0.139643674	0.027175507	5.138585713	3.18569199373665e-07	4.79915593658482e-07	yes	yes	seq.17758.79	SL009078	DCXR	L-xylulose reductase	51181	DCXR
seq.17761.2	seq.17761.2	0.065135159	0.028364517	2.296360594	0.021811786	0.023686812	yes	yes	seq.17761.2	SL011310	NUDT5	ADP-sugar pyrophosphatase	11164	NUDT5
seq.17765.3	seq.17765.3	0.102617988	0.02746942	3.735717258	0.000195189	0.000237474	yes	yes	seq.17765.3	SL020983	SPN1	Snurportin-1	10073	SNUPN
seq.17766.5	seq.17766.5	0.148463011	0.02675262	5.549475551	3.46077456098989e-08	5.73302145627338e-08	yes	yes	seq.17766.5	SL004552	NCF-1	Neutrophil cytosol factor 1	653361	NCF1
seq.17769.28	seq.17769.28	0.127275703	0.027558674	4.618353608	4.24665502354725e-06	5.81020584762467e-06	yes	yes	seq.17769.28	SL013223	PCNP	PEST proteolytic signal-containing nuclear protein	57092	PCNP
seq.17770.42	seq.17770.42	0.098890111	0.026891384	3.677390204	0.000245126	0.000296974	yes	yes	seq.17770.42	SL020938	EMC8	ER membrane protein complex subunit 8	10328	EMC8
seq.17771.35	seq.17771.35	0.1793729	0.026797764	6.693577063	3.21490797731521e-11	8.80157489284995e-11	yes	yes	seq.17771.35	SL020977	RPC9	DNA-directed RNA polymerase III subunit RPC9	27297	CRCP
seq.17772.7	seq.17772.7	0.198637346	0.026399256	7.524354026	9.77917973641781e-14	4.88512448933383e-13	yes	yes	seq.17772.7	SL014594	UBD	Ubiquitin D	10537	UBD
seq.17773.26	seq.17773.26	0.096631635	0.02750215	3.513602901	0.000457055	0.000543617	yes	yes	seq.17773.26	SL013253	SNAG	Gamma-soluble NSF attachment protein	8774	NAPG
seq.17774.38	seq.17774.38	0.18513221	0.027229274	6.799013817	1.59326317461605e-11	4.65552861386206e-11	yes	yes	seq.17774.38	SL013063	SMD3	Small nuclear ribonucleoprotein Sm D3	6634	SNRPD3
seq.17776.15	seq.17776.15	0.16488462	0.02664949	6.187158672	8.16451845826782e-10	1.70587914311402e-09	yes	yes	seq.17776.15	SL020962	PECR	Peroxisomal trans-2-enoyl-CoA reductase	55825	PECR
seq.17777.31	seq.17777.31	0.165462514	0.027439179	6.030155334	2.12466928669752e-09	4.15366011373675e-09	yes	yes	seq.17777.31	SL020957	SDSL	Serine dehydratase-like	113675	SDSL
seq.17778.19	seq.17778.19	0.096369104	0.028129669	3.425888266	0.000631671	0.000746111	yes	yes	seq.17778.19	SL016450	RAB32	Ras-related protein Rab-32	10981	RAB32
seq.17782.23	seq.17782.23	0.145090207	0.027207105	5.332805786	1.13714151109295e-07	1.78381533285874e-07	yes	yes	seq.17782.23	SL020988	THIK	3-ketoacyl-CoA thiolase, peroxisomal	30	ACAA1
seq.17783.9	seq.17783.9	0.159965826	0.026666976	5.998648999	2.56736780442372e-09	4.95711326868964e-09	yes	yes	seq.17783.9	SL020955	MMAB	Cob(I)yrinic acid a,c-diamide adenosyltransferase, mitochondrial	326625	MMAB
seq.17785.11	seq.17785.11	0.162598159	0.027049382	6.011159746	2.38174422380152e-09	4.61663391360535e-09	yes	yes	seq.17785.11	SL008449	RCL	2'-deoxynucleoside 5'-phosphate N-hydrolase 1	10591	DNPH1
seq.17787.1	seq.17787.1	-0.011068139	0.027199204	-0.406928773	0.684126476	0.693379994	no	no	seq.17787.1	SL005677	Enoyl-CoA hydratase	Enoyl-CoA hydratase, mitochondrial	1892	ECHS1
seq.17789.1	seq.17789.1	0.157150801	0.026791025	5.865800332	5.64704558847289e-09	1.03759957571202e-08	yes	yes	seq.17789.1	SL008944	NADC	Nicotinate-nucleotide pyrophosphorylase [carboxylating]	23475	QPRT
seq.17791.25	seq.17791.25	0.08823379	0.026734291	3.300397587	0.000991338	0.00115424	yes	yes	seq.17791.25	SL011188	HPCL1	Hippocalcin-like protein 1	3241	HPCAL1
seq.17792.158	seq.17792.158	0.211464069	0.026361022	8.0218463	2.2851728590764e-15	1.69375278308237e-14	yes	yes	seq.17792.158	SL020924	SSDH	Succinate-semialdehyde dehydrogenase, mitochondrial	7915	ALDH5A1
seq.17793.4	seq.17793.4	0.192066868	0.026520626	7.242169438	7.49047599888956e-13	2.98636324445524e-12	yes	yes	seq.17793.4	SL020986	DIRA1	GTP-binding protein Di-Ras1	148252	DIRAS1
seq.17795.176	seq.17795.176	0.170922757	0.026873504	6.360270611	2.77248427214066e-10	6.2875161561399e-10	yes	yes	seq.17795.176	SL013520	LSM1	U6 snRNA-associated Sm-like protein LSm1	27257	LSM1
seq.17796.15	seq.17796.15	0.18997133	0.026540255	7.157856354	1.35791213292017e-12	5.04604576567483e-12	yes	yes	seq.17796.15	SL009428	IMPA1	Inositol monophosphatase 1	3612	IMPA1
seq.17800.33	seq.17800.33	0.16868149	0.026413308	6.386231027	2.35248748944575e-10	5.42500276866283e-10	yes	yes	seq.17800.33	SL006198	SCAND1	SCAN domain-containing protein 1	51282	SCAND1
seq.17804.102	seq.17804.102	0.201825707	0.027865412	7.242875394	7.45306298845653e-13	2.97795869589899e-12	yes	yes	seq.17804.102	SL008550	PNPO	Pyridoxine-5'-phosphate oxidase	55163	PNPO
seq.17805.35	seq.17805.35	0.118029085	0.026919295	4.384553306	1.25482851521568e-05	1.65236205542364e-05	yes	yes	seq.17805.35	SL020971	SPF30	Survival of motor neuron-related-splicing factor 30	10285	SMNDC1
seq.17806.6	seq.17806.6	0.116383566	0.027579457	4.219936882	2.61120564737384e-05	3.34660142716375e-05	yes	yes	seq.17806.6	SL005369	Syntenin 1	Syntenin-1	6386	SDCBP
seq.17808.37	seq.17808.37	0.071394763	0.028012954	2.548633852	0.010927335	0.012058205	yes	yes	seq.17808.37	SL012948	NIT2	Omega-amidase NIT2	56954	NIT2
seq.17811.78	seq.17811.78	0.194844756	0.026790578	7.272883703	6.02175702828772e-13	2.47104358175047e-12	yes	yes	seq.17811.78	SL014570	ST1C2	Sulfotransferase 1C2	6819	SULT1C2
seq.17813.21	seq.17813.21	0.105057564	0.02745169	3.826998091	0.000135803	0.000166669	yes	yes	seq.17813.21	SL015053	BPHL	Valacyclovir hydrolase	670	BPHL
seq.17816.58	seq.17816.58	0.136447754	0.02626539	5.194963941	2.37065931149869e-07	3.61513979199828e-07	yes	yes	seq.17816.58	SL020927	NCALD	Neurocalcin-delta	83988	NCALD
seq.17817.22	seq.17817.22	0.1941295	0.026931122	7.208370438	9.51487973275517e-13	3.66523888296977e-12	yes	yes	seq.17817.22	SL021006	DDIT4	DNA damage-inducible transcript 4 protein	54541	DDIT4
seq.17819.30	seq.17819.30	0.003965439	0.027825949	0.142508662	0.886700052	0.889790733	no	no	seq.17819.30	SL020941	FAHD1	Acylpyruvase FAHD1, mitochondrial	81889	FAHD1
seq.17822.57	seq.17822.57	0.175815202	0.026880448	6.54063524	8.74653494478083e-11	2.18065388094581e-10	yes	yes	seq.17822.57	SL021020	RERG	Ras-related and estrogen-regulated growth inhibitor	85004	RERG
seq.17823.40	seq.17823.40	0.153221807	0.027149799	5.643570495	2.03733104194739e-08	3.48256274982882e-08	yes	yes	seq.17823.40	SL013062	SMD2	Small nuclear ribonucleoprotein Sm D2	6633	SNRPD2
seq.17826.341	seq.17826.341	0.100606949	0.028262515	3.559730967	0.000384453	0.000459362	yes	yes	seq.17826.341	SL011186	EF1D	Elongation factor 1-delta	1936	EEF1D
seq.17827.53	seq.17827.53	0.201685723	0.026205197	7.6964018	2.73238345755262e-14	1.56340350552436e-13	yes	yes	seq.17827.53	SL009441	DLRB2	Dynein light chain roadblock-type 2	83657	DYNLRB2
seq.17828.3	seq.17828.3	0.170651957	0.026502003	6.439209678	1.67930369399349e-10	3.95939276126912e-10	yes	yes	seq.17828.3	SL005106	S100A14	Protein S100-A14	57402	S100A14
seq.17829.2	seq.17829.2	0.192150308	0.026178299	7.340060809	3.72536993733336e-13	1.61600107511606e-12	yes	yes	seq.17829.2	SL015174	TREX2	Three prime repair exonuclease 2	11219	TREX2
seq.17832.12	seq.17832.12	0.14469183	0.026987083	5.361521719	9.73653703240586e-08	1.53882859194626e-07	yes	yes	seq.17832.12	SL021002	IDI2	Isopentenyl-diphosphate delta-isomerase 2	91734	IDI2
seq.17835.28	seq.17835.28	0.168754458	0.027227357	6.19797434	7.6377365269261e-10	1.61123990409833e-09	yes	yes	seq.17835.28	SL020982	ANX13	Annexin A13	312	ANXA13
seq.17836.17	seq.17836.17	-0.035268936	0.027019166	-1.305330294	0.19200857	0.199408938	no	no	seq.17836.17	SL005108	S100A16	Protein S100-A16	140576	S100A16
seq.17843.30	seq.17843.30	0.115789729	0.027037148	4.282616259	1.98122137082165e-05	2.56442993336357e-05	yes	yes	seq.17843.30	SL016522	PPCS	Phosphopantothenate--cysteine ligase	79717	PPCS
seq.17849.6	seq.17849.6	0.116455953	0.026987713	4.315147221	1.71428743533981e-05	2.23106168720171e-05	yes	yes	seq.17849.6	SL021009	DRG1	Developmentally-regulated GTP-binding protein 1	4733	DRG1
seq.17850.42	seq.17850.42	0.190983266	0.026778207	7.13204086	1.62719820374669e-12	5.90237014223767e-12	yes	yes	seq.17850.42	SL013717	KLF4	Krueppel-like factor 4	9314	KLF4
seq.17855.28	seq.17855.28	0.193584774	0.026807794	7.221212301	8.68920220289311e-13	3.38532308047189e-12	yes	yes	seq.17855.28	SL005549	RGS4	Regulator of G-protein signaling 4	5999	RGS4
seq.17856.23	seq.17856.23	0.193175502	0.026443621	7.305183353	4.78255773818969e-13	2.01545383882108e-12	yes	yes	seq.17856.23	SL020966	NT5M	5'(3')-deoxyribonucleotidase, mitochondrial	56953	NT5M
seq.17857.6	seq.17857.6	0.162859018	0.026380459	6.173471807	8.88220707285625e-10	1.84385854605403e-09	yes	yes	seq.17857.6	SL020990	ACADL	Long-chain specific acyl-CoA dehydrogenase, mitochondrial	33	ACADL
seq.18156.7	seq.18156.7	0.19514064	0.026260085	7.431074125	1.93153762072769e-13	8.93867240725928e-13	yes	yes	seq.18156.7	SL019804	ATG3	Ubiquitin-like-conjugating enzyme ATG3	64422	ATG3
seq.18158.45	seq.18158.45	0.153888488	0.026526422	5.801328405	8.23140323938318e-09	1.47753142953723e-08	yes	yes	seq.18158.45	SL003715	Caspase-8	Caspase-8	841	CASP8
seq.18160.2	seq.18160.2	0.170799116	0.02618796	6.522047264	9.86395267886841e-11	2.4282547773812e-10	yes	yes	seq.18160.2	SL011012	PIMT	Protein-L-isoaspartate(D-aspartate) O-methyltransferase	5110	PCMT1
seq.18166.4	seq.18166.4	0.202458475	0.027106125	7.469104331	1.46480934045175e-13	6.99782278800965e-13	yes	yes	seq.18166.4	SL007317	RHOB	Rho-related GTP-binding protein RhoB	388	RHOB
seq.18170.46	seq.18170.46	0.187814655	0.026379578	7.119699075	1.77383458568674e-12	6.34589613061247e-12	yes	yes	seq.18170.46	SL014772	P5CR1	Pyrroline-5-carboxylate reductase 1, mitochondrial	5831	PYCR1
seq.18171.25	seq.18171.25	0.191258958	0.026462043	7.227671725	8.30092444901808e-13	3.2502545981481e-12	yes	yes	seq.18171.25	SL003326	I-TAC	C-X-C motif chemokine 11	6373	CXCL11
seq.18172.71	seq.18172.71	0.20381686	0.026207265	7.777112914	1.48920602649673e-14	9.09146982693875e-14	yes	yes	seq.18172.71	SL021360	ASF1A	Histone chaperone ASF1A	25842	ASF1A
seq.18174.79	seq.18174.79	0.118416863	0.0268444	4.411231471	1.11171007094797e-05	1.47205376133755e-05	yes	yes	seq.18174.79	SL008888	PDC6I	Programmed cell death 6-interacting protein	10015	PDCD6IP
seq.18177.49	seq.18177.49	0.146699196	0.027412311	5.351580673	1.02749013990387e-07	1.61923683816599e-07	yes	yes	seq.18177.49	SL007410	ULA1	NEDD8-activating enzyme E1 regulatory subunit	8883	NAE1
seq.18181.2	seq.18181.2	0.109891534	0.027784431	3.955147876	8.05623601343212e-05	0.000100131	yes	yes	seq.18181.2	SL021024	TSSC4	Protein TSSC4	10078	TSSC4
seq.18182.24	seq.18182.24	0.142339061	0.027437806	5.187698338	2.46307941821653e-07	3.75293716368926e-07	yes	yes	seq.18182.24	SL014784	PCKGC	Phosphoenolpyruvate carboxykinase, cytosolic [GTP]	5105	PCK1
seq.18184.28	seq.18184.28	0.126141509	0.027630981	4.565220028	5.45619029033266e-06	7.40395953562879e-06	yes	yes	seq.18184.28	SL007258	GUAA	GMP synthase [glutamine-hydrolyzing]	8833	GMPS
seq.18185.118	seq.18185.118	0.245188708	0.026436108	9.274765682	7.06718291965167e-20	1.22333830919287e-18	yes	yes	seq.18185.118	SL008853	ALDOB	Fructose-bisphosphate aldolase B	229	ALDOB
seq.18186.15	seq.18186.15	0.147238361	0.02784626	5.287545329	1.45011565522459e-07	2.25601041924872e-07	yes	yes	seq.18186.15	SL013024	SYTC	Threonine--tRNA ligase, cytoplasmic	6897	TARS1
seq.18188.12	seq.18188.12	0.008741968	0.027617647	0.316535572	0.751646231	0.759420924	no	no	seq.18188.12	SL008715	GATM	Glycine amidinotransferase, mitochondrial	2628	GATM
seq.18189.12	seq.18189.12	0.095766456	0.027169443	3.524785423	0.000438363	0.000522293	yes	yes	seq.18189.12	SL008712	VPS25	Vacuolar protein-sorting-associated protein 25	84313	VPS25
seq.18191.23	seq.18191.23	0.119966058	0.027507633	4.361191564	1.39446222193949e-05	1.82874810693095e-05	yes	yes	seq.18191.23	SL013039	RANG	Ran-specific GTPase-activating protein	5902	RANBP1
seq.18196.8	seq.18196.8	0.158174673	0.026750752	5.912905571	4.27784594394277e-09	8.03289300149913e-09	yes	yes	seq.18196.8	SL004742	Afamin	Afamin	173	AFM
seq.18197.97	seq.18197.97	0.155763634	0.02690039	5.790385757	8.77180397490828e-09	1.57008402299569e-08	yes	yes	seq.18197.97	SL008050	KCRS	Creatine kinase S-type, mitochondrial	1160	CKMT2
seq.18202.22	seq.18202.22	0.207944834	0.026430393	7.867640661	7.48904743737993e-15	4.91188123290986e-14	yes	yes	seq.18202.22	SL014706	CD37	Leukocyte antigen CD37	951	CD37
seq.18203.9	seq.18203.9	0.200535087	0.026262707	7.63573547	4.29603340465444e-14	2.32666363598612e-13	yes	yes	seq.18203.9	SL020916	CRGC	Gamma-crystallin C	1420	CRYGC
seq.18205.123	seq.18205.123	0.054887761	0.027012907	2.031908675	0.042363436	0.045427955	yes	yes	seq.18205.123	SL011949	MAGE-6	Melanoma-associated antigen 6	4105	MAGEA6
seq.18206.18	seq.18206.18	0.034772487	0.028226213	1.231921788	0.218198372	0.226093028	no	no	seq.18206.18	SL020944	ADH6	Alcohol dehydrogenase 6	130	ADH6
seq.18207.6	seq.18207.6	0.095645094	0.02744876	3.484495935	0.000509258	0.000604654	yes	yes	seq.18207.6	SL008779	CHM1B	Charged multivesicular body protein 1b	57132	CHMP1B
seq.18208.3	seq.18208.3	0.185297175	0.026688428	6.942978278	6.01362762841936e-12	1.94872885826149e-11	yes	yes	seq.18208.3	SL007052	CCNB2	G2/mitotic-specific cyclin-B2	9133	CCNB2
seq.18212.43	seq.18212.43	0.134972871	0.027072767	4.985558861	7.0017708900966e-07	1.02132498050209e-06	yes	yes	seq.18212.43	SL005474	GSTM5-5	Glutathione S-transferase Mu 5	2949	GSTM5
seq.18213.30	seq.18213.30	0.151456509	0.027161501	5.576146546	2.98058528353472e-08	4.97218710001066e-08	yes	yes	seq.18213.30	SL016497	UBE2F	NEDD8-conjugating enzyme UBE2F	140739	UBE2F
seq.18214.2	seq.18214.2	0.086799172	0.027283877	3.181335698	0.001500216	0.001730167	yes	yes	seq.18214.2	SL010920	GSH0	Glutamate--cysteine ligase regulatory subunit	2730	GCLM
seq.18216.22	seq.18216.22	0.165216557	0.026503826	6.233687144	6.12348233290639e-10	1.31148975571644e-09	yes	yes	seq.18216.22	SL007423	IL-11 RA	Interleukin-11 receptor subunit alpha	3590	IL11RA
seq.18220.141	seq.18220.141	0.221700008	0.027198835	8.151084841	8.3198681449694e-16	6.83328509804544e-15	yes	yes	seq.18220.141	SL013277	SRA1	Steroid receptor RNA activator 1	10011	SRA1
seq.18222.34	seq.18222.34	0.050659455	0.027491505	1.842731252	0.065593063	0.06987226	no	no	seq.18222.34	SL015535	SHLB2	Endophilin-B2	56904	SH3GLB2
seq.18224.11	seq.18224.11	0.103076154	0.027505055	3.747534891	0.000186314	0.00022703	yes	yes	seq.18224.11	SL007683	CHM1A	Charged multivesicular body protein 1a	5119	CHMP1A
seq.18225.13	seq.18225.13	0.026670503	0.02741535	0.972830996	0.330816079	0.340079675	no	no	seq.18225.13	SL008769	HEBP1	Heme-binding protein 1	50865	HEBP1
seq.18226.148	seq.18226.148	0.028559132	0.026938929	1.060143574	0.289273816	0.298158616	no	no	seq.18226.148	SL005676	COX5A	Cytochrome c oxidase subunit 5A, mitochondrial	9377	COX5A
seq.18227.3	seq.18227.3	0.139439851	0.026775299	5.207779519	2.21575508651137e-07	3.38836464165982e-07	yes	yes	seq.18227.3	SL014654	CDKA2	Cyclin-dependent kinase 2-associated protein 2	10263	CDK2AP2
seq.18228.30	seq.18228.30	0.148682943	0.026620684	5.585241338	2.83215146841301e-08	4.73902371741179e-08	yes	yes	seq.18228.30	SL021013	NOP16	Nucleolar protein 16	51491	NOP16
seq.18231.147	seq.18231.147	0.22965466	0.02685531	8.551555064	3.32319085785402e-17	3.6946857708255e-16	yes	yes	seq.18231.147	SL009416	PRND	Prion-like protein doppel	23627	PRND
seq.18232.42	seq.18232.42	0.098600088	0.027304597	3.61111681	0.000316344	0.000380391	yes	yes	seq.18232.42	SL011212	PI42B	Phosphatidylinositol 5-phosphate 4-kinase type-2 beta	8396	PIP4K2B
seq.18235.16	seq.18235.16	0.095804025	0.028586534	3.351369069	0.00082694	0.0009686	yes	yes	seq.18235.16	SL020904	PGP	Glycerol-3-phosphate phosphatase	283871	PGP
seq.18236.3	seq.18236.3	-0.014947572	0.027103949	-0.551490551	0.581391067	0.591556759	no	no	seq.18236.3	SL016463	LEGL	Galectin-related protein	29094	LGALSL
seq.18237.29	seq.18237.29	0.178859997	0.026293709	6.802387368	1.55762282801945e-11	4.57234704445273e-11	yes	yes	seq.18237.29	SL021014	NRIP3	Nuclear receptor-interacting protein 3	56675	NRIP3
seq.18240.6	seq.18240.6	0.185559709	0.026530909	6.994095501	4.23631083871354e-12	1.41902145056724e-11	yes	yes	seq.18240.6	SL020923	OMP	Olfactory marker protein	4975	OMP
seq.18241.18	seq.18241.18	0.192512863	0.026630672	7.228989999	8.22380352460692e-13	3.22467421359139e-12	yes	yes	seq.18241.18	SL020919	HEM6	Oxygen-dependent coproporphyrinogen-III oxidase, mitochondrial	1371	CPOX
seq.18242.8	seq.18242.8	0.187563561	0.026842237	6.987627842	4.42887635834633e-12	1.47270235137717e-11	yes	yes	seq.18242.8	SL004276	Sperm protein 17	Sperm surface protein Sp17	53340	SPA17
seq.18243.9	seq.18243.9	0.124762776	0.027683256	4.506795505	7.16597474569609e-06	9.62619888481277e-06	yes	yes	seq.18243.9	SL007871	Cytidylate kinase	UMP-CMP kinase	51727	CMPK1
seq.18253.8	seq.18253.8	0.187737379	0.026787657	7.008353841	3.84035132038784e-12	1.2967112174396e-11	yes	yes	seq.18253.8	SL008174	SSB	Single-stranded DNA-binding protein, mitochondrial	6742	SSBP1
seq.18255.6	seq.18255.6	0.185503037	0.026453014	7.01254812	3.73095424561826e-12	1.2621100632982e-11	yes	yes	seq.18255.6	SL008326	NB5R1	NADH-cytochrome b5 reductase 1	51706	CYB5R1
seq.18257.64	seq.18257.64	0.091303342	0.027084052	3.371110868	0.000770366	0.000904465	yes	yes	seq.18257.64	SL013012	SRP19	Signal recognition particle 19 kDa protein	6728	SRP19
seq.18259.15	seq.18259.15	0.192031314	0.026901086	7.138422292	1.5561169464173e-12	5.70124561078543e-12	yes	yes	seq.18259.15	SL020979	MEOX2	Homeobox protein MOX-2	4223	MEOX2
seq.18261.34	seq.18261.34	0.151368226	0.026352755	5.74392411	1.14767423309323e-08	2.01404493263394e-08	yes	yes	seq.18261.34	SL020999	NATD1	Protein NATD1	256302	NATD1
seq.18264.12	seq.18264.12	0.214069632	0.026330043	8.130242508	9.8016221792207e-16	7.91947907242795e-15	yes	yes	seq.18264.12	SL006619	CCD25	Coiled-coil domain-containing protein 25	55246	CCDC25
seq.18265.18	seq.18265.18	0.135307063	0.02689576	5.030795255	5.55996600173732e-07	8.18874906556358e-07	yes	yes	seq.18265.18	SL015067	ZNF34	Zinc finger protein 34	80778	ZNF34
seq.18271.43	seq.18271.43	0.10002624	0.027430758	3.646499313	0.000276209	0.000333303	yes	yes	seq.18271.43	SL015281	OXSM	3-oxoacyl-[acyl-carrier-protein] synthase, mitochondrial	54995	OXSM
seq.18273.14	seq.18273.14	0.196752799	0.026215433	7.505227889	1.12506744399535e-13	5.54425127806717e-13	yes	yes	seq.18273.14	SL021008	GGE2D	G antigen 2D	100101629	GAGE2D
seq.18274.2	seq.18274.2	0.199531194	0.027395415	7.283379095	5.58794485602154e-13	2.31561048200287e-12	yes	yes	seq.18274.2	SL014888	SERF2	Small EDRK-rich factor 2	10169	SERF2
seq.18276.34	seq.18276.34	0.175473212	0.026644839	6.585636145	6.5294219681141e-11	1.67287766583532e-10	yes	yes	seq.18276.34	SL021021	TCL1B	T-cell leukemia/lymphoma protein 1B	9623	TCL1B
seq.18280.29	seq.18280.29	0.113241824	0.027597141	4.103389733	4.32158018029419e-05	5.4745353372416e-05	yes	yes	seq.18280.29	SL020956	DTD2	Putative D-tyrosyl-tRNA(Tyr) deacylase 2	112487	DTD2
seq.18282.1	seq.18282.1	0.228258732	0.02641286	8.641954565	1.57683016549292e-17	1.8548948398379e-16	yes	yes	seq.18282.1	SL007316	GBG11	Guanine nucleotide-binding protein G(I)/G(S)/G(O) subunit gamma-11	2791	GNG11
seq.18284.77	seq.18284.77	0.168266554	0.026366018	6.381947851	2.41721814037728e-10	5.56021161810921e-10	yes	yes	seq.18284.77	SL011996	WWC1	Protein KIBRA	23286	WWC1
seq.18285.6	seq.18285.6	0.178114417	0.026727977	6.663969325	3.90855490373422e-11	1.0500881789502e-10	yes	yes	seq.18285.6	SL008800	SVIP	Small VCP/p97-interacting protein	258010	SVIP
seq.18289.16	seq.18289.16	0.097711337	0.0271746	3.595686297	0.000335505	0.000402989	yes	yes	seq.18289.16	SL003190	MIP-5	C-C motif chemokine 15	6359	CCL15
seq.18290.6	seq.18290.6	0.183665051	0.026411722	6.95392194	5.5801618042693e-12	1.82476291024833e-11	yes	yes	seq.18290.6	SL004909	Annexin A8	Annexin A8	653145	ANXA8
seq.18291.8	seq.18291.8	0.159861218	0.026682515	5.991235022	2.68394862009082e-09	5.16943625066788e-09	yes	yes	seq.18291.8	SL002000	p21	Cyclin-dependent kinase inhibitor 1	1026	CDKN1A
seq.18294.26	seq.18294.26	0.186029392	0.026343209	7.061758967	2.65497858670844e-12	9.20908869327531e-12	yes	yes	seq.18294.26	SL007245	SOX2	Transcription factor SOX-2	6657	SOX2
seq.18295.102	seq.18295.102	0.086050926	0.027911322	3.083011423	0.002091781	0.002393232	yes	yes	seq.18295.102	SL008323	GRHPR	Glyoxylate reductase/hydroxypyruvate reductase	9380	GRHPR
seq.18297.8	seq.18297.8	0.113169755	0.027362898	4.135883413	3.75996480198866e-05	4.77636030350162e-05	yes	yes	seq.18297.8	SL021012	RASM	Ras-related protein M-Ras	22808	MRAS
seq.18300.39	seq.18300.39	0.072222644	0.02751804	2.624556219	0.008776647	0.009730089	yes	yes	seq.18300.39	SL015153	PURB	Transcriptional activator protein Pur-beta	5814	PURB
seq.18302.204	seq.18302.204	0.191958987	0.026523465	7.2373268	7.75213954848481e-13	3.07276835726173e-12	yes	yes	seq.18302.204	SL015242	ZWILC	Protein zwilch homolog	55055	ZWILCH
seq.18303.39	seq.18303.39	0.176415605	0.027785629	6.349167255	2.97373787059394e-10	6.71330835829502e-10	yes	yes	seq.18303.39	SL020951	NEUG	Neurogranin	4900	NRGN
seq.18304.19	seq.18304.19	0.198758584	0.02641462	7.524567314	9.763887909532e-14	4.88512448933383e-13	yes	yes	seq.18304.19	SL021083	BCCIP	BRCA2 and CDKN1A-interacting protein	56647	BCCIP
seq.18306.1	seq.18306.1	0.197415863	0.026706562	7.392035896	2.56238170211673e-13	1.16124506301396e-12	yes	yes	seq.18306.1	SL020913	PALM	Paralemmin-1	5064	PALM
seq.18307.71	seq.18307.71	0.19683105	0.026990847	7.292511054	5.23558748372587e-13	2.18282496463266e-12	yes	yes	seq.18307.71	SL005288	PPase 2	Inorganic pyrophosphatase 2, mitochondrial	27068	PPA2
seq.18308.30	seq.18308.30	0.166747719	0.026937172	6.190245896	8.01063928129165e-10	1.68079006017128e-09	yes	yes	seq.18308.30	SL020946	STXB6	Syntaxin-binding protein 6	29091	STXBP6
seq.18309.18	seq.18309.18	0.053258738	0.027811622	1.914981415	0.055711456	0.059496616	no	no	seq.18309.18	SL007981	CISY	Citrate synthase, mitochondrial	1431	CS
seq.18310.26	seq.18310.26	0.119596003	0.027842952	4.295377959	1.87209455648054e-05	2.42605004121027e-05	yes	yes	seq.18310.26	SL014876	SELW	Selenoprotein W	6415	SELENOW
seq.18312.68	seq.18312.68	0.11589073	0.02696023	4.298580918	1.84561934247186e-05	2.39287456822021e-05	yes	yes	seq.18312.68	SL015308	NDRG3	Protein NDRG3	57446	NDRG3
seq.18313.4	seq.18313.4	0.182542236	0.026940447	6.775768585	1.86152631994132e-11	5.36212371387354e-11	yes	yes	seq.18313.4	SL009121	Asparaginase-like protein 1	Isoaspartyl peptidase/L-asparaginase	80150	ASRGL1
seq.18314.88	seq.18314.88	0.186275083	0.026478232	7.035027124	3.19476837163001e-12	1.09289449611108e-11	yes	yes	seq.18314.88	SL000693	PAX-8	Paired box protein Pax-8	7849	PAX8
seq.18315.38	seq.18315.38	0.182571585	0.026618932	6.858711885	1.06605292982577e-11	3.26501093289302e-11	yes	yes	seq.18315.38	SL015136	RTP4	Receptor-transporting protein 4	64108	RTP4
seq.18316.75	seq.18316.75	0.181015499	0.02623553	6.899631766	8.0793424085533e-12	2.55309087087155e-11	yes	yes	seq.18316.75	SL021092	SEPT3	Neuronal-specific septin-3	55964	SEPTIN3
seq.18317.111	seq.18317.111	0.081208138	0.028018726	2.898352241	0.003813463	0.004303619	yes	yes	seq.18317.111	SL020914	ZFAN5	AN1-type zinc finger protein 5	7763	ZFAND5
seq.18318.98	seq.18318.98	0.064994155	0.027355139	2.375939546	0.017646804	0.019267069	yes	yes	seq.18318.98	SL020960	SH3G3	Endophilin-A3	6457	SH3GL3
seq.18319.7	seq.18319.7	0.069040345	0.026946828	2.56209544	0.010514805	0.011617044	yes	yes	seq.18319.7	SL007950	ODPX	Pyruvate dehydrogenase protein X component, mitochondrial	8050	PDHX
seq.18321.38	seq.18321.38	0.05200075	0.026610724	1.954127612	0.050897681	0.054430169	no	no	seq.18321.38	SL014717	MTDC	Bifunctional methylenetetrahydrofolate dehydrogenase/cyclohydrolase, mitochondrial	10797	MTHFD2
seq.18322.15	seq.18322.15	0.198582607	0.027038764	7.344367024	3.61195697635135e-13	1.57555061089648e-12	yes	yes	seq.18322.15	SL020972	JMJD6	Bifunctional arginine demethylase and lysyl-hydroxylase JMJD6	23210	JMJD6
seq.18323.39	seq.18323.39	0.227161938	0.026207464	8.66783355	1.27219655413303e-17	1.51610351875985e-16	yes	yes	seq.18323.39	SL005739	DRP-1	Dihydropyrimidinase-related protein 1	1400	CRMP1
seq.18324.61	seq.18324.61	0.13835564	0.02701833	5.120806505	3.49473652471157e-07	5.23158423376362e-07	yes	yes	seq.18324.61	SL020980	SUOX	Sulfite oxidase, mitochondrial	6821	SUOX
seq.18327.6	seq.18327.6	0.100348092	0.027161638	3.694478652	0.000229374	0.00027826	yes	yes	seq.18327.6	SL016768	SNX5	Sorting nexin-5	27131	SNX5
seq.18328.36	seq.18328.36	0.18714188	0.026492648	7.063917382	2.61552679822289e-12	9.08953722127015e-12	yes	yes	seq.18328.36	SL020954	P5CR2	Pyrroline-5-carboxylate reductase 2	29920	PYCR2
seq.18329.4	seq.18329.4	0.138025051	0.027269284	5.061557497	4.74803589403698e-07	7.03460355915012e-07	yes	yes	seq.18329.4	SL016402	PRPS2	Ribose-phosphate pyrophosphokinase 2	5634	PRPS2
seq.18330.7	seq.18330.7	0.172440929	0.027230206	6.332707383	3.29860597952767e-10	7.37970335706191e-10	yes	yes	seq.18330.7	SL010957	PGM2	Phosphoglucomutase-2	55276	PGM2
seq.18331.3	seq.18331.3	0.072231252	0.027104667	2.66490094	0.007795273	0.008668457	yes	yes	seq.18331.3	SL008583	GLCM	Glucosylceramidase	2629	GBA
seq.18336.31	seq.18336.31	0.251635226	0.026202294	9.603557249	3.741512280707e-21	7.87156622133357e-20	yes	yes	seq.18336.31	SL011813	CDA	Cytidine deaminase	978	CDA
seq.18337.4	seq.18337.4	0.105403439	0.027410962	3.845302391	0.000126159	0.000155076	yes	yes	seq.18337.4	SL014629	GMDS	GDP-mannose 4,6 dehydratase	2762	GMDS
seq.18338.26	seq.18338.26	0.039897387	0.029622221	1.346873568	0.178252846	0.185545778	no	no	seq.18338.26	SL004995	IDH	Isocitrate dehydrogenase [NADP] cytoplasmic	3417	IDH1
seq.18340.2	seq.18340.2	0.098276571	0.028153182	3.490780203	0.000497537	0.000590995	yes	yes	seq.18340.2	SL005691	Proteasome beta chain	Proteasome subunit beta type-4	5692	PSMB4
seq.18342.2	seq.18342.2	0.163141064	0.02784094	5.859754137	5.85110220744991e-09	1.073290713439e-08	yes	yes	seq.18342.2	SL008364	SERC	Phosphoserine aminotransferase	29968	PSAT1
seq.18343.10	seq.18343.10	0.137875261	0.026863965	5.132349625	3.29095513698687e-07	4.94819257815234e-07	yes	yes	seq.18343.10	SL020975	DECR2	Peroxisomal 2,4-dienoyl-CoA reductase	26063	DECR2
seq.18347.15	seq.18347.15	0.121997919	0.027591519	4.421573174	1.06054219824785e-05	1.4060023810993e-05	yes	yes	seq.18347.15	SL021367	Laminin-2	Laminin-2	3908|3912|3915	LAMA2|LAMB1|LAMC1
seq.18348.89	seq.18348.89	0.067973946	0.028973733	2.346054147	0.019121096	0.02081855	yes	yes	seq.18348.89	SL008192	HNRPD	Heterogeneous nuclear ribonucleoprotein D0	3184	HNRNPD
seq.18373.13	seq.18373.13	0.114662778	0.027674768	4.143224528	3.64306102497776e-05	4.63000553127982e-05	yes	yes	seq.18373.13	SL005848	Radixin	Radixin	5962	RDX
seq.18376.19	seq.18376.19	0.054364978	0.028096905	1.934909873	0.053215426	0.056864305	no	no	seq.18376.19	SL004734	Myosin light chain 1	Myosin light chain 3	4634	MYL3
seq.18381.16	seq.18381.16	-0.038943693	0.027745513	-1.403603255	0.160672942	0.167629409	no	no	seq.18381.16	SL004755	ALDH-E2	Aldehyde dehydrogenase, mitochondrial	217	ALDH2
seq.18382.109	seq.18382.109	0.296442153	0.026316271	11.26459548	3.64310788856299e-28	1.89788572861329e-26	yes	yes	seq.18382.109	SL009649	Catechol O-methyltransferase	Catechol O-methyltransferase	1312	COMT
seq.18383.9	seq.18383.9	0.097943793	0.027438178	3.569617273	0.000370367	0.000443112	yes	yes	seq.18383.9	SL008165	FKBP3	Peptidyl-prolyl cis-trans isomerase FKBP3	2287	FKBP3
seq.18385.4	seq.18385.4	0.137984321	0.027380426	5.039524205	5.31687487288714e-07	7.84127947012473e-07	yes	yes	seq.18385.4	SL016384	PSD10	26S proteasome non-ATPase regulatory subunit 10	5716	PSMD10
seq.18386.36	seq.18386.36	0.149536184	0.027608981	5.416215208	7.22960333341211e-08	1.15834593537681e-07	yes	yes	seq.18386.36	SL008860	GLRX1	Glutaredoxin-1	2745	GLRX
seq.18387.7	seq.18387.7	0.074559245	0.027445929	2.716586708	0.00668232	0.007453566	yes	yes	seq.18387.7	SL009200	suppression of tumorigenicity 13	Hsc70-interacting protein	6767	ST13
seq.18392.19	seq.18392.19	0.212053245	0.028851807	7.349738813	3.47522928524923e-13	1.52237185809052e-12	yes	yes	seq.18392.19	SL021365	MAT2B	Methionine adenosyltransferase 2 subunit beta	27430	MAT2B
seq.18395.5	seq.18395.5	0.162433273	0.026617218	6.102563917	1.37063191036466e-09	2.76349301499988e-09	yes	yes	seq.18395.5	SL021343	ADPRH	[Protein ADP-ribosylarginine] hydrolase	141	ADPRH
seq.18396.10	seq.18396.10	0.144390109	0.026954717	5.356765962	9.9905867978776e-08	1.57624775841911e-07	yes	yes	seq.18396.10	SL021344	AES	Amino-terminal enhancer of split	166	TLE5
seq.18397.5	seq.18397.5	0.204808401	0.027056047	7.569782861	7.00097705349502e-14	3.63333439114021e-13	yes	yes	seq.18397.5	SL014729	AK1C4	Aldo-keto reductase family 1 member C4	1109	AKR1C4
seq.18398.1	seq.18398.1	0.177335615	0.0262871	6.74610796	2.26883170684265e-11	6.39387400125156e-11	yes	yes	seq.18398.1	SL021346	AK1D1	3-oxo-5-beta-steroid 4-dehydrogenase	6718	AKR1D1
seq.18399.1	seq.18399.1	0.193051189	0.026697134	7.231157738	8.09851578304361e-13	3.18926431484871e-12	yes	yes	seq.18399.1	SL021345	AKA7A	A-kinase anchor protein 7 isoforms alpha and beta	9465	AKAP7
seq.18400.52	seq.18400.52	0.173360914	0.026563335	6.526323394	9.59512875324698e-11	2.37061220778053e-10	yes	yes	seq.18400.52	SL021348	ALKB2	DNA oxidative demethylase ALKBH2	121642	ALKBH2
seq.18401.18	seq.18401.18	0.122970719	0.026865259	4.577313761	5.15483144348873e-06	7.01416119300581e-06	yes	yes	seq.18401.18	SL021349	ALKB3	Alpha-ketoglutarate-dependent dioxygenase alkB homolog 3	221120	ALKBH3
seq.18402.1	seq.18402.1	0.15262528	0.026910869	5.671510642	1.73805894168365e-08	2.99533157246677e-08	yes	yes	seq.18402.1	SL021350	AMERL	AMMECR1-like protein	83607	AMMECR1L
seq.18403.25	seq.18403.25	0.122651383	0.028244343	4.34251151	1.51666652222258e-05	1.98188386922062e-05	yes	yes	seq.18403.25	SL016443	AMPD2	AMP deaminase 2	271	AMPD2
seq.18404.22	seq.18404.22	0.149252256	0.026883504	5.551815674	3.41580142806625e-08	5.66194963985527e-08	yes	yes	seq.18404.22	SL021351	ANR54	Ankyrin repeat domain-containing protein 54	129138	ANKRD54
seq.18405.117	seq.18405.117	0.148475281	0.027096329	5.479534962	5.10460760249193e-08	8.30029833104366e-08	yes	yes	seq.18405.117	SL006495	AP1S2	AP-1 complex subunit sigma-2	8905	AP1S2
seq.18407.36	seq.18407.36	0.031396082	0.02709236	1.158853716	0.246726055	0.255024853	no	no	seq.18407.36	SL021355	AR2BP	ADP-ribosylation factor-like protein 2-binding protein	23568	ARL2BP
seq.18408.26	seq.18408.26	0.13025537	0.026799798	4.860311598	1.31289202158939e-06	1.87311407357694e-06	yes	yes	seq.18408.26	SL008052	ARF4	ADP-ribosylation factor 4	378	ARF4
seq.18409.61	seq.18409.61	0.175983177	0.026299514	6.691499163	3.25937408567516e-11	8.90548264167989e-11	yes	yes	seq.18409.61	SL008833	ARF5	ADP-ribosylation factor 5	381	ARF5
seq.18411.83	seq.18411.83	0.186322139	0.027184917	6.853879217	1.10142827270546e-11	3.36206063152839e-11	yes	yes	seq.18411.83	SL021354	ARL15	ADP-ribosylation factor-like protein 15	54622	ARL15
seq.18413.24	seq.18413.24	0.19308791	0.025981858	7.431643545	1.92357273309713e-13	8.91690072037396e-13	yes	yes	seq.18413.24	SL014815	ARL4D	ADP-ribosylation factor-like protein 4D	379	ARL4D
seq.18414.26	seq.18414.26	0.189663975	0.026431147	7.17577543	1.19725592771903e-12	4.50721949389062e-12	yes	yes	seq.18414.26	SL021357	ARL5A	ADP-ribosylation factor-like protein 5A	26225	ARL5A
seq.18415.16	seq.18415.16	0.23329055	0.02689371	8.674539555	1.20325027942243e-17	1.44337259395629e-16	yes	yes	seq.18415.16	SL016516	ARL6	ADP-ribosylation factor-like protein 6	84100	ARL6
seq.18416.3	seq.18416.3	0.166470026	0.026241737	6.343712252	3.07777621195679e-10	6.92531299029355e-10	yes	yes	seq.18416.3	SL021358	ARL9	ADP-ribosylation factor-like protein 9	132946	ARL9
seq.18417.3	seq.18417.3	0.118384257	0.027823054	4.25489798	2.23950483920795e-05	2.88576948656478e-05	yes	yes	seq.18417.3	SL021359	AS3MT	Arsenite methyltransferase	57412	AS3MT
seq.18419.20	seq.18419.20	0.108196839	0.027772324	3.895851157	0.000102773	0.000126814	yes	yes	seq.18419.20	SL004614	p16-ARC	Actin-related protein 2/3 complex subunit 5	10092	ARPC5
seq.18429.10	seq.18429.10	0.111768344	0.026521899	4.214190788	2.67765934511934e-05	3.42936001353379e-05	yes	yes	seq.18429.10	SL000055	Cadherin E	Cadherin-1	999	CDH1
seq.18434.141	seq.18434.141	0.112359133	0.027171066	4.135249306	3.77022822971522e-05	4.78828614268453e-05	yes	yes	seq.18434.141	SL021510	TBPL1	TATA box-binding protein-like protein 1	9519	TBPL1
seq.18435.40	seq.18435.40	0.145538746	0.027088734	5.372666913	9.16545293230899e-08	1.45234726360748e-07	yes	yes	seq.18435.40	SL021481	UBX2B	UBX domain-containing protein 2B	137886	UBXN2B
seq.18449.33	seq.18449.33	0.180904889	0.026736058	6.766326307	1.98272276776133e-11	5.66640205833566e-11	yes	yes	seq.18449.33	SL014928	PPIG	Peptidyl-prolyl cis-trans isomerase G	9360	PPIG
seq.18458.4	seq.18458.4	0.145824034	0.026721822	5.457114293	5.77648472349629e-08	9.34556978335544e-08	yes	yes	seq.18458.4	SL020905	PGES2	Prostaglandin E synthase 2	80142	PTGES2
seq.18483.36	seq.18483.36	0.131977937	0.026798858	4.924759788	9.51737701636244e-07	1.37434140125403e-06	yes	yes	seq.18483.36	SL014804	MSS4	Guanine nucleotide exchange factor MSS4	5877	RABIF
seq.18813.15	seq.18813.15	0.133079152	0.026972121	4.93395207	9.08774244245912e-07	1.31438263247624e-06	yes	yes	seq.18813.15	SL021131	DD19A	ATP-dependent RNA helicase DDX19A	55308	DDX19A
seq.18814.21	seq.18814.21	0.180397429	0.030984304	5.82221991	7.28822443177491e-09	1.3209604917763e-08	yes	yes	seq.18814.21	SL020353	Activin AC	Inhibin beta A chain:Inhibin beta C chain heterodimer	3624|3626	INHBA|INHBC
seq.18817.50	seq.18817.50	0.161349076	0.027209443	5.929892614	3.86832938036896e-09	7.3090714026315e-09	yes	yes	seq.18817.50	SL013308	CBX1	Chromobox protein homolog 1	10951	CBX1
seq.18819.21	seq.18819.21	0.136986235	0.027011394	5.071424109	4.51279422643899e-07	6.69332549311857e-07	yes	yes	seq.18819.21	SL008612	PPIC	Peptidyl-prolyl cis-trans isomerase C	5480	PPIC
seq.18823.52	seq.18823.52	0.145221682	0.026699285	5.43915989	6.37565612686042e-08	1.02784671423302e-07	yes	yes	seq.18823.52	SL021204	H2B3B	Histone H2B type 3-B	128312	H2BU1
seq.18824.7	seq.18824.7	0.043344961	0.027261486	1.589970599	0.112081618	0.117810617	no	no	seq.18824.7	SL021460	IF4A2	Eukaryotic initiation factor 4A-II	1974	EIF4A2
seq.18829.4	seq.18829.4	0.157085155	0.02698005	5.822270715	7.28606434103843e-09	1.3209604917763e-08	yes	yes	seq.18829.4	SL008140	IF4A1	Eukaryotic initiation factor 4A-I	1973	EIF4A1
seq.18830.1	seq.18830.1	0.248178054	0.027322194	9.083386607	3.75457909490829e-19	5.85115317639553e-18	yes	yes	seq.18830.1	SL011968	Omentin	Intelectin-1	55600	ITLN1
seq.18831.6	seq.18831.6	0.302804727	0.02763795	10.95612126	8.57209205401047e-27	3.66322996370604e-25	yes	yes	seq.18831.6	SL004425	LRIG1	Leucine-rich repeats and immunoglobulin-like domains protein 1	26018	LRIG1
seq.18832.65	seq.18832.65	0.351382441	0.026312095	13.35440753	3.04823627438614e-38	4.38785590023479e-36	yes	yes	seq.18832.65	SL021544	SAA2	Serum amyloid A-2 protein	6289	SAA2
seq.18837.9	seq.18837.9	0.183541759	0.027139632	6.762868315	2.0290155425146e-11	5.78962703054504e-11	yes	yes	seq.18837.9	SL021504	SGTB	Small glutamine-rich tetratricopeptide repeat-containing protein beta	54557	SGTB
seq.18839.24	seq.18839.24	0.178828923	0.026421783	6.768238204	1.95757397004077e-11	5.60918261714144e-11	yes	yes	seq.18839.24	SL000587	Thyroglobulin	Thyroglobulin	7038	TG
seq.18840.205	seq.18840.205	0.16619078	0.026860165	6.187258417	8.15950196526174e-10	1.70554059309094e-09	yes	yes	seq.18840.205	SL021503	SH21B	SH2 domain-containing protein 1B	117157	SH2D1B
seq.18841.1	seq.18841.1	0.136081602	0.026637404	5.108666019	3.72220600321851e-07	5.56448943361717e-07	yes	yes	seq.18841.1	SL008432	SPB13	Serpin B13	5275	SERPINB13
seq.18859.7	seq.18859.7	0.079913225	0.027734282	2.881387924	0.004023509	0.00453505	yes	yes	seq.18859.7	SL021123	4EBP3	Eukaryotic translation initiation factor 4E-binding protein 3	8637	EIF4EBP3
seq.18860.2	seq.18860.2	0.160621492	0.026606367	6.036957048	2.03936825704087e-09	4.0053159093044e-09	yes	yes	seq.18860.2	SL004938	CaMKK alpha	Calcium/calmodulin-dependent protein kinase kinase 1	84254	CAMKK1
seq.18863.176	seq.18863.176	0.230392297	0.026332981	8.749191764	6.45480432774984e-18	8.2302516719794e-17	yes	yes	seq.18863.176	SL013988	CHST2	Carbohydrate sulfotransferase 2	9435	CHST2
seq.18864.7	seq.18864.7	0.158530854	0.026908391	5.891502573	4.85430704693726e-09	9.02858196081157e-09	yes	yes	seq.18864.7	SL006480	TRY3	Trypsin-3	5646	PRSS3
seq.18870.1	seq.18870.1	0.138048199	0.026481874	5.212931693	2.15627981542841e-07	3.30387971719703e-07	yes	yes	seq.18870.1	SL007084	CD3E	T-cell surface glycoprotein CD3 epsilon chain	916	CD3E
seq.18871.24	seq.18871.24	0.139843017	0.027413149	5.101311679	3.86688861122271e-07	5.77131806368028e-07	yes	yes	seq.18871.24	SL020884	AIF1L	Allograft inflammatory factor 1-like	83543	AIF1L
seq.18873.8	seq.18873.8	0.248200429	0.026166708	9.48535179	1.086969256602e-20	2.16208066676834e-19	yes	yes	seq.18873.8	SL008523	CEAM8	Carcinoembryonic antigen-related cell adhesion molecule 8	1088	CEACAM8
seq.18874.66	seq.18874.66	0.163706063	0.026689159	6.133803688	1.132813581742e-09	2.30867745608373e-09	yes	yes	seq.18874.66	SL007254	CEBPA	CCAAT/enhancer-binding protein alpha	1050	CEBPA
seq.18875.125	seq.18875.125	-0.027135211	0.028188253	-0.962642503	0.335903805	0.345180126	no	no	seq.18875.125	SL021010	Chondrocalcin	Chondrocalcin	1280	COL2A1
seq.18876.77	seq.18876.77	0.178943381	0.026481916	6.757191712	2.10731626401244e-11	5.98806231903793e-11	yes	yes	seq.18876.77	SL021174	CHST4	Carbohydrate sulfotransferase 4	10164	CHST4
seq.18878.15	seq.18878.15	0.053140512	0.027539237	1.929629051	0.053867562	0.057538676	no	no	seq.18878.15	SL007024	GREM1	Gremlin-1	26585	GREM1
seq.18880.81	seq.18880.81	0.134206538	0.027472319	4.885155134	1.16029327771511e-06	1.66320865542495e-06	yes	yes	seq.18880.81	SL002805	Collagen Type III	Collagen Type III	1281	COL3A1
seq.18881.7	seq.18881.7	0.061530385	0.028434454	2.16393761	0.030648573	0.033060086	yes	yes	seq.18881.7	SL004726	CD97	CD97 antigen	976	ADGRE5
seq.18882.7	seq.18882.7	0.120397873	0.026635072	4.520275861	6.73101264041782e-06	9.06416522478717e-06	yes	yes	seq.18882.7	SL021519	CSTN2	Calsyntenin-2	64084	CLSTN2
seq.18886.28	seq.18886.28	0.205355805	0.026865976	7.643712761	4.04859186820525e-14	2.21015943304219e-13	yes	yes	seq.18886.28	SL006667	DSCL1	Down syndrome cell adhesion molecule-like protein 1	57453	DSCAML1
seq.18887.7	seq.18887.7	0.151473943	0.026326601	5.753646106	1.08508329402919e-08	1.91156380622855e-08	yes	yes	seq.18887.7	SL015373	ENTP2	Ectonucleoside triphosphate diphosphohydrolase 2	954	ENTPD2
seq.18888.37	seq.18888.37	0.193530611	0.026573156	7.282936558	5.60559983757039e-13	2.32116813864573e-12	yes	yes	seq.18888.37	SL021138	FBP12	Fatty acid-binding protein 12	646486	FABP12
seq.18891.98	seq.18891.98	0.180872601	0.027575579	6.559158828	7.75656918638003e-11	1.951629873482e-10	yes	yes	seq.18891.98	SL014773	GBP2	Guanylate-binding protein 2	2634	GBP2
seq.18892.48	seq.18892.48	0.169676739	0.026484267	6.406699451	2.06582978632008e-10	4.81264434888025e-10	yes	yes	seq.18892.48	SL008883	GPC4	Glypican-4	2239	GPC4
seq.18893.26	seq.18893.26	0.215930315	0.026364286	8.190258387	6.10798143063163e-16	5.21227120523479e-15	yes	yes	seq.18893.26	SL009016	GPR56	Adhesion G-protein coupled receptor G1	9289	ADGRG1
seq.18894.1	seq.18894.1	0.148539214	0.026188761	5.671868615	1.7345168097644e-08	2.99016922452293e-08	yes	yes	seq.18894.1	SL007141	GPX2	Glutathione peroxidase 2	2877	GPX2
seq.18895.54	seq.18895.54	-0.034777933	0.027540082	-1.262811525	0.206880628	0.214609716	no	no	seq.18895.54	SL014901	GSTM4	Glutathione S-transferase Mu 4	2948	GSTM4
seq.18896.23	seq.18896.23	0.203147163	0.026461844	7.676984225	3.15931905604909e-14	1.77427877172367e-13	yes	yes	seq.18896.23	SL021212	H6ST3	Heparan-sulfate 6-O-sulfotransferase 3	266722	HS6ST3
seq.18897.31	seq.18897.31	0.147259442	0.027384136	5.377545668	8.92580648876834e-08	1.41560340659794e-07	yes	yes	seq.18897.31	SL007577	HDAC2	Histone deacetylase 2	3066	HDAC2
seq.18898.36	seq.18898.36	0.189068316	0.026331091	7.180420861	1.15875180161467e-12	4.37732897433165e-12	yes	yes	seq.18898.36	SL021221	HDGL1	Hepatoma-derived growth factor-like protein 1	154150	HDGFL1
seq.18899.82	seq.18899.82	0.089923081	0.027128255	3.314738888	0.000942258	0.001099669	yes	yes	seq.18899.82	SL021461	HDGR3	Hepatoma-derived growth factor-related protein 3	50810	HDGFL3
seq.18900.37	seq.18900.37	0.176157449	0.026560855	6.632220486	4.81532870537754e-11	1.26939026594772e-10	yes	yes	seq.18900.37	SL000447	H-ras (WT)	GTPase HRas	3265	HRAS
seq.18901.26	seq.18901.26	0.160386116	0.027346595	5.864939229	5.67567839075223e-09	1.04251043644777e-08	yes	yes	seq.18901.26	SL021233	HS71B	Heat shock 70 kDa protein 1B	3303	HSPA1B
seq.18904.23	seq.18904.23	0.180300979	0.026110795	6.905227486	7.7778846415399e-12	2.47067531877022e-11	yes	yes	seq.18904.23	SL021171	KCC4	Calcium/calmodulin-dependent protein kinase type IV	814	CAMK4
seq.18905.5	seq.18905.5	0.189096569	0.026350196	7.176287095	1.1929540963733e-12	4.494117704657e-12	yes	yes	seq.18905.5	SL005387	Keratin-16	Keratin, type I cytoskeletal 16	3868	KRT16
seq.18910.45	seq.18910.45	0.16572983	0.026885085	6.164378167	9.39272350730538e-10	1.94099726425993e-09	yes	yes	seq.18910.45	SL021281	LIN7A	Protein lin-7 homolog A	8825	LIN7A
seq.18913.3	seq.18913.3	0.16647551	0.026265448	6.338194102	3.18663681183196e-10	7.1496732406566e-10	yes	yes	seq.18913.3	SL000391	Cyclin H	Cyclin-H	902	CCNH
seq.18914.188	seq.18914.188	0.174545066	0.026536727	6.577490415	6.88516043486854e-11	1.75416057655943e-10	yes	yes	seq.18914.188	SL017168	PAFA2	Platelet-activating factor acetylhydrolase 2, cytoplasmic	5051	PAFAH2
seq.18917.53	seq.18917.53	-0.060931841	0.027060636	-2.251678104	0.024506978	0.026539927	yes	yes	seq.18917.53	SL005382	Pancreatic alpha-amylase	Pancreatic alpha-amylase	279	AMY2A
seq.18918.86	seq.18918.86	0.154575273	0.027360616	5.649553823	1.96929944443576e-08	3.374708007852e-08	yes	yes	seq.18918.86	SL011402	PDE4A	cAMP-specific 3',5'-cyclic phosphodiesterase 4A	5141	PDE4A
seq.18921.30	seq.18921.30	0.069293336	0.026625652	2.602502924	0.009358565	0.010364719	yes	yes	seq.18921.30	SL007331	PHEX	Phosphate-regulating neutral endopeptidase	5251	PHEX
seq.18922.27	seq.18922.27	0.109636237	0.027944937	3.923295198	9.18565514359704e-05	0.000113806	yes	yes	seq.18922.27	SL007199	CD68	Macrosialin	968	CD68
seq.18926.7	seq.18926.7	0.198572168	0.026305493	7.548695947	8.17761831731785e-14	4.16930634109061e-13	yes	yes	seq.18926.7	SL008802	PSA3	Proteasome subunit alpha type-3	5684	PSMA3
seq.18931.40	seq.18931.40	0.191272515	0.026453272	7.230580476	8.13169509207521e-13	3.20002677364398e-12	yes	yes	seq.18931.40	SL011409	SLIT3	Slit homolog 3 protein	6586	SLIT3
seq.18932.84	seq.18932.84	0.135496998	0.026460027	5.120818627	3.49451625349757e-07	5.23158423376362e-07	yes	yes	seq.18932.84	SL020267	NMNA1	Nicotinamide/nicotinic acid mononucleotide adenylyltransferase 1	64802	NMNAT1
seq.18933.4	seq.18933.4	0.237928211	0.026083244	9.121879735	2.68978116415084e-19	4.30207689120032e-18	yes	yes	seq.18933.4	SL013786	TGM4	Protein-glutamine gamma-glutamyltransferase 4	7047	TGM4
seq.18935.14	seq.18935.14	0.23905462	0.026354901	9.070594375	4.19353389721706e-19	6.47983910106703e-18	yes	yes	seq.18935.14	SL004493	TLR5	Toll-like receptor 5	7100	TLR5
seq.18945.11	seq.18945.11	0.163929203	0.027234127	6.019256718	2.26865480906803e-09	4.40836298600431e-09	yes	yes	seq.18945.11	SL005113	RGS1	Regulator of G-protein signaling 1	5996	RGS1
seq.18947.3	seq.18947.3	0.180812336	0.026038487	6.944041519	5.97010494673358e-12	1.93692016955117e-11	yes	yes	seq.18947.3	SL017499	LRC3B	Leucine-rich repeat-containing protein 3B	116135	LRRC3B
seq.18950.13	seq.18950.13	0.038096754	0.028630073	1.330655172	0.183533012	0.190751582	no	no	seq.18950.13	SL007124	RAC2	Ras-related C3 botulinum toxin substrate 2	5880	RAC2
seq.19108.50	seq.19108.50	0.189816021	0.026377544	7.196121935	1.03740185145581e-12	3.95717442640397e-12	yes	yes	seq.19108.50	SL013794	MECP2	Methyl-CpG-binding protein 2	4204	MECP2
seq.19109.32	seq.19109.32	0.227107461	0.026877404	8.449754396	7.63157752822439e-17	7.80275309895091e-16	yes	yes	seq.19109.32	SL006632	TCAL8	Transcription elongation factor A protein-like 8	90843	TCEAL8
seq.19112.2	seq.19112.2	0.079075635	0.027818942	2.842510545	0.004545082	0.005110297	yes	yes	seq.19112.2	SL013231	TCAL3	Transcription elongation factor A protein-like 3	85012	TCEAL3
seq.19113.66	seq.19113.66	0.088531116	0.027572207	3.210882464	0.001355268	0.001564651	yes	yes	seq.19113.66	SL009024	SH3L2	SH3 domain-binding glutamic acid-rich-like protein 2	83699	SH3BGRL2
seq.19114.8	seq.19114.8	0.158147021	0.027314269	5.789904879	8.79632758579324e-09	1.573443816033e-08	yes	yes	seq.19114.8	SL014563	KITM	Thymidine kinase 2, mitochondrial	7084	TK2
seq.19115.13	seq.19115.13	0.13231253	0.027513587	4.808988681	1.69164802750463e-06	2.38795218334202e-06	yes	yes	seq.19115.13	SL015135	CMBL	Carboxymethylenebutenolidase homolog	134147	CMBL
seq.19116.1	seq.19116.1	0.182925353	0.026996997	6.775766763	1.86154898220217e-11	5.36212371387354e-11	yes	yes	seq.19116.1	SL006668	MUTED	Biogenesis of lysosome-related organelles complex 1 subunit 5	63915	BLOC1S5
seq.19117.3	seq.19117.3	0.155498108	0.026522673	5.862837024	5.74617466291055e-09	1.05439702804833e-08	yes	yes	seq.19117.3	SL015127	PP14A	Protein phosphatase 1 regulatory subunit 14A	94274	PPP1R14A
seq.19118.47	seq.19118.47	0.167587965	0.027086005	6.187252885	8.1597801318446e-10	1.70554059309094e-09	yes	yes	seq.19118.47	SL013229	OSTF1	Osteoclast-stimulating factor 1	26578	OSTF1
seq.19119.10	seq.19119.10	0.192126639	0.026423142	7.271150405	6.09651688020743e-13	2.49610384242026e-12	yes	yes	seq.19119.10	SL013775	DDIT3	DNA damage-inducible transcript 3 protein	1649	DDIT3
seq.19120.33	seq.19120.33	0.177325326	0.026175613	6.7744478	1.87803178625785e-11	5.40106933271843e-11	yes	yes	seq.19120.33	SL014720	OXDA	D-amino-acid oxidase	1610	DAO
seq.19121.3	seq.19121.3	0.16650422	0.027561332	6.041225379	1.98755428773514e-09	3.91217054836675e-09	yes	yes	seq.19121.3	SL009019	UBQL2	Ubiquilin-2	29978	UBQLN2
seq.19122.47	seq.19122.47	0.119802318	0.027630905	4.335808637	1.56295831110974e-05	2.03896540943722e-05	yes	yes	seq.19122.47	SL016370	ML12B	Myosin regulatory light chain 12B	103910	MYL12B
seq.19124.9	seq.19124.9	0.106048236	0.027039626	3.921956462	9.23625718581039e-05	0.000114382	yes	yes	seq.19124.9	SL013222	UBCP1	Ubiquitin-like domain-containing CTD phosphatase 1	134510	UBLCP1
seq.19125.26	seq.19125.26	0.218845438	0.026119978	8.378469536	1.35893786262208e-16	1.33310524464186e-15	yes	yes	seq.19125.26	SL016404	KAP2	cAMP-dependent protein kinase type II-alpha regulatory subunit	5576	PRKAR2A
seq.19126.4	seq.19126.4	0.196761086	0.026672953	7.376801728	2.8601333715477e-13	1.28237127396442e-12	yes	yes	seq.19126.4	SL005717	C20orf77	Regulation of nuclear pre-mRNA domain-containing protein 1B	58490	RPRD1B
seq.19127.1	seq.19127.1	0.065127668	0.027352139	2.381081356	0.017403467	0.019008979	yes	yes	seq.19127.1	SL007954	HSPB6	Heat shock protein beta-6	126393	HSPB6
seq.19129.15	seq.19129.15	0.192675138	0.026765477	7.198643865	1.01911107785382e-12	3.89283351666227e-12	yes	yes	seq.19129.15	SL006740	MTHFSD	Methenyltetrahydrofolate synthase domain-containing protein	64779	MTHFSD
seq.19130.81	seq.19130.81	0.092569037	0.028560529	3.24115277	0.001220274	0.001413575	yes	yes	seq.19130.81	SL013044	SPB8	Serpin B8	5271	SERPINB8
seq.19131.184	seq.19131.184	0.174078987	0.02692997	6.464135904	1.43177544700336e-10	3.43199460784767e-10	yes	yes	seq.19131.184	SL014895	TIAR	Nucleolysin TIAR	7073	TIAL1
seq.19132.1	seq.19132.1	0.122123678	0.026709185	4.572347571	5.27659909273493e-06	7.17271298142646e-06	yes	yes	seq.19132.1	SL015005	RM02	39S ribosomal protein L2, mitochondrial	51069	MRPL2
seq.19134.66	seq.19134.66	0.150152514	0.026742618	5.614727478	2.39865183204502e-08	4.05207706031077e-08	yes	yes	seq.19134.66	SL014837	RPAB4	DNA-directed RNA polymerases I, II, and III subunit RPABC4	5440	POLR2K
seq.19135.5	seq.19135.5	0.102368459	0.026929887	3.80129553	0.000150524	0.000184364	yes	yes	seq.19135.5	SL009395	Cytosolic 5'-nucleotidase III-like protein	7-methylguanosine phosphate-specific 5'-nucleotidase	115024	NT5C3B
seq.19136.22	seq.19136.22	0.048648487	0.027099808	1.795159844	0.072857617	0.077414756	no	no	seq.19136.22	SL007346	MMSA	Methylmalonate-semialdehyde dehydrogenase [acylating], mitochondrial	4329	ALDH6A1
seq.19139.3	seq.19139.3	0.117024436	0.026797393	4.367008211	1.35837012165609e-05	1.7839818884655e-05	yes	yes	seq.19139.3	SL018905	HSF2B	Heat shock factor 2-binding protein	11077	HSF2BP
seq.19141.22	seq.19141.22	0.120986111	0.026500227	4.565474555	5.4496773525922e-06	7.39695660513135e-06	yes	yes	seq.19141.22	SL014824	DAP1	Death-associated protein 1	1611	DAP
seq.19142.39	seq.19142.39	0.189847276	0.026588704	7.140147931	1.53742520345954e-12	5.63653878212044e-12	yes	yes	seq.19142.39	SL018889	DNM3L	DNA (cytosine-5)-methyltransferase 3-like	29947	DNMT3L
seq.19143.38	seq.19143.38	0.025044863	0.027746901	0.902618397	0.366893636	0.376389382	no	no	seq.19143.38	SL013157	NB5R2	NADH-cytochrome b5 reductase 2	51700	CYB5R2
seq.19144.9	seq.19144.9	0.136375757	0.027230141	5.008264739	6.23802561384941e-07	9.14798930502849e-07	yes	yes	seq.19144.9	SL014722	ITF2	Transcription factor 4	6925	TCF4
seq.19145.4	seq.19145.4	0.214857694	0.02645217	8.122497939	1.04161399452124e-15	8.3912055228736e-15	yes	yes	seq.19145.4	SL015073	MREG	Melanoregulin	55686	MREG
seq.19147.6	seq.19147.6	0.160587604	0.026346501	6.095215498	1.43328857914499e-09	2.88026764435088e-09	yes	yes	seq.19147.6	SL011890	PP13	Galactoside-binding soluble lectin 13	29124	LGALS13
seq.19148.58	seq.19148.58	0.088079889	0.027037324	3.257714695	0.001151787	0.001337922	yes	yes	seq.19148.58	SL012993	TIM8A	Mitochondrial import inner membrane translocase subunit Tim8 A	1678	TIMM8A
seq.19150.20	seq.19150.20	0.076022302	0.027541176	2.760314322	0.005854734	0.006547821	yes	yes	seq.19150.20	SL010935	KPRB	Phosphoribosyl pyrophosphate synthase-associated protein 2	5636	PRPSAP2
seq.19152.4	seq.19152.4	0.244143891	0.026367751	9.259185399	8.10548250997193e-20	1.39864319651566e-18	yes	yes	seq.19152.4	SL011191	IPP2	Protein phosphatase inhibitor 2	5504	PPP1R2
seq.19153.53	seq.19153.53	0.170550524	0.026919595	6.335553203	3.24005874522092e-10	7.25762544486421e-10	yes	yes	seq.19153.53	SL006309	MPPD2	Metallophosphoesterase MPPED2	744	MPPED2
seq.19158.1	seq.19158.1	0.193617896	0.027458284	7.051347331	2.85364153019692e-12	9.84200452091875e-12	yes	yes	seq.19158.1	SL014957	PAF	PCNA-associated factor	9768	PCLAF
seq.19159.9	seq.19159.9	0.149596451	0.02672827	5.596937388	2.65178545648499e-08	4.45083352162408e-08	yes	yes	seq.19159.9	SL005738	DNA polymerase subunit delta 4	DNA polymerase delta subunit 4	57804	POLD4
seq.19161.1	seq.19161.1	0.094090315	0.02719982	3.45922568	0.000559041	0.000662468	yes	yes	seq.19161.1	SL010976	UBP15	Ubiquitin carboxyl-terminal hydrolase 15	9958	USP15
seq.19163.26	seq.19163.26	0.109849433	0.026981652	4.071264208	4.95453719335548e-05	6.24598258761339e-05	yes	yes	seq.19163.26	SL011278	LRC59	Leucine-rich repeat-containing protein 59	55379	LRRC59
seq.19166.15	seq.19166.15	0.067600353	0.0272609	2.47975496	0.013271657	0.014571651	yes	yes	seq.19166.15	SL008098	RS19	40S ribosomal protein S19	6223	RPS19
seq.19168.71	seq.19168.71	0.125562787	0.026986971	4.652718835	3.60623133825102e-06	4.96753599099297e-06	yes	yes	seq.19168.71	SL008599	PPIP1	Proline-serine-threonine phosphatase-interacting protein 1	9051	PSTPIP1
seq.19169.88	seq.19169.88	0.166349679	0.027116523	6.134624267	1.12714400670389e-09	2.29883583768468e-09	yes	yes	seq.19169.88	SL007005	FIBP	Acidic fibroblast growth factor intracellular-binding protein	9158	FIBP
seq.19173.5	seq.19173.5	0.058651682	0.027517113	2.131462039	0.03323594	0.035801613	yes	yes	seq.19173.5	SL011267	ZFAN1	AN1-type zinc finger protein 1	79752	ZFAND1
seq.19174.141	seq.19174.141	0.144714433	0.026446411	5.471987588	5.32183813611078e-08	8.64324661654572e-08	yes	yes	seq.19174.141	SL010781	GOGA7	Golgin subfamily A member 7	51125	GOLGA7
seq.19175.18	seq.19175.18	0.25736739	0.027615775	9.319578856	4.7592376745063e-20	8.51004905916675e-19	yes	yes	seq.19175.18	SL015568	MARCKSL1	MARCKS-related protein	65108	MARCKSL1
seq.19176.27	seq.19176.27	0.165840385	0.026581488	6.238942772	5.92698725291022e-10	1.27040048093334e-09	yes	yes	seq.19176.27	SL011300	FA49B	Protein FAM49B	51571	CYRIB
seq.19177.7	seq.19177.7	0.083759324	0.027893399	3.002836745	0.002725229	0.003098525	yes	yes	seq.19177.7	SL011252	MOL1A	MOB kinase activator 1B	92597	MOB1B
seq.19180.38	seq.19180.38	0.186176585	0.027374534	6.801087009	1.57126710540638e-11	4.6035517228564e-11	yes	yes	seq.19180.38	SL008322	GULP1	PTB domain-containing engulfment adapter protein 1	51454	GULP1
seq.19183.164	seq.19183.164	0.139041478	0.02699189	5.151231587	2.982132995957e-07	4.50366302812942e-07	yes	yes	seq.19183.164	SL008622	RL12	60S ribosomal protein L12	6136	RPL12
seq.19187.21	seq.19187.21	0.145179568	0.027134687	5.350331365	1.0344565477995e-07	1.62974577087076e-07	yes	yes	seq.19187.21	SL020523	STABP	STAM-binding protein	10617	STAMBP
seq.19188.21	seq.19188.21	0.104324586	0.027626055	3.776311397	0.000166265	0.000203143	yes	yes	seq.19188.21	SL004715	NAP2L	nucleosome assembly protein 1-like 4	4676	NAP1L4
seq.19189.2	seq.19189.2	0.024805408	0.02834146	0.875233936	0.381606341	0.391262734	no	no	seq.19189.2	SL010983	UBP14	Ubiquitin carboxyl-terminal hydrolase 14	9097	USP14
seq.19190.4	seq.19190.4	0.099159788	0.027645549	3.586826525	0.000346993	0.00041633	yes	yes	seq.19190.4	SL014590	UB2L6	Ubiquitin/ISG15-conjugating enzyme E2 L6	9246	UBE2L6
seq.19193.18	seq.19193.18	0.072301268	0.028222777	2.561805649	0.010523537	0.011624344	yes	yes	seq.19193.18	SL013059	PFD3	Prefoldin subunit 3	7411	VBP1
seq.19195.85	seq.19195.85	0.113635964	0.026862954	4.23021108	2.49627999998134e-05	3.20381313934724e-05	yes	yes	seq.19195.85	SL013041	RS5	40S ribosomal protein S5	6193	RPS5
seq.19196.73	seq.19196.73	0.187560127	0.026686416	7.028299659	3.34676343033401e-12	1.14061034043159e-11	yes	yes	seq.19196.73	SL015588	HOP	Homeodomain-only protein	84525	HOPX
seq.19197.95	seq.19197.95	-0.031493069	0.027682545	-1.137650749	0.255473429	0.263867005	no	no	seq.19197.95	SL016788	THIL	Acetyl-CoA acetyltransferase, mitochondrial	38	ACAT1
seq.19199.3	seq.19199.3	0.178874406	0.02711473	6.596945756	6.0651900196042e-11	1.56419563447595e-10	yes	yes	seq.19199.3	SL014831	RPB11	DNA-directed RNA polymerase II subunit RPB11-a	5439	POLR2J
seq.19200.16	seq.19200.16	0.168670086	0.026608981	6.338840572	3.17369132654289e-10	7.12355008460796e-10	yes	yes	seq.19200.16	SL008216	NDUA5	NADH dehydrogenase [ubiquinone] 1 alpha subcomplex subunit 5	4698	NDUFA5
seq.19206.20	seq.19206.20	0.115396123	0.026544577	4.347257947	1.48468103656281e-05	1.94147866841945e-05	yes	yes	seq.19206.20	SL007213	8ODP	7,8-dihydro-8-oxoguanine triphosphatase	4521	NUDT1
seq.19207.119	seq.19207.119	0.04784931	0.028398857	1.684902645	0.092244455	0.097352338	no	no	seq.19207.119	SL006494	ADK	Adenosine kinase	132	ADK
seq.19212.4	seq.19212.4	0.144892015	0.026302338	5.508712368	4.34291792139143e-08	7.12493261832985e-08	yes	yes	seq.19212.4	SL007745	DMBT1	Deleted in malignant brain tumors 1 protein	1755	DMBT1
seq.19213.1	seq.19213.1	0.185591368	0.027044405	6.862468208	1.03932840329605e-11	3.19389121687046e-11	yes	yes	seq.19213.1	SL012371	ISK4	Serine protease inhibitor Kazal-type 4	27290	SPINK4
seq.19215.7	seq.19215.7	0.134802303	0.027688559	4.868520067	1.26045122116673e-06	1.80205650281809e-06	yes	yes	seq.19215.7	SL007570	NDRG1	Protein NDRG1	10397	NDRG1
seq.19222.124	seq.19222.124	0.074101349	0.027291314	2.715199015	0.006710227	0.007483168	yes	yes	seq.19222.124	SL008540	RAB5B	Ras-related protein Rab-5B	5869	RAB5B
seq.19223.6	seq.19223.6	0.04122239	0.027656501	1.490513543	0.136328892	0.142748667	no	no	seq.19223.6	SL010834	RAB1A	Ras-related protein Rab-1A	5861	RAB1A
seq.19224.5	seq.19224.5	0.058464797	0.028667841	2.039386089	0.041610921	0.044638505	yes	yes	seq.19224.5	SL012984	IF1AY	Eukaryotic translation initiation factor 1A, Y-chromosomal	9086	EIF1AY
seq.19225.11	seq.19225.11	0.062367216	0.027420467	2.274476829	0.023097696	0.025043488	yes	yes	seq.19225.11	SL007553	BLNK	B-cell linker protein	29760	BLNK
seq.19227.18	seq.19227.18	0.19584425	0.026552257	7.375804162	2.88077616962623e-13	1.29056884912821e-12	yes	yes	seq.19227.18	SL007457	BATF	Basic leucine zipper transcriptional factor ATF-like	10538	BATF
seq.19229.92	seq.19229.92	0.047480413	0.02695115	1.76172121	0.078348576	0.083055564	no	no	seq.19229.92	SL015060	HOME1	Homer protein homolog 1	9456	HOMER1
seq.19230.12	seq.19230.12	0.09104088	0.028632746	3.179607072	0.001509124	0.001740074	yes	yes	seq.19230.12	SL013768	GSTT1	Glutathione S-transferase theta-1	2952	GSTT1
seq.19231.22	seq.19231.22	0.165213296	0.026651679	6.198982683	7.5903512579999e-10	1.60305874058917e-09	yes	yes	seq.19231.22	SL002051	PRL-3	Protein tyrosine phosphatase type IVA 3	11156	PTP4A3
seq.19237.17	seq.19237.17	0.135297439	0.027046475	5.002405651	6.4270296886229e-07	9.41254414906754e-07	yes	yes	seq.19237.17	SL004808	D-dopachrome decarboxylase	D-dopachrome decarboxylase	1652	DDT
seq.19238.12	seq.19238.12	0.148491729	0.028776183	5.160230277	2.84500084355806e-07	4.30845919553228e-07	yes	yes	seq.19238.12	SL008477	GLNA	Glutamine synthetase	2752	GLUL
seq.19240.265	seq.19240.265	0.140493367	0.027478849	5.112782056	3.6435283978093e-07	5.44984969538334e-07	yes	yes	seq.19240.265	SL010229	HAP28	28 kDa heat- and acid-stable phosphoprotein	11333	PDAP1
seq.19241.31	seq.19241.31	0.272515198	0.026981585	10.10004406	3.7567737127963e-23	1.02236578154208e-21	yes	yes	seq.19241.31	SL005353	RBP-III	Retinol-binding protein 5	83758	RBP5
seq.19242.21	seq.19242.21	0.149832786	0.02744808	5.458771214	5.72402854736092e-08	9.26892722145181e-08	yes	yes	seq.19242.21	SL011167	PFD1	Prefoldin subunit 1	5201	PFDN1
seq.19243.2	seq.19243.2	0.090795582	0.027943179	3.249293227	0.001186154	0.001376382	yes	yes	seq.19243.2	SL011692	PFD2	Prefoldin subunit 2	5202	PFDN2
seq.19247.1	seq.19247.1	0.199880468	0.026511399	7.539416019	8.75518783889068e-14	4.41390575840848e-13	yes	yes	seq.19247.1	SL011412	UB2D1	Ubiquitin-conjugating enzyme E2 D1	7321	UBE2D1
seq.19249.18	seq.19249.18	0.104578727	0.027001342	3.873093677	0.000112743	0.000138866	yes	yes	seq.19249.18	SL011670	SYK	Lysine--tRNA ligase	3735	KARS1
seq.19251.56	seq.19251.56	0.229739879	0.026898714	8.540924136	3.62606926406243e-17	4.0069896716003e-16	yes	yes	seq.19251.56	SL005269	Platelet proteoglycan	Serglycin	5552	SRGN
seq.19252.67	seq.19252.67	0.03955941	0.027330365	1.447452658	0.148008354	0.15471158	no	no	seq.19252.67	SL008675	PSB2	Proteasome subunit beta type-2	5690	PSMB2
seq.19253.82	seq.19253.82	0.202659065	0.027232396	7.441837504	1.78632766139132e-13	8.37293256881792e-13	yes	yes	seq.19253.82	SL016492	RAB2B	Ras-related protein Rab-2B	84932	RAB2B
seq.19254.125	seq.19254.125	0.047768759	0.026909055	1.775192747	0.076097154	0.080762792	no	no	seq.19254.125	SL010923	GMPR1	GMP reductase 1	2766	GMPR
seq.19257.11	seq.19257.11	0.087403062	0.027238014	3.208863245	0.001364746	0.001575261	yes	yes	seq.19257.11	SL010965	CLCA	Clathrin light chain A	1211	CLTA
seq.19258.24	seq.19258.24	0.115969438	0.02660004	4.359746731	1.40356832694822e-05	1.83980799147058e-05	yes	yes	seq.19258.24	SL015122	GCDH	Glutaryl-CoA dehydrogenase, mitochondrial	2639	GCDH
seq.19260.4	seq.19260.4	0.205877449	0.02608257	7.893296056	6.15561168675809e-15	4.11628312060718e-14	yes	yes	seq.19260.4	SL011152	GIPC1	PDZ domain-containing protein GIPC1	10755	GIPC1
seq.19261.12	seq.19261.12	0.144961095	0.027157496	5.337793188	1.10695512597087e-07	1.7379576748165e-07	yes	yes	seq.19261.12	SL015225	SDCB2	Syntenin-2	27111	SDCBP2
seq.19264.6	seq.19264.6	0.202073375	0.026179659	7.718716799	2.31157418407592e-14	1.34513944541439e-13	yes	yes	seq.19264.6	SL013744	RFA2	Replication protein A 32 kDa subunit	6118	RPA2
seq.19266.35	seq.19266.35	0.146082055	0.026983477	5.413759568	7.32731078419921e-08	1.17331352428483e-07	yes	yes	seq.19266.35	SL013328	G3BP1	Ras GTPase-activating protein-binding protein 1	10146	G3BP1
seq.19267.14	seq.19267.14	0.032466681	0.028360086	1.144801912	0.252499384	0.260943063	no	no	seq.19267.14	SL010992	GLO2	Hydroxyacylglutathione hydrolase, mitochondrial	3029	HAGH
seq.19270.26	seq.19270.26	0.055768849	0.027090918	2.058581032	0.039730875	0.042663503	yes	yes	seq.19270.26	SL007285	SYYC	Tyrosine--tRNA ligase, cytoplasmic	8565	YARS1
seq.19271.64	seq.19271.64	0.106091945	0.027272199	3.89011339	0.000105205	0.000129698	yes	yes	seq.19271.64	SL005571	GNAI1	Guanine nucleotide-binding protein G(i) subunit alpha-1	2770	GNAI1
seq.19272.9	seq.19272.9	0.281682545	0.026181891	10.75867852	6.23254098804431e-26	2.38405588843373e-24	yes	yes	seq.19272.9	SL008547	PEF1	Peflin	553115	PEF1
seq.19274.80	seq.19274.80	0.068786193	0.027052911	2.542654007	0.011115162	0.012253111	yes	yes	seq.19274.80	SL004593	Alpha-1-syntrophin	Alpha-1-syntrophin	6640	SNTA1
seq.19275.68	seq.19275.68	0.045207601	0.026378475	1.713806426	0.086799771	0.091747777	no	no	seq.19275.68	SL014825	IDH3G	Isocitrate dehydrogenase [NAD] subunit gamma, mitochondrial	3421	IDH3G
seq.19276.124	seq.19276.124	0.131659578	0.027425804	4.8005731	1.76303387966336e-06	2.48615501978824e-06	yes	yes	seq.19276.124	SL013061	RUXG	Small nuclear ribonucleoprotein G	6637	SNRPG
seq.19277.4	seq.19277.4	0.13622987	0.027746298	4.90983954	1.02567084572145e-06	1.47720366669203e-06	yes	yes	seq.19277.4	SL013211	KAT	Thiosulfate sulfurtransferase/rhodanese-like domain-containing protein 1	100131187	TSTD1
seq.19278.19	seq.19278.19	0.073082459	0.028174977	2.593878187	0.009595361	0.010622672	yes	yes	seq.19278.19	SL008303	RAB1B	Ras-related protein Rab-1B	81876	RAB1B
seq.19281.86	seq.19281.86	0.168891466	0.026921048	6.273584361	4.7775304584632e-10	1.03702744475372e-09	yes	yes	seq.19281.86	SL014605	MAFG	Transcription factor MafG	4097	MAFG
seq.19282.3	seq.19282.3	0.111919921	0.026886203	4.162726919	3.34904353767477e-05	4.26724159121384e-05	yes	yes	seq.19282.3	SL008534	RAB13	Ras-related protein Rab-13	5872	RAB13
seq.19286.30	seq.19286.30	0.121414096	0.026855425	4.521026825	6.70754060298e-06	9.03700667445827e-06	yes	yes	seq.19286.30	SL008170	MLR5	Myosin light chain 5	4636	MYL5
seq.19287.59	seq.19287.59	0.139643702	0.027011948	5.16970125	2.70726169281573e-07	4.10896821856327e-07	yes	yes	seq.19287.59	SL007009	DENR	Density-regulated protein	8562	DENR
seq.19291.2	seq.19291.2	0.157137864	0.026713448	5.882350481	5.1232936177641e-09	9.4709077692361e-09	yes	yes	seq.19291.2	SL007959	CASQ2	Calsequestrin-2	845	CASQ2
seq.19296.51	seq.19296.51	-0.012252635	0.02846001	-0.430521127	0.666887098	0.676659697	no	no	seq.19296.51	SL008168	MLRA	Myosin regulatory light chain 2, atrial isoform	58498	MYL7
seq.19297.4	seq.19297.4	0.132068915	0.027165105	4.861711871	1.30379997988802e-06	1.86111322807607e-06	yes	yes	seq.19297.4	SL007111	G6PD	Glucose-6-phosphate 1-dehydrogenase	2539	G6PD
seq.19302.7	seq.19302.7	0.189832312	0.026442218	7.179137304	1.16926736164804e-12	4.41096032290675e-12	yes	yes	seq.19302.7	SL020997	GIMA6	GTPase IMAP family member 6	474344	GIMAP6
seq.19310.81	seq.19310.81	0.129520079	0.027481996	4.712906552	2.70137463505954e-06	3.75706057812756e-06	yes	yes	seq.19310.81	SL014583	COPE	Coatomer subunit epsilon	11316	COPE
seq.19323.1	seq.19323.1	0.062661503	0.02706951	2.314837006	0.02077511	0.022587925	yes	yes	seq.19323.1	SL013709	RCAS1	Receptor-binding cancer antigen expressed on SiSo cells	9166	EBAG9
seq.19325.21	seq.19325.21	0.166034248	0.026642848	6.23185061	6.19363489731998e-10	1.32444030056061e-09	yes	yes	seq.19325.21	SL008281	ABHEB	Protein ABHD14B	84836	ABHD14B
seq.19328.51	seq.19328.51	0.117351782	0.02673674	4.389158201	1.22892843537921e-05	1.62020692733773e-05	yes	yes	seq.19328.51	SL003726	Chk2	Serine/threonine-protein kinase Chk2	11200	CHEK2
seq.19331.18	seq.19331.18	0.118692698	0.026834041	4.423213689	1.05263518865487e-05	1.3958580562284e-05	yes	yes	seq.19331.18	SL013299	BAIP2	Brain-specific angiogenesis inhibitor 1-associated protein 2	10458	BAIAP2
seq.19333.4	seq.19333.4	0.15930112	0.026967262	5.907204093	4.42453676956319e-09	8.28559264960995e-09	yes	yes	seq.19333.4	SL002756	hnRNP K	Heterogeneous nuclear ribonucleoprotein K	3190	HNRNPK
seq.19334.62	seq.19334.62	0.144240558	0.027456239	5.253471198	1.73924692119653e-07	2.68066516172021e-07	yes	yes	seq.19334.62	SL016128	TXD12	Thioredoxin domain-containing protein 12	51060	TXNDC12
seq.19335.2	seq.19335.2	0.21837373	0.027395371	7.971190936	3.38243258672864e-15	2.3997284370176e-14	yes	yes	seq.19335.2	SL005988	HN1	Hematological and neurological expressed 1 protein	51155	JPT1
seq.19338.3	seq.19338.3	0.138311844	0.027423464	5.043558476	5.20802278374756e-07	7.68696293229875e-07	yes	yes	seq.19338.3	SL020950	LZIC	Protein LZIC	84328	LZIC
seq.19347.37	seq.19347.37	0.196440265	0.026478957	7.418731291	2.11238172088361e-13	9.70985547330534e-13	yes	yes	seq.19347.37	SL010370	Carbonic Anhydrase XII	Carbonic anhydrase 12	771	CA12
seq.19353.25	seq.19353.25	0.181494383	0.026365396	6.883810206	8.99508310562495e-12	2.81160597644391e-11	yes	yes	seq.19353.25	SL015055	OSTM1	Osteopetrosis-associated transmembrane protein 1	28962	OSTM1
seq.19357.11	seq.19357.11	0.175674009	0.025937811	6.772892706	1.89764928583329e-11	5.44728348028703e-11	yes	yes	seq.19357.11	SL016435	VAMP7	Vesicle-associated membrane protein 7	6845	VAMP7
seq.19361.78	seq.19361.78	0.045329191	0.027420196	1.653131561	0.098542605	0.103838961	no	no	seq.19361.78	SL006992	MATN3	Matrilin-3	4148	MATN3
seq.19364.163	seq.19364.163	0.086915211	0.028411619	3.059143171	0.002264559	0.002586582	yes	yes	seq.19364.163	SL000131	PCNA	Proliferating cell nuclear antigen	5111	PCNA
seq.19365.11	seq.19365.11	0.050516807	0.027321758	1.848958883	0.064687904	0.068921472	no	no	seq.19365.11	SL013348	BCAT2	Branched-chain-amino-acid aminotransferase, mitochondrial	587	BCAT2
seq.19367.34	seq.19367.34	0.069509459	0.027307981	2.545389891	0.011028875	0.012162892	yes	yes	seq.19367.34	SL016427	D3D2	Enoyl-CoA delta isomerase 1, mitochondrial	1632	ECI1
seq.19370.30	seq.19370.30	0.180806968	0.026638664	6.787388857	1.72230872634036e-11	4.98731007574471e-11	yes	yes	seq.19370.30	SL018828	HS3S4	Heparan sulfate glucosamine 3-O-sulfotransferase 4	9951	HS3ST4
seq.19372.7	seq.19372.7	0.113193172	0.027309716	4.144794936	3.61850563949506e-05	4.60093580847001e-05	yes	yes	seq.19372.7	SL021669	MDGA2	MAM domain-containing glycosylphosphatidylinositol anchor protein 2	161357	MDGA2
seq.19373.3	seq.19373.3	0.097858387	0.027684846	3.534727461	0.000422347	0.00050354	yes	yes	seq.19373.3	SL008053	MLRM	Myosin regulatory light chain 12A	10627	MYL12A
seq.19374.72	seq.19374.72	0.18440949	0.026383945	6.989458464	4.3735170975201e-12	1.45695118900335e-11	yes	yes	seq.19374.72	SL019344	MTCP1	Protein p13 MTCP-1	4515	MTCP1
seq.19377.14	seq.19377.14	0.178337767	0.028010956	6.366714669	2.66185555315649e-10	6.07947802745971e-10	yes	yes	seq.19377.14	SL012399	NOE2	Noelin-2	93145	OLFM2
seq.19379.154	seq.19379.154	0.170294919	0.027011088	6.304630171	3.93456624526314e-10	8.69227680193432e-10	yes	yes	seq.19379.154	SL008723	RAB3D	Ras-related protein Rab-3D	9545	RAB3D
seq.19381.7	seq.19381.7	0.095704494	0.026742211	3.578780099	0.000357744	0.00042876	yes	yes	seq.19381.7	SL021788	RGS21	Regulator of G-protein signaling 21	431704	RGS21
seq.19383.131	seq.19383.131	0.127348016	0.02717054	4.686988731	3.06048362003886e-06	4.238188709269e-06	yes	yes	seq.19383.131	SL021086	CINP	Cyclin-dependent kinase 2-interacting protein	51550	CINP
seq.19388.2	seq.19388.2	0.085783796	0.02657206	3.228345656	0.001275795	0.001474768	yes	yes	seq.19388.2	SL025812	Cadherin-12:ECD	Cadherin-12:Extracellular domain	1010	CDH12
seq.19392.6	seq.19392.6	0.098503419	0.027124141	3.631577499	0.000292514	0.000352512	yes	yes	seq.19392.6	SL008871	DDAH1	N(G),N(G)-dimethylarginine dimethylaminohydrolase 1	23576	DDAH1
seq.19437.61	seq.19437.61	0.15860399	0.027665765	5.732861089	1.22317535215926e-08	2.14241728348099e-08	yes	yes	seq.19437.61	SL021823	L-VEGF165	Isoform L-VEGF165	7422	VEGFA
seq.19438.68	seq.19438.68	0.169588027	0.027620732	6.13988162	1.09147135983378e-09	2.2294056528345e-09	yes	yes	seq.19438.68	SL021097	SYF2	Pre-mRNA-splicing factor SYF2	25949	SYF2
seq.19446.1	seq.19446.1	0.105677325	0.027807964	3.800253875	0.000151151	0.00018509	yes	yes	seq.19446.1	SL020976	GMPR2	GMP reductase 2	51292	GMPR2
seq.19448.104	seq.19448.104	0.112041336	0.027803425	4.029767399	5.90298039639298e-05	7.40750235564799e-05	yes	yes	seq.19448.104	SL013090	UPP1	Uridine phosphorylase 1	7378	UPP1
seq.19467.3	seq.19467.3	0.141428832	0.027169392	5.205447021	2.24319976135489e-07	3.42650172985514e-07	yes	yes	seq.19467.3	SL020965	RBSK	Ribokinase	64080	RBKS
seq.19488.1	seq.19488.1	0.197722267	0.026910273	7.347464134	3.53249387987852e-13	1.54458365491091e-12	yes	yes	seq.19488.1	SL007980	PDCD6	Programmed cell death protein 6	10016	PDCD6
seq.19492.5	seq.19492.5	0.202803412	0.026307816	7.708865295	2.4888383856666e-14	1.42853577855155e-13	yes	yes	seq.19492.5	SL021007	KAAG1	Kidney-associated antigen 1	353219	KAAG1
seq.19496.1	seq.19496.1	0.055130952	0.028018734	1.967646083	0.049318505	0.052782669	yes	no	seq.19496.1	SL008297	NPL	N-acetylneuraminate lyase	80896	NPL
seq.19503.2	seq.19503.2	0.058348742	0.027143263	2.149658346	0.031764077	0.034243102	yes	yes	seq.19503.2	SL007970	SNX3	Sorting nexin-3	8724	SNX3
seq.19504.22	seq.19504.22	0.075810213	0.027195154	2.78763687	0.005385776	0.006035689	yes	yes	seq.19504.22	SL021087	KTHY	Thymidylate kinase	1841	DTYMK
seq.19506.6	seq.19506.6	0.068024796	0.026865021	2.532095424	0.011453827	0.012618819	yes	yes	seq.19506.6	SL015017	GLYAT	Glycine N-acyltransferase	10249	GLYAT
seq.19511.8	seq.19511.8	0.162947645	0.026555858	6.136033976	1.1174685905521e-09	2.27995270060425e-09	yes	yes	seq.19511.8	SL020984	DCNL2	DCN1-like protein 2	55208	DCUN1D2
seq.19516.10	seq.19516.10	0.152030171	0.026428105	5.752594415	1.09169056728279e-08	1.92258448262616e-08	yes	yes	seq.19516.10	SL013047	HMGA2	High mobility group protein HMGI-C	8091	HMGA2
seq.19553.14	seq.19553.14	0.195625098	0.027448078	7.127096522	1.68445573210149e-12	6.07781850566962e-12	yes	yes	seq.19553.14	SL004304	STX1a	Syntaxin-1A	6804	STX1A
seq.19556.12	seq.19556.12	0.375134312	0.025413832	14.76102928	9.59838421201913e-46	3.08842127292615e-43	yes	yes	seq.19556.12	SL004554	Complement receptor type 1	Complement receptor type 1	1378	CR1
seq.19557.3	seq.19557.3	0.230012912	0.026750519	8.598446662	2.25932998919275e-17	2.57469480018423e-16	yes	yes	seq.19557.3	SL021540	KLOTB	Beta-klotho	152831	KLB
seq.19558.10	seq.19558.10	0.082190849	0.027520338	2.986549454	0.002873637	0.003263192	yes	yes	seq.19558.10	SL007029	LRP4	Low-density lipoprotein receptor-related protein 4	4038	LRP4
seq.19560.23	seq.19560.23	0.285965667	0.027569796	10.37242613	2.77172081856193e-24	8.51759150423245e-23	yes	yes	seq.19560.23	SL021489	PLXA4	Plexin-A4	91584	PLXNA4
seq.19561.216	seq.19561.216	0.280296179	0.026408419	10.61389467	2.61979645457643e-25	9.12757108696372e-24	yes	yes	seq.19561.216	SL009025	PLXD1	Plexin-D1	23129	PLXND1
seq.19562.8	seq.19562.8	0.193824811	0.02647254	7.321730878	4.24858384949545e-13	1.81479966247863e-12	yes	yes	seq.19562.8	SL021216	UBP28	Ubiquitin carboxyl-terminal hydrolase 28	57646	USP28
seq.19563.3	seq.19563.3	0.074885884	0.027286649	2.744414787	0.006144295	0.006867449	yes	yes	seq.19563.3	SL008781	SEZ6L	Seizure 6-like protein	23544	SEZ6L
seq.19564.61	seq.19564.61	0.197431181	0.026442855	7.466333701	1.49468867708499e-13	7.12811426648203e-13	yes	yes	seq.19564.61	SL007438	IRF4	Interferon regulatory factor 4	3662	IRF4
seq.19567.1	seq.19567.1	0.158329916	0.026801332	5.907539004	4.41578614188842e-09	8.27203773840057e-09	yes	yes	seq.19567.1	SL016828	EGFRvIII	Epidermal growth factor receptor variant III	1956	EGFR
seq.19572.10	seq.19572.10	0.123846318	0.026914935	4.601397688	4.60153291488752e-06	6.27846970427407e-06	yes	yes	seq.19572.10	SL006492	CEBPG	CCAAT/enhancer-binding protein gamma	1054	CEBPG
seq.19574.5	seq.19574.5	0.132884767	0.027547214	4.82389142	1.57200227998137e-06	2.22364946250274e-06	yes	yes	seq.19574.5	SL000542	gpIIbIIIa	Integrin alpha-IIb: beta-3 complex	3674|3690	ITGA2B|ITGB3
seq.19575.4	seq.19575.4	0.214043284	0.026418829	8.101921628	1.22395236207995e-15	9.67488355574759e-15	yes	yes	seq.19575.4	SL005159	EPO-R	Erythropoietin receptor	2057	EPOR
seq.19579.5	seq.19579.5	0.184439097	0.02644362	6.97480528	4.83639085362778e-12	1.59752765515362e-11	yes	yes	seq.19579.5	SL004526	HNP-1	Neutrophil defensin 1	1667	DEFA1
seq.19584.33	seq.19584.33	0.07130877	0.028594826	2.493764793	0.012761619	0.014022912	yes	yes	seq.19584.33	SL003849	FGF9	Fibroblast growth factor 9	2254	FGF9
seq.19587.12	seq.19587.12	0.198837816	0.026995189	7.365675968	3.09883306921187e-13	1.37474589526269e-12	yes	yes	seq.19587.12	SL021249	IMA5	Importin subunit alpha-5	3836	KPNA1
seq.19590.46	seq.19590.46	0.098224197	0.027505318	3.571098392	0.000368299	0.00044083	yes	yes	seq.19590.46	SL004484	SP-D	Pulmonary surfactant-associated protein D	6441	SFTPD
seq.19596.18	seq.19596.18	0.186148154	0.026842363	6.934864515	6.35616796907856e-12	2.04880605721035e-11	yes	yes	seq.19596.18	SL016130	BRF-1	Transcription factor IIIB 90 kDa subunit	2972	BRF1
seq.19601.15	seq.19601.15	-0.001381815	0.027477515	-0.050288941	0.959899768	0.960777993	no	no	seq.19601.15	SL019725	ASB9	Ankyrin repeat and SOCS box protein 9	140462	ASB9
seq.19602.36	seq.19602.36	0.126597201	0.027000571	4.688686152	3.03562546549683e-06	4.20482939890293e-06	yes	yes	seq.19602.36	SL003671	jun-D	Transcription factor jun-D	3727	JUND
seq.19606.28	seq.19606.28	0.186921969	0.027279647	6.852066975	1.11498863711214e-11	3.40155484941627e-11	yes	yes	seq.19606.28	SL004084	ihh	Indian hedgehog protein	3549	IHH
seq.19612.3	seq.19612.3	0.173381415	0.0266879	6.496630208	1.16207443699072e-10	2.82387701925333e-10	yes	yes	seq.19612.3	SL007309	CD81	CD81 antigen	975	CD81
seq.19614.8	seq.19614.8	0.239433943	0.026151664	9.15559131	2.00647241427705e-19	3.29591714897761e-18	yes	yes	seq.19614.8	SL003164	Holo-TC I	Transcobalamin-1	6947	TCN1
seq.19622.7	seq.19622.7	0.145479002	0.032016825	4.543829737	6.03101134753145e-06	8.15767360806059e-06	yes	yes	seq.19622.7	SL001938	Activin A	Activin A	3624	INHBA
seq.19623.26	seq.19623.26	0.220278444	0.026321936	8.368626098	1.47114829114313e-16	1.42915851986095e-15	yes	yes	seq.19623.26	SL004605	40S ribosomal protein SA	40S ribosomal protein SA	3921	RPSA
seq.19630.2	seq.19630.2	0.107347479	0.028570337	3.75730532	0.000179265	0.00021883	yes	yes	seq.19630.2	SL005267	g-Synuclein	Gamma-synuclein	6623	SNCG
seq.19631.13	seq.19631.13	0.112234971	0.027951287	4.015377541	6.27031611927641e-05	7.84686094084694e-05	yes	yes	seq.19631.13	SL014330	Kininostatin	Kininostatin	3827	KNG1
seq.19636.23	seq.19636.23	0.151505798	0.026493861	5.718524731	1.32823397518965e-08	2.31752467122404e-08	yes	yes	seq.19636.23	SL002647	HLA-G	HLA class I histocompatibility antigen, alpha chain G	3135	HLA-G
seq.19637.9	seq.19637.9	0.062525606	0.026726723	2.339441564	0.019461505	0.021180746	yes	yes	seq.19637.9	SL003526	CRH	Corticoliberin	1392	CRH
seq.19638.9	seq.19638.9	0.15898799	0.026974883	5.893926891	4.78539132129375e-09	8.91252656706735e-09	yes	yes	seq.19638.9	SL021368	Dynorphin A (1-17)	Dynorphin A (1-17)	5173	PDYN
seq.19639.53	seq.19639.53	0.102143389	0.027393241	3.728780759	0.000200582	0.000243981	yes	yes	seq.19639.53	SL011501	IAPP	Islet amyloid polypeptide	3375	IAPP
seq.19640.2	seq.19640.2	0.173558064	0.026471632	6.55637936	7.89779147339698e-11	1.9835132855593e-10	yes	yes	seq.19640.2	SL000533	Parathyroid Hormone1-34	Parathyroid Hormone1-34	5741	PTH
seq.19743.12	seq.19743.12	0.212342892	0.026706692	7.950924393	3.95459902386656e-15	2.75562505229937e-14	yes	yes	seq.19743.12	SL018234	VSTM1	V-set and transmembrane domain-containing protein 1	284415	VSTM1
seq.19748.3	seq.19748.3	0.092676189	0.027588276	3.359259916	0.00080388	0.000942396	yes	yes	seq.19748.3	SL013390	ERG19	Diphosphomevalonate decarboxylase	4597	MVD
seq.19752.197	seq.19752.197	0.164917054	0.026718527	6.172385747	8.94172364015508e-10	1.85340008759562e-09	yes	yes	seq.19752.197	SL013968	AMP1D	Methionine aminopeptidase 1D, mitochondrial	254042	METAP1D
seq.19755.38	seq.19755.38	0.146118956	0.026842769	5.443512719	6.22508570265507e-08	1.00416451765035e-07	yes	yes	seq.19755.38	SL018351	ATIF1	ATPase inhibitor, mitochondrial	93974	ATP5IF1
seq.19765.17	seq.19765.17	0.1648113	0.026720954	6.16786728	9.19354483438385e-10	1.90199282314976e-09	yes	yes	seq.19765.17	SL008886	CLC4G	C-type lectin domain family 4 member G	339390	CLEC4G
seq.19768.13	seq.19768.13	0.085303256	0.027514287	3.100325913	0.001974112	0.002261444	yes	yes	seq.19768.13	SL000395	Cystatin B	Cystatin B	1476	CSTB
seq.19774.8	seq.19774.8	-0.06523292	0.027086622	-2.4083077	0.016163453	0.017668682	yes	yes	seq.19774.8	SL009289	HBG2	Hemoglobin subunit gamma-2	3048	HBG2
seq.19786.26	seq.19786.26	0.175255915	0.026841977	6.529173127	9.41997274473151e-11	2.33537800291791e-10	yes	yes	seq.19786.26	SL006554	MEP1A	Meprin A subunit alpha	4224	MEP1A
seq.19787.14	seq.19787.14	0.221358019	0.026480825	8.359181312	1.58739353765998e-16	1.52870469207748e-15	yes	yes	seq.19787.14	SL004873	MER	Proto-oncogene tyrosine-protein kinase MER	10461	MERTK
seq.19794.10	seq.19794.10	0.189483332	0.026398005	7.177941424	1.17914895135344e-12	4.44517213225589e-12	yes	yes	seq.19794.10	SL020273	NUD14	Uridine diphosphate glucose pyrophosphatase	256281	NUDT14
seq.19797.4	seq.19797.4	0.093764358	0.027115959	3.457903088	0.000561767	0.00066541	yes	yes	seq.19797.4	SL007580	GCNL2	Histone acetyltransferase KAT2A	2648	KAT2A
seq.19799.2	seq.19799.2	0.134519228	0.026900743	5.000576749	6.48715006596816e-07	9.4904281521385e-07	yes	yes	seq.19799.2	SL006635	PGAM4	Probable phosphoglycerate mutase 4	441531	PGAM4
seq.19802.22	seq.19802.22	0.124313866	0.026823126	4.634577801	3.93177528138842e-06	5.39721406079175e-06	yes	yes	seq.19802.22	SL013709	RCAS1	Receptor-binding cancer antigen expressed on SiSo cells	9166	EBAG9
seq.19808.26	seq.19808.26	0.150232789	0.026758081	5.614482962	2.4019663574555e-08	4.05642357989551e-08	yes	yes	seq.19808.26	SL008723	RAB3D	Ras-related protein Rab-3D	9545	RAB3D
[truncated: 3,471 more rows]
