# Supplementary material for: Large-scale molecular endotype discovery in synovial fluid reveals osteoarthritis as a single biological continuum
Source: Nat Commun. 2026 Jun 2;17:4721. doi: 10.1038/s41467-026-71632-4 (PMC13230806; doi:10.1038/s41467-026-71632-4)
Supplement: Supplementary file 8 — Source Data (6) [file 41467_2026_71632_MOESM8_ESM.zip › Source Data File (7).csv]

	estimate_female	estimate_male	p.value_female	p.value_male	p_adj_female	p_adj_male	sig_female	sig_male	sig_2_female	sig_2_male	Target	TargetFullName	EntrezGeneID	EntrezGeneSymbol	Row.names
1	0.354275983293247	0.30864156641945	0.00180255691515218	0.00847939848989389	0.0067918656217614	0.0333267163349206	yes	yes	yes	yes	CRBB2	Beta-crystallin B2	1415	CRYBB2	seq.10000.28
2	0.264650906783648	0.230242420735025	0.00801006746951483	0.0600094878742809	0.0196780777394323	0.140544481232958	yes	no	yes	no	c-Raf	RAF proto-oncogene serine/threonine-protein kinase	5894	RAF1	seq.10001.7
3	0.306095568914593	0.0151115965456299	0.00516730233883945	0.882338685959016	0.0143649954755034	0.917732880395774	yes	no	yes	no	GUC1A	Guanylyl cyclase-activating protein 1	2978	GUCA1A	seq.10008.43
4	0.249472227964106	0.115022066889931	0.0161004463344049	0.296752847189023	0.0322539516278026	0.430531643323029	yes	no	yes	no	BECN1	Beclin-1	8678	BECN1	seq.10010.10
5	0.130290976510329	0.184153835262425	0.16784952764469	0.0927811908863532	0.198509460818007	0.191404937910723	no	no	no	no	OCRL	Inositol polyphosphate 5-phosphatase OCRL-1	4952	OCRL	seq.10011.65
6	0.248808246830092	0.206419566562569	0.0134756474972068	0.0775463300889185	0.0283340766553491	0.169431298688687	yes	no	yes	no	SPDEF	SAM pointed domain-containing Ets transcription factor	25803	SPDEF	seq.10012.5
7	0.151260977709111	0.100861186835545	0.115759349743568	0.387635146239933	0.144626490625043	0.518014627522881	no	no	no	no	SLUG	Zinc finger protein SNAI2	6591	SNAI2	seq.10014.31
8	0.269138260005533	0.136349323859179	0.00963043577239864	0.219593254960351	0.0222986585996121	0.349751003751989	yes	no	yes	no	KCAB2	Voltage-gated potassium channel subunit beta-2	8514	KCNAB2	seq.10015.119
9	0.108668582046339	0.224685047167521	0.25547166505778	0.0418341716185841	0.287116984291519	0.107352135518421	no	yes	no	no	VDR	Vitamin D3 receptor	7421	VDR	seq.10023.32
10	0.20835784704329	0.193843162215363	0.0408394536457042	0.0871063812828662	0.0635114218864403	0.183928603627387	yes	no	no	no	HOGA1	4-hydroxy-2-oxoglutarate aldolase, mitochondrial	112817	HOGA1	seq.10024.44
11	0.443706174878562	0.501028242709048	1.00725364207134e-05	6.69025982778384e-05	0.000167498014461164	0.000933734987699117	yes	yes	yes	yes	DLDH	Dihydrolipoyl dehydrogenase, mitochondrial	1738	DLD	seq.10025.1
12	0.263750176499975	0.115908635938058	0.0135026053488264	0.274846314726842	0.0283580629034277	0.406071884383082	yes	no	yes	no	MutY homolog	Adenine DNA glycosylase	4595	MUTYH	seq.10030.8
13	0.167289561449374	0.103597792549393	0.0885748230720547	0.333116864048278	0.115737486751185	0.467063650232734	no	no	no	no	DUS4	Dual specificity protein phosphatase 4	1846	DUSP4	seq.10035.6
14	0.221058945974479	0.318329975524394	0.0307389365471966	0.0057520260405687	0.0512622979813521	0.0250153692114081	yes	yes	no	yes	SIG12:Ig-like V-type 2	Sialic acid-binding Ig-like lectin 12:Ig-like V-type 2 domain, Isoform long	89858	SIGLEC12	seq.10037.98
15	0.258039479148393	0.235033974630538	0.00836040973767634	0.0506076124400099	0.0201979136874916	0.123384245837475	yes	no	yes	no	PNP	Purine nucleoside phosphorylase	4860	PNP	seq.10039.32
16	0.194016570272061	-0.034063792084727	0.0556126492642351	0.744885874997066	0.079734889605931	0.816523867383079	no	no	no	no	P73L	Tumor protein 63	8626	TP63	seq.10040.63
17	0.312433285666439	0.316030996127232	0.00193268607050619	0.00402601851461001	0.00715407678737439	0.0190704305570834	yes	yes	yes	yes	HNF4A	Hepatocyte nuclear factor 4-alpha	3172	HNF4A	seq.10041.3
18	0.192436843641042	0.097644645805023	0.0568782267458807	0.383348069124353	0.0811006513661723	0.513163025735096	no	no	no	no	BRD4	Bromodomain-containing protein 4	23476	BRD4	seq.10043.31
19	0.18636733113308	0.296893703793087	0.0542050487282792	0.00588677765997027	0.0783917054169748	0.0254396213093976	no	yes	no	yes	WN10A	Protein Wnt-10a	80326	WNT10A	seq.10044.12
20	0.168337811953271	0.143539185455055	0.0882033610013903	0.1791940334282	0.115334748575193	0.304273915855271	no	no	no	no	cIAP-1	Baculoviral IAP repeat-containing protein 2	329	BIRC2	seq.10046.55
21	0.129826516144964	0.180687646723684	0.17360045556608	0.108905875202282	0.204172720858315	0.21409415854534	no	no	no	no	PEBB	Core-binding factor subunit beta	865	CBFB	seq.10048.7
22	0.272260811726798	0.145241949138902	0.0107847135829444	0.192585425320476	0.0242412358308501	0.318318689404327	yes	no	yes	no	TERF1	Telomeric repeat-binding factor 1	7013	TERF1	seq.10049.112
23	0.202347921155019	0.306727954615549	0.0374963575686076	0.0102112626784905	0.059565206811223	0.0380039579006948	yes	yes	no	yes	ILK1	Integrin-linked protein kinase	3611	ILK	seq.10053.5
24	0.068377123218703	0.112341097370743	0.461344490792787	0.274415160125925	0.491149194225985	0.405653969480934	no	no	no	no	GAN	Gigaxonin	8139	GAN	seq.10054.3
25	0.5730742298574	0.708570234254197	3.6881783385806e-07	4.30352602794496e-06	1.55510862420092e-05	0.000114294130577121	yes	yes	yes	yes	FOXM1	Forkhead box protein M1	2305	FOXM1	seq.10056.5
26	0.332369023274232	0.268154529421471	0.00211806740954437	0.0200479685271887	0.0075986536377818	0.0621782515942455	yes	yes	yes	no	PLCG2	1-phosphatidylinositol 4,5-bisphosphate phosphodiesterase gamma-2	5336	PLCG2	seq.10070.22
27	0.359369201711124	0.237817171018728	0.000779503091766638	0.0470210758289004	0.00372534314656797	0.116932866299961	yes	yes	yes	no	TYDP1	Tyrosyl-DNA phosphodiesterase 1	55775	TDP1	seq.10073.22
28	0.273756005227029	0.104519101414309	0.0112122649644548	0.345650744768836	0.0249358949676959	0.478500744609685	yes	no	yes	no	BRD2	Bromodomain-containing protein 2	6046	BRD2	seq.10074.128
29	0.477636005858562	0.534839937850877	9.70336833348537e-06	7.28895093209776e-05	0.000161851000464934	0.000994460113454036	yes	yes	yes	yes	ACBD6	Acyl-CoA-binding domain-containing protein 6	84320	ACBD6	seq.10075.75
30	0.16447650016103	0.154424695799298	0.0991251727130366	0.18065918042109	0.126916409996027	0.305907265887893	no	no	no	no	AP4M1	AP-4 complex subunit mu-1	9179	AP4M1	seq.10076.1
31	0.21457390126081	0.184195685425757	0.0306663910283972	0.110078167686297	0.0511766921045874	0.215679906679779	yes	no	no	no	BAG3	BAG family molecular chaperone regulator 3	9531	BAG3	seq.10078.5
32	0.323209015705213	0.170045142391149	0.00198730743486727	0.131030586522842	0.00727261469977181	0.243418790786577	yes	no	yes	no	EI2BA	Translation initiation factor eIF-2B subunit alpha	1967	EIF2B1	seq.10080.9
33	0.100076899879404	0.284046970593599	0.276730378387456	0.0173621584667158	0.308097659779766	0.0556279078392122	no	yes	no	no	NFL	Neurofilament light polypeptide	4747	NEFL	seq.10082.251
34	0.448630643626862	0.11699471199391	0.000119962862071279	0.259207498450996	0.000975430572843382	0.39107899629459	yes	no	yes	no	CBS	Cystathionine beta-synthase	102724560	CBS	seq.10086.39
35	0.20439762371645	0.116218698510427	0.0474770051833386	0.310260420744546	0.0709109187436651	0.443889843591373	yes	no	no	no	Alpha crystallin A chain	Alpha-crystallin A chain	102724652	CRYAA	seq.10087.10
36	0.0292914364959311	-0.0583812302289817	0.734169586453867	0.573266280807288	0.753308666070725	0.677687947773697	no	no	no	no	ASML	N-acetylserotonin O-methyltransferase-like protein	8623	ASMTL	seq.10089.7
37	0.314476130089811	0.40199862057021	0.000951245776818773	0.00183529875419517	0.00426929093107096	0.0106572286753883	yes	yes	yes	yes	CHIP	E3 ubiquitin-protein ligase CHIP	10273	STUB1	seq.10336.3
38	0.245371963797956	0.294669166493451	0.0134976425812004	0.00980231623561939	0.0283580629034277	0.0370106777950819	yes	yes	yes	yes	PIAS4	E3 SUMO-protein ligase PIAS4	51588	PIAS4	seq.10342.55
39	0.405117018163159	0.331824356417815	4.22586539875236e-05	0.00396003759122212	0.000470869849217396	0.0188579745495227	yes	yes	yes	yes	STAT3	Signal transducer and activator of transcription 3	6774	STAT3	seq.10346.5
40	0.406710680085343	0.275908105911204	0.000209110790253514	0.0290747583959437	0.001431846224627	0.0820239029947728	yes	yes	yes	no	STAT3	Signal transducer and activator of transcription 3	6774	STAT3	seq.10354.57
41	0.25558100847251	0.154093438808866	0.0118821931235885	0.158120869555018	0.0259066770413214	0.278877910166184	yes	no	yes	no	c-Jun	Transcription factor AP-1	3725	JUN	seq.10356.21
42	0.22677659883814	0.181962561633829	0.0283859283656679	0.108101659212439	0.0482896188086346	0.213049055313853	yes	no	yes	no	OAS1	2'-5'-oligoadenylate synthase 1	4938	OAS1	seq.10361.25
43	0.258612788760057	0.201021545816799	0.0194976695600509	0.0939406785344239	0.0369234164634955	0.192996414668356	yes	no	yes	no	c-Myc	Myc proto-oncogene protein	4609	MYC	seq.10362.35
44	0.33212958226012	0.395670585458238	0.00139351990402922	0.0027804218400987	0.00564736844069918	0.0146254066514318	yes	yes	yes	yes	SMAD3	Mothers against decapentaplegic homolog 3	4088	SMAD3	seq.10363.13
45	0.227614295352421	0.315036543140029	0.0169927020700113	0.0146699786608614	0.0334757968328291	0.0493904327714295	yes	yes	yes	yes	SMAD2	Mothers against decapentaplegic homolog 2	4087	SMAD2	seq.10364.6
46	0.360205476181765	0.252081966362042	0.000780931763283712	0.0258192159502898	0.00372816551215112	0.074620671137895	yes	yes	yes	no	IL-23	Interleukin-23	3593|51561	IL12B|IL23A	seq.10365.132
47	0.19937543331984	0.0133733347807695	0.0609479589849949	0.902412291376245	0.0858070724670374	0.93328877998477	no	no	no	no	PDGFRA	Platelet-derived growth factor receptor alpha	5156	PDGFRA	seq.10366.11
48	0.33800299170533	0.027305755584353	0.00503886621784752	0.794332852572353	0.0140782319690055	0.852202558697387	yes	no	yes	no	IL-12	Interleukin-12	3592|3593	IL12A|IL12B	seq.10367.62
49	0.39463930892023	0.193474186934317	0.000464420138468056	0.088841737140809	0.00257691944985673	0.186298636986342	yes	no	yes	no	STAT1	Signal transducer and activator of transcription 1-alpha/beta	6772	STAT1	seq.10370.21
50	0.282829745109313	0.183976345518264	0.00571133913550413	0.099109135106236	0.0153849022207499	0.199714945917575	yes	no	yes	no	STAT6	Signal transducer and activator of transcription 6	6778	STAT6	seq.10372.18
51	0.283518299955359	0.271513602080718	0.00315258846078709	0.0109613814646448	0.0100045310144815	0.0400599318590993	yes	yes	yes	yes	ANGL3	Angiopoietin-related protein 3	27329	ANGPTL3	seq.10382.1
52	0.363200982840235	0.355322092721856	0.000374776293417151	0.00712404117234552	0.00218360074684263	0.0294699101073727	yes	yes	yes	yes	ZNRF3	E3 ubiquitin-protein ligase ZNRF3	84133	ZNRF3	seq.10390.21
53	0.182597422912926	0.203638140096729	0.0626102806488352	0.0665052857089031	0.0877251782975731	0.151100671974007	no	no	no	no	ANGL3	Angiopoietin-related protein 3	27329	ANGPTL3	seq.10391.1
54	0.267213750678518	0.121996508892158	0.0103848416032207	0.27068774560111	0.0235341359399144	0.402208760506158	yes	no	yes	no	ANKR1	Ankyrin repeat domain-containing protein 1	27063	ANKRD1	seq.10398.110
55	-0.278230270448416	-0.399277925514555	0.00768196196128239	7.20573570245342e-05	0.0191210254277416	0.000985564500703067	yes	yes	yes	yes	SCAR5	Scavenger receptor class A member 5	286133	SCARA5	seq.10419.1
56	0.5608745357619	0.466589411583819	3.12102668777799e-07	0.000227227679016943	1.38822252104337e-05	0.00228837074425818	yes	yes	yes	yes	FAIM1	Fas apoptotic inhibitory molecule 1	55179	FAIM	seq.10420.30
57	0.241238635111219	0.0861683252117018	0.0168655243213606	0.431837405769811	0.0332868988319494	0.557607374785612	yes	no	yes	no	B4GT5	Beta-1,4-galactosyltransferase 5	9334	B4GALT5	seq.10425.3
58	0.106123559174544	0.0272837965405527	0.278124120755811	0.789132771500291	0.309523406154403	0.848868539692901	no	no	no	no	KI2S2	Killer cell immunoglobulin-like receptor 2DS2	100132285	KIR2DS2	seq.10428.1
59	0.295732941221874	0.0300009583473358	0.011538928590854	0.761177777479746	0.0253939977154312	0.828737038923719	yes	no	yes	no	K1644	Uncharacterized protein KIAA1644	85352	SHISAL1	seq.10432.3
60	0.271927604307715	0.187876009668913	0.00578012661238843	0.0649545873023176	0.0155104117077979	0.149010551633563	yes	no	yes	no	CSF2R	Granulocyte-macrophage colony-stimulating factor receptor subunit alpha	1438	CSF2RA	seq.10438.19
61	0.143081811452652	0.348235633376859	0.127239280128322	0.00143335893112162	0.156432831816191	0.00897243330911484	no	yes	no	yes	Alpha-amylase 2B	Alpha-amylase 2B	280	AMY2B	seq.10439.57
62	0.167968907736524	0.0422476309809736	0.0730396268666119	0.689954301270956	0.099239598983188	0.770042601490565	no	no	no	no	ACAM:ECD	CXADR-like membrane protein:Extracellular domain	79827	CLMP	seq.10440.26
63	0.346185617849472	0.489346513737573	0.000641620528071237	0.000130345087671714	0.00323828958402005	0.00152050740863954	yes	yes	yes	yes	PABP3	Polyadenylate-binding protein 3	5042	PABPC3	seq.10447.18
64	0.263842466700088	0.189043347671958	0.00902250404929742	0.100483322756839	0.0213719709191697	0.201815072981889	yes	no	yes	no	TMM46	Protein shisa-2 homolog	387914	SHISA2	seq.10449.31
65	0.724451855527555	0.784629301437284	1.90377622762482e-10	3.72090108733893e-11	4.59001795315037e-08	6.36157807775978e-09	yes	yes	yes	yes	NUCB1	Nucleobindin-1	4924	NUCB1	seq.10451.11
66	0.211392308625764	0.080414978619012	0.0605039070912598	0.401404508266912	0.0852696743164044	0.528794621894601	no	no	no	no	CEA20	Carcinoembryonic antigen-related cell adhesion molecule 20	125931	CEACAM20	seq.10453.7
67	0.303708036841199	0.208454473121492	0.00585681764273601	0.0760359567557111	0.0156381890304581	0.167199646065312	yes	no	yes	no	DJC16	DnaJ homolog subfamily C member 16	23341	DNAJC16	seq.10454.99
68	0.0334890812403547	0.151699944397714	0.715878524482693	0.201465021203401	0.736197632978348	0.329511249926399	no	no	no	no	IL-31	Interleukin-31	386653	IL31	seq.10455.196
69	0.266887520073895	0.150793080912906	0.0134730244886124	0.180552395576258	0.0283340766553491	0.305821100990002	yes	no	yes	no	IL-18 Rb	Interleukin-18 receptor accessory protein	8807	IL18RAP	seq.10457.3
70	-0.032127782148317	0.137480042533486	0.740939181250251	0.180092040391929	0.758973649245483	0.30541957625054	no	no	no	no	Chitotriosidase-1	Chitotriosidase-1	1118	CHIT1	seq.10460.1
71	0.123038907983514	0.0344973847628898	0.204312034439358	0.727692034671505	0.235999984356756	0.801259105072111	no	no	no	no	INSL5	Insulin-like peptide INSL5	10022	INSL5	seq.10462.14
72	0.304585636587028	-0.0243897000421646	0.0023504439201828	0.812556017717093	0.00816462138877467	0.865789912735528	yes	no	yes	no	ANTR1	Anthrax toxin receptor 1	84168	ANTXR1	seq.10464.6
73	0.220256086927149	0.117013479185014	0.0290547764051046	0.279407577124403	0.0492132141524233	0.410262709191521	yes	no	yes	no	HVEM	Tumor necrosis factor receptor superfamily member 14	8764	TNFRSF14	seq.10472.53
74	0.185446834536854	0.0454267057225828	0.084857654218956	0.649293393994157	0.112057983642749	0.737753719323371	no	no	no	no	Trefoil factor 2	Trefoil factor 2	7032	TFF2	seq.10473.2
75	0.0551103537624384	-0.397958352467758	0.592217839588582	9.36618213403048e-05	0.61891572118226	0.00120570311659484	no	yes	no	yes	MMP-10	Stromelysin-2	4319	MMP10	seq.10479.18
76	0.0876358623888579	0.0951499431152092	0.367932469729335	0.350379838344957	0.39947579715999	0.48273182966136	no	no	no	no	CD59	CD59 glycoprotein	966	CD59	seq.10480.33
77	0.252578130516404	0.201257928776844	0.0147808213868346	0.0597629747825211	0.0303436674699333	0.140327568684624	yes	no	yes	no	RPN1:CD	Dolichyl-diphosphooligosaccharide--protein glycosyltransferase subunit 1:Cytoplasmic domain	6184	RPN1	seq.10490.3
78	0.0673564792555828	0.0259302721357701	0.475901909721589	0.793841159040374	0.505270589576327	0.852167093914586	no	no	no	no	CaCC	Calcium-activated chloride channel regulator 1	1179	CLCA1	seq.10496.11
79	0.469486993837861	0.588976123852099	2.46937391084937e-05	1.98351393065868e-05	0.000336510706204988	0.000379433731280897	yes	yes	yes	yes	T106A	Transmembrane protein 106A	113277	TMEM106A	seq.10499.1
80	0.165710568208182	0.0855588359195313	0.11223612355972	0.410281784591189	0.141127058606119	0.53640371539238	no	no	no	no	RNF43	E3 ubiquitin-protein ligase RNF43	54894	RNF43	seq.10505.12
81	0.184421881299966	0.141212387687552	0.071798680857907	0.138452077547357	0.097908918986443	0.252827542143388	no	no	no	no	Collagen alpha-3(VI):isoform 3	Collagen alpha-3(VI) chain:isoform 3	1293	COL6A3	seq.10511.10
82	0.255888936962459	0.197634816376655	0.014582517734059	0.0755997741588612	0.0299815687797959	0.166508198237975	yes	no	yes	no	IL3RB:ECD	Cytokine receptor common subunit beta:Extracellular domain	1439	CSF2RB	seq.10512.13
83	0.190423821828968	0.129958105784892	0.0606601136921221	0.220820515263164	0.085423804893076	0.351194488082782	no	no	no	no	CSEN	Calsenilin	30818	KCNIP3	seq.10513.13
84	0.354101955840846	0.510958138270164	0.00016112093474564	2.80501551238611e-06	0.0011902501892937	8.20654538409862e-05	yes	yes	yes	yes	PGD2 synthase	Prostaglandin-H2 D-isomerase	5730	PTGDS	seq.10514.5
85	0.5190849995116	0.453582214438786	2.34620878147909e-06	1.64958305448433e-05	5.46217372062642e-05	0.000325807541194361	yes	yes	yes	yes	MXRA8:ECD	Matrix-remodeling-associated protein 8:Extracellular domain	54587	MXRA8	seq.10521.10
86	0.252561346252951	0.188700943961238	0.0160624921208704	0.109603464414017	0.0322194491792838	0.214924929680676	yes	no	yes	no	DPEP1	Dipeptidase 1	1800	DPEP1	seq.10528.2
87	0.174438406693008	0.0420746465843533	0.0791590528914922	0.702702967593514	0.105835576336597	0.781082473731027	no	no	no	no	PSB6	Proteasome subunit beta type-6	5694	PSMB6	seq.10530.8
88	0.133290671284457	0.337295653396229	0.15049412059978	0.00568617618911155	0.180639169328959	0.0248189787963849	no	yes	no	yes	RASN	GTPase NRas	4893	NRAS	seq.10531.18
89	0.262856346467052	0.165240804028803	0.00940489566553049	0.136111248593436	0.0219889676009048	0.249884245711579	yes	no	yes	no	PARP:BRCT domain	Poly [ADP-ribose] polymerase 1:BRCA1 C-terminal:BRCA1 C-terminus domian	142	PARP1	seq.10534.40
90	-0.0302500116758544	0.0491079317686825	0.737031096575977	0.632522398011679	0.755536280563457	0.725477995706897	no	no	no	no	CX6A2	Cytochrome c oxidase subunit 6A2, mitochondrial	1339	COX6A2	seq.10535.25
91	0.171912075399803	0.0636395580075997	0.0821492376399626	0.53857180609626	0.109379040917069	0.647650147051483	no	no	no	no	C99L2	CD99 antigen-like protein 2	83692	CD99L2	seq.10539.30
92	0.313696785226433	0.112462299674659	0.00315498974176882	0.305711133354342	0.0100063471751984	0.439583336227712	yes	no	yes	no	BMP RIB	Bone morphogenetic protein receptor type-1B	658	BMPR1B	seq.10550.37
93	0.0891153352635559	0.0470107356109413	0.348442365727791	0.637680981130995	0.380201073573344	0.728340845045443	no	no	no	no	LAT	Linker for activation of T-cells family member 1	27040	LAT	seq.10551.7
94	0.0173769429098316	0.177176183480264	0.854205522647738	0.117341254492343	0.866720774185048	0.2252540362553	no	no	no	no	NKG2F	NKG2-F type II integral membrane protein	8302	KLRC4	seq.10552.88
95	0.177162099054421	0.444621203333298	0.0670498034845115	0.000192101130110682	0.0927138911794293	0.00203285354513645	no	yes	no	yes	TOIP2	Torsin-1A-interacting protein 2	163590	TOR1AIP2	seq.10553.8
96	0.329227809429325	0.224103560511353	0.000546453358179707	0.0338109553438033	0.00290134829259225	0.0917558217688233	yes	yes	yes	no	PCDH9	Protocadherin-9	5101	PCDH9	seq.10558.26
97	0.269723647846575	0.223213864550798	0.0102052898036546	0.0417935714446821	0.0232735058423487	0.107298277510021	yes	yes	yes	no	PGRP-I-alpha	Peptidoglycan recognition protein 3	114771	PGLYRP3	seq.10561.5
98	0.206963045554005	0.112403006945816	0.0431537925605073	0.296452868291812	0.0659665825924938	0.430324659704033	yes	no	no	no	LYSM3	LysM and putative peptidoglycan-binding domain-containing protein 3	116068	LYSMD3	seq.10563.13
99	0.155924377055177	0.107757642565079	0.120886827875064	0.279201199873411	0.149868986019595	0.410262709191521	no	no	no	no	SLIK3	SLIT and NTRK-like protein 3	22865	SLITRK3	seq.10565.19
100	0.342572054376603	0.468576615130726	0.00120843796629635	3.02826907452302e-05	0.00510894532300715	0.000505111588619372	yes	yes	yes	yes	MFAP2	Microfibrillar-associated protein 2	4237	MFAP2	seq.10569.28
101	0.154874454848962	0.171395877064645	0.132014447066703	0.141918530466106	0.161180772127189	0.257353755445828	no	no	no	no	MGAT1	Alpha-1,3-mannosyl-glycoprotein 2-beta-N-acetylglucosaminyltransferase	4245	MGAT1	seq.10571.14
102	0.134827761528178	0.335611158581336	0.170429956939783	0.00298717749076762	0.201213270267059	0.0154323399924359	no	yes	no	yes	b2-Microglobulin	Beta-2-microglobulin	567	B2M	seq.10574.10
103	0.282052786696541	0.35680700322755	0.00492030489421476	0.00241451308663931	0.013854342808157	0.0130368365361101	yes	yes	yes	yes	PUF60	Poly(U)-binding-splicing factor PUF60	22827	PUF60	seq.10575.31
104	0.332978078501116	0.243029802025541	0.00114999161037152	0.0160641890609213	0.00495857657304144	0.0526585849923907	yes	yes	yes	no	PXDC2:ECD	Plexin domain-containing protein 2:Extracellular domain	84898	PLXDC2	seq.10576.7
105	0.194556927846999	0.0698677563396477	0.0604711284804518	0.485480392511761	0.085264276338318	0.603650733507237	no	no	no	no	SFTA2	Surfactant-associated protein 2	389376	SFTA2	seq.10580.14
106	0.208527746359876	0.108864454357832	0.0482265415704429	0.303102110728158	0.0716976654706231	0.437736925310935	yes	no	no	no	TM108	Transmembrane protein 108	66000	TMEM108	seq.10583.1
107	0.506984675300496	0.494044004675037	1.16912891763051e-06	3.38077590020844e-06	3.42395416296751e-05	9.43684946430631e-05	yes	yes	yes	yes	NDUS4	NADH dehydrogenase [ubiquinone] iron-sulfur protein 4, mitochondrial	4724	NDUFS4	seq.10584.7
108	0.075249218082787	0.0556769769131021	0.437680435109097	0.602329183040635	0.46823419250721	0.7012860098777	no	no	no	no	SIAT9	Lactosylceramide alpha-2,3-sialyltransferase	8869	ST3GAL5	seq.10588.39
109	0.430785790295358	0.298369980742683	0.000297079527794261	0.0109484451582571	0.00184905813033265	0.0400394007091072	yes	yes	yes	yes	RET1L	Retinoic acid early transcript 1L protein	154064	RAET1L	seq.10589.7
110	0.230670884168966	0.101636781172129	0.0257583709396139	0.33696821251748	0.0449805449762616	0.469934512027309	yes	no	yes	no	APMAP	Adipocyte plasma membrane-associated protein	57136	APMAP	seq.10605.22
111	0.421405795511493	0.252204563910646	8.53360652704337e-05	0.0302857810048214	0.000766623338414684	0.0845375040190704	yes	yes	yes	no	TOIP1:Perinuclear	Torsin-1A-interacting protein 1:Perinuclear domain	26092	TOR1AIP1	seq.10606.34
112	0.120500980696786	0.14528570643766	0.257524409630328	0.165121656187267	0.289008419505133	0.287152123649248	no	no	no	no	HIS1	Histatin-1	3346	HTN1	seq.10608.9
113	0.759393859036036	0.797972069422435	2.01365499590419e-11	6.8329678650677e-11	1.22407849806576e-08	1.06809049113673e-08	yes	yes	yes	yes	PLOD3	Procollagen-lysine,2-oxoglutarate 5-dioxygenase 3	8985	PLOD3	seq.10612.18
114	0.550969238878251	0.566487665027123	2.88209523713213e-07	4.89295372343565e-07	1.31399525352916e-05	2.28797861717235e-05	yes	yes	yes	yes	CASC4	Protein CASC4	113201	GOLM2	seq.10613.33
115	0.331480245898224	0.168216571486833	0.00185643065038568	0.131597274824754	0.00691861858873299	0.244238806780459	yes	no	yes	no	megalin	Low-density lipoprotein receptor-related protein 2	4036	LRP2	seq.10618.190
116	0.0114668326012582	-0.0559031628170512	0.907490204269363	0.626439452030502	0.915353780891903	0.720313207662647	no	no	no	no	PSP-94	Beta-microseminoprotein	4477	MSMB	seq.10620.21
117	0.298228935258875	0.180682086054996	0.00532375759884957	0.101809163357793	0.014702815660427	0.203803052830406	yes	no	yes	no	MUC1:region 1	Mucin-1:region 1	4582	MUC1	seq.10623.19
118	0.305345231689232	0.136926586467572	0.00672038013638377	0.219776159628116	0.0173840187830523	0.349860245351467	yes	no	yes	no	ISK13	Serine protease inhibitor Kazal-type 13	153218	SPINK13	seq.10624.45
119	0.282105239008468	0.264490968079532	0.00652293959815785	0.0190316331858229	0.0169373528910876	0.0597192763857474	yes	yes	yes	no	APLP2	Amyloid-like protein 2	334	APLP2	seq.10627.87
120	0.230542364047743	0.165687756724903	0.0254656252215398	0.130752153360502	0.0445974505720372	0.243149228767949	yes	no	yes	no	HTAI2	Oxidoreductase HTATIP2	10553	HTATIP2	seq.10630.5
121	0.178537031581297	0.0278943022228685	0.0704161691510804	0.794176297494103	0.0963246391593043	0.852202558697387	no	no	no	no	TINF2	TERF1-interacting nuclear factor 2	26277	TINF2	seq.10638.1
122	0.196351721547604	0.10576303681804	0.0508969608227979	0.317179611825862	0.0747340813545241	0.45131070384897	no	no	no	no	NOE3:C-term	Noelin-3:Isoform 2, C-term	118427	OLFM3	seq.10643.16
123	0.232158942271561	0.0474770816567965	0.0349842757277972	0.628242679840973	0.0565265719157644	0.721779861698858	yes	no	no	no	INSI1	Insulin-induced gene 1 protein	3638	INSIG1	seq.10663.42
124	0.248087495977858	0.0213414918903902	0.0209741819706331	0.83408679375375	0.0388261759673818	0.882818504280667	yes	no	yes	no	CA185	Uncharacterized protein C1orf185	284546	C1orf185	seq.10667.78
125	0.102833486777174	0.194946548904241	0.256251047258211	0.0864166600592157	0.287769860472259	0.182754366905284	no	no	no	no	STX4	Syntaxin-4	6810	STX4	seq.10668.5
126	0.103059135614894	0.194069515059877	0.29438940314671	0.0596222475755486	0.325769503360771	0.140057241943249	no	no	no	no	SP-B	Pulmonary surfactant-associated protein B	6439	SFTPB	seq.10672.75
127	0.088402809199107	0.0349496457338282	0.334504004956371	0.750043994608464	0.36630732808573	0.819960008399722	no	no	no	no	KLRG2:C-term	Killer cell lectin-like receptor subfamily G member 2:C-term	346689	KLRG2	seq.10693.43
128	0.0289831041105365	-0.176288437606892	0.745219830407829	0.0896037803046056	0.763215591943323	0.186965019849923	no	no	no	no	WF10B	Protein WFDC10B	280664	WFDC10B	seq.10695.12
129	-0.0977325969205981	-0.0134145223900062	0.298448228777228	0.897947119169777	0.329860658513174	0.929901322918389	no	no	no	no	LRP1	Prolow-density lipoprotein receptor-related protein 1	4035	LRP1	seq.10699.52
130	0.389437233474422	0.210192694102926	0.00191293256175437	0.0780158573644366	0.00708575087701975	0.170253193315051	yes	no	yes	no	IGS11:CD	Immunoglobulin superfamily member 11:Cytoplasmic domain	152404	IGSF11	seq.10700.10
131	0.22487955629737	0.295847404871899	0.0310951629718102	0.00349542732517122	0.0516252233383145	0.0171665017019854	yes	yes	no	yes	COSA1	Collagen alpha-1(XXVIII) chain	340267	COL28A1	seq.10702.1
132	0.242099787805632	0.102183440162967	0.0270533696507982	0.301853275929393	0.0466170032628399	0.436542234366828	yes	no	yes	no	LRMP	Lymphoid-restricted membrane protein	4033	IRAG2	seq.10704.91
133	0.190677459746223	-0.0224794163551285	0.0656343917608568	0.825357897209551	0.0910922773525235	0.876462161419537	no	no	no	no	SIA7C	Alpha-N-acetylgalactosaminide alpha-2,6-sialyltransferase 3	256435	ST6GALNAC3	seq.10705.14
134	0.220874890578432	0.113735641614412	0.0470389267725496	0.279745834795318	0.0703526430761669	0.410649171495891	yes	no	no	no	GON2	Progonadoliberin-2	2797	GNRH2	seq.10708.3
135	0.20121549512452	-0.00938820261757039	0.0478128930927909	0.927506290084048	0.0712926132880591	0.950437706134075	yes	no	no	no	ZPBP2	Zona pellucida-binding protein 2	124626	ZPBP2	seq.10710.23
136	0.0748111696465321	0.058968304700734	0.442044216754241	0.559684258325235	0.472071815315723	0.666818941049077	no	no	no	no	PSMD5	26S proteasome non-ATPase regulatory subunit 5	5711	PSMD5	seq.10716.35
137	0.132392558099806	0.574480870142916	0.198132778438972	2.98946480771083e-05	0.229657718398224	0.000502636983712857	no	yes	no	yes	HSP 70	Heat shock 70 kDa protein 1A	3303	HSPA1A	seq.10721.76
138	0.190531274965559	0.304669686840918	0.0583433350654506	0.00900311376502571	0.0827362328001763	0.0347362732076556	no	yes	no	yes	Serpin B1	Leukocyte elastase inhibitor	1992	SERPINB1	seq.10737.96
139	0.163410645079353	0.4738606973052	0.0889775712461695	2.18065912477531e-05	0.116152777925983	0.000407900258476048	no	yes	no	yes	CSF-1	Macrophage colony-stimulating factor 1	1435	CSF1	seq.10741.22
140	0.367787909900353	0.382525590025196	0.000369574468413345	0.000154328925505635	0.00216749369228733	0.00170312299291709	yes	yes	yes	yes	SLIK1	SLIT and NTRK-like protein 1	114798	SLITRK1	seq.10743.13
141	0.273669394616803	0.472996457016413	0.00427482376825253	1.06577821949498e-05	0.0124600750325571	0.000236067718172349	yes	yes	yes	yes	DKK3	Dickkopf-related protein 3	27122	DKK3	seq.10746.24
142	0.511255881052203	0.172537732960238	1.59110627180367e-06	0.0952367133733255	4.2731590418835e-05	0.194200543744116	yes	no	yes	no	PCDB2	Protocadherin beta-2	56133	PCDHB2	seq.10748.216
143	0.243693041213382	0.619257861299325	0.0122577103108681	2.63809889374187e-06	0.0264155273375431	7.88690658342172e-05	yes	yes	yes	yes	HSP 70	Heat shock 70 kDa protein 1A	3303	HSPA1A	seq.10749.18
144	-0.017248518644536	-0.0134848640908636	0.855784021669914	0.890747275037928	0.868000441704875	0.923555823743453	no	no	no	no	CDYL2	Chromodomain Y-like protein 2	124359	CDYL2	seq.10752.8
145	0.199025428301446	-0.1247010527071	0.0536493737472656	0.186868311986749	0.0777731117570986	0.311979412535705	no	no	no	no	ADAM7	Disintegrin and metalloproteinase domain-containing protein 7	8756	ADAM7	seq.10753.31
146	0.239386362031397	0.135802156771024	0.0222610510095734	0.236217711170318	0.0404753107588488	0.368505017910696	yes	no	yes	no	Prokineticin-2	Prokineticin-2	60675	PROK2	seq.10754.113
147	0.332125332492058	0.626084883274332	0.000690461201975927	8.54359546662197e-08	0.00339586895546785	5.25191132560548e-06	yes	yes	yes	yes	KERA	Keratocan	11081	KERA	seq.10758.2
148	0.32284939031349	0.297673487297399	0.00239506102667178	0.014340090536966	0.00825149803332576	0.0485282380647348	yes	yes	yes	yes	TMED2	Transmembrane emp24 domain-containing protein 2	10959	TMED2	seq.10761.5
149	0.452412328289256	0.112203620961099	1.67349932630108e-05	0.257891055668575	0.000252694830603181	0.389972903693414	yes	no	yes	no	KLRG2:N-term	Killer cell lectin-like receptor subfamily G member 2:N-term	346689	KLRG2	seq.10762.2
150	0.0961413319494015	0.195870539079276	0.317965688102127	0.071672421180125	0.349315317190107	0.160114257360745	no	no	no	no	GPR64	G-protein coupled receptor 64	10149	ADGRG2	seq.10767.52
151	0.364512103824653	0.447748155779835	0.000244025756783806	7.52846090558901e-05	0.00160851194622193	0.00101951013897221	yes	yes	yes	yes	CLC4G	C-type lectin domain family 4 member G	339390	CLEC4G	seq.10781.19
152	0.192734849887022	0.255252953421288	0.0870841960656534	0.0255535614943032	0.114253629898127	0.074087723866101	no	yes	no	no	LRC52	Leucine-rich repeat-containing protein 52	440699	LRRC52	seq.10785.8
153	0.133709483717227	0.0950528508726187	0.164431878067458	0.409891775460999	0.195090850249288	0.536361996495448	no	no	no	no	CLM2	CMRF35-like molecule 2	342510	CD300E	seq.10798.4
154	0.574550126723098	0.698266323833987	1.17031516811355e-06	5.9521011060672e-06	3.42395416296751e-05	0.000151460210006017	yes	yes	yes	yes	Collagen-binding protein	Serpin H1	871	SERPINH1	seq.10800.15
155	0.0657560188471784	0.0681723948009216	0.455518687075497	0.558997436616929	0.48541930989288	0.666257470992339	no	no	no	no	Ephrin-A2	Ephrin-A2	1943	EFNA2	seq.10801.11
156	0.221231753191773	0.587886988554621	0.0242008124414844	1.11726715351153e-05	0.0430158040504746	0.000239708572425944	yes	yes	yes	yes	HSP 70	Heat shock 70 kDa protein 1A	3303	HSPA1A	seq.10803.22
157	0.189624398605691	0.206055936763843	0.0647486948460066	0.0535396345606177	0.0900228994923767	0.128697425606828	no	no	no	no	KLRB1	Killer cell lectin-like receptor subfamily B member 1	3820	KLRB1	seq.10809.14
158	0.153127774869853	0.0654558764752739	0.120263202712503	0.554316418471076	0.149197274839026	0.661576161748529	no	no	no	no	CD1A	T-cell surface glycoprotein CD1a	909	CD1A	seq.10814.7
159	0.150518168308045	0.0421207339368379	0.128353234743906	0.694523042598014	0.157377980117416	0.774034541872832	no	no	no	no	HABP4	Intracellular hyaluronan-binding protein 4	22927	HABP4	seq.10815.2
160	-0.0247439014781684	0.170588721824664	0.798804237543282	0.0802334266669858	0.813676779668459	0.173363774603112	no	no	no	no	PILRA isoform FDF03-M14	Paired immunoglobulin-like type 2 receptor alpha isoform FDF03-M14	29992	PILRA	seq.10816.150
161	0.536299176804614	0.344854934772755	2.4538831539329e-07	0.00139793599644849	1.1601444950789e-05	0.00880829188454738	yes	yes	yes	yes	ASM	Sphingomyelin phosphodiesterase	6609	SMPD1	seq.10818.36
162	-0.0052729205630946	0.0992682251322252	0.955499789830944	0.323858586680256	0.959005567816014	0.459142349760995	no	no	no	no	VSI10	V-set and immunoglobulin domain-containing protein 10	54621	VSIG10	seq.10825.12
163	0.158151188157125	0.235685837265116	0.118888254445957	0.0651857760948628	0.147881005617939	0.149405689574778	no	no	no	no	LIGO3	Leucine-rich repeat and immunoglobulin-like domain-containing nogo receptor-interacting protein 3	645191	LINGO3	seq.10827.67
164	0.181220168684567	0.0105261511533763	0.0762448054030863	0.920966047244969	0.102414763162358	0.946243873108918	no	no	no	no	K0494:N-term	EF-hand calcium-binding domain-containing protein 14:N-term	9813	EFCAB14	seq.10830.5
165	0.396781442497544	0.211093328927328	8.80066898658959e-05	0.0591805319941538	0.000785456117873274	0.139198921126404	yes	no	yes	no	B4GT6	Beta-1,4-galactosyltransferase 6	9331	B4GALT6	seq.10832.24
166	0.618493804449264	0.553377984794631	8.94019523023342e-09	1.42871360955827e-06	9.98200165400144e-07	5.00512569701556e-05	yes	yes	yes	yes	HHIP	Hedgehog-interacting protein	64399	HHIP	seq.10833.64
167	0.109408723701608	0.15956853770758	0.302888471818536	0.142059161352183	0.334295507225986	0.257523416752085	no	no	no	no	A4GCT	Alpha-1,4-N-acetylglucosaminyltransferase	51146	A4GNT	seq.10835.25
168	0.161182657652608	0.0801485360793338	0.0978427427021382	0.456487714877355	0.125597758170671	0.579248249694966	no	no	no	no	GCNT4	Beta-1,3-galactosyl-O-glycosyl-glycoprotein beta-1,6-N-acetylglucosaminyltransferase 4	51301	GCNT4	seq.10842.7
169	0.20619373681409	0.122992222818339	0.0399278694401762	0.277193730554598	0.0623417162406404	0.408488442617899	yes	no	no	no	SIG15	Sialic acid-binding Ig-like lectin 15	284266	SIGLEC15	seq.10847.1
170	0.189374715093444	-0.0118213845818505	0.0620160827278303	0.909049605201111	0.0871091113232245	0.937671642167284	no	no	no	no	BTNL3	Butyrophilin-like protein 3	10917	BTNL3	seq.10848.137
171	0.425848032129886	0.149713486239892	8.98345256401415e-05	0.149608660056061	0.000797864756131841	0.26731188085131	yes	no	yes	no	IL27B	Interleukin-27 subunit beta	10148	EBI3	seq.10851.77
172	0.314804707487721	0.424929640652484	0.000684223066268276	0.000105395363379377	0.00337241837437274	0.00130213196647623	yes	yes	yes	yes	HNRDL	Heterogeneous nuclear ribonucleoprotein D-like	9987	HNRNPDL	seq.10852.114
173	0.278858139503981	0.0455328060189736	0.00295203164186416	0.645256292411132	0.00953398176661089	0.73499837097258	yes	no	yes	no	PLXB2	Plexin-B2	23654	PLXNB2	seq.10855.55
174	0.198894036259322	0.300855443623108	0.0354445110093816	0.00536648325018901	0.0570511679118349	0.0237348665010381	yes	yes	no	yes	P4R3A	Serine/threonine-protein phosphatase 4 regulatory subunit 3A	55671	PPP4R3A	seq.10866.60
175	0.327685032045436	0.448713797523037	0.00105224944065198	0.000908070526937952	0.00462769830370336	0.00638567333274748	yes	yes	yes	yes	Spastin:MIT	Spastin:Microtubule interacting and trafficking domain	6683	SPAST	seq.10870.32
176	0.130576003425551	0.0543234411428613	0.185986753654609	0.619474119957615	0.217143305429869	0.7150090528034	no	no	no	no	BRAT1	BRCA1-associated ATM activator 1	221927	BRAT1	seq.10876.300
177	0.338497261869003	0.468106179609115	0.00109219225415422	0.000635387466936998	0.00476886178968692	0.00503933661465681	yes	yes	yes	yes	F163B	Protein FAM163B	642968	FAM163B	seq.10880.38
178	0.206614336342158	0.0114638766511091	0.0519994580752006	0.909429511745292	0.0758721322784889	0.937886684026106	no	no	no	no	Desmocollin-1	Desmocollin-1	1823	DSC1	seq.10882.12
179	-0.146549344772688	-0.388136002390227	0.123979070151088	0.000266535783885613	0.15294013366327	0.00254933089796886	no	yes	no	yes	CF089	Bombesin receptor-activated protein C6orf89	221477	C6orf89	seq.10885.36
180	0.0286605543851415	-0.146357466280083	0.756275924886959	0.146045775653114	0.773380483188141	0.26300738597702	no	no	no	no	MRAP2	Melanocortin-2 receptor accessory protein 2	112609	MRAP2	seq.10889.2
181	0.166987055112808	0.0992275299009876	0.0914317604988254	0.372454184176936	0.1188460826061	0.502978278301274	no	no	no	no	LCTL	Lactase-like protein	197021	LCTL	seq.10890.135
182	0.23407371102122	0.166108500386439	0.0274670072182875	0.108234894610802	0.0471663516921691	0.213234824780589	yes	no	yes	no	OSMR	Oncostatin-M-specific receptor subunit beta	9180	OSMR	seq.10892.8
183	0.353451128174005	0.0355862193364753	0.00272774459793708	0.735409738490066	0.00901721492163972	0.807887444091899	yes	no	yes	no	TM11B	Transmembrane protease serine 11B	132724	TMPRSS11B	seq.10895.28
184	0.00121765154189466	0.123617038288613	0.989378228092929	0.242381500523626	0.98992104716467	0.375550605880702	no	no	no	no	APRV1	Retroviral-like aspartic protease 1	151516	ASPRV1	seq.10902.53
185	0.0118595048747059	0.015020259600232	0.894057522619889	0.885687300956626	0.903136762602182	0.919899223066786	no	no	no	no	STX8	Syntaxin-8	9482	STX8	seq.10903.50
186	0.0519022449223507	-0.0637985171214672	0.592502743214667	0.521209990323146	0.619095207816548	0.63339401533939	no	no	no	no	PLA2R	Secretory phospholipase A2 receptor	22925	PLA2R1	seq.10916.44
187	0.195847565724932	0.21775722952407	0.0564387416789952	0.0599966534808418	0.080682639501282	0.140544481232958	no	no	no	no	GBGT2	Guanine nucleotide-binding protein G(I)/G(S)/G(O) subunit gamma-T2	2793	GNGT2	seq.10917.40
188	0.192882413748766	0.145800997941966	0.0521109195819424	0.155479473252907	0.0759655851406359	0.275616730248093	no	no	no	no	NEUFC	Neuferricin	124936	CYB5D2	seq.10924.258
189	0.174331221135367	0.0197038968271155	0.0771698822642081	0.853856149496576	0.103581066208901	0.89749221784741	no	no	no	no	CABP8	Calcium-binding protein 8	83698	CALN1	seq.10933.107
190	0.130334444491639	0.163995495764736	0.174557977427632	0.137982860189858	0.20520126654632	0.252307562867216	no	no	no	no	sLFA-3	Lymphocyte function-associated antigen 3	965	CD58	seq.10938.13
191	0.20411348815252	0.210466178308285	0.0360216369187516	0.08810331336851	0.0577140135906051	0.184962865479324	yes	no	no	no	PKHA4	Pleckstrin homology domain-containing family A member 4	57664	PLEKHA4	seq.10939.16
192	0.144560608821735	0.101957731052833	0.121268553176396	0.348020405939893	0.150145323421322	0.480449064066908	no	no	no	no	SRCA	Sarcalumenin	6345	SRL	seq.10940.25
193	0.398107844845959	0.28849635224437	0.00027111328007406	0.0113172976842112	0.00172251480769485	0.0410234333460148	yes	yes	yes	yes	CLC2A	C-type lectin domain family 2 member A	387836	CLEC2A	seq.10953.14
194	0.34801105689727	0.0736744478281254	0.00147246135983544	0.476160296865263	0.00587160065572862	0.59790206539191	yes	no	yes	no	GCSH	Glycine cleavage system H protein, mitochondrial	2653	GCSH	seq.10956.82
195	0.216522178947395	0.089167511966095	0.0396779910081043	0.405633887774498	0.0620400939712314	0.533467067311125	yes	no	no	no	BET1L	BET1-like protein	51272	BET1L	seq.10959.125
196	0.142526142085684	0.280978975393706	0.121610768866794	0.0195517352869575	0.150493670316723	0.0609849166219751	no	yes	no	no	TIG3	Retinoic acid receptor responder protein 3	5920	PLAAT4	seq.10961.15
197	0.0118736076391299	0.0999597669571721	0.900706219788833	0.305547608992847	0.909013784996257	0.439561127741222	no	no	no	no	a2-HS-Glycoprotein	Alpha-2-HS-glycoprotein	197	AHSG	seq.10966.1
198	0.2971003856991	-0.015047903650459	0.00291533228505133	0.887575934646042	0.00946013222509835	0.921078895760337	yes	no	yes	no	PRL	Prolactin	5617	PRL	seq.10967.12
199	0.022284931539192	0.102659906930296	0.808296188871272	0.37333423145203	0.822426715513247	0.503826240817478	no	no	no	no	ISK7	Serine protease inhibitor Kazal-type 7	84651	SPINK7	seq.10974.20
200	0.132486030707065	0.145402785905693	0.200030168538091	0.205144446395878	0.231562643265318	0.333733353027608	no	no	no	no	MUCL1	Mucin-like protein 1	118430	MUCL1	seq.10975.59
201	0.275818641993781	0.165050493366946	0.0100904417093258	0.140407942149664	0.0230789325216227	0.255461207682345	yes	no	yes	no	MUC1:region 3	Mucin-1:region 3	4582	MUC1	seq.10976.44
202	-0.190562266411526	-0.147584191725757	0.0326822310105966	0.165530552993882	0.0535503102303008	0.287588966474922	yes	no	no	no	UCMA	Unique cartilage matrix-associated protein	221044	UCMA	seq.10977.55
203	0.237216709614446	0.0931448052426098	0.0346956157997193	0.4100776209937	0.0562762271094765	0.536361996495448	yes	no	no	no	NRG3	Pro-neuregulin-3, membrane-bound isoform	10718	NRG3	seq.10981.56
204	0.282652455023419	0.238034846216454	0.00806504404033643	0.0296143381855203	0.0197546728333362	0.0830872021605033	yes	yes	yes	no	Osteocalcin	Osteocalcin	632	BGLAP	seq.11067.13
205	0.236905361289577	0.0526430522275654	0.0272910881626018	0.589232342152758	0.0469084333451443	0.691879680877068	yes	no	yes	no	IL-5	Interleukin-5	3567	IL5	seq.11071.1
206	0.158037854011749	0.0859537290855037	0.0885305018973864	0.433569428609349	0.115707208762685	0.559052166844626	no	no	no	no	GPDA	Glycerol-3-phosphate dehydrogenase [NAD(+)], cytoplasmic	2819	GPD1	seq.11081.1
207	-0.219322836935416	0.0743946128634681	0.0278667287725429	0.493856516665802	0.0475542336601941	0.611010629280553	yes	no	yes	no	NSE	Gamma-enolase	2026	ENO2	seq.11083.23
208	0.393741427730725	0.242582346961356	7.50310913810565e-05	0.0197826769139432	0.000702902570112603	0.0615999006238947	yes	yes	yes	no	IgA	Immunoglobulin A	3493 3494	IGHA1|IGHA2	seq.11089.7
209	0.300812737245011	0.0539924216688971	0.00419529250115108	0.612902672742266	0.0122871762707696	0.709820178360063	yes	no	yes	no	LPPL	Galectin-10	1178	CLC	seq.11094.104
210	0.191018091104419	0.301374143001055	0.0481768697283858	0.0116944070681541	0.0716432873835278	0.0419899145454581	yes	yes	no	yes	HEMK2	HemK methyltransferase family member 2	29104	N6AMT1	seq.11096.57
211	0.35310704140382	0.625654163719583	0.000236990880001336	2.27424005156534e-06	0.00157351590350402	6.97214729869358e-05	yes	yes	yes	yes	PDXK	Pyridoxal kinase	8566	PDXK	seq.11098.1
212	0.361822055553512	0.226728534193578	0.00172784344541832	0.0507243378362062	0.00661051153138713	0.123613742673445	yes	no	yes	no	TLR4	Toll-like receptor 4	7099	TLR4	seq.11101.18
213	0.170497983233648	0.0687150375914682	0.0745923767847523	0.538546777315362	0.100764171207254	0.647650147051483	no	no	no	no	REG4	Regenerating islet-derived protein 4	83998	REG4	seq.11102.22
214	0.242895047755477	0.154041200228947	0.0104867441731324	0.112367582613088	0.0237176425676757	0.218399354643097	yes	no	yes	no	YKL-40	Chitinase-3-like protein 1	1116	CHI3L1	seq.11104.13
215	0.209534179259105	0.270858687478575	0.019882414207985	0.00837412730688026	0.0374575372354979	0.0330316153539596	yes	yes	yes	yes	Alpha enolase	Alpha-enolase	2023	ENO1	seq.11105.171
216	0.104439743183652	0.02363754477072	0.263821373346496	0.825027314334122	0.29510667216902	0.87628119524791	no	no	no	no	TEN3	Teneurin-3	55714	TENM3	seq.11107.25
217	0.364899454986057	0.0730906926072561	0.000558478868210121	0.458954565593062	0.00293821381279902	0.581774890722809	yes	no	yes	no	SVEP1:Sushi 15-18	Sushi, von Willebrand factor type A, EGF and pentraxin domain-containing protein 1:Sushi 15-18	79987	SVEP1	seq.11109.56
218	0.236211135779748	0.250503976383185	0.0184021846618833	0.0422388564981895	0.0354251767365108	0.108137006973138	yes	yes	yes	no	TM119	Transmembrane protein 119	338773	TMEM119	seq.11110.4
219	0.216000242531169	0.089507644149251	0.0380407187541995	0.425031219668406	0.0601062195517579	0.551218027105597	yes	no	no	no	KISHA	Protein kish-A	153339	TMEM167A	seq.11112.18
220	-0.102923739511186	-0.0784512235417572	0.282257337114056	0.426827756886463	0.313676597877513	0.55260671871322	no	no	no	no	CK087	Uncharacterized protein C11orf87	399947	C11orf87	seq.11116.16
221	0.190815347797768	0.156510027693821	0.0429531880669313	0.162932977085443	0.0657886035594012	0.284572178253548	yes	no	no	no	SPT20	Spermatogenesis-associated protein 20	64847	SPATA20	seq.11117.2
222	0.248430742810921	0.200856362050098	0.0125603511060571	0.0739689771489841	0.0268848516828006	0.163641032746499	yes	no	yes	no	RAB17	Ras-related protein Rab-17	64284	RAB17	seq.11118.107
223	0.103222551394865	0.193855738199004	0.256262979386007	0.0793564371089148	0.287769860472259	0.172012308804625	no	no	no	no	NAT14	N-acetyltransferase 14	57106	NAT14	seq.11120.49
224	-0.06666905275372	-0.14378907010933	0.475010818879676	0.163695322639219	0.504518523468215	0.285409066042349	no	no	no	no	VWC2	Brorin	375567	VWC2	seq.11121.56
225	0.246859911687054	0.366587680395168	0.013090535413995	0.00332642479843348	0.0276973456451453	0.0165896718981126	yes	yes	yes	yes	SPG21	Maspardin	51324	SPG21	seq.11122.97
226	-0.0667393251287196	-0.0929952069003215	0.459671085419124	0.390916992576096	0.489462924937335	0.520493274856126	no	no	no	no	T132C:CD	Transmembrane protein 132C:Cytoplasmic domain	92293	TMEM132C	seq.11128.29
227	0.204083067699064	0.152741493579292	0.0425060704815639	0.163912493613754	0.0653232335968079	0.285685011965865	yes	no	no	no	BMP15	Bone morphogenetic protein 15	9210	BMP15	seq.11129.66
228	0.307401685061765	0.163100365393262	0.00298291014610126	0.164261940163181	0.00961101378640754	0.286111771611832	yes	no	yes	no	CACB4	Voltage-dependent L-type calcium channel subunit beta-4	785	CACNB4	seq.11130.158
229	0.266625201227158	0.144652920691802	0.00964202214306198	0.203625289596038	0.0223145106365026	0.33195290803931	yes	no	yes	no	RF1ML	Peptide chain release factor 1-like, mitochondrial	54516	MTRF1L	seq.11134.30
230	0.0897208051001926	0.0600884133871914	0.343816093367398	0.582774072280094	0.375536263378744	0.686269873660857	no	no	no	no	RM55	39S ribosomal protein L55, mitochondrial	128308	MRPL55	seq.11135.5
231	0.347019052223824	0.320619946274702	0.000663275711684411	0.00557033409781437	0.00331698484335047	0.0244781508828453	yes	yes	yes	yes	RUNX3	Runt-related transcription factor 3	864	RUNX3	seq.11138.16
232	0.247323264404764	0.39352536153016	0.0113621656665924	0.000239367299044596	0.0251391742778036	0.0023505764761546	yes	yes	yes	yes	CO1A1:C-term propeptide	Collagen alpha-1(I) chain:C-term propeptide	1277	COL1A1	seq.11140.56
233	0.434709407464387	0.560662146821855	2.73712760398065e-05	7.35811575316445e-08	0.000356543455270908	4.63723829827782e-06	yes	yes	yes	yes	ANGL1:C-term	Angiopoietin-related protein 1:C-Term, Fibrinogen domian	9068	ANGPTL1	seq.11142.11
234	-0.0772267469443612	-0.386818671516965	0.397823480077406	6.58505979101175e-05	0.429203758529577	0.000927397308390455	no	yes	no	yes	NOE3:N-term	Noelin-3:Isoform 2, N-term	118427	OLFM3	seq.11143.32
235	0.234542499233586	0.100376756754824	0.0208073152543805	0.3890969335634	0.0386149327532956	0.518955407202715	yes	no	yes	no	DB116	Beta-defensin 116	245930	DEFB116	seq.11144.10
236	0.35864301661468	0.0983197075170784	0.0014460771969195	0.33141358502412	0.00581212700734988	0.465711162676279	yes	no	yes	no	K154L	UPF0606 protein KIAA1549L	25758	KIAA1549L	seq.11145.72
237	0.269866869749559	0.158741654001221	0.00794635605530832	0.170775041591726	0.0195566864501088	0.2944564300499	yes	no	yes	no	TBX22	T-box transcription factor TBX22	50945	TBX22	seq.11146.4
238	0.143126658304548	-0.0153063881375325	0.135967536157022	0.885047385063938	0.165086194033526	0.919676019693221	no	no	no	no	TRML1:ITIM	Trem-like transcript 1 protein:immunoreceptor tyrosine-based inhibition motif	340205	TREML1	seq.11147.17
239	0.291269824718153	0.173589386045812	0.00645946243106798	0.127380001788295	0.0168044312697922	0.238990394301702	yes	no	yes	no	TLR1:CD	Toll-like receptor 1:Cytoplasmic domain	7096	TLR1	seq.11149.3
240	0.461180659592233	0.789777879329709	4.92070105029787e-06	1.76086419497941e-11	9.61469837363559e-05	3.70526461951245e-09	yes	yes	yes	yes	Collagen a1(VI)	Collagen alpha-1(VI) chain	1291	COL6A1	seq.11150.3
241	0.108716857925781	0.390280187740768	0.24545762485687	0.000379932861412651	0.277057698698563	0.00336890224438997	no	yes	no	yes	kallikrein 13	Kallikrein-13	26085	KLK13	seq.11152.46
242	0.337412380566038	0.699901360736696	0.00225311646191071	1.8280943481263e-06	0.00789673296804195	6.03240272646641e-05	yes	yes	yes	yes	NF2L1	Nuclear factor erythroid 2-related factor 1	4779	NFE2L1	seq.11154.3
243	0.172187182951223	0.149666678469821	0.0981498875108945	0.156650409577655	0.125844395259457	0.277088390171145	no	no	no	no	CO6A5	Collagen alpha-5(VI) chain	256076	COL6A5	seq.11155.16
244	0.123143312575248	-0.109903202026726	0.210637754144986	0.273424006165698	0.242559282872494	0.404871462543488	no	no	no	no	BICR1	Bicaudal D-related protein 1	92558	BICDL1	seq.11158.40
245	-0.1470448270596	0.143159446468876	0.10446798273653	0.186488911163475	0.132824618533943	0.311821770469245	no	no	no	no	MUL1:CD	Mitochondrial ubiquitin ligase activator of NFKB 1:Cytoplasmic domain	79594	MUL1	seq.11159.14
246	0.351522557508401	0.548878576005971	0.000633096390536514	0.000122166839844232	0.00321267548185483	0.0014593335825061	yes	yes	yes	yes	SPG20	Spartin	23111	SPART	seq.11161.5
247	0.237368439860156	0.195294449269514	0.0322767980639249	0.0928884017639321	0.0530289375999199	0.191481705369432	yes	no	no	no	EQTN	Equatorin	54586	EQTN	seq.11162.37
248	0.251230642461601	0.0847908821543891	0.0215113950160432	0.43933566742821	0.0394734001190746	0.56382956521223	yes	no	yes	no	F162B	Protein FAM162B	221303	FAM162B	seq.11163.7
249	0.240661058047609	0.177077855601019	0.0164464260857485	0.131909963918333	0.0327194171327746	0.244471345730758	yes	no	yes	no	TEN2	Teneurin-2	57451	TENM2	seq.11164.7
250	0.248266629264267	0.154075759013351	0.0180665349009942	0.149509059121112	0.0349141690015328	0.267221189954788	yes	no	yes	no	MTMR1	Myotubularin-related protein 1	8776	MTMR1	seq.11167.6
251	0.146816447728712	0.279623016084183	0.135906400333998	0.0143429283404636	0.165048594057115	0.0485282380647348	no	yes	no	yes	filamin A:CH2	Filamin-A:Calponin Homology 2	2316	FLNA	seq.11171.25
252	0.141571370170881	0.245579598306977	0.150885858372917	0.0391205231893739	0.181029941043471	0.102253646097301	no	yes	no	no	MILR1	Allergin-1	284021	MILR1	seq.11173.29
253	0.389461387837693	0.231672622032925	0.002012301342467	0.035301543061209	0.00734303399214247	0.0948598929704687	yes	yes	yes	no	THS7A:TSP type-1 domain 6	Thrombospondin type-1 domain-containing protein 7A:Thrombospondin type-1 domain 6	221981	THSD7A	seq.11174.8
254	0.280664850327884	0.211511136230329	0.00636404036815347	0.0628810871562881	0.0166353026387979	0.145587146776154	yes	no	yes	no	PCAT2	Lysophosphatidylcholine acyltransferase 2	54947	LPCAT2	seq.11175.45
255	0.0293245117183622	-0.1036585499112	0.768237121158132	0.280136066382076	0.784439210499466	0.411111700422838	no	no	no	no	K2C5	Keratin, type II cytoskeletal 5	3852	KRT5	seq.11177.16
256	0.341110227132818	0.0789758368753933	0.00120381573444423	0.424106807187315	0.0050996954567065	0.550353022324906	yes	no	yes	no	SVEP1:EGF-like domains 4-6	Sushi, von Willebrand factor type A, EGF and pentraxin domain-containing protein 1:EGF-like domains 4-6	79987	SVEP1	seq.11178.21
257	0.0284329488474484	0.0341069125126566	0.767302326147453	0.719945891302987	0.783777264068842	0.795400640411681	no	no	no	no	TSSK1	Testis-specific serine/threonine-protein kinase 1	83942	TSSK1B	seq.11179.7
258	0.240814187169726	0.153857682869068	0.0323972906698698	0.1484672366229	0.0531949511569201	0.265678576497782	yes	no	no	no	SMRC1	SWI/SNF complex subunit SMARCC1	6599	SMARCC1	seq.11180.17
259	-0.08440278522144	-0.0865545832895547	0.361456530377652	0.447999589143481	0.392982017311363	0.572130194258633	no	no	no	no	CgA	Chromogranin-A	1113	CHGA	seq.11184.51
260	0.153182424058903	0.209507093077859	0.124024246666967	0.0784745478887612	0.152961373650807	0.170668986699012	no	no	no	no	GCH1	GTP cyclohydrolase 1	2643	GCH1	seq.11185.145
261	0.172557068249542	0.233508952492185	0.072028118006687	0.0551167356372024	0.0981973171229964	0.131506175608868	no	no	no	no	TMM52	Transmembrane protein 52	339456	TMEM52	seq.11186.12
262	0.260790957413397	0.414968216014598	0.0058207192159911	0.000317770144973117	0.0155874472984275	0.00292188313134104	yes	yes	yes	yes	CL12A	C-type lectin domain family 12 member A	160364	CLEC12A	seq.11187.11
263	0.250113895277739	0.0671305448305019	0.0161366610421279	0.532071574200017	0.0322910287349969	0.643022660138788	yes	no	yes	no	YMEL1	ATP-dependent zinc metalloprotease YME1L1	10730	YME1L1	seq.11190.129
264	0.467984118836612	0.400028583104161	6.60655036395214e-05	0.000735102318272134	0.000641997105527214	0.00550923942913266	yes	yes	yes	yes	TINAL	Tubulointerstitial nephritis antigen-like	64129	TINAGL1	seq.11192.168
265	0.411959089199521	0.198517534518906	0.000568033241731621	0.0787388544043674	0.00297292162652764	0.171148300534881	yes	no	yes	no	HNF1A	Hepatocyte nuclear factor 1-alpha	6927	HNF1A	seq.11193.27
266	-0.0273051086665747	0.124077408013098	0.764026954438785	0.249461795416838	0.780868945962002	0.381551337188389	no	no	no	no	SIT1	Signaling threshold-regulating transmembrane adapter 1	27240	SIT1	seq.11194.6
267	0.280390059132176	0.339178764230373	0.00560894446070379	0.000812097919410285	0.0152167354620439	0.00591609549546428	yes	yes	yes	yes	Collagen alpha-3(VI):BPTI/Kunitz inhibitor	Collagen alpha-3(VI) chain:Bovine pancreatic trypsin inhibitor/Kunitz inhibitor domain, isoform 1	1293	COL6A3	seq.11196.31
268	0.244409231162132	0.0971132656945533	0.0222768153520371	0.362039268848677	0.0404905172063105	0.493452127521453	yes	no	yes	no	CR3L1	Cyclic AMP-responsive element-binding protein 3-like protein 1	90993	CREB3L1	seq.11198.37
269	0.384135262468387	0.277608096899313	0.000276828721296204	0.0107772811232778	0.00174686266921745	0.039572151023794	yes	yes	yes	yes	C1QR1	Complement component C1q receptor	22918	CD93	seq.11200.52
270	0.302735152822456	-0.0027197512583411	0.00599967796171293	0.978185938559508	0.0159032161475443	0.984484045227938	yes	no	yes	no	TBX5	T-box transcription factor TBX5	6910	TBX5	seq.11202.70
271	0.200601721536144	0.131870150050437	0.0319395271110677	0.260999709868204	0.052648735409657	0.392503961706692	yes	no	no	no	KPYR	Pyruvate kinase PKLR	5313	PKLR	seq.11203.97
272	0.104333847459188	0.219026815559959	0.293297552614139	0.0566125042659381	0.324692616420873	0.134546920433948	no	no	no	no	Integrin beta-7	Integrin beta-7	3695	ITGB7	seq.11205.10
273	0.149002415200071	0.125883019946344	0.0940858372221504	0.239099169807713	0.121688797976923	0.371833870954519	no	no	no	no	Macrophage scavenger receptor:CD	Macrophage scavenger receptor types I and II:Cytoplasmic domain	4481	MSR1	seq.11207.3
274	0.384823969530905	0.14313032444357	0.000119370591505021	0.170748551897512	0.000974741053916373	0.2944564300499	yes	no	yes	no	NAGPA	N-acetylglucosamine-1-phosphodiester alpha-N-acetylglucosaminidase	51172	NAGPA	seq.11208.15
275	0.281687021666809	0.358196524068858	0.00397084341733699	0.00565593391663438	0.0118454113065707	0.0247351034835385	yes	yes	yes	yes	TBCE	Tubulin-specific chaperone E	6905	TBCE	seq.11211.7
276	0.574966161058749	0.394535715562456	1.98604546891705e-07	0.000853263126454117	9.87786796404105e-06	0.0061022255749418	yes	yes	yes	yes	TXND5	Thioredoxin domain-containing protein 5	81567	TXNDC5	seq.11212.7
277	0.334344003963696	0.527716945634128	0.000741843542944972	6.43619638590389e-06	0.00360126532693163	0.000158614551474235	yes	yes	yes	yes	DNJB9	DnaJ homolog subfamily B member 9	4189	DNAJB9	seq.11214.40
278	0.165995697487275	-0.0303267550777494	0.103731855191433	0.762277542833245	0.132011393289679	0.828944630658057	no	no	no	no	CAD15:CD	Cadherin-15:Cytoplasmic domain	1013	CDH15	seq.11215.6
279	0.260090518264646	0.123020155531738	0.0102636421046775	0.28484943062266	0.0233481854281457	0.416242317023657	yes	no	yes	no	CTBP1	C-terminal-binding protein 1	1487	CTBP1	seq.11217.16
280	0.580170655793743	0.4294950099448	8.90752283427176e-08	0.000130773997519072	5.41478415847786e-06	0.00152226497963158	yes	yes	yes	yes	FGFP3	Fibroblast growth factor-binding protein 3	143282	FGFBP3	seq.11219.95
281	0.313520450743482	0.401709899331559	0.00151709806620462	0.000693419441958327	0.00601452429000397	0.00529846056837152	yes	yes	yes	yes	CJ105	Uncharacterized protein C10orf105	414152	C10orf105	seq.11220.53
282	0.0435092419498823	0.0333345649889136	0.641452193127695	0.752583015979583	0.665538583083941	0.821996741949351	no	no	no	no	TM154	Transmembrane protein 154	201799	TMEM154	seq.11223.1
283	0.43487500308145	0.367513929915506	4.32887672653098e-05	0.00354449918982432	0.000481367572578272	0.0173598162331013	yes	yes	yes	yes	UBE3A	Ubiquitin-protein ligase E3A	7337	UBE3A	seq.11226.16
284	0.362446944094335	0.474872051323104	0.000820571135037957	0.000226904936740361	0.00385020984544825	0.00228837074425818	yes	yes	yes	yes	TBL2	Transducin beta-like protein 2	26608	TBL2	seq.11227.31
285	0.211204538660738	0.0931214201239196	0.0310748229299748	0.398016880916291	0.0516252233383145	0.525978346737446	yes	no	no	no	RIC3	Protein RIC-3	79608	RIC3	seq.11228.37
286	0.231128002256295	0.0555016196575395	0.0364427748483128	0.563372180129632	0.0582466903871222	0.669608776339173	yes	no	no	no	ERN1	Serine/threonine-protein kinase/endoribonuclease IRE1	2081	ERN1	seq.11229.16
287	0.028393306278084	-0.0433383128821793	0.762005070717901	0.658568046469686	0.778948008575791	0.744706606178389	no	no	no	no	ADXL	Adrenodoxin-like protein, mitochondrial	112812	FDX2	seq.11231.12
288	0.324876560250551	0.320205602148923	0.00288262409128102	0.00676699713572173	0.00940419582790607	0.0284439859020806	yes	yes	yes	yes	Holo-TC I	Transcobalamin-1	6947	TCN1	seq.11232.46
289	0.33305030680872	0.13348731026099	0.00311880826861701	0.20775713938333	0.0099203488590719	0.336782017649244	yes	no	yes	no	TMPS6	Transmembrane protease serine 6	164656	TMPRSS6	seq.11239.49
290	0.313012902544314	0.389300704287385	0.00150073105436399	0.00032105574098261	0.00597127243521845	0.00294220428629122	yes	yes	yes	yes	ARLY	Argininosuccinate lyase	435	ASL	seq.11241.8
291	0.0861184410524279	0.0803931082058371	0.381330304289302	0.452299691159612	0.412630161148491	0.575383677477439	no	no	no	no	TGM1	Protein-glutamine gamma-glutamyltransferase K	7051	TGM1	seq.11242.33
292	0.244658792976745	0.374643336282264	0.0100137657818555	0.00105944561572524	0.0229419231962024	0.00720028194240096	yes	yes	yes	yes	filamin A:CH1	Filamin-A:Calponin Homology 1	2316	FLNA	seq.11245.43
293	0.287704090857807	-0.04655508581716	0.00480131295284482	0.634331720148708	0.0136174096241649	0.726739177125819	yes	no	yes	no	LPLC1	BPI fold-containing family B member 1	92747	BPIFB1	seq.11246.3
294	0.264079183644998	0.113737865992338	0.0161131237714992	0.272518115062488	0.0322675329992211	0.404196049114047	yes	no	yes	no	NAGS	N-acetylglutamate synthase, mitochondrial	162417	NAGS	seq.11247.20
295	0.222696071576133	0.0840365798390535	0.0253663869888649	0.484244686517728	0.0444948711818147	0.603007986975208	yes	no	yes	no	HEM4	Uroporphyrinogen-III synthase	7390	UROS	seq.11248.43
296	0.207018373265996	0.0260449998650706	0.04320824123911	0.79836955147825	0.0660129259478276	0.855105680528094	yes	no	no	no	LRCH4:CH	Leucine-rich repeat and calponin homology domain-containing protein 4:Calponin Homology	4034	LRCH4	seq.11252.30
297	0.180609437850398	0.0441096705890059	0.0757203603960884	0.68429772330047	0.101885413607231	0.765748833131356	no	no	no	no	PPN	Papilin	89932	PAPLN	seq.11254.13
298	0.220377623255568	0.365776418113422	0.0213580148026529	0.00470986317348739	0.0393303348129002	0.0215088993507091	yes	yes	yes	yes	DHPR	Dihydropteridine reductase	5860	QDPR	seq.11257.1
299	0.188794986389283	0.266868833073524	0.0460387566429949	0.0120742516676117	0.0692283848010076	0.0428949551126645	yes	yes	no	yes	MAdCAM-1	Mucosal addressin cell adhesion molecule 1	8174	MADCAM1	seq.11258.41
300	0.191729181597154	0.287368891108233	0.0454961098019831	0.0124161468997557	0.0686870386563186	0.0436560023705422	yes	yes	no	yes	Retinal dehydrogenase 1	Retinal dehydrogenase 1	216	ALDH1A1	seq.11265.8
301	0.444978971105661	0.151435755294162	7.27144331802268e-05	0.122975977205681	0.000685897696429346	0.232340204859416	yes	no	yes	no	SELPL:ECD	P-selectin glycoprotein ligand 1:Extracellular domain	6404	SELPLG	seq.11266.8
302	0.153780823812921	0.361227759555066	0.100472100420497	0.00299505348892742	0.128430575093584	0.0154438620527068	no	yes	no	yes	CHC10	Coiled-coil-helix-coiled-coil-helix domain-containing protein 10, mitochondrial	400916	CHCHD10	seq.11270.17
303	0.20524596290779	0.0202296983724939	0.038915823077121	0.84391597287266	0.0610577769013275	0.889950710791504	yes	no	no	no	GSTT2	Glutathione S-transferase theta-2B	653689	GSTT2B	seq.11273.176
304	0.0891985920287426	0.192714393065862	0.333225017208585	0.0753740921711596	0.365125990215936	0.166144906635139	no	no	no	no	LRP1B	Low-density lipoprotein receptor-related protein 1B	53353	LRP1B	seq.11275.94
305	0.307865667438421	0.14122717950566	0.00213109793542359	0.152670874016634	0.00762895259922358	0.271189075241885	yes	no	yes	no	ATF6A	Cyclic AMP-dependent transcription factor ATF-6 alpha	22926	ATF6	seq.11277.23
306	0.153576599277137	0.0433010457098622	0.137502793222088	0.679827239997516	0.16658055396768	0.762314988732611	no	no	no	no	GABR1	Gamma-aminobutyric acid type B receptor subunit 1	2550	GABBR1	seq.11279.42
307	0.291751218280528	0.192147317461868	0.00791762062791344	0.0894406360622897	0.0195187705533767	0.186909747859735	yes	no	yes	no	DCE1	Glutamate decarboxylase 1	2571	GAD1	seq.11280.6
308	0.201695502771602	0.0422676777244706	0.042183054265082	0.69651728799833	0.0648997440619414	0.775625093148558	yes	no	no	no	GRB7	Growth factor receptor-bound protein 7	2886	GRB7	seq.11281.6
309	0.0607360039762653	0.280607893823103	0.516746062493574	0.0166786377235334	0.544409341017204	0.0542341953056275	no	yes	no	no	Macrophage scavenger receptor:ECD	Macrophage scavenger receptor types I and II:Extracellular domain	4481	MSR1	seq.11282.16
310	0.430929507985349	0.306503247547433	0.000102606618624628	0.0126754624202168	0.000881257159333345	0.0443044224790654	yes	yes	yes	yes	DCAF5	DDB1- and CUL4-associated factor 5	8816	DCAF5	seq.11283.13
311	0.252065033483129	0.045412599770933	0.0158984995200942	0.66971943486474	0.0319546990721658	0.753916672457818	yes	no	yes	no	CD34	Hematopoietic progenitor cell antigen CD34	947	CD34	seq.11285.8
312	0.155782679168464	0.122070324978886	0.114733565441789	0.2650052910749	0.143640122776207	0.396036456731635	no	no	no	no	SELS	Selenoprotein S	55829	SELENOS	seq.11286.78
313	0.150608200563576	0.196682133174528	0.108380777809979	0.0880500937413515	0.136908620502977	0.184922097066769	no	no	no	no	Cytochrome b5	Cytochrome b5	1528	CYB5A	seq.11287.14
314	0.248063533594852	-0.00706627558993784	0.0171936150752039	0.945348058704362	0.0337396944320088	0.962411468025971	yes	no	yes	no	KC1D	Casein kinase I isoform delta	1453	CSNK1D	seq.11289.31
315	0.317660746633548	0.0972379389045908	0.00348364196916517	0.395869037730859	0.0107012943364978	0.524279715668247	yes	no	yes	no	SCAR3:region 2	Scavenger receptor class A member 3:region 2	51435	SCARA3	seq.11292.13
316	0.176514592853982	0.0148209205819665	0.0681621190299888	0.882520370587049	0.0939569043116827	0.917747376445875	no	no	no	no	LRRN1:CD	Leucine-rich repeat neuronal protein 1:Cytoplasmic domain	57633	LRRN1	seq.11293.14
317	0.247111338450109	0.142988416389881	0.0172236250102421	0.191270442347388	0.0337743557100482	0.317000320171321	yes	no	yes	no	TMCC3:region 2	Transmembrane and coiled-coil domains protein 3:region 2	57458	TMCC3	seq.11294.7
318	0.142739254031901	0.0866924814372592	0.170903770315555	0.395650268147705	0.201598647562829	0.524116856425204	no	no	no	no	SORT	Sortilin	6272	SORT1	seq.11300.32
319	0.482597196899139	0.198910579535612	5.00156646123145e-05	0.0830559731496561	0.000533402926109108	0.177499698867878	yes	no	yes	no	TENR	Tenascin-R	7143	TNR	seq.11302.237
320	0.231471090627789	0.175160441329911	0.0185497466216452	0.110546400701022	0.035585220737254	0.216109534425028	yes	no	yes	no	SAMH1	Deoxynucleoside triphosphate triphosphohydrolase SAMHD1	25939	SAMHD1	seq.11303.7
321	0.156441947495897	0.0887161071608801	0.0979972146084614	0.426339355434847	0.125737045291485	0.552202323291679	no	no	no	no	CR3L4	Cyclic AMP-responsive element-binding protein 3-like protein 4	148327	CREB3L4	seq.11308.8
322	0.188164313223634	0.0627916403713968	0.0731427312269201	0.551793005720597	0.0993208941530106	0.659860007496696	no	no	no	no	Desmoglein-3	Desmoglein-3	1830	DSG3	seq.11310.8
323	0.254091809407344	0.0804605337371892	0.0154988102313735	0.467093791707721	0.0313526074877321	0.589361193365531	yes	no	yes	no	RAG-1	V(D)J recombination-activating protein 1	5896	RAG1	seq.11311.79
324	0.284847523704093	0.146546426179157	0.00906671108999953	0.172899267134206	0.021427203617014	0.296902664937614	yes	no	yes	no	PMS2	Mismatch repair endonuclease PMS2	5395	PMS2	seq.11312.40
325	0.232554990101607	0.25596879541677	0.0138774818052507	0.0505863716281451	0.0289453690265066	0.123384245837475	yes	no	yes	no	PHS	Pterin-4-alpha-carbinolamine dehydratase	5092	PCBD1	seq.11313.100
326	0.241113161770951	0.0741347110308014	0.0223988085230795	0.48809482950053	0.0406717163723093	0.605750377444397	yes	no	yes	no	PPM1D	Protein phosphatase 1D	8493	PPM1D	seq.11315.148
327	0.248258031887429	0.0824034427181153	0.0167031056856849	0.43916003557584	0.0330259093626244	0.563736404184754	yes	no	yes	no	Apo A-V	Apolipoprotein A-V	116519	APOA5	seq.11318.20
328	0.31176559165215	0.268008202070716	0.00201594535847158	0.0253540513222684	0.00734303399214247	0.0737829865873033	yes	yes	yes	no	MRE11	Double-strand break repair protein MRE11	4361	MRE11	seq.11319.106
329	0.185586685101511	0.182728856868942	0.0540075578105437	0.114818617452084	0.0782094623561367	0.221913269547854	no	no	no	no	CHFR	E3 ubiquitin-protein ligase CHFR	55743	CHFR	seq.11320.29
330	0.204343042349796	-0.0778779091134937	0.0554113357492693	0.411569678694107	0.0795683511507224	0.53722783474221	no	no	no	no	PXDNL	Peroxidasin-like protein	137902	PXDNL	seq.11324.3
331	0.243186797791035	0.137702643054355	0.0195529049337984	0.201863317650254	0.0370152051532219	0.329973000589191	yes	no	yes	no	BTG2	Protein BTG2	7832	BTG2	seq.11325.8
332	0.183239445001567	0.101545644465584	0.0700771206293451	0.332188093800248	0.0959694504820897	0.466359009797577	no	no	no	no	USB1	U6 snRNA phosphodiesterase	79650	USB1	seq.11328.9
333	0.257448534227218	0.289816048438317	0.0125084282964478	0.0190238098873116	0.02680607902278	0.0597192763857474	yes	yes	yes	no	CSK2B	Casein kinase II subunit beta	1460	CSNK2B	seq.11330.15
334	0.32996371528298	0.210860157048486	0.0020735199408227	0.062397842374748	0.00749783714226106	0.144713266482512	yes	no	yes	no	LIRB3	Leukocyte immunoglobulin-like receptor subfamily B member 3	102725035	LILRB3	seq.11334.7
335	0.246725582745986	0.200425648816865	0.0170690781624759	0.08446546461092	0.0335675509083055	0.179599905513542	yes	no	yes	no	BLK	Tyrosine-protein kinase BLK	640	BLK	seq.11338.49
336	0.17044242150219	0.257158954567101	0.072378174155105	0.0214359823871225	0.0986008443233514	0.0652669155049398	no	yes	no	no	PXDC2:CD	Plexin domain-containing protein 2:Cytoplasmic domain	84898	PLXDC2	seq.11342.59
337	0.40585300857637	0.465332603595798	4.114920177107e-05	0.000462206454238257	0.000464206447743902	0.0038843802014401	yes	yes	yes	yes	CHIP	E3 ubiquitin-protein ligase CHIP	10273	STUB1	seq.11350.30
338	0.179396518596137	-0.0108525892372024	0.0748348395212618	0.916209428408804	0.100991960291274	0.943446948803006	no	no	no	no	NHEJ1	Non-homologous end-joining factor 1	79840	NHEJ1	seq.11351.233
339	0.227665856140673	0.161343614413746	0.0391808869629654	0.172793319351624	0.0613856336123664	0.296813893303842	yes	no	no	no	TITIN	Titin	7273	TTN	seq.11352.42
340	0.238233605963041	0.227616537932941	0.0165957604136271	0.0561099199206397	0.0329326823441979	0.133584583066066	yes	no	yes	no	SMAD2	Mothers against decapentaplegic homolog 2	4087	SMAD2	seq.11353.143
341	0.266195420821452	0.369669193466786	0.00557712149729197	0.00140413215343615	0.0151849903704039	0.00882989311660824	yes	yes	yes	yes	IF5A2	Eukaryotic translation initiation factor 5A-2	56648	EIF5A2	seq.11355.10
342	0.40919234545622	0.152598569959705	0.000226904244904743	0.156036356500386	0.00152880926585449	0.27618081734507	yes	no	yes	no	DGC14	Protein DGCR14	8220	ESS2	seq.11356.19
343	0.368660848986218	0.116337053454819	0.000666594963463845	0.303159424237458	0.00332446768013737	0.437736925310935	yes	no	yes	no	GRB10	Growth factor receptor-bound protein 10	2887	GRB10	seq.11358.15
344	0.36689730241433	0.348497480966074	0.000475336708338555	0.0030366102937011	0.00261889942731141	0.0156139989819913	yes	yes	yes	yes	TP	Thymidine phosphorylase	1890	TYMP	seq.11361.73
345	0.344749617460785	0.153910983182027	0.00161093509076006	0.150108297378795	0.00630259805197027	0.267949317241807	yes	no	yes	no	AQP4	Aquaporin-4	361	AQP4	seq.11363.58
346	-0.0582376987433596	-0.158893618554218	0.516942720982399	0.13148048203398	0.544511672409454	0.244171662324476	no	no	no	no	MFN1	Mitofusin-1	55669	MFN1	seq.11364.18
347	0.234636458712441	0.138337424266036	0.0201437538985123	0.217298181439442	0.0377332708347543	0.34729356884281	yes	no	yes	no	TEN4	Teneurin-4	26011	TENM4	seq.11365.17
348	0.277317615032009	0.326815963128823	0.00315778390943407	0.00854911281969349	0.0100094065866245	0.0334804554305963	yes	yes	yes	yes	ADHX	Alcohol dehydrogenase class-3	128	ADH5	seq.11369.23
349	0.194521931355533	0.0792315495121903	0.0515446868601249	0.473054413624566	0.0754214982112178	0.595234750906164	no	no	no	no	INP5E	72 kDa inositol polyphosphate 5-phosphatase	56623	INPP5E	seq.11370.20
350	0.202356480147313	0.0118162594342641	0.0486723231537433	0.910367214117838	0.0721838655392056	0.938499911143526	yes	no	no	no	GP101	Probable G-protein coupled receptor 101	83550	GPR101	seq.11371.1
351	0.291852522666847	0.145269378336101	0.00489135657364302	0.186724075045395	0.013798366995291	0.311883294931408	yes	no	yes	no	ADH7	Alcohol dehydrogenase class 4 mu/sigma chain	131	ADH7	seq.11377.19
352	0.208683884279116	0.235529886669616	0.0304527762450647	0.0442667650947623	0.0508879471095751	0.112027403179168	yes	yes	no	no	KSYK:SH2, 1 and 2	Tyrosine-protein kinase SYK:Src Homology domain	6850	SYK	seq.11378.37
353	0.25785369992723	0.230154283689882	0.0127258270413677	0.0479271787828777	0.0271223216764015	0.118700586292949	yes	yes	yes	no	RBM24	RNA-binding protein 24	221662	RBM24	seq.11380.84
354	0.19562441090444	0.0159288307213098	0.0456733376577794	0.874213235172744	0.0688580475603068	0.911881908413743	yes	no	no	no	Keratin 7	Keratin, type II cytoskeletal 7	3855	KRT7	seq.11383.41
355	0.360022280774309	0.264854410316277	5.05614480316067e-05	0.0141481894418512	0.000538174478951206	0.0480476377631086	yes	yes	yes	yes	ATF6B	Cyclic AMP-dependent transcription factor ATF-6 beta	1388	ATF6B	seq.11387.3
356	0.29504295261534	0.282419106966463	0.00421289050906432	0.0169900492201112	0.0123189331774938	0.0548462678179553	yes	yes	yes	no	MVK	Mevalonate kinase	4598	MVK	seq.11391.69
357	0.201282640907705	0.0350326772877489	0.0502822897415511	0.739089867235938	0.0741894301984968	0.811308319351488	no	no	no	no	FAK2:FERM	Protein-tyrosine kinase 2-beta:4.1 protein, ezrin, radixin, moesin domain	2185	PTK2B	seq.11395.5
358	0.213018662823747	0.154515391204019	0.0374915822868678	0.156969672644849	0.059565206811223	0.277294504049069	yes	no	no	no	DNAI1	Dynein intermediate chain 1, axonemal	27019	DNAI1	seq.11396.39
359	0.335386284655664	0.234892014794115	0.00203208353760407	0.0569138114035516	0.0073919740919095	0.13508696841164	yes	no	yes	no	RN146	E3 ubiquitin-protein ligase RNF146	81847	RNF146	seq.11401.181
360	0.203894482658575	0.204323909766035	0.0573700315392619	0.0772243450612114	0.0816098394569168	0.168930184658092	no	no	no	no	KMT2C	Histone-lysine N-methyltransferase 2C	58508	KMT2C	seq.11402.17
361	0.0903462845519888	-0.0591820390447274	0.331437967342397	0.58214921983987	0.363386196258568	0.685868565816196	no	no	no	no	ACAD8	Isobutyryl-CoA dehydrogenase, mitochondrial	27034	ACAD8	seq.11406.82
362	0.290147574840314	0.127660512580285	0.00696929886506893	0.23097349854196	0.0178423182455742	0.36166457084232	yes	no	yes	no	PLS3	Phospholipid scramblase 3	57048	PLSCR3	seq.11407.57
363	0.236074049821122	0.143843856491545	0.0207307921392147	0.178026395654277	0.038525191505993	0.30351586495	yes	no	yes	no	EHD4	EH domain-containing protein 4	30844	EHD4	seq.11421.10
364	0.426158028878273	0.308313732155749	0.000124116800097662	0.0108664996606792	0.0009985926666681	0.0398290203973824	yes	yes	yes	yes	DLX3	Homeobox protein DLX-3	1747	DLX3	seq.11422.2
365	0.185871355478873	0.213753115614955	0.0499972133988622	0.041353650981894	0.0738086223705275	0.106351767649161	yes	yes	no	no	FAAA	Fumarylacetoacetase	2184	FAH	seq.11424.4
366	0.186872009696763	0.0830322114609555	0.0580198664079337	0.43653125214347	0.0824484906799494	0.561780196218671	no	no	no	no	RUFY1	RUN and FYVE domain-containing protein 1	80230	RUFY1	seq.11425.31
367	0.285892291225561	0.0394101102524926	0.00610891299946899	0.700537691743303	0.0160991633044773	0.779467502852881	yes	no	yes	no	hnRNP C1/C2	Heterogeneous nuclear ribonucleoproteins C1/C2	3183	HNRNPC	seq.11429.80
368	0.307530949728666	0.116241912469834	0.00441204330314606	0.296568881915504	0.0127648275576478	0.430378873464117	yes	no	yes	no	DTX1	E3 ubiquitin-protein ligase DTX1	1840	DTX1	seq.11430.49
369	0.312634379827937	0.134614054374821	0.001737780452075	0.207342590744304	0.00662998385864875	0.3364090492177	yes	no	yes	no	RECQ1	ATP-dependent DNA helicase Q1	5965	RECQL	seq.11431.235
370	0.339351421483375	0.344830013229608	0.000646220090413567	0.00377894224657687	0.0032525024053842	0.0182315635194198	yes	yes	yes	yes	PQBP1	Polyglutamine-binding protein 1	10084	PQBP1	seq.11432.11
371	0.0777698094385297	0.0837592440902856	0.426559155514034	0.406964512348756	0.45740986668312	0.534061608793486	no	no	no	no	TECT2	Tectonic-2	79867	TCTN2	seq.11433.11
372	0.208357364583938	0.388563013345029	0.0290747240051527	0.00144670955697751	0.0492317595271403	0.00898610329282482	yes	yes	yes	yes	AINX	Alpha-internexin	9118	INA	seq.11436.6
373	0.236853023003389	0.136252420379169	0.020265163740545	0.2009876257307	0.0378656799264076	0.328828738149718	yes	no	yes	no	RHPN2	Rhophilin-2	85415	RHPN2	seq.11439.88
374	0.372490351973862	0.401307919421214	0.000647474687173329	0.000294086571806509	0.00325283196834278	0.0027550473190983	yes	yes	yes	yes	SOCS-3	Suppressor of cytokine signaling 3	9021	SOCS3	seq.11440.58
375	0.444289947001924	0.499064412735968	1.23939935623253e-05	1.50931934610057e-05	0.000196543590665165	0.000305832820093193	yes	yes	yes	yes	PYGL	Glycogen phosphorylase, liver form	5836	PYGL	seq.11441.11
376	0.217609551875878	0.076008626340316	0.0449774415209753	0.446292949449121	0.0681072744426394	0.570553217770763	yes	no	no	no	DNER:CD	Delta and Notch-like epidermal growth factor-related receptor:Cytoplasmic domain	92737	DNER	seq.11442.1
377	0.372389538547476	0.469728831985752	0.000227795593466676	0.000227540428601069	0.00153104384748917	0.00228837074425818	yes	yes	yes	yes	GALK1	Galactokinase	2584	GALK1	seq.11448.34
378	0.127167107584798	0.1366561252772	0.184803077576236	0.21611825866555	0.215899559560023	0.345726021391586	no	no	no	no	CAZA1	F-actin-capping protein subunit alpha-1	829	CAPZA1	seq.11449.22
379	0.641838028950466	0.46146736998487	7.19687463792496e-08	0.000107871822534915	4.52575875219396e-06	0.00132621739570454	yes	yes	yes	yes	Protein disulfide-isomerase	Protein disulfide-isomerase	5034	P4HB	seq.11450.110
380	0.455176725243961	0.55969064612957	3.84217453289628e-06	3.25749650163269e-06	7.99220468755232e-05	9.28462336575251e-05	yes	yes	yes	yes	EIF3G	Eukaryotic translation initiation factor 3 subunit G	8666	EIF3G	seq.11454.87
381	0.247760056483868	0.191714558185528	0.0182379536363517	0.0766846551087307	0.0351461234041846	0.168055358263265	yes	no	yes	no	MAGBA	Melanoma-associated antigen B10	139422	MAGEB10	seq.11456.2
382	0.0981096965624899	0.119850257271881	0.312024105881712	0.247011562483079	0.343339477731063	0.37999149017179	no	no	no	no	GALE	UDP-glucose 4-epimerase	2582	GALE	seq.11457.53
383	0.223438317493157	0.0771551786136103	0.0247746842889281	0.477988124018416	0.0438018553118114	0.598941791169692	yes	no	yes	no	ELL	RNA polymerase II elongation factor ELL	8178	ELL	seq.11459.81
384	0.329481425660576	0.436703071141343	0.0012357059705447	0.00126562751398502	0.00519243269189711	0.00817502730697996	yes	yes	yes	yes	RBM9	RNA binding protein fox-1 homolog 2	23543	RBFOX2	seq.11462.8
385	0.172572963550462	0.124316642243462	0.0810484604185172	0.241087409239698	0.108123903182079	0.374287518714639	no	no	no	no	RELB	Transcription factor RelB	5971	RELB	seq.11464.9
386	0.173478517227824	0.10512441299271	0.081157913019631	0.345353589366355	0.108243525629059	0.478336579094513	no	no	no	no	GP135	Probable G-protein coupled receptor 135	64582	GPR135	seq.11465.4
387	0.200528221876652	0.215020158790286	0.0552221143494475	0.0548217456250926	0.0794008377413475	0.131030917568756	no	no	no	no	RBM19	Probable RNA-binding protein 19	9904	RBM19	seq.11468.15
388	0.134638341792064	-0.236088914979388	0.208019195718698	0.0105783718201427	0.239897348182335	0.0389725738909096	no	yes	no	yes	Aldehyde dehydrogenase, class 3	Aldehyde dehydrogenase, dimeric NADP-preferring	218	ALDH3A1	seq.11480.1
389	0.0193836535850032	0.0108508728034598	0.838740749659632	0.912564053885298	0.851977467766032	0.940587403693757	no	no	no	no	TIMD3	Hepatitis A virus cellular receptor 2	84868	HAVCR2	seq.11481.25
390	0.228096365361204	0.114092086291129	0.0445477314034601	0.244666649618396	0.0676443815557365	0.377700688505149	yes	no	no	no	ZN174	Zinc finger protein 174	7727	ZNF174	seq.11486.26
391	0.721422019852318	1.04788986021973	3.32627973795305e-08	2.29792359224165e-11	2.52751061754738e-06	4.6352485255611e-09	yes	yes	yes	yes	Testican-1	Testican-1	6695	SPOCK1	seq.11487.4
392	0.248531824934142	0.143101310429226	0.00939594893565402	0.145339706181208	0.0219774419097748	0.26199457414082	yes	no	yes	no	Apo L1	Apolipoprotein L1	8542	APOL1	seq.11510.31
393	0.234867394685239	0.126806617189686	0.0180938700720336	0.206125485612671	0.0349423096237544	0.335030461018099	yes	no	yes	no	Apo L1	Apolipoprotein L1	8542	APOL1	seq.11510.51
394	0.311880576685845	0.0963738683570307	0.00396733918806489	0.379202920221753	0.01184141445603	0.508881229230269	yes	no	yes	no	CD38	ADP-ribosyl cyclase/cyclic ADP-ribose hydrolase 1	952	CD38	seq.11513.92
395	0.0230347888674871	0.173308660928769	0.799659309805525	0.144255698146362	0.814396143698069	0.260383676858709	no	no	no	no	CD59	CD59 glycoprotein	966	CD59	seq.11514.196
396	0.109095544387821	0.164576146144325	0.262758008295125	0.132934572090636	0.293977313575179	0.245787443023951	no	no	no	no	FABPL	Fatty acid-binding protein, liver	2168	FABP1	seq.11516.7
397	0.149891086492637	0.0395126242309945	0.111343076740937	0.715245230221552	0.140229735923036	0.791966536033619	no	no	no	no	HEM3	Porphobilinogen deaminase	3145	HMBS	seq.11530.37
398	0.0836775226542162	0.021099742427805	0.382693640632929	0.844588009227922	0.413941658343763	0.890166024067833	no	no	no	no	GI24:CD	V-type immunoglobulin domain-containing suppressor of T-cell activation:Cytoplasmic domain	64115	VSIR	seq.11531.24
399	0.309699381762661	0.075619368834348	0.00358363567378453	0.489577221272938	0.0109531121627236	0.607026930253143	yes	no	yes	no	LRIT3	Leucine-rich repeat, immunoglobulin-like domain and transmembrane domain-containing protein 3	345193	LRIT3	seq.11534.6
400	0.126544244755958	0.167323034183359	0.195497974227591	0.152070774357744	0.226988416171297	0.270640819643782	no	no	no	no	MYSM1	Histone H2A deubiquitinase MYSM1	114803	MYSM1	seq.11536.9
401	0.246119991623298	0.104274296588302	0.0196461842765668	0.341295688307293	0.0371275558470111	0.474638716504627	yes	no	yes	no	TFR2	Transferrin receptor protein 2	7036	TFR2	seq.11537.12
402	0.275446716681324	0.110534385421453	0.0076482073878016	0.319174669220496	0.0190795308934635	0.453795378197852	yes	no	yes	no	DCMC	Malonyl-CoA decarboxylase, mitochondrial	23417	MLYCD	seq.11538.216
403	0.285944544023021	0.279897120741159	0.00463584642473051	0.024265375986432	0.0132444499330429	0.0716437517656608	yes	yes	yes	no	ATPK	ATP synthase subunit f, mitochondrial	9551	ATP5MF	seq.11539.4
404	0.49114358494214	0.529106285411743	1.12871349581745e-05	0.000468674118633515	0.00018265292009601	0.00393269340957663	yes	yes	yes	yes	FOXO3A	Forkhead box protein O3	2309	FOXO3	seq.11540.37
405	0.179779176420987	0.151562743153997	0.0655223344892356	0.17223445483505	0.0909829167488853	0.296039805970016	no	no	no	no	LIMA1	LIM domain and actin-binding protein 1	51474	LIMA1	seq.11543.84
406	0.350278669656225	0.295464749966408	0.00048081057506738	0.0117233471093147	0.00263864997710773	0.0420080809173029	yes	yes	yes	yes	PHF3	PHD finger protein 3	23469	PHF3	seq.11544.39
407	0.271862330162107	0.247206548394324	0.00794570692707922	0.0344382634574521	0.0195566864501088	0.0930664381852376	yes	yes	yes	no	HVEM	Tumor necrosis factor receptor superfamily member 14	8764	TNFRSF14	seq.11545.9
408	0.351438901244173	0.359336052232883	0.000440435372707471	0.000988114741948778	0.00247394448057759	0.00679996950088272	yes	yes	yes	yes	MUSK	Muscle, skeletal receptor tyrosine-protein kinase	4593	MUSK	seq.11547.84
409	0.313601127650565	0.175739435469184	0.0026509338838687	0.13346799259923	0.00884345077966197	0.246440562777721	yes	no	yes	no	ISL1	Insulin gene enhancer protein ISL-1	3670	ISL1	seq.11549.6
410	0.413790516388332	0.368723366933947	8.38600397696762e-05	0.00342334802819197	0.000757265258511364	0.016949445305193	yes	yes	yes	yes	HM20B	SWI/SNF-related matrix-associated actin-dependent regulator of chromatin subfamily E member 1-related	10362	HMG20B	seq.11551.16
411	0.180768344776461	0.0492183166151986	0.0739952957580487	0.639048396937935	0.100150883275676	0.729445812569882	no	no	no	no	NFAC4	Nuclear factor of activated T-cells, cytoplasmic 4	4776	NFATC4	seq.11560.76
412	0.207992262962424	0.105658874710707	0.0502533309776517	0.328396462059791	0.0741667045532054	0.463892859263908	no	no	no	no	DPOE2	DNA polymerase epsilon subunit 2	5427	POLE2	seq.11562.9
413	0.148909675065052	0.0946538653346208	0.121971302814651	0.393940193090185	0.150882226189357	0.522821034959503	no	no	no	no	SYTL4:C2 2	Synaptotagmin-like protein 4:Ca2+-dependent membrane-targeting module 2	94121	SYTL4	seq.11563.51
414	0.437105508871364	-0.00253599991568356	0.000464319861180769	0.979269479493203	0.00257691944985673	0.984632901900501	yes	no	yes	no	ZNF23	Zinc finger protein 23	7571	ZNF23	seq.11565.58
415	0.162146257614439	-0.0254766068030479	0.103089992068563	0.795126590934111	0.131316727964402	0.852633786554394	no	no	no	no	Keratin 72	Keratin, type II cytoskeletal 72	140807	KRT72	seq.11566.48
416	0.141012851130471	-0.0103550053015325	0.158083597064151	0.919055268205623	0.188364259720951	0.945318926932311	no	no	no	no	ZNF10	Zinc finger protein 10	7556	ZNF10	seq.11567.23
417	0.184555201376821	0.327734047770799	0.0623433899154414	0.0127907418487293	0.0874565862121487	0.0445436974248238	no	yes	no	yes	FKB1B	Peptidyl-prolyl cis-trans isomerase FKBP1B	2281	FKBP1B	seq.11568.2
418	0.224685115730245	0.12763234188238	0.0283009598011966	0.237383913716463	0.0482050283537817	0.369797093377781	yes	no	yes	no	BAP29	B-cell receptor-associated protein 29	55973	BCAP29	seq.11570.94
419	0.44318570110424	0.253520030717383	4.37016869500129e-05	0.0209771812981141	0.000484973487431076	0.0642587675710987	yes	yes	yes	no	SRSF6	Serine/arginine-rich splicing factor 6	6431	SRSF6	seq.11573.3
420	0.141497238040547	0.0725891768732952	0.170887764933651	0.518244982035766	0.201598647562829	0.631474008177656	no	no	no	no	LRRN1:ECD	Leucine-rich repeat neuronal protein 1:Extracellular domain	57633	LRRN1	seq.11586.2
421	0.262431266853041	0.0612623044891136	0.0141988739600281	0.560425165674416	0.029369391090856	0.667265741328559	yes	no	yes	no	MGAP	MAX gene-associated protein	23269	MGA	seq.11587.5
422	0.376777685906184	0.19615200233299	0.000282139751077576	0.0810181724647369	0.00177423744614416	0.174645556168075	yes	no	yes	no	RBM23	Probable RNA-binding protein 23	55147	RBM23	seq.11590.5
423	0.329274422858481	0.282636974169139	0.00188607847723592	0.0200087822737858	0.00700525142495434	0.0620919159500182	yes	yes	yes	no	PRC1	Protein regulator of cytokinesis 1	9055	PRC1	seq.11591.43
424	0.188191603398742	-0.0487248490656502	0.0584380336879634	0.634377206679017	0.0828061337236073	0.726739177125819	no	no	no	no	MIG	C-X-C motif chemokine 9	4283	CXCL9	seq.11593.21
425	0.176593966139381	0.0280272621057117	0.0805801886151331	0.787088773890233	0.107577894561589	0.848170707495266	no	no	no	no	ZN75D	Zinc finger protein 75D	7626	ZNF75D	seq.11596.47
426	0.426625141670519	0.420137383113667	0.000142455431086076	0.00110444898541567	0.00109003309576492	0.00737782710526148	yes	yes	yes	yes	DHX8	ATP-dependent RNA helicase DHX8	1659	DHX8	seq.11601.26
427	0.306297625045388	0.198859022184107	0.00456551032135718	0.0781739744949874	0.0130980109953567	0.170279047621515	yes	no	yes	no	CPNE1:VWFA	Copine-1:Von Willebrand factor type A domain	8904	CPNE1	seq.11602.12
428	0.221579897791995	0.234025693242077	0.0296399025732189	0.0540685992237482	0.0498680371176713	0.129666658299305	yes	no	yes	no	DNJB6	DnaJ homolog subfamily B member 6	10049	DNAJB6	seq.11606.22
429	0.307393858201294	0.0640732662446008	0.00362038721241346	0.552943739149865	0.0110346175148268	0.660514235128584	yes	no	yes	no	BRD1	Bromodomain-containing protein 1	23774	BRD1	seq.11607.15
430	0.478725202258439	0.38045915242072	2.01479474107807e-06	0.00064310570869426	4.82152401986014e-05	0.00505527483308512	yes	yes	yes	yes	ERH	Enhancer of rudimentary homolog	2079	ERH	seq.11614.29
431	0.305913719195615	0.287180708831294	0.00210812251701963	0.0186780758487881	0.00758286541131782	0.0588639130004146	yes	yes	yes	no	HSF1	Heat shock factor protein 1	3297	HSF1	seq.11616.9
432	0.213543481252773	0.0984153415550286	0.0431394426012039	0.370264189344097	0.0659630772697558	0.501090645520326	yes	no	no	no	LFA-1 alpha-L chain	Integrin alpha-L	3683	ITGAL	seq.11617.1
433	0.232636386567036	0.0897425426730317	0.0260932998145661	0.388817048781058	0.0453482983753149	0.518955407202715	yes	no	yes	no	MYB	Transcriptional activator Myb	4602	MYB	seq.11618.83
434	0.271845380257791	0.154662729164642	0.0112417144515011	0.18499972144278	0.0249709377848813	0.310565656954111	yes	no	yes	no	AHSA1	Activator of 90 kDa heat shock protein ATPase homolog 1	10598	AHSA1	seq.11633.89
435	0.276415979290417	0.390551950462989	0.00288721926657318	0.000842744210119249	0.00941357366354105	0.00607464238941029	yes	yes	yes	yes	RGS10	Regulator of G-protein signaling 10	6001	RGS10	seq.11634.32
436	0.424575436755984	0.577183703296406	0.00017729106823417	3.54414225313981e-06	0.00128175516326303	9.84264074463345e-05	yes	yes	yes	yes	B3GT2	Beta-1,3-galactosyltransferase 2	8707	B3GALT2	seq.11638.42
437	0.187044329473014	0.307926127238467	0.0533727419378388	0.0104054989903497	0.0774747336539973	0.0384651925514885	no	yes	no	yes	DTX3L	E3 ubiquitin-protein ligase DTX3L	151636	DTX3L	seq.11643.73
438	0.325816711226412	0.249987956665068	0.0019561751361945	0.0323392260459035	0.00721661103851661	0.0887301432784042	yes	yes	yes	no	P4HA1	Prolyl 4-hydroxylase subunit alpha-1	5033	P4HA1	seq.11645.9
439	0.160920645653315	0.0222174674824518	0.100865519278211	0.828485152299157	0.128873249876481	0.878930050073432	no	no	no	no	Carbohydrate sulfotransferase 9	Carbohydrate sulfotransferase 9	83539	CHST9	seq.11646.4
440	0.239288426204306	0.408178249641331	0.0118091949782072	0.00112398454879013	0.0258019591556596	0.00746276634275581	yes	yes	yes	yes	SMAP1	Stromal membrane-associated protein 1	60682	SMAP1	seq.11649.3
441	0.387886816832301	0.151217630014784	0.00262126156505173	0.152164350433974	0.008765844756967	0.270640819643782	yes	no	yes	no	NRSN1	Neurensin-1	140767	NRSN1	seq.11654.77
442	0.390226756591859	0.188464390065023	0.000313528187521343	0.0784272383782054	0.0019273176561003	0.170668986699012	yes	no	yes	no	EVL	Ena/VASP-like protein	51466	EVL	seq.11656.110
443	0.159173248552591	-0.130192447844821	0.115588276375797	0.168630914823005	0.144511759609685	0.292048032604197	no	no	no	no	SOCS7	Suppressor of cytokine signaling 7	30837	SOCS7	seq.11657.86
444	0.144131679903302	0.130459805656833	0.13905943811886	0.234305875874143	0.168354544356779	0.365626767514956	no	no	no	no	NALP1	NACHT, LRR and PYD domains-containing protein 1	22861	NLRP1	seq.11661.11
445	0.218605351065701	0.159031918296088	0.0312208850248966	0.176360836790572	0.0517761327587782	0.301141891676971	yes	no	no	no	ARFG2	ADP-ribosylation factor GTPase-activating protein 2	84364	ARFGAP2	seq.11664.32
446	0.25379275243984	-0.00538893829983838	0.0173097309329878	0.960677789919231	0.0339067446954444	0.972228669746229	yes	no	yes	no	TENC1	Tensin-2	23371	TNS2	seq.11667.29
447	0.273756902464419	0.0310899811757398	0.0140388647554151	0.753689941827793	0.0291929414963421	0.823041451445081	yes	no	yes	no	SO5A1	Solute carrier organic anion transporter family member 5A1	81796	SLCO5A1	seq.11669.39
448	0.299899442641954	0.156618180576221	0.00562031568294126	0.16296191454366	0.0152296914816105	0.284572178253548	yes	no	yes	no	GP101	Probable G-protein coupled receptor 101	83550	GPR101	seq.11670.18
449	0.416927326208747	0.145797318346382	0.000225530288251186	0.181286536171017	0.00152330395928672	0.306495253211259	yes	no	yes	no	BRPF1	Peregrin	7862	BRPF1	seq.11671.19
450	0.278572462227914	0.240556465211502	0.00647247205715917	0.0402076746127458	0.0168302731106073	0.104007653809141	yes	yes	yes	no	KI16B	Kinesin-like protein KIF16B	55614	KIF16B	seq.11672.17
451	0.192887529196887	0.071117564869011	0.0955950944617561	0.483826947631113	0.123320151332296	0.602965200567157	no	no	no	no	ZDH14	Probable palmitoyltransferase ZDHHC14	79683	ZDHHC14	seq.11677.17
452	0.252973337997499	0.0789813872267093	0.0155405522264417	0.472675690460335	0.0313851462646226	0.594895031632964	yes	no	yes	no	CXD2	Gap junction delta-2 protein	57369	GJD2	seq.11678.105
453	0.123273107256996	0.210114284801061	0.172755307454683	0.0796129352270374	0.203344295844357	0.172431658205511	no	no	no	no	NUPL	Arf-GAP domain and FG repeat-containing protein 1	3267	AGFG1	seq.11681.8
454	0.258382974435166	0.0703414064207137	0.0131621813040011	0.502136471608016	0.0278139412569293	0.618457594814825	yes	no	yes	no	TXNIP	Thioredoxin-interacting protein	10628	TXNIP	seq.11682.7
455	0.196151972709701	0.0826121885232941	0.0481125884886477	0.458412919924631	0.071567148347306	0.581222962898645	yes	no	no	no	APC7	Anaphase-promoting complex subunit 7	51434	ANAPC7	seq.11690.47
456	0.243305041437242	0.0807449729927544	0.0233796161454117	0.447495874771611	0.0419651837045759	0.571753837196516	yes	no	yes	no	SHC4	SHC-transforming protein 4	399694	SHC4	seq.11692.21
457	0.277653339322999	0.1287625903607	0.0026683878971844	0.200483154320261	0.00886384346417477	0.328297915979092	yes	no	yes	no	RABP2	Cellular retinoic acid-binding protein 2	1382	CRABP2	seq.11696.7
458	0.407425909847408	0.158958331036697	9.68119343652011e-05	0.138839062204785	0.000840184212136235	0.253280596639673	yes	no	yes	no	TP4A2	Protein tyrosine phosphatase type IVA 2	8073	PTP4A2	seq.11699.16
459	0.183187810946126	0.131581603208539	0.074943164343445	0.22320180047839	0.101088277150638	0.353254839974771	no	no	no	no	LCN1	Lipocalin-1	3933	LCN1	seq.11708.2
460	0.282643040111321	0.227089451673614	0.00300892318652594	0.0465325089704608	0.00966636450586224	0.116193225274939	yes	yes	yes	no	CPT1B	Carnitine O-palmitoyltransferase 1, muscle isoform	1375	CPT1B	seq.11709.29
461	0.332421793063866	-0.00185718778410131	0.00241715427825041	0.985966333807708	0.0083066903620025	0.989220944849069	yes	no	yes	no	UN45A	Protein unc-45 homolog A	55898	UNC45A	seq.11712.207
462	0.215038518939028	0.127303889154301	0.0340409970273974	0.248965393844939	0.0554610764552982	0.381380485134438	yes	no	no	no	Met	Hepatocyte growth factor receptor	4233	MET	seq.11814.29
463	0.137186203472931	0.192337905268696	0.165498886300378	0.104105316712781	0.196110982661765	0.207490050176913	no	no	no	no	JAK2	Tyrosine-protein kinase JAK2	3717	JAK2	seq.11816.84
464	0.418517497279396	0.131942017217671	0.000192814293579755	0.265380484919776	0.00135300382663663	0.396305117329697	yes	no	yes	no	KS6B1	Ribosomal protein S6 kinase beta-1	6198	RPS6KB1	seq.11817.1
465	0.240333645340156	0.0607679077358479	0.0227549988605436	0.561161467019123	0.0411548157938838	0.667851726356672	yes	no	yes	no	PRGC1	Peroxisome proliferator-activated receptor gamma coactivator 1-alpha	10891	PPARGC1A	seq.11825.27
466	0.210441974057431	0.184161334078392	0.0507212019308223	0.0951844879883013	0.0746558234499674	0.194200543744116	no	no	no	no	RORG	Nuclear receptor ROR-gamma	6097	RORC	seq.11827.7
467	0.393079040402728	0.419001916254627	7.97028827872307e-05	0.000633294289204643	0.000732436293690967	0.00503597827941657	yes	yes	yes	yes	SHP-2	Tyrosine-protein phosphatase non-receptor type 11	5781	PTPN11	seq.11830.48
468	0.294104449491726	0.124340802781294	0.00541629659257081	0.271977487504665	0.0148832539718508	0.403725696901805	yes	no	yes	no	FRDA	Frataxin, mitochondrial	2395	FXN	seq.11833.83
469	0.375476716468435	0.280235907784966	0.000166557897467253	0.00862986214010327	0.00121986379791612	0.0336761596066369	yes	yes	yes	yes	discoidin domain receptor 1	Epithelial discoidin domain-containing receptor 1	780	DDR1	seq.11836.144
470	0.374681503556501	0.135383261493235	0.000900992594144888	0.191351952957579	0.00411807057858537	0.317000320171321	yes	no	yes	no	GITR	Tumor necrosis factor receptor superfamily member 18	8784	TNFRSF18	seq.11837.7
471	0.133908870076199	0.18221585125715	0.192714599152022	0.111402637239883	0.224137238937226	0.217284787286773	no	no	no	no	FA38A	Piezo-type mechanosensitive ion channel component 1	9780	PIEZO1	seq.11838.130
472	0.509959193080201	0.440793779898914	2.18407915489267e-06	8.1500576693926e-05	5.14585062830702e-05	0.00109019475572731	yes	yes	yes	yes	TREM2	Triggering receptor expressed on myeloid cells 2	54209	TREM2	seq.11851.21
473	0.274594265616827	0.110230698969872	0.00995978203054031	0.345541533454736	0.0228565299870327	0.478475760448206	yes	no	yes	no	LRC4B:CD	Leucine-rich repeat-containing protein 4B:Cytoplasmic domain	94030	LRRC4B	seq.11911.13
474	0.047818277769658	0.478735750429639	0.601035090885757	7.94565011646602e-05	0.627052437497326	0.00106807498248613	no	yes	no	yes	P34	Alpha- and gamma-adaptin-binding protein p34	79719	AAGAB	seq.11926.23
475	0.148877158127786	0.0815690797718299	0.172862805797151	0.438619108018988	0.203383314089508	0.563398295474395	no	no	no	no	INT3	Integrator complex subunit 3	65123	INTS3	seq.11934.9
476	0.261806910753734	0.0957268360894894	0.0141727601262407	0.397027183639421	0.0293264639374671	0.525050935869294	yes	no	yes	no	IGDC3:CD	Immunoglobulin superfamily DCC subclass member 3:Cytoplasmic domain	9543	IGDCC3	seq.11952.1
477	0.108796304761943	0.0795995881461932	0.256376527640991	0.477295563798455	0.287782121092364	0.598781020302992	no	no	no	no	RHG01:Rho-GAP	Rho GTPase-activating protein 1:Rho-GTPase activating protein domain	392	ARHGAP1	seq.11955.1
478	0.214314654413042	-0.0223510659898292	0.0418270101912863	0.832522839261072	0.0645334384536174	0.881504248809236	yes	no	no	no	S100A2	Protein S100-A2	6273	S100A2	seq.11969.5
479	0.253246925086755	-0.0120315629111851	0.0155141037468994	0.914341214509909	0.0313548805316907	0.942064177887705	yes	no	yes	no	PTPRH	Receptor-type tyrosine-protein phosphatase H	5794	PTPRH	seq.11988.24
480	0.268734093595652	0.112922554515917	0.0118902697954228	0.311262094218975	0.0259066770413214	0.44462530482298	yes	no	yes	no	EMC1	ER membrane protein complex subunit 1	23065	EMC1	seq.11989.35
481	0.279472022977903	0.113870393568163	0.00954105560385354	0.264586583271126	0.0221558213958755	0.395614429373144	yes	no	yes	no	ZO1	Tight junction protein ZO-1	7082	TJP1	seq.12001.7
482	0.277511903512566	0.157908630519643	0.010762872110818	0.144374597846997	0.0242120367262686	0.2604874765882	yes	no	yes	no	CD7	T-cell antigen CD7	924	CD7	seq.12008.3
483	0.150631797252846	0.310954343274307	0.151468911127931	0.0178678406774788	0.181570204377938	0.0567682673324545	no	yes	no	no	PTPS	6-pyruvoyl tetrahydrobiopterin synthase	5805	PTS	seq.12014.19
484	0.398670834751122	0.36163143082581	7.83588437920515e-05	0.00136215991930595	0.000725382799300023	0.00864140915091119	yes	yes	yes	yes	CBL	E3 ubiquitin-protein ligase CBL	867	CBL	seq.12016.60
485	0.285408204285949	0.197091218495468	0.0054150336788832	0.101539729175493	0.0148832539718508	0.20336588139592	yes	no	yes	no	TPK1	Thiamin pyrophosphokinase 1	27010	TPK1	seq.12018.84
486	0.109379575071356	0.0692778812722986	0.229651388108112	0.54347796901083	0.261645719354328	0.651768515663799	no	no	no	no	PMGE	Bisphosphoglycerate mutase	669	BPGM	seq.12020.39
487	0.276585728422295	0.468082647377179	0.00409445570131614	0.000138110083516509	0.0120499016363102	0.00159073740403962	yes	yes	yes	yes	BUB1	Mitotic checkpoint serine/threonine-protein kinase BUB1	699	BUB1	seq.12033.3
488	0.320152904672132	0.51615021967019	0.000899711694306325	2.78158247826104e-06	0.00411565441433939	8.18174071965923e-05	yes	yes	yes	yes	CAP 1	Adenylyl cyclase-associated protein 1	10487	CAP1	seq.12034.28
489	0.0404688560305693	0.0263483987377211	0.651827811633009	0.806577716725833	0.675023652743553	0.861704098458705	no	no	no	no	HS71L	Heat shock 70 kDa protein 1-like	3305	HSPA1L	seq.12041.33
490	0.177958607208648	0.0731781392308346	0.064740333396807	0.528435139332807	0.0900228994923767	0.640003407731795	no	no	no	no	TADBP	TAR DNA-binding protein 43	23435	TARDBP	seq.12046.51
491	0.155984334552306	0.0942249126087599	0.113549737772253	0.359349813954599	0.142393838696627	0.490764561194611	no	no	no	no	Myostatin	Growth/differentiation factor 8	2660	MSTN	seq.12077.32
492	0.0450985596105793	0.179229081250945	0.618348378626712	0.106098726478568	0.644132517034794	0.209781760955637	no	no	no	no	KS6A1	Ribosomal protein S6 kinase alpha-1	6195	RPS6KA1	seq.12329.21
493	0.44544496732341	0.22569949565127	3.15466303736277e-05	0.0719987871103572	0.000392708133210433	0.160646559657734	yes	no	yes	no	EF2K	Eukaryotic elongation factor 2 kinase	29904	EEF2K	seq.12332.7
494	-0.0642539562865485	-0.0624698540636389	0.44337156889803	0.561864250215281	0.47321222267677	0.668397328316548	no	no	no	no	RPIA	Ribose-5-phosphate isomerase	22934	RPIA	seq.12333.87
495	0.462059276989859	0.385035797993506	5.9110144491374e-06	0.00149252332575291	0.000112288750177884	0.00917482597212826	yes	yes	yes	yes	cSHMT	Serine hydroxymethyltransferase, cytosolic	6470	SHMT1	seq.12334.25
496	0.525987353658197	0.412178791211733	1.14963754680911e-07	0.00032473577938336	6.69113512616237e-06	0.00296345837013515	yes	yes	yes	yes	SYAC	Alanine--tRNA ligase, cytoplasmic	16	AARS1	seq.12340.17
497	0.0303654598059448	0.00748370525203871	0.74807343817905	0.941720294190826	0.765421690719577	0.96018298263625	no	no	no	no	DUS6	Dual specificity protein phosphatase 6	1848	DUSP6	seq.12341.8
498	0.278317257354864	0.283543460573681	0.00767797646110264	0.0231522780658159	0.019119803922937	0.0691786528116214	yes	yes	yes	no	CENB2	Arf-GAP with coiled-coil, ANK repeat and PH domain-containing protein 2	23527	ACAP2	seq.12343.14
499	0.334406960541191	0.275313741883036	0.00145414684345534	0.0265452669823996	0.00582830577329243	0.0762357772497155	yes	yes	yes	no	APC10	Anaphase-promoting complex subunit 10	10393	ANAPC10	seq.12345.4
500	0.138429976734474	0.247841407393089	0.139760949105308	0.0286295464247553	0.169077330001995	0.0812407927851848	no	yes	no	no	CCM2	Cerebral cavernous malformations 2 protein	83605	CCM2	seq.12347.29
501	0.268425037987576	0.273820013709929	0.00759225038278975	0.0265263659780439	0.0190188653132979	0.0762357772497155	yes	yes	yes	no	SYSM	Serine--tRNA ligase, mitochondrial	54938	SARS2	seq.12348.46
502	0.228661665338926	0.0751988959420514	0.0222489742697778	0.474007515939264	0.0404753107588488	0.595885827137802	yes	no	yes	no	ETS2	Protein C-ets-2	2114	ETS2	seq.12350.86
503	0.307981685617295	0.161909567578078	0.00161416596087365	0.128638615523636	0.00630342753172	0.240526953359472	yes	no	yes	no	STAT1	Signal transducer and activator of transcription 1-alpha/beta	6772	STAT1	seq.12351.25
504	0.182704034608433	0.201141579741958	0.0567057797830824	0.0914973761773409	0.0809385132254745	0.189542652429471	no	no	no	no	RRFM	Ribosome-recycling factor, mitochondrial	92399	MRRF	seq.12355.223
505	0.0734248957862583	0.191603816474712	0.415296899209756	0.0979833898806982	0.446295292786599	0.198434317863376	no	no	no	no	Sorcin	Sorcin	6717	SRI	seq.12356.65
506	0.239725975726845	0.0727566846025318	0.0232986127292507	0.511631659544522	0.0418972294757594	0.625785112758346	yes	no	yes	no	SNP29	Synaptosomal-associated protein 29	9342	SNAP29	seq.12357.41
507	0.240561505802302	0.429037887638398	0.0116568348589875	0.000433501899037224	0.0255711882572256	0.00374083421077705	yes	yes	yes	yes	IGBP1	Immunoglobulin-binding protein 1	3476	IGBP1	seq.12358.6
508	0.194572656463471	0.0411401646869016	0.0384748387414084	0.705271877190262	0.0606092262465435	0.783460393930543	yes	no	no	no	TRIB2	Tribbles homolog 2	28951	TRIB2	seq.12363.70
509	0.447989762466943	0.320890455142598	2.01123361532776e-05	0.00251999581394105	0.000288590764183171	0.0134769277596006	yes	yes	yes	yes	Apo F	Apolipoprotein F	319	APOF	seq.12370.30
510	0.31222707787362	0.269586432275008	0.00895141714158724	0.0436626971214136	0.0212649601309699	0.110863410936017	yes	yes	yes	no	Tropomyosin alpha-3 chain	Tropomyosin alpha-3 chain	7170	TPM3	seq.12372.50
511	0.18859916852007	0.0831770817736744	0.0346480215656126	0.450157851842452	0.0562156957252273	0.574071396252608	yes	no	no	no	TRA2B	Transformer-2 protein homolog beta	6434	TRA2B	seq.12373.73
512	0.150927408687369	0.163292783402791	0.124493358264802	0.160250322192125	0.153470744269206	0.281725421822981	no	no	no	no	p19-INK4d	Cyclin-dependent kinase 4 inhibitor D	1032	CDKN2D	seq.12376.85
513	0.248385940080905	0.092552841463865	0.0219126460641927	0.368535303255835	0.0400703518996623	0.499320615183921	yes	no	yes	no	TPSN	Tapasin	6892	TAPBP	seq.12378.71
514	0.426830089034726	0.276787796408697	0.00012545742071188	0.020332146599035	0.00100789654730499	0.0627816268701414	yes	yes	yes	no	DDX58	Probable ATP-dependent RNA helicase DDX58	23586	DDX58	seq.12382.2
515	0.255136052402923	0.150662760369864	0.0148908753282524	0.151649012889885	0.0304781065921695	0.270075439297058	yes	no	yes	no	CSN7B	COP9 signalosome complex subunit 7b	64708	COPS7B	seq.12384.92
516	-0.144408995863943	0.118106369233287	0.141003411987218	0.286570384538077	0.170481694360678	0.418421823807798	no	no	no	no	AMPB	Aminopeptidase B	6051	RNPEP	seq.12386.11
517	0.112744261480421	0.216468763041502	0.226085878727076	0.0562911458004681	0.258174878421172	0.133899503771461	no	no	no	no	PDLI4	PDZ and LIM domain protein 4	8572	PDLIM4	seq.12387.7
518	0.204418746774651	0.26977328073247	0.0322981761235931	0.0151544121264477	0.0530481301627673	0.0505547492340216	yes	yes	no	no	SYDM	Aspartate--tRNA ligase, mitochondrial	55157	DARS2	seq.12395.86
519	0.324123181295176	0.259849964672638	0.000942392643399932	0.0254272737253555	0.00425047827868181	0.0739174359996917	yes	yes	yes	no	HIBCH	3-hydroxyisobutyryl-CoA hydrolase, mitochondrial	26275	HIBCH	seq.12396.19
520	0.231188241504208	0.107039916106091	0.0277804375057055	0.331364230798431	0.0474733706661933	0.465711162676279	yes	no	yes	no	PAX4	Paired box protein Pax-4		PAX4	seq.12398.15
521	0.539301180160341	0.478414065704172	5.0572363324012e-07	5.75598984907319e-05	1.96227943082035e-05	0.000835305582606882	yes	yes	yes	yes	CCD50	Coiled-coil domain-containing protein 50	152137	CCDC50	seq.12399.194
522	0.247481441054172	0.261379861961972	0.0125088502550096	0.0255094750814895	0.02680607902278	0.0740383756874424	yes	yes	yes	no	UBE2T	Ubiquitin-conjugating enzyme E2 T	29089	UBE2T	seq.12400.25
523	0.425895185013989	0.282542208266638	5.72407393905286e-05	0.0242961175456435	0.000584261352995489	0.0716926500782077	yes	yes	yes	no	STALP	AMSH-like protease	57559	STAMBPL1	seq.12401.3
524	0.307474679486897	0.163293323229815	0.0039783525038076	0.146810785417579	0.0118507680788764	0.26394836414368	yes	no	yes	no	ARHI	GTP-binding protein Di-Ras3	9077	DIRAS3	seq.12406.119
525	0.225016654644319	0.313472500709466	0.0219693422197699	0.00753744761871056	0.0401316431667316	0.0307971440791378	yes	yes	yes	yes	RB22A	Ras-related protein Rab-22A	57403	RAB22A	seq.12408.333
526	0.0724221805467253	-0.0521566422257879	0.419771357751008	0.636231692264888	0.450661126031351	0.7278814683345	no	no	no	no	RAB7B	Ras-related protein Rab-7b	338382	RAB7B	seq.12409.90
527	0.435322051896677	0.508192571468717	2.90802792722553e-05	6.10085398656795e-05	0.0003717247848096	0.000876057012086962	yes	yes	yes	yes	MAX	Protein max	4149	MAX	seq.12411.60
528	0.30609543876241	0.509109476174401	0.0017845480204866	4.44000606415835e-05	0.00675191024901951	0.00067663713584987	yes	yes	yes	yes	14-3-3 protein beta/alpha	14-3-3 protein beta/alpha	7529	YWHAB	seq.12414.31
529	0.285490367899311	0.232638343678754	0.00504525218092443	0.0473935707480038	0.0140829462662437	0.117645292904868	yes	yes	yes	no	EDF1	Endothelial differentiation-related factor 1	8721	EDF1	seq.12415.122
530	0.2620422385464	0.259909973148772	0.00958793003595485	0.0238066376386766	0.022226934418097	0.0706323831459867	yes	yes	yes	no	LX15B	Arachidonate 15-lipoxygenase B	247	ALOX15B	seq.12422.143
531	0.221375747583837	0.123948438995875	0.0301313159068993	0.303001474964839	0.0505050334946833	0.437736925310935	yes	no	no	no	ARF6	ADP-ribosylation factor 6	382	ARF6	seq.12425.104
532	0.27607933564455	0.248765563277012	0.0079171738848289	0.0339085307761171	0.0195187705533767	0.0919749984512329	yes	yes	yes	no	MOL1B	MOB kinase activator 1A	55233	MOB1A	seq.12426.19
533	0.231012414035171	0.121344011458009	0.0204145887253351	0.26374475766724	0.0380577035288874	0.39498484524709	yes	no	yes	no	MPIP2	M-phase inducer phosphatase 2	994	CDC25B	seq.12427.8
534	0.362810427591619	0.111337051621827	0.00127990556695317	0.295191641629624	0.00530884257528491	0.428925107855105	yes	no	yes	no	LYPL1	Lysophospholipase-like protein 1	127018	LYPLAL1	seq.12428.2
535	0.0447906931708559	0.0913342220782875	0.644969464946969	0.402598959098876	0.668807419015328	0.530112853244272	no	no	no	no	PAIP1	Polyadenylate-binding protein-interacting protein 1	10605	PAIP1	seq.12430.78
536	0.0987619633237048	-0.141064600661565	0.286198616373585	0.148477758569251	0.31747620238846	0.265678576497782	no	no	no	no	PELO	Protein pelota homolog	53918	PELO	seq.12431.13
537	0.26970732997454	0.217604724983048	0.00575156357302471	0.0409229517791328	0.0154628030997633	0.105459005738877	yes	yes	yes	no	ARL11	ADP-ribosylation factor-like protein 11	115761	ARL11	seq.12433.8
538	0.253216908987274	0.17709613939559	0.00985417592846537	0.120383639536904	0.022661705130153	0.229084831967445	yes	no	yes	no	K0174	IST1 homolog	9798	IST1	seq.12434.25
539	-0.024047848491431	0.164169691889558	0.79354700163997	0.117980610929559	0.808472187331895	0.225917115264266	no	no	no	no	GST omega-1	Glutathione S-transferase omega-1	9446	GSTO1	seq.12436.84
540	0.26171163008053	0.072085481560675	0.0120771818160928	0.508135553541007	0.0261473136983949	0.623740097245423	yes	no	yes	no	ULK3	Serine/threonine-protein kinase ULK3	25989	ULK3	seq.12437.18
541	0.348458313885259	0.417609764395787	0.000795229396274945	0.00114275002095139	0.00377024416870767	0.00755070696210754	yes	yes	yes	yes	3MG	DNA-3-methyladenine glycosylase	4350	MPG	seq.12438.127
542	0.294677786408804	-0.0224049344842368	0.00503749671644081	0.830116096849887	0.0140782319690055	0.880318892394986	yes	no	yes	no	ISGF3	Interferon regulatory factor 9	10379	IRF9	seq.12439.67
543	0.20447883436856	0.13045573572395	0.0555358340155231	0.207177774841124	0.0796634892236305	0.336241354540431	no	no	no	no	RHOD	Rho-related GTP-binding protein RhoD	29984	RHOD	seq.12442.4
544	0.150977614061502	0.0330887937657675	0.132492832161378	0.764759030940007	0.161728756080968	0.83114752846102	no	no	no	no	NR5A2	Nuclear receptor subfamily 5 group A member 2	2494	NR5A2	seq.12444.39
545	0.282288576589059	0.104239545126036	0.00695670906801412	0.340024405358598	0.0178423182455742	0.473352041149335	yes	no	yes	no	ANR27	Ankyrin repeat domain-containing protein 27	84079	ANKRD27	seq.12445.50
546	0.277416418494808	0.24779596736032	0.00465021079651131	0.0433304668517488	0.0132714153717858	0.110414848639705	yes	yes	yes	no	PPIH	Peptidyl-prolyl cis-trans isomerase H	10465	PPIH	seq.12449.16
547	0.338855867062906	0.219502961208957	0.00133720219235198	0.0631923224929337	0.00548824695750764	0.146060496983033	yes	no	yes	no	PMVK	Phosphomevalonate kinase	10654	PMVK	seq.12450.42
548	0.244178032442159	0.182414185485834	0.0154827124198005	0.116129241872229	0.0313400841532577	0.223650541591506	yes	no	yes	no	BACH1	Transcription regulator protein BACH1	571	BACH1	seq.12451.62
549	0.260610079184419	0.101004694814186	0.0151681646709754	0.35056061291465	0.0308938334974452	0.48273775818174	yes	no	yes	no	SV422	Histone-lysine N-methyltransferase SUV420H2	84787	KMT5C	seq.12452.32
550	0.402089752247026	0.27841654323245	0.000289370098641692	0.0174175507124938	0.00181137735660034	0.0557585839368364	yes	yes	yes	no	NXF1	Nuclear RNA export factor 1	10482	NXF1	seq.12453.161
551	0.425494890261795	0.229758161919668	7.77730558361863e-05	0.0652960644641313	0.000722404734261079	0.149536866338895	yes	no	yes	no	NTM1A	N-terminal Xaa-Pro-Lys N-methyltransferase 1	28989	NTMT1	seq.12454.105
552	0.187495224146856	0.101900032782925	0.0560817638339175	0.37204575082396	0.0802572142127551	0.502831596531099	no	no	no	no	MYNN	Myoneurin	55892	MYNN	seq.12455.48
553	0.524070807764486	0.540474307305602	1.33323432995238e-06	3.50797738224979e-05	3.81891362260182e-05	0.000562263342909865	yes	yes	yes	yes	F263	6-phosphofructo-2-kinase/fructose-2,6-bisphosphatase 3	5209	PFKFB3	seq.12456.5
554	0.30086781234067	0.40403063074133	0.00197297003082288	0.0016982039915617	0.00723747300933052	0.0101207778189914	yes	yes	yes	yes	MTND	1,2-dihydroxy-3-keto-5-methylthiopentene dioxygenase	55256	ADI1	seq.12457.10
555	0.271812898854207	0.495904694956847	0.00710686580545847	0.000134850822456078	0.0180929096424678	0.0015626289246009	yes	yes	yes	yes	CHP1	Calcineurin B homologous protein 1	11261	CHP1	seq.12458.79
556	0.221047623303364	0.101644855443222	0.0230731402675941	0.371417550608265	0.0415810596713598	0.502106602267808	yes	no	yes	no	PKHA1	Pleckstrin homology domain-containing family A member 1	59338	PLEKHA1	seq.12459.13
557	0.277450647042666	0.043017178431396	0.00942726476208617	0.681750475752622	0.0220068356841709	0.763376351379983	yes	no	yes	no	SETMR	Histone-lysine N-methyltransferase SETMAR	6419	SETMAR	seq.12462.20
558	0.0687086471287273	-0.0261497522568806	0.454304347805806	0.803146154670608	0.484313929626961	0.85938052262916	no	no	no	no	KLH13	Kelch-like protein 13	90293	KLHL13	seq.12463.7
559	0.331650077417962	0.404978396517622	0.000535331083676669	0.000312097541376377	0.00285736230126347	0.00287940244328863	yes	yes	yes	yes	ROA1	Heterogeneous nuclear ribonucleoprotein A1	3178	HNRNPA1	seq.12466.7
560	0.35914137274265	0.528041770305443	0.000369638529084417	0.00010177555669406	0.00216749369228733	0.00127126500153699	yes	yes	yes	yes	STAU1	Double-stranded RNA-binding protein Staufen homolog 1	6780	STAU1	seq.12471.47
561	0.27541014376299	0.221382415879692	0.00804220060064548	0.0494313661995272	0.0197165790266346	0.121164428529397	yes	yes	yes	no	KCTD5	BTB/POZ domain-containing protein KCTD5	54442	KCTD5	seq.12473.48
562	0.411571788028219	0.389089225797105	1.78662208632298e-05	0.000413913532819751	0.000266338131724061	0.00360019227036066	yes	yes	yes	yes	RL30	60S ribosomal protein L30	6156	RPL30	seq.12478.15
563	0.136121309153572	0.143246685633117	0.15645907550969	0.178506542998402	0.186570968202597	0.303672651472571	no	no	no	no	OTUD5	OTU domain-containing protein 5	55593	OTUD5	seq.12480.9
564	-0.314388442409248	-0.30232739994325	0.00238566438204627	0.00396048487614724	0.00823468128339125	0.0188579745495227	yes	yes	yes	yes	BPTF	Nucleosome-remodeling factor subunit BPTF	2186	BPTF	seq.12482.5
565	0.14049605063472	0.0991745746328433	0.141606812576874	0.369216857735004	0.171135602299112	0.499996393234705	no	no	no	no	PIPNB	Phosphatidylinositol transfer protein beta isoform	23760	PITPNB	seq.12484.67
566	0.277772584340056	0.351160631524702	0.00501849580786444	0.00439758200042166	0.014058469311227	0.020441096962028	yes	yes	yes	yes	GLRX2	Glutaredoxin-2, mitochondrial	51022	GLRX2	seq.12486.8
567	0.0793552448598642	0.273343632281838	0.390506899971263	0.0212146985502956	0.421916645698024	0.0648411261277469	no	yes	no	no	MCTS1	Malignant T-cell-amplified sequence 1	28985	MCTS1	seq.12488.9
568	0.26217302864087	0.0993908968368074	0.0122535777451259	0.362739549905301	0.0264155273375431	0.49413325781718	yes	no	yes	no	OTUB2	Ubiquitin thioesterase OTUB2	78990	OTUB2	seq.12493.42
569	0.0484333383294758	-0.102978099191272	0.585243274194519	0.30711914864105	0.611860491709959	0.440316787792239	no	no	no	no	GBRL2	Gamma-aminobutyric acid receptor-associated protein-like 2	11345	GABARAPL2	seq.12494.99
570	0.419987557494267	0.294891724618509	3.95351191344771e-05	0.00703437062382581	0.000458255586408314	0.0292713559395975	yes	yes	yes	yes	SDOS	Tudor-interacting repair regulator protein	84309	NUDT16L1	seq.12497.29
571	0.362911392428758	0.376824020805298	0.000312607282874073	0.00397603254497365	0.00192381827289545	0.0188991086477418	yes	yes	yes	yes	TX1B3	Tax1-binding protein 3	30851	TAX1BP3	seq.12498.12
572	0.340038049315589	0.491889574459942	0.000294625901910268	8.88491125069793e-05	0.00183796842571389	0.00115721226898298	yes	yes	yes	yes	SH3G2	Endophilin-A1	6456	SH3GL2	seq.12499.108
573	0.219495544690789	0.202242485101873	0.025258691006413	0.0464891211060245	0.0444025691393612	0.116137891128338	yes	yes	yes	no	SPR1	Ovarian cancer G-protein coupled receptor 1	8111	GPR68	seq.12503.5
574	0.211908243765104	0.0916306933875599	0.0381455133396715	0.415187849139928	0.060229178493894	0.540574184351392	yes	no	no	no	IP3KC	Inositol-trisphosphate 3-kinase C	80271	ITPKC	seq.12507.16
575	0.293558562208205	0.472106206048335	0.0019728694024927	0.000223192914708143	0.00723747300933052	0.00227390770273417	yes	yes	yes	yes	CHMP3	Charged multivesicular body protein 3	100526767	CHMP3	seq.12508.9
576	0.199325547293884	0.0653469871816489	0.0514642046384739	0.545833123922363	0.0754214982112178	0.653733148200361	no	no	no	no	COMD1	COMM domain-containing protein 1	150684	COMMD1	seq.12509.115
577	0.150223993780041	0.112456529157099	0.105713587117597	0.326149455834453	0.134252329415128	0.461599089192737	no	no	no	no	STAP1	Signal-transducing adaptor protein 1	26228	STAP1	seq.12510.3
578	0.296068907651103	0.141546781520657	0.0060176142892483	0.190015212925215	0.0159276089871686	0.315533214770412	yes	no	yes	no	S41A2	Solute carrier family 41 member 2	84102	SLC41A2	seq.12511.83
579	0.180276836326311	0.115850225478498	0.0746597220034924	0.304234698822936	0.100830249094324	0.438710605498229	no	no	no	no	GLTP	Glycolipid transfer protein	51228	GLTP	seq.12513.8
580	0.222676317003865	0.0482585612755579	0.0284554238083336	0.652315238196718	0.0483927956653383	0.740380570330224	yes	no	yes	no	METTL1	tRNA (guanine-N(7)-)-methyltransferase	4234	METTL1	seq.12514.16
581	0.282224131626523	0.19182961191881	0.00762736983489337	0.0782353847962863	0.0190631979747381	0.170324628022476	yes	no	yes	no	UCK2	Uridine-cytidine kinase 2	7371	UCK2	seq.12515.45
582	0.313224307019577	0.524728791117575	0.00102421785392766	2.32138072662259e-05	0.00452990774360406	0.000424599229687329	yes	yes	yes	yes	TFAR19	Programmed cell death protein 5	9141	PDCD5	seq.12517.52
583	0.431992529992725	0.384747354760864	3.24975825777041e-05	0.00131495937628979	0.000399537695017122	0.00844382951605805	yes	yes	yes	yes	PB1	Protein polybromo-1	55193	PBRM1	seq.12518.289
584	0.249045022023334	0.193768934387278	0.0140342689015736	0.0890361116494199	0.0291929414963421	0.186349107434574	yes	no	yes	no	THA	Thyroid hormone receptor alpha	7067	THRA	seq.12527.50
585	0.249130013449016	0.0370051936433676	0.0181409073699156	0.729350160529137	0.0349960875249677	0.802710667522613	yes	no	yes	no	WRIP1	ATPase WRNIP1	56897	WRNIP1	seq.12528.40
586	0.167368778472229	0.209110632577912	0.0837771795190854	0.0480760900711273	0.110872024467566	0.118907906319682	no	yes	no	no	FKBP6	Inactive peptidyl-prolyl cis-trans isomerase FKBP6	8468	FKBP6	seq.12529.32
587	0.185293005024339	0.145155886884898	0.0652719865243142	0.176177621591563	0.0907273979356004	0.301020539577589	no	no	no	no	ERVV1	Endogenous retrovirus group V member 1 Env polyprotein		ERVV-1	seq.12531.5
588	0.0931521713283899	0.117899243838678	0.328810872182049	0.250869872934357	0.360795082572802	0.383039317575514	no	no	no	no	UB2R1	Ubiquitin-conjugating enzyme E2 R1	997	CDC34	seq.12532.28
589	0.225065536804006	0.0957867709724542	0.0259387282589978	0.381624386131829	0.0451801280818138	0.511356114750731	yes	no	yes	no	CYH2	Cytohesin-2	9266	CYTH2	seq.12533.135
590	0.180289299165351	-0.0987266870985862	0.0301231543819714	0.352269026994123	0.0505050334946833	0.484602425618518	yes	no	no	no	CACO2	Calcium-binding and coiled-coil domain-containing protein 2	10241	CALCOCO2	seq.12534.10
591	0.0870203631910258	-0.119739926047301	0.371877909438135	0.211777664615858	0.403272444301936	0.341277055408943	no	no	no	no	XRCC1	DNA repair protein XRCC1	7515	XRCC1	seq.12535.2
592	0.198149325268685	0.140456669347829	0.0482473526178947	0.227120968353938	0.0717091187646025	0.357370957107965	yes	no	no	no	MTMR6	Myotubularin-related protein 6	9107	MTMR6	seq.12536.46
593	0.314033627829964	0.347624617045545	0.00169456819534586	0.00704430030000885	0.00651052148647276	0.0292801183607274	yes	yes	yes	yes	PURA	Transcriptional activator protein Pur-alpha	5813	PURA	seq.12537.88
594	0.151028193641936	-0.0705890073896451	0.143287171841923	0.479219974428153	0.172860885809738	0.599682634971735	no	no	no	no	ZN560	Zinc finger protein 560	147741	ZNF560	seq.12543.76
595	0.270155264112565	0.381681428541992	0.00939065209008076	0.00641957562034575	0.0219774419097748	0.0272894314055257	yes	yes	yes	yes	SMTN	Smoothelin	6525	SMTN	seq.12546.1
596	0.0178788993022864	0.108472751773731	0.857713609606159	0.282637964573153	0.869473996323011	0.413452487748589	no	no	no	no	ITCH	E3 ubiquitin-protein ligase Itchy homolog	83737	ITCH	seq.12551.3
597	0.248185113704365	0.121097603829654	0.020461508444766	0.268395201641933	0.0381024209330546	0.399127520571628	yes	no	yes	no	VRK1	Serine/threonine-protein kinase VRK1	7443	VRK1	seq.12553.5
598	0.245186073765065	0.150214483172386	0.0189715117559307	0.174951872293672	0.036177462815161	0.299581124669383	yes	no	yes	no	UBE2C	Ubiquitin-conjugating enzyme E2 C	11065	UBE2C	seq.12556.7
599	0.338125415701134	0.451507767997344	0.00125713577121371	0.000460654768640549	0.00523822528888819	0.0038772957526653	yes	yes	yes	yes	UBS3B	Ubiquitin-associated and SH3 domain-containing protein B	84959	UBASH3B	seq.12558.3
600	0.233360391520353	0.126085364362313	0.0164440801727232	0.275749285883113	0.0327194171327746	0.406966372556382	yes	no	yes	no	NT5C	5'(3')-deoxyribonucleotidase, cytosolic type	30833	NT5C	seq.12560.9
601	0.384558786084064	0.347442302142562	0.000236706356435971	0.00358039926645924	0.00157351590350402	0.0174578993990799	yes	yes	yes	yes	TFIP8	Tumor necrosis factor alpha-induced protein 8	25816	TNFAIP8	seq.12563.2
602	0.160678258258451	0.187488331473233	0.0887435263335275	0.116138034849473	0.115902562084204	0.223650541591506	no	no	no	no	NIP7	60S ribosome subunit biogenesis protein NIP7 homolog	51388	NIP7	seq.12564.9
603	0.287761048815775	0.218018267004384	0.0029044594718587	0.0620369556704958	0.00944165048754544	0.144120672812434	yes	no	yes	no	ARL3	ADP-ribosylation factor-like protein 3	403	ARL3	seq.12571.14
604	0.381870999340778	0.372985916266988	0.000278719009569264	0.00369961728986379	0.00175676463289567	0.0179120408786237	yes	yes	yes	yes	TRIM3	Tripartite motif-containing protein 3	10612	TRIM3	seq.12573.80
605	-0.06551017771808	0.15511304198646	0.500639898790525	0.116273161918153	0.528866747689315	0.223755179738804	no	no	no	no	Endothelin 2	Endothelin-2	1907	EDN2	seq.12574.36
606	0.349734654852783	0.343305494051708	0.000342462944144988	0.00501702174997998	0.00205440215725574	0.022572472034655	yes	yes	yes	yes	C1TC	C-1-tetrahydrofolate synthase, cytoplasmic	4522	MTHFD1	seq.12575.30
607	0.0446148127125283	-0.0366757932702666	0.636483626085415	0.721717788202739	0.66101023506327	0.796232712090579	no	no	no	no	MAGE-3	Melanoma-associated antigen 3	4102	MAGEA3	seq.12576.21
608	0.106410471488212	0.0937833839330997	0.268211693845079	0.357016458813133	0.299344385358308	0.488626877459248	no	no	no	no	IMPA2	Inositol monophosphatase 2	3613	IMPA2	seq.12581.39
609	0.388155676606034	0.359071753382675	0.000290393150216893	0.00446567161500873	0.00181570391409899	0.0206697879912968	yes	yes	yes	yes	ARAF	Serine/threonine-protein kinase A-Raf	369	ARAF	seq.12583.77
610	0.393505636754976	0.280417330207856	0.000754885130593636	0.0204788112274214	0.0036451690639698	0.0630845120713086	yes	yes	yes	no	ERCC1	DNA excision repair protein ERCC-1	2067	ERCC1	seq.12585.39
611	0.244990197621408	0.0823583012438082	0.0175617742568109	0.414907395140399	0.0342511846234236	0.540360049095785	yes	no	yes	no	ARL2	ADP-ribosylation factor-like protein 2	402	ARL2	seq.12587.65
612	0.269259570187304	0.100838814458041	0.0139581194366463	0.387589314017001	0.0290747006747486	0.518014627522881	yes	no	yes	no	Oligophrenin-1	Oligophrenin-1	4983	OPHN1	seq.12591.27
613	0.565746321392994	0.744911608126227	1.27779552440683e-07	1.43804648548156e-07	7.28210345211431e-06	8.19536700215584e-06	yes	yes	yes	yes	PDRG1	p53 and DNA damage-regulated protein 1	81572	PDRG1	seq.12593.33
614	0.212946297278866	0.1991545658602	0.0526099580041416	0.0817174240103	0.0765267439880124	0.175737431902654	no	no	no	no	GRAN	Grancalcin	25801	GCA	seq.12594.5
615	0.101800129387576	0.199505163135242	0.261977166958703	0.108484656193842	0.293163649096147	0.213473250845927	no	no	no	no	TMOD1	Tropomodulin-1	7111	TMOD1	seq.12595.11
616	0.464363119556614	0.356011881327819	6.02521493901015e-05	0.00595714604408629	0.000605954980355231	0.0256626346513355	yes	yes	yes	yes	Autophagy protein 5	Autophagy protein 5	9474	ATG5	seq.12597.68
617	0.328467262892239	0.443375511743422	0.000767047760716955	0.000160541993057418	0.00368438832210927	0.0017628309233602	yes	yes	yes	yes	PABP4	Polyadenylate-binding protein 4	8761	PABPC4	seq.12603.87
618	-0.0559700021326112	0.104272848064779	0.49756841093183	0.356496325229084	0.526028362552279	0.48848670902929	no	no	no	no	SCMH1	Polycomb protein SCMH1	22955	SCMH1	seq.12604.16
619	0.282944060964023	0.0740114624780259	0.0111247197454483	0.484829846698914	0.0247714048544353	0.603458209808702	yes	no	yes	no	Exosome component 3	Exosome complex component RRP40	51010	EXOSC3	seq.12605.1
620	0.259322069636045	0.132005616264087	0.0107541777739571	0.211710272352944	0.0242024297002547	0.341268974673824	yes	no	yes	no	NRBP	Nuclear receptor-binding protein	29959	NRBP1	seq.12616.45
621	0.265923585974776	0.284333061548924	0.00560676616703006	0.00936083111158801	0.0152167354620439	0.0358635203161751	yes	yes	yes	yes	STK24	Serine/threonine-protein kinase 24	8428	STK24	seq.12617.2
622	0.463083917353955	0.390350510226703	1.99400495708122e-05	0.00147428398061301	0.000287606735714529	0.00911390695811725	yes	yes	yes	yes	Aldo-keto reductase 1C1	Aldo-keto reductase family 1 member C1	1645	AKR1C1	seq.12618.50
623	0.273072825983352	0.358806693807308	0.00483188330368992	0.00151317600875262	0.0136772178051491	0.00922919280254804	yes	yes	yes	yes	Septin-11	Septin-11	55752	SEPTIN11	seq.12620.3
624	0.465626203486511	0.365070384839984	6.34159204770228e-06	0.00340922136430121	0.000118009694193807	0.0169101088704369	yes	yes	yes	yes	PP2AAA	Serine/threonine-protein phosphatase 2A 65 kDa regulatory subunit A alpha isoform	5518	PPP2R1A	seq.12621.55
625	0.156817992407059	0.275228495385318	0.0959898163663193	0.0148941811987496	0.123712670280361	0.0500221395570038	no	yes	no	no	JARD2	Protein Jumonji	3720	JARID2	seq.12623.84
626	0.203636090449102	0.133875788031028	0.0470209776452996	0.242855668956009	0.0703463404428596	0.375965864419447	yes	no	no	no	SENP7	Sentrin-specific protease 7	57337	SENP7	seq.12626.6
627	0.169364116795934	0.0575265293010126	0.0761209620834887	0.627204637401844	0.102298644941972	0.720738620295208	no	no	no	no	ATG7	Ubiquitin-like modifier-activating enzyme ATG7	10533	ATG7	seq.12627.97
628	0.215186970056282	0.218812902853917	0.024826800057249	0.0534181446963844	0.0438435839616557	0.128545536486227	yes	no	yes	no	LANC2	LanC-like protein 2	55915	LANCL2	seq.12628.31
629	0.212205420472498	0.190634766178437	0.0346025513486902	0.0690338791609232	0.0561585756240534	0.155513611515487	yes	no	no	no	ARFP2	Arfaptin-2	23647	ARFIP2	seq.12630.8
630	0.357564692792771	0.136477378814142	0.00131405105140216	0.245036301509995	0.00542169932294208	0.377951397113387	yes	no	yes	no	PTN9	Tyrosine-protein phosphatase non-receptor type 9	5780	PTPN9	seq.12633.3
631	0.253399120961373	0.31721114162897	0.0167547087039308	0.00785463138022299	0.0331040127552205	0.0316841395124574	yes	yes	yes	yes	BCAR3:Ras-GEF	Breast cancer anti-estrogen resistance protein 3:Guanine Nucleotide Exchange Factor Domain	8412	BCAR3	seq.12634.79
632	0.284607376588532	0.199397945972336	0.00792024687049833	0.0815888926024928	0.0195187705533767	0.175530016291089	yes	no	yes	no	TRDMT	tRNA (cytosine(38)-C(5))-methyltransferase	1787	TRDMT1	seq.12635.9
633	0.424344754526722	0.00678033885744652	0.000221458628144718	0.944900186101742	0.00149950514180662	0.962134546466151	yes	no	yes	no	SMYD2	N-lysine methyltransferase SMYD2	56950	SMYD2	seq.12636.113
634	0.276185345388165	0.235648131162982	0.00440731309823944	0.0502600868406236	0.0127578888679725	0.122848320836438	yes	no	yes	no	CACP	Carnitine O-acetyltransferase	1384	CRAT	seq.12637.7
635	0.397239431010238	0.209336144585919	0.000227500779522035	0.0646649845461083	0.00153094313009232	0.148647953971327	yes	no	yes	no	I5P2	Type II inositol 1,4,5-trisphosphate 5-phosphatase	3633	INPP5B	seq.12641.3
636	0.250185029418973	0.230771521338836	0.0111207409956567	0.0388225423798707	0.0247714048544353	0.101674547324209	yes	yes	yes	no	ARRB1	Beta-arrestin-1	408	ARRB1	seq.12643.4
637	0.195201691275181	0.133359668064968	0.0730737236353456	0.248565991260693	0.0992518227430427	0.381139164290149	no	no	no	no	PURA2	Adenylosuccinate synthetase isozyme 2	159	ADSS2	seq.12644.63
638	0.356101572169441	0.465765611952059	0.000460528049455739	0.00082188053458973	0.00256519044006899	0.00597939947438884	yes	yes	yes	yes	RPE	Ribulose-phosphate 3-epimerase	6120	RPE	seq.12646.2
639	0.265032785759867	-0.10510743071121	0.010958937477843	0.302021989146686	0.0244819709845973	0.436592277473886	yes	no	yes	no	PDK2	[Pyruvate dehydrogenase (acetyl-transferring)] kinase isozyme 2, mitochondrial	5164	PDK2	seq.12651.21
640	0.29506859668139	0.107110996150055	0.00554353538405928	0.350560171182491	0.0151433497409959	0.48273775818174	yes	no	yes	no	CSNK1G2	Casein kinase I isoform gamma-2	1455	CSNK1G2	seq.12653.13
641	0.179856617405552	0.141838080771436	0.0641557074411875	0.210066891311648	0.0893840808355257	0.339520225218914	no	no	no	no	SNAB	Beta-soluble NSF attachment protein	63908	NAPB	seq.12655.30
642	0.535043190173128	0.477657629821536	2.42430441756984e-07	8.41918625217934e-05	1.1601444950789e-05	0.00111528736042792	yes	yes	yes	yes	KLC1	Kinesin light chain 1	3831	KLC1	seq.12656.1
643	0.231508613781669	0.118008116496053	0.0201644022764732	0.286464312593231	0.0377547723663876	0.418378604964647	yes	no	yes	no	FCL	GDP-L-fucose synthase	7264	TSTA3	seq.12657.2
644	0.315318071638775	-0.125713742534707	0.0013702303826875	0.223213668761247	0.00559025385807852	0.353254839974771	yes	no	yes	no	ECH1	Delta(3,5)-Delta(2,4)-dienoyl-CoA isomerase, mitochondrial	1891	ECH1	seq.12662.82
645	0.164323672993042	0.0133924556032043	0.106598008297623	0.895007517524984	0.135194542850903	0.927208128835294	no	no	no	no	THTR	Thiosulfate sulfurtransferase	7263	TST	seq.12663.1
646	0.311758220733385	0.145631680361383	0.00301745079587567	0.204095288829275	0.00967671354292838	0.332520942580395	yes	no	yes	no	PTN13	Tyrosine-protein phosphatase non-receptor type 13	5783	PTPN13	seq.12664.19
647	0.132131319009169	0.10904421771616	0.19400435664211	0.29628215393719	0.225538549068575	0.430190993681095	no	no	no	no	GUAD	Guanine deaminase	9615	GDA	seq.12667.2
648	0.330330792232891	0.2584711003272	0.00109131282083505	0.0277191518235686	0.0047688278297033	0.0790263051728732	yes	yes	yes	no	VPS4B	Vacuolar protein sorting-associated protein 4B	9525	VPS4B	seq.12668.7
649	0.164357019344506	0.00365334289455272	0.0981227502384168	0.970121890418275	0.12583909201931	0.979431050466578	no	no	no	no	HECW1	E3 ubiquitin-protein ligase HECW1	23072	HECW1	seq.12669.30
650	0.444294572951975	0.360700197982001	3.38922618282681e-05	0.00236581574077992	0.000411140941158436	0.012815225661195	yes	yes	yes	yes	RAD1	Cell cycle checkpoint protein RAD1	5810	RAD1	seq.12670.15
651	0.241503553958476	0.244667047822972	0.0217320075831386	0.0446612982890097	0.0398221702881377	0.112665743410716	yes	yes	yes	no	ST1B1	Sulfotransferase family cytosolic 1B member 1	27284	SULT1B1	seq.12671.35
652	0.43776167736179	0.379296646585533	4.43354234948071e-05	0.00177651059710957	0.000487066469759217	0.0104284221853932	yes	yes	yes	yes	PACN1	Protein kinase C and casein kinase substrate in neurons protein 1	29993	PACSIN1	seq.12676.1
653	0.00472811429342807	-0.0908399234987213	0.958750129488767	0.357010662310093	0.961914901601511	0.488626877459248	no	no	no	no	FLII	Protein flightless-1 homolog	2314	FLII	seq.12677.164
654	0.181212702761709	0.36899575064075	0.0546964244904706	0.00107494045558048	0.0788937881327089	0.00725932704173004	no	yes	no	yes	SNRPA	U1 small nuclear ribonucleoprotein A	6626	SNRPA	seq.12678.66
655	0.165952856150891	0.124812020091652	0.0755907024833438	0.265882792915848	0.101782261976327	0.396793442455702	no	no	no	no	UBP21	Ubiquitin carboxyl-terminal hydrolase 21	27005	USP21	seq.12681.63
656	0.504811925438935	0.397840773189164	3.81052714615267e-06	0.00158947786188813	7.99088794144415e-05	0.00957712927575988	yes	yes	yes	yes	KAT3	Kynurenine--oxoglutarate transaminase 3	56267	KYAT3	seq.12682.5
657	0.291863077398109	0.130527905582663	0.005920877543787	0.230285011471721	0.0157707502639039	0.360896390077853	yes	no	yes	no	DPYL5	Dihydropyrimidinase-related protein 5	56896	DPYSL5	seq.12683.156
658	0.130296260781731	0.169781065737754	0.162250658330122	0.161344058964068	0.192762942828252	0.282739701022554	no	no	no	no	THTM	3-mercaptopyruvate sulfurtransferase	4357	MPST	seq.12686.15
659	0.282745154879089	0.266738470287563	0.00600353129530097	0.0253291564623415	0.0159057238337005	0.0737497684967912	yes	yes	yes	no	KS6A6	Ribosomal protein S6 kinase alpha-6	27330	RPS6KA6	seq.12688.115
660	0.321123846232553	0.387963890564857	0.000491057547054072	0.000581379611665852	0.00267587235053071	0.00469133901979923	yes	yes	yes	yes	ARC1B	Actin-related protein 2/3 complex subunit 1B	10095	ARPC1B	seq.12689.56
661	0.285233632902078	0.323582101875081	0.00546488562853231	0.00473190417848662	0.0149941771683552	0.0215555768197338	yes	yes	yes	yes	SEP10	Septin-10	151011	SEPTIN10	seq.12690.33
662	0.20131357929085	0.258894245748848	0.0386794962695332	0.021345416337231	0.0608090586467288	0.0651314962526442	yes	yes	no	no	GLYM	Serine hydroxymethyltransferase, mitochondrial	6472	SHMT2	seq.12691.44
663	0.122740252031386	0.0216372168900896	0.2450679733585	0.834643455984204	0.276732070638669	0.882895272175093	no	no	no	no	DIM1	Probable dimethyladenosine transferase	27292	DIMT1	seq.12694.28
664	0.273038986178144	0.116839633065125	0.00826213129463346	0.345833386980675	0.0200719894817672	0.478516555430267	yes	no	yes	no	KLH12	Kelch-like protein 12	59349	KLHL12	seq.12695.62
665	0.484510839739937	0.304206116280325	2.59449991748522e-05	0.00937346345814079	0.000344066033100991	0.0358867869695509	yes	yes	yes	yes	ANM3	Protein arginine N-methyltransferase 3	10196	PRMT3	seq.12696.166
666	0.225087521332774	0.0587919277195622	0.0228016757641157	0.604238807267584	0.0412109965077066	0.702612224136228	yes	no	yes	no	PI42A	Phosphatidylinositol 5-phosphate 4-kinase type-2 alpha	5305	PIP4K2A	seq.12697.30
667	0.300855503275336	0.0034083772423551	0.00519440842930627	0.973639753636861	0.0144110590855652	0.982131773704129	yes	no	yes	no	IMA4	Importin subunit alpha-3	3840	KPNA4	seq.12698.72
668	0.221695429800815	0.0729863919353779	0.0301163420329962	0.520503646227143	0.0505050334946833	0.632888442327152	yes	no	no	no	ACLY	ATP-citrate synthase	47	ACLY	seq.12700.9
669	0.408891600602363	0.412256041428931	3.23321305275484e-05	0.000231394596446243	0.000398398842604093	0.00231436898931882	yes	yes	yes	yes	EIF1B	Eukaryotic translation initiation factor 1b	10289	EIF1B	seq.12701.1
670	0.489641573937279	0.0980657780418481	3.093985545326e-05	0.352765991834837	0.000388238415561435	0.485164087815082	yes	no	yes	no	NEK7	Serine/threonine-protein kinase Nek7	140609	NEK7	seq.12703.6
671	-0.0944848803696726	0.0817153879837404	0.285610297672566	0.452267523528298	0.316887839903997	0.575383677477439	no	no	no	no	MRCKA	Serine/threonine-protein kinase MRCK alpha	8476	CDC42BPA	seq.12706.2
672	0.451777579696752	0.84073096548461	7.58598274317697e-06	2.91552418924619e-09	0.000132071897931051	3.31314488205268e-07	yes	yes	yes	yes	DPYL3	Dihydropyrimidinase-related protein 3	1809	DPYSL3	seq.12707.26
673	0.307282511723223	0.298057263834411	0.00205342970249402	0.0214343705043772	0.00743994298168527	0.0652669155049398	yes	yes	yes	no	LMBL2	Lethal(3)malignant brain tumor-like protein 2	83746	L3MBTL2	seq.12708.91
674	0.240929362887595	0.305045452062961	0.0103884003463523	0.00349259075713429	0.0235341359399144	0.0171665017019854	yes	yes	yes	yes	H1X	Histone H1x	8971	H1-10	seq.12709.63
675	0.268817264839598	0.236550807239661	0.0112578583045401	0.0372384534282257	0.024994641223235	0.0985162372852142	yes	yes	yes	no	CXA8	Gap junction alpha-8 protein	2703	GJA8	seq.12711.19
676	0.422395017925406	0.307854312696293	5.49583674097631e-05	0.00875649340301154	0.00056821694090163	0.0340246984430939	yes	yes	yes	yes	HM20A	High mobility group protein 20A	10363	HMG20A	seq.12712.9
677	0.254799713585009	0.132117184297363	0.0140902962705687	0.233309904643138	0.0292623022080661	0.364592541645989	yes	no	yes	no	ZN175	Zinc finger protein 175	7728	ZNF175	seq.12716.3
678	0.276242173531366	0.390114753795577	0.00363805062022588	0.00113925270550812	0.0110761129344774	0.00753670078819218	yes	yes	yes	yes	PIN4	Peptidyl-prolyl cis-trans isomerase NIMA-interacting 4	5303	PIN4	seq.12718.43
679	0.353124782316866	0.623257821991545	0.000520435857342669	4.67559872868133e-06	0.00280522618278004	0.000122393304519692	yes	yes	yes	yes	UBQL4	Ubiquilin-4	56893	UBQLN4	seq.12720.71
680	0.254384990601063	0.363073498971714	0.00719008559630518	0.00103412193768116	0.0182707655816933	0.00706327231092835	yes	yes	yes	yes	CIRBP	Cold-inducible RNA-binding protein	1153	CIRBP	seq.12724.81
681	0.232443859076805	0.0438355920306062	0.017300678048535	0.652417241740451	0.0339052469435004	0.740380570330224	yes	no	yes	no	FPRP	Prostaglandin F2 receptor negative regulator	5738	PTGFRN	seq.12727.7
682	0.362220267878987	0.324033394848994	0.000479303932409664	0.0126896417519092	0.00263544905951083	0.0443044224790654	yes	yes	yes	yes	PSMG3	Proteasome assembly chaperone 3	84262	PSMG3	seq.12729.12
683	0.319365997988021	0.348931423935145	0.00242641304238558	0.00530361753357448	0.00831761012211248	0.0235138505074441	yes	yes	yes	yes	CSDE1	Cold shock domain-containing protein E1	7812	CSDE1	seq.12735.39
684	-0.0713666851748003	0.0522211851064978	0.436451828738472	0.604974924724416	0.467011139258396	0.703169282593431	no	no	no	no	PLSI	Plastin-1	5357	PLS1	seq.12737.12
685	0.224023685798139	0.167183726933114	0.0264992812433184	0.137965279191008	0.0458789771146186	0.252307562867216	yes	no	yes	no	NISCH	Nischarin	11188	NISCH	seq.12738.43
686	0.262492581050638	0.149758888705692	0.0119625993280513	0.189775744688108	0.0260309264581769	0.315389762815504	yes	no	yes	no	FEV	Protein FEV	54738	FEV	seq.12740.55
687	0.239496571053869	0.365678135689768	0.010225356286938	0.000739956887821186	0.0232901433163356	0.00553047012741763	yes	yes	yes	yes	RBM3	RNA-binding protein 3	5935	RBM3	seq.12747.89
688	0.203937648054148	0.128913506989524	0.0445905126248048	0.243175394700059	0.0676899818452572	0.376354337879497	yes	no	no	no	LFA-1 beta-2	Integrin beta-2	3689	ITGB2	seq.12750.9
689	0.25174354503928	0.0371882652520893	0.0120732652027052	0.742583660550078	0.0261473136983949	0.814602677181134	yes	no	yes	no	APBB2:PID 1	Amyloid beta A4 precursor protein-binding family B member 2:Phosphotyrosine Interaction Domain 1	323	APBB2	seq.12753.6
690	0.0842368295139852	0.137521726569754	0.341197883802677	0.218779767245608	0.373114855543564	0.348861587467422	no	no	no	no	BACH2	Transcription regulator protein BACH2	60468	BACH2	seq.12756.3
691	0.268046675062551	0.175333042948296	0.00963109674115945	0.0944714819292298	0.0222986585996121	0.193433187737581	yes	no	yes	no	GRID2	Glutamate receptor ionotropic, delta-2	2895	GRID2	seq.12758.47
692	0.23915376935861	0.0279409517168816	0.0190940033849094	0.79381676724721	0.0363224243806813	0.852167093914586	yes	no	yes	no	ZN774	Zinc finger protein 774	342132	ZNF774	seq.12760.34
693	0.114509930791916	0.184031054759801	0.231013637951396	0.126478229224174	0.263079810231184	0.237787763603249	no	no	no	no	APBB2:PID 2	Amyloid beta A4 precursor protein-binding family B member 2:Phosphotyrosine Interaction Domain 2	323	APBB2	seq.12761.12
694	0.39021457543461	0.305693633367978	0.000182014604241241	0.00695206946267024	0.00129632083479845	0.0290120305341487	yes	yes	yes	yes	ZN334	Zinc finger protein 334	55713	ZNF334	seq.12763.69
695	-0.161747117633373	-0.100978477882752	0.0700848718683179	0.329318137557252	0.0959694504820897	0.464595031092245	no	no	no	no	ELMO1	Engulfment and cell motility protein 1	9844	ELMO1	seq.12764.3
696	0.156266476199794	0.232307089967819	0.134115886453572	0.0423618606377478	0.163236488273079	0.108249294511498	no	yes	no	no	PPR3B	Protein phosphatase 1 regulatory subunit 3B	79660	PPP1R3B	seq.12768.3
697	0.184699472492064	0.0578879240583031	0.0757617330676627	0.570991125870911	0.101916017116593	0.675927444090334	no	no	no	no	ZN180	Zinc finger protein 180	7733	ZNF180	seq.12771.19
698	0.37598087594784	0.177102089686088	0.00146748093402523	0.0868732248387007	0.00586408275925579	0.1836489231424	yes	no	yes	no	HCN1	Potassium/sodium hyperpolarization-activated cyclic nucleotide-gated channel 1	348980	HCN1	seq.12774.12
699	0.350729390425644	0.258982328633342	0.000997773436560437	0.0350382568015221	0.00443445854705293	0.0942449867065524	yes	yes	yes	no	SF01	Splicing factor 1	7536	SF1	seq.12777.11
700	0.294479859164094	0.150780314461294	0.0046063102911818	0.180906437386489	0.0131874011528287	0.306136442604851	yes	no	yes	no	PRDM4	PR domain zinc finger protein 4	11108	PRDM4	seq.12779.30
701	0.235231769787251	0.342119393378192	0.0173027690488491	0.0067756095925472	0.0339052469435004	0.0284439859020806	yes	yes	yes	yes	TRBP2	RISC-loading complex subunit TARBP2	6895	TARBP2	seq.12781.2
702	0.176032846996495	0.201298802754562	0.0816034674879258	0.0762790981292956	0.108758238885857	0.167456564984448	no	no	no	no	APBB3:PID 1	Amyloid beta A4 precursor protein-binding family B member 3:Phosphotyrosine Interaction Domain 1,Isoform II	10307	APBB3	seq.12784.10
703	0.147878413948292	0.035638218706892	0.135774588102222	0.731041984359688	0.164925126888822	0.804320089166301	no	no	no	no	KAISO	Transcriptional regulator Kaiso	10009	ZBTB33	seq.12785.49
704	0.125948462010764	0.0258772069615897	0.192254646236015	0.803410295949324	0.223697398884993	0.859495058494085	no	no	no	no	SGF29	SAGA-associated factor 29 homolog	112869	SGF29	seq.12788.6
705	0.0710625765747646	0.0312437859221469	0.476885940398806	0.763542263618584	0.506217109026362	0.829990010780305	no	no	no	no	CCD51	Coiled-coil domain-containing protein 51	79714	CCDC51	seq.12790.10
706	0.228358604618644	0.0817226025553403	0.024960581399413	0.437683473721093	0.0439804640374199	0.562647041263706	yes	no	yes	no	PIWL1	Piwi-like protein 1	9271	PIWIL1	seq.12793.4
707	0.164635168945705	0.0634166916567813	0.0980327248634028	0.559091217204502	0.125753115528177	0.666257470992339	no	no	no	no	NALP4	NACHT, LRR and PYD domains-containing protein 4	147945	NLRP4	seq.12794.6
708	0.143895013686393	0.00987307971046052	0.140701975882411	0.924946642840133	0.170154843070883	0.948881133129264	no	no	no	no	ZN566	Zinc finger protein 566	84924	ZNF566	seq.12795.2
709	0.333842872655545	0.210826127711755	0.00203687845498087	0.0667535437334502	0.00740449304132912	0.151601007588361	yes	no	yes	no	NUDT3	Diphosphoinositol polyphosphate phosphohydrolase 1	11165	NUDT3	seq.12796.44
710	0.299705943233687	0.18568867714115	0.00508412134868493	0.0895058624135648	0.0141697544058356	0.186916624366576	yes	no	yes	no	S4A8	Electroneutral sodium bicarbonate exchanger 1	9498	SLC4A8	seq.12798.46
711	0.23709615841606	0.072910549201238	0.019574041169446	0.477919531409743	0.0370301913205926	0.598941791169692	yes	no	yes	no	DJC27	DnaJ homolog subfamily C member 27	51277	DNAJC27	seq.12799.65
712	0.370704648781709	0.331961345720869	0.000295759778472452	0.00488743191159662	0.00184294048749748	0.0220438087290562	yes	yes	yes	yes	IRF2	Interferon regulatory factor 2	3660	IRF2	seq.12801.33
713	0.208641871905414	0.0703938656000902	0.0446988364342865	0.507042903692028	0.0678355989270407	0.622818079501366	yes	no	no	no	ZN329	Zinc finger protein 329	79673	ZNF329	seq.12803.9
714	0.235977073925673	0.209487649008053	0.0163040110247665	0.0733689467940377	0.0325425918703018	0.162708353429339	yes	no	yes	no	GMEB2	Glucocorticoid modulatory element-binding protein 2	26205	GMEB2	seq.12804.5
715	0.193119270925871	0.178002821012824	0.0363330760139465	0.0874786633577446	0.0581392977105297	0.184355598569888	yes	no	no	no	RHG30	Rho GTPase-activating protein 30	257106	ARHGAP30	seq.12807.89
716	0.00695124846074147	0.0169091264633545	0.935483019903419	0.880769081749554	0.94150618136343	0.916448772584977	no	no	no	no	CHSP1	Calcium-regulated heat-stable protein 1	23589	CARHSP1	seq.12808.103
717	0.322456347428631	0.161134925032261	0.00262606171079802	0.165986838711745	0.00877486375071679	0.288290157013319	yes	no	yes	no	ZN415	Zinc finger protein 415	55786	ZNF415	seq.12811.55
718	0.210782554681538	0.235295508136447	0.0209779155839116	0.0454365588481757	0.0388261759673818	0.114238701037853	yes	yes	yes	no	ACYP2	Acylphosphatase-2	98	ACYP2	seq.12812.25
719	0.295785547187848	0.0960000798793958	0.00387879153522938	0.391552362500197	0.0116406299995831	0.52108561791257	yes	no	yes	no	RBM40	RNA-binding protein 40	55599	RNPC3	seq.12814.17
720	0.205139691375046	0.196364971674884	0.0352985346564466	0.103782160790088	0.0568496564926168	0.207147829873248	yes	no	no	no	SYIC	Isoleucine--tRNA ligase, cytoplasmic	3376	IARS1	seq.12815.9
721	0.162514006973168	0.178866540875795	0.0970664153825274	0.104174407179819	0.1248355332764	0.207550889669153	no	no	no	no	GEM	GTP-binding protein GEM	2669	GEM	seq.12817.1
722	0.0746176653216564	0.133027450986061	0.446922916135521	0.214989138982475	0.47690955220937	0.344690777471683	no	no	no	no	UT2	Urea transporter 2	8170	SLC14A2	seq.12818.159
723	0.332997117299609	0.223154247023477	0.00159332763130403	0.0525716609503581	0.00625778569336994	0.127209003564533	yes	no	yes	no	GRAP	GRB2-related adapter protein	10750	GRAP	seq.12820.1
724	0.208258630356777	0.116940951667467	0.0404287010577347	0.28221210647917	0.0629799041819096	0.413273859723054	yes	no	no	no	NAL10	NACHT, LRR and PYD domains-containing protein 10	338322	NLRP10	seq.12821.6
725	0.143164083294473	0.163077909676669	0.150299787336067	0.122693220458381	0.18044549846733	0.232027172183823	no	no	no	no	DP13A	DCC-interacting protein 13-alpha	26060	APPL1	seq.12825.18
726	0.0748489456645795	0.0830530541631697	0.447079337256522	0.406375865117355	0.47698343489283	0.533784267889623	no	no	no	no	SC5A5	Sodium/iodide cotransporter	6528	SLC5A5	seq.12826.5
727	0.310088351529545	0.198893813470082	0.00461717328664373	0.0766932681602678	0.013211587369889	0.168055358263265	yes	no	yes	no	RGS3	Regulator of G-protein signaling 3	5998	RGS3	seq.12827.37
728	0.0648092833110639	0.129116334549722	0.48445843117023	0.228645925827358	0.513756944549782	0.358944579684786	no	no	no	no	TESC	Calcineurin B homologous protein 3	54997	TESC	seq.12831.21
729	0.306332986823367	0.195199373051485	0.00324580838087195	0.113107323326919	0.0102056423285922	0.219436229050204	yes	no	yes	no	ASH2L	Set1/Ash2 histone methyltransferase complex subunit ASH2	9070	ASH2L	seq.12832.10
730	0.287545330560516	0.0373639750726162	0.00636404467611114	0.723492553825395	0.0166353026387979	0.797868930050138	yes	no	yes	no	KCNF1	Potassium voltage-gated channel subfamily F member 1	3754	KCNF1	seq.12834.3
731	0.267056536066422	0.174231595675178	0.0134858607893015	0.112320453469971	0.0283446578479711	0.218399354643097	yes	no	yes	no	PYDC1	Pyrin domain-containing protein 1	260434	PYDC1	seq.12835.101
732	0.256529166198963	0.220808315450156	0.0107994237479668	0.0327992059530572	0.0242643315503599	0.0896325952892987	yes	yes	yes	no	STX10	Syntaxin-10	8677	STX10	seq.12842.43
733	0.0886153016230639	0.0587076027727442	0.348854583690729	0.584848545953685	0.380499088391543	0.687813068553871	no	no	no	no	ZN410	Zinc finger protein 410	57862	ZNF410	seq.12843.6
734	0.185950060522899	0.0664254155580677	0.0641578634318478	0.542242134906067	0.0893840808355257	0.650857112784355	no	no	no	no	BAG4	BAG family molecular chaperone regulator 4	9530	BAG4	seq.12844.10
735	0.311438750590294	0.197516577809291	0.00237716957263104	0.0936103772114405	0.00822091955237953	0.192607135661448	yes	no	yes	no	SNX17	Sorting nexin-17	9784	SNX17	seq.12845.18
736	0.321779195820439	0.141020219499434	0.00301535196273179	0.250114436659998	0.00967565430387427	0.382227956135991	yes	no	yes	no	FBXL5	F-box/LRR-repeat protein 5	26234	FBXL5	seq.12846.3
737	0.144755883439738	-0.0475320608370303	0.143657257899441	0.6362656888969	0.173192784920195	0.7278814683345	no	no	no	no	MCE1	mRNA-capping enzyme	8732	RNGTT	seq.12847.27
738	0.109727283397813	0.0503660414744663	0.240167438863846	0.649745395466832	0.272040591723416	0.737960776126019	no	no	no	no	GSKIP	GSK3-beta interaction protein	51527	GSKIP	seq.12849.25
739	0.244794606886198	0.422549013769865	0.0108959308855569	0.00113078787056035	0.024432506111952	0.00749754583550216	yes	yes	yes	yes	TMOD2	Tropomodulin-2	29767	TMOD2	seq.12853.112
740	0.0199169419530516	0.11887113713653	0.824252270041099	0.284491651882255	0.838194083530642	0.415941696271463	no	no	no	no	CT032	Cas scaffolding protein family member 4	57091	CASS4	seq.12855.16
741	0.35061238332963	0.195364317455145	0.00168298591844304	0.0875598581820089	0.00648423659140976	0.184355598569888	yes	no	yes	no	TM237	Transmembrane protein 237	65062	TMEM237	seq.12856.14
742	0.294886456040852	0.111259460074696	0.00584755416378169	0.308043337229869	0.0156287097362236	0.441364378649161	yes	no	yes	no	cAMP-regulated phosphoprotein 21	cAMP-regulated phosphoprotein 21	10777	ARPP21	seq.12860.7
743	0.199835853455077	0.40195273402968	0.0338695786776651	0.000975952823393382	0.0552146796619505	0.00672473286748765	yes	yes	no	yes	TMOD3	Tropomodulin-3	29766	TMOD3	seq.12861.13
744	0.14667944014122	-0.0377196319483977	0.128327897543958	0.719369227869184	0.157377980117416	0.794924064971179	no	no	no	no	CASL	Enhancer of filamentation 1	4739	NEDD9	seq.12862.14
745	0.300508192468732	0.286845125293526	0.00487383796472204	0.0154588327405291	0.0137644511978827	0.0513199477690744	yes	yes	yes	no	NIPA4	Magnesium transporter NIPA4	348938	NIPAL4	seq.12864.9
746	0.399384698512553	0.293434122575039	0.000212471723566536	0.0209675253119732	0.00145304099954065	0.0642587675710987	yes	yes	yes	no	DYLT3	Dynein light chain Tctex-type 3	6990	DYNLT3	seq.12867.40
747	0.180053903729698	0.00107101615004629	0.0940253068236121	0.991747768696002	0.121668035390724	0.994292109682211	no	no	no	no	CNGA2	Cyclic nucleotide-gated olfactory channel	1260	CNGA2	seq.12872.35
748	0.19141242979528	0.236001341545645	0.0513610865923489	0.0337625722953685	0.0753139921594052	0.091669991577152	no	yes	no	no	LEUK	Leukosialin	6693	SPN	seq.12873.11
749	0.314280731050105	0.20844902383277	0.00277306721270753	0.0729768630582445	0.00913942814501381	0.162035883844016	yes	no	yes	no	UBTD2	Ubiquitin domain-containing protein 2	92181	UBTD2	seq.12875.28
750	0.0631669169001682	0.00756535336213936	0.499945195500752	0.943317677568751	0.528336906429325	0.960880844159121	no	no	no	no	SPEF1	Sperm flagellar protein 1	25876	SPEF1	seq.12876.39
751	0.23375551076908	0.101278917464732	0.0278019885970542	0.332497661078846	0.0474733706661933	0.466449338159056	yes	no	yes	no	p107	Retinoblastoma-like protein 1	5933	RBL1	seq.12879.5
752	0.179097276073825	-0.0201949080771834	0.0775146254187517	0.840714177394832	0.103967275230692	0.887772102784622	no	no	no	no	SV2A	Synaptic vesicle glycoprotein 2A	9900	SV2A	seq.12880.1
753	0.234636569984329	0.0659758646836028	0.0179210024448245	0.520678281651345	0.0347064794250035	0.632888442327152	yes	no	yes	no	SAP30	Histone deacetylase complex subunit SAP30	8819	SAP30	seq.12888.18
754	0.240128101556726	0.13703248847295	0.0174295880778862	0.209157020587173	0.0340805133574393	0.338382770967555	yes	no	yes	no	MILK2	MICAL-like protein 2	79778	MICALL2	seq.12891.1
755	0.203426365869891	0.120846033376027	0.0451306499063757	0.282229359013496	0.0682560472919465	0.413273859723054	yes	no	no	no	SYTL1	Synaptotagmin-like protein 1	84958	SYTL1	seq.12892.10
756	0.357720064507035	0.336888785929652	0.00042417663489857	0.00258183428655152	0.00240483976117106	0.013740481888836	yes	yes	yes	yes	IP16:HIN 2	Gamma-interferon-inducible protein 16:Isoform 2, Hematopoietic expression, interferon-inducible nature, and nuclear localization 2	3428	IFI16	seq.12893.159
757	0.0781691005132405	0.170167310747952	0.41064578119253	0.138270350937084	0.441644008040954	0.252612884568256	no	no	no	no	PAXI1	PAX-interacting protein 1	22976	PAXIP1	seq.12894.3
758	0.43103896772084	0.393700876656432	6.34835121263785e-05	0.000449762956003142	0.000625798729447598	0.00382585280346482	yes	yes	yes	yes	DGKB	Diacylglycerol kinase beta	1607	DGKB	seq.12895.28
759	0.249199132711137	0.113023175570449	0.016065556088665	0.272758279854509	0.0322194491792838	0.404297087261994	yes	no	yes	no	MTCP1	Protein p13 MTCP-1	4515	MTCP1	seq.12916.3
760	0.0160117062203633	0.0824163851708442	0.859285996392076	0.427972469304299	0.870745265097434	0.553531295405159	no	no	no	no	Keratin 17	Keratin, type I cytoskeletal 17	3872	KRT17	seq.12923.51
761	0.222223050300845	0.257771787357056	0.0247628222394363	0.0151430614055297	0.0438018553118114	0.0505477052773965	yes	yes	yes	no	HERC5	E3 ISG15--protein ligase HERC5	51191	HERC5	seq.12934.1
762	0.240335386976762	0.10415127504891	0.0181380633671454	0.363956451703808	0.0349960875249677	0.495263580101531	yes	no	yes	no	RLBP1	Retinaldehyde-binding protein 1	6017	RLBP1	seq.12936.38
763	0.0676547720586163	-0.0307725659285152	0.464598072579702	0.765979154028079	0.494324398110375	0.831977754950888	no	no	no	no	AL3B1	Aldehyde dehydrogenase family 3 member B1	221	ALDH3B1	seq.12940.35
764	0.178559298614604	0.221909642776857	0.0654520240008266	0.0592981060603828	0.0909083582910694	0.139415529976946	no	no	no	no	UCR6	Cytochrome b-c1 complex subunit 7	7381	UQCRB	seq.12957.62
765	0.531852647304429	0.421001888070448	1.32345473499687e-05	0.00337843742052939	0.000206904621435341	0.0168337259815267	yes	yes	yes	yes	CSRP2	Cysteine and glycine-rich protein 2	1466	CSRP2	seq.12968.2
766	0.332894269510717	0.451717036241798	0.00152419990869975	0.000923756198540745	0.00602957172848616	0.00645449573718572	yes	yes	yes	yes	STAU2	Double-stranded RNA-binding protein Staufen homolog 2	27067	STAU2	seq.12970.35
767	0.344158079804217	0.371754952969291	0.000873983822322114	0.00517073252692786	0.00402488677771405	0.0230931246161815	yes	yes	yes	yes	Vinexin b	Vinexin b	10174	SORBS3	seq.12976.49
768	0.162166799475104	0.0540770769857984	0.136068964676075	0.57953649091318	0.165172688205638	0.683418176435709	no	no	no	no	RBM22	Pre-mRNA-splicing factor RBM22	55696	RBM22	seq.12980.31
769	0.345873518581444	0.560026045945464	0.000677561622790092	3.51478821559448e-05	0.00334863562627334	0.000562263342909865	yes	yes	yes	yes	NPL4	Nuclear protein localization protein 4 homolog	55666	NPLOC4	seq.12993.21
770	0.372646189291176	0.302909145811704	0.000623350638262437	0.0128867825955534	0.00317833303069319	0.0447722722581327	yes	yes	yes	yes	PRKN2	E3 ubiquitin-protein ligase parkin	5071	PRKN	seq.13013.41
771	0.152661658487084	0.169455533853453	0.126713276925461	0.106046209150505	0.15582115937496	0.209753727499065	no	no	no	no	P5I11	Tumor protein p53-inducible protein 11	9537	TP53I11	seq.13022.20
772	0.226571793712084	0.0640221229246934	0.0233173023656944	0.560318476465212	0.0419078897624492	0.667265741328559	yes	no	yes	no	FRS2	Fibroblast growth factor receptor substrate 2	10818	FRS2	seq.13025.4
773	0.392019123507905	0.283696707116746	0.00012634340880778	0.0146627268383131	0.00101056255787626	0.0493904327714295	yes	yes	yes	yes	CBX7	Chromobox protein homolog 7	23492	CBX7	seq.13027.20
774	0.243162056459542	0.191317536701747	0.0145264846516368	0.102710556725668	0.0299000743149379	0.205383573043176	yes	no	yes	no	BECN1	Beclin-1	8678	BECN1	seq.13032.1
775	0.200843676528449	0.269678416756779	0.039520678198541	0.0152503709505776	0.0618117868565516	0.0508047222162702	yes	yes	no	no	PP1R8	Nuclear inhibitor of protein phosphatase 1	5511	PPP1R8	seq.13039.1
776	0.12831402740828	-0.0170250635404873	0.182779883113756	0.867785863481679	0.213901334869596	0.906906677957644	no	no	no	no	TRAF4	TNF receptor-associated factor 4	9618	TRAF4	seq.13041.47
777	0.351574891932447	0.110436738915117	0.00180111388322226	0.277621697250122	0.0067918656217614	0.408831976934902	yes	no	yes	no	ATAD2	ATPase family AAA domain-containing protein 2	29028	ATAD2	seq.13043.157
778	0.271986051684718	0.166460943851339	0.00737659064834845	0.118017019818182	0.0186407978924316	0.225917115264266	yes	no	yes	no	S6A14	Sodium- and chloride-dependent neutral and basic amino acid transporter B(0+)	11254	SLC6A14	seq.13053.6
779	0.42249353974513	0.23750954930485	6.69900213120423e-05	0.0363544517749143	0.000648802500831295	0.0968331088902414	yes	yes	yes	no	RIFK	Riboflavin kinase	55312	RFK	seq.13059.33
780	0.117051122635118	0.0479657966008772	0.239779647031505	0.619969691544243	0.271657578983095	0.715430116523635	no	no	no	no	CCS	Copper chaperone for superoxide dismutase	9973	CCS	seq.13068.139
781	-0.0769418684957635	-0.0295240506079562	0.430704206007333	0.757403314855716	0.461402528111635	0.826107164189718	no	no	no	no	AN32A	Acidic leucine-rich nuclear phosphoprotein 32 family member A	8125	ANP32A	seq.13073.14
782	0.165109930674948	0.291720347830752	0.105835576374404	0.0123338186024843	0.134344881286396	0.0435151781860297	no	yes	no	yes	FXR1	Fragile X mental retardation syndrome-related protein 1	8087	FXR1	seq.13076.4
783	0.427488292279068	0.346610991621818	8.22902028070818e-05	0.00427464582963014	0.000749100997599907	0.0200227631283446	yes	yes	yes	yes	UN45A	Protein unc-45 homolog A	55898	UNC45A	seq.13082.9
784	0.21416985786055	0.0691038102178379	0.0381282528679979	0.515103009523307	0.0602193046884575	0.628205208448955	yes	no	no	no	GLP1R:CD	Glucagon-like peptide 1 receptor:Cytoplasmic domain	2740	GLP1R	seq.13085.18
785	0.0675098438396844	-0.259682137102663	0.448570512200423	0.0239613273360046	0.478481043526714	0.0710528031735942	no	yes	no	no	BTC	Betacellulin	685	BTC	seq.13088.397
786	0.267815614546108	0.150068962823343	0.0158155659783986	0.154518083950204	0.0318230825552845	0.274203190817893	yes	no	yes	no	HIF-1a	Hypoxia-inducible factor 1-alpha	3091	HIF1A	seq.13089.6
787	0.322719944057891	0.600184689854393	0.000653347930404906	1.03423398332206e-06	0.00327332099564582	4.10021313243115e-05	yes	yes	yes	yes	S100A6	Protein S100-A6	6277	S100A6	seq.13090.17
788	0.136780576965803	-0.0990971607747143	0.164969699930374	0.363324959902734	0.195568630188315	0.494657346235867	no	no	no	no	PSP	Lithostathine-1-alpha	5967	REG1A	seq.13095.51
789	0.212691518844851	0.176769162758137	0.0372880986561936	0.094120206660726	0.0593032522523358	0.1932147551856	yes	no	no	no	Apoptosis regulator Bcl-W	Bcl-2-like protein 2	599	BCL2L2	seq.13097.11
790	-0.144470292271334	-0.404989733884959	0.150947179818261	0.000309847690903024	0.181063806355121	0.00286347418400413	no	yes	no	yes	VEGF-D	Vascular endothelial growth factor D	2277	VEGFD	seq.13098.93
791	0.203670823838772	0.14834766787088	0.0418263340471776	0.190035083653538	0.0645334384536174	0.315533214770412	yes	no	no	no	SOST	Sclerostin	50964	SOST	seq.13101.60
792	0.184435975164237	0.103968250477167	0.071334247570425	0.293038330585444	0.0973483832521315	0.426386358147065	no	no	no	no	FAM3D	Protein FAM3D	131177	FAM3D	seq.13102.1
793	-0.0171271317025128	0.068602340348549	0.858776954109775	0.518611833854234	0.870390647635157	0.63163965783983	no	no	no	no	SNP25	Synaptosomal-associated protein 25	6616	SNAP25	seq.13105.7
794	0.236670614223996	0.367551012440791	0.0183131011523134	0.00170809205911838	0.0352785128184177	0.0101686307458506	yes	yes	yes	yes	LYPD3	Ly6/PLAUR domain-containing protein 3	27076	LYPD3	seq.13107.9
795	-0.140005085816703	-0.466468658956944	0.133943254613004	1.58401392166804e-05	0.16309894190691	0.000316282487789994	no	yes	no	yes	NEGR1	Neuronal growth regulator 1	257194	NEGR1	seq.13109.82
796	0.146424991225619	0.00618115946349737	0.134060238326574	0.951877651327295	0.163205065394901	0.967079411404203	no	no	no	no	BCL6	B-cell lymphoma 6 protein	604	BCL6	seq.13111.79
797	0.470393091868995	0.412549483521702	4.29032493898897e-06	9.72536493672708e-05	8.69346953378097e-05	0.00123142021572224	yes	yes	yes	yes	FSTL1	Follistatin-related protein 1	11167	FSTL1	seq.13112.179
798	0.36424591897175	0.754579107669728	0.00234994889327428	6.73496346657577e-08	0.00816462138877467	4.43939579826941e-06	yes	yes	yes	yes	Osteopontin	Osteopontin	6696	SPP1	seq.13113.7
799	0.523815620746757	0.781122198879796	3.10395797295797e-07	4.80657349340271e-11	1.38822252104337e-05	7.9687162370928e-09	yes	yes	yes	yes	Lumican	Lumican	4060	LUM	seq.13114.50
800	0.220573770098843	0.388729788040365	0.034303190762843	0.000802968065058533	0.0558051610655707	0.00587304583413801	yes	yes	no	yes	CD177	CD177 antigen	57126	CD177	seq.13116.25
801	0.222187716604477	0.120277150200702	0.0460081891010651	0.252855434598101	0.0692083592444122	0.385340413004515	yes	no	no	no	CHKB	Choline/ethanolamine kinase	1120	CHKB	seq.13117.232
802	0.426051005419285	0.596487123109348	0.000186560069632855	3.11849830377288e-07	0.00131912885928065	1.56525726788453e-05	yes	yes	yes	yes	SMOC1	SPARC-related modular calcium-binding protein 1	64093	SMOC1	seq.13118.5
803	0.269551475298426	0.231857115583252	0.00683070031244279	0.0365816352907568	0.0176194066050799	0.0972961238093003	yes	yes	yes	no	protein Z inhibitor	Protein Z-dependent protease inhibitor	51156	SERPINA10	seq.13119.26
804	0.233310333949057	0.111138303961646	0.0104036893027487	0.279197932642097	0.0235590166288652	0.410262709191521	yes	no	yes	no	FLRT2	Leucine-rich repeat transmembrane protein FLRT2	23768	FLRT2	seq.13122.19
805	0.0584994900788119	-0.0243665420109952	0.541033057775152	0.811524998102766	0.568027606810182	0.865468472635523	no	no	no	no	Vitronectin	Vitronectin	7448	VTN	seq.13125.45
806	0.0230399488351066	0.160696877613483	0.808203447908104	0.146656732172552	0.822426715513247	0.263813424316907	no	no	no	no	DSC2	Desmocollin-2	1824	DSC2	seq.13126.52
807	0.23224453388777	0.0745335067553825	0.0261790543047844	0.501145199942014	0.0454828853926565	0.617514727225846	yes	no	yes	no	LDLR	Low-density lipoprotein receptor	3949	LDLR	seq.13129.40
808	0.475941599119603	0.570879153609381	9.03646556355965e-06	8.53352247086241e-06	0.000152587972525416	0.000194528755992034	yes	yes	yes	yes	HXK2	Hexokinase-2	3099	HK2	seq.13130.150
809	0.289584818830873	0.189379391983625	0.00514746447373662	0.092213589090835	0.0143171215738755	0.190809586201195	yes	no	yes	no	HXK1	Hexokinase-1	3098	HK1	seq.13131.5
810	0.386793200914668	0.316370476573341	0.000101598546801377	0.00325473693767769	0.000875347479606825	0.016366420759223	yes	yes	yes	yes	SEM5A	Semaphorin-5A	9037	SEMA5A	seq.13132.14
811	0.189866660773231	0.0711814599109086	0.0538065449522264	0.486295214214385	0.0779596417991607	0.604526497833879	no	no	no	no	MDM4	Protein Mdm4	4194	MDM4	seq.13229.20
812	-0.157403782272787	-0.216632604188823	0.0910094106225049	0.0341235974791904	0.118437793890515	0.0924208919844805	no	yes	no	no	SHAN1	SH3 and multiple ankyrin repeat domains protein 1	50944	SHANK1	seq.13240.170
813	0.327533710200139	0.166134877854415	0.0025172649546321	0.105918018046803	0.00849705721593592	0.209705383011609	yes	no	yes	no	WNT5A	Protein Wnt-5a	7474	WNT5A	seq.13268.45
814	0.0786681054279028	0.0693750203526783	0.428757257659897	0.490998804272317	0.459586786178937	0.608162657499173	no	no	no	no	DB113	Beta-defensin 113	245927	DEFB113	seq.13374.4
815	0.203204745563276	0.0749174855696464	0.0644430053858577	0.462035826805542	0.0896662468123163	0.584536059929149	no	no	no	no	SNG3	Synaptogyrin-3	9143	SYNGR3	seq.13375.48
816	0.251390979319042	0.125847695312949	0.0140936147538392	0.255613426300854	0.0292623022080661	0.387922568883553	yes	no	yes	no	YD286	Glutaredoxin-like protein C5orf63	401207	C5orf63	seq.13378.80
817	-0.0421933673689336	0.2583724704678	0.648923885229043	0.038417028651445	0.6723982151682	0.100850055570538	no	yes	no	no	FUMH	Fumarate hydratase, mitochondrial	2271	FH	seq.13384.110
818	0.247230276875801	0.0470481120272875	0.0177666229955824	0.654682002778587	0.0344807358669143	0.742476910367792	yes	no	yes	no	RNF34	E3 ubiquitin-protein ligase RNF34	80196	RNF34	seq.13386.248
819	0.124022939715498	0.00395371356976332	0.204337767482719	0.969704939083037	0.235999984356756	0.979283171829156	no	no	no	no	EHF	ETS homologous factor	26298	EHF	seq.13387.55
820	0.562415887766633	0.644122218656834	1.92406322898335e-08	1.60675978042993e-07	1.61946921934891e-06	8.96998240686954e-06	yes	yes	yes	yes	NEC1	Neuroendocrine convertase 1	5122	PCSK1	seq.13388.57
821	0.36592205961513	0.192183663335698	0.000784323841906207	0.058429411944304	0.00373458288865871	0.13797128091569	yes	no	yes	no	AT1B1	Sodium/potassium-transporting ATPase subunit beta-1	481	ATP1B1	seq.13392.13
822	0.0914841062949671	0.0860588704494054	0.342695346770245	0.405974673539309	0.3744530142161	0.533658683069092	no	no	no	no	HBD-2	Beta-defensin 4A	100289462	DEFB4A	seq.13397.88
823	0.241157806263256	-0.00996119284014984	0.0236251123830799	0.921338167072054	0.0422533474494378	0.946243873108918	yes	no	yes	no	RELL1	RELT-like protein 1	768211	RELL1	seq.13399.33
824	0.13762554670235	-0.00820521059402199	0.152198461729188	0.936714426547795	0.182245082976666	0.957541970785311	no	no	no	no	ETV5	ETS translocation variant 5	2119	ETV5	seq.13403.5
825	0.0950289696770231	-0.011156489505321	0.360729544177622	0.90751596096696	0.392306967170296	0.936972980269908	no	no	no	no	CLM6	CMRF35-like molecule 6	10871	CD300C	seq.13406.161
826	0.220242026599579	0.0807030955547341	0.0222358979964219	0.430932150642981	0.0404699261272202	0.556832734097249	yes	no	yes	no	WFKN2	WAP, Kazal, immunoglobulin, Kunitz and NTR domain-containing protein 2	124857	WFIKKN2	seq.13408.23
827	0.355699468397821	0.168564948530902	0.000761282305057604	0.138808471875969	0.0036663516645864	0.253280596639673	yes	no	yes	no	RNF41	E3 ubiquitin-protein ligase NRDP1	10193	RNF41	seq.13411.21
828	0.314852084390624	0.102430371589291	0.00495896981535055	0.327021031156241	0.0139316679334978	0.462547068628695	yes	no	yes	no	WFDC6	WAP four-disulfide core domain protein 6	140870	WFDC6	seq.13412.5
829	0.284434081432128	0.157017297821995	0.00699500353924284	0.154448680784523	0.017899749468287	0.274168959303091	yes	no	yes	no	KISHB	Protein kish-B	56900	TMEM167B	seq.13421.17
830	0.147824107060555	-0.052741455205793	0.142220188102574	0.588299772429406	0.171687257084992	0.691129064840301	no	no	no	no	CJ058	Redox-regulatory protein FAM213A	84293	PRXL2A	seq.13423.94
831	0.100255506565613	-0.116869198034451	0.302356130989261	0.215238674436594	0.333775301178823	0.344924073767606	no	no	no	no	WF10A	WAP four-disulfide core domain protein 10A	140832	WFDC10A	seq.13429.3
832	0.239614261725135	0.11349830109098	0.0178757707177548	0.308712090619445	0.0346434082879335	0.442137132926435	yes	no	yes	no	UT1	Urea transporter 1	6563	SLC14A1	seq.13430.50
833	0.0490449729794737	-0.00622296440392693	0.629441216548348	0.944610071024911	0.654317479714233	0.962018186630173	no	no	no	no	ZFY27:CD region 1	Protrudin:Cytoplasmic domain, region 1, isoform 6	118813	ZFYVE27	seq.13432.9
834	0.207714032001616	0.275262668759959	0.0212037365960703	0.0127808209570905	0.0391757213486089	0.0445392464301743	yes	yes	yes	yes	PARVA	Alpha-parvin	55742	PARVA	seq.13434.172
835	0.0430425622303818	-0.0405386814833643	0.649258160952653	0.701870588997696	0.672617193442902	0.780633053955355	no	no	no	no	IL-20 Rb	Interleukin-20 receptor subunit beta	53833	IL20RB	seq.13435.31
836	0.327213279845248	0.299823252899955	0.00298116021021266	0.0146862082509399	0.00961101378640754	0.0494146650312989	yes	yes	yes	yes	MAZ	Myc-associated zinc finger protein	4150	MAZ	seq.13436.54
837	0.347825566494742	0.126368775769739	0.00120021821327743	0.21595104977903	0.00509570154652438	0.345559576876594	yes	no	yes	no	CHRD	Chordin	8646	CHRD	seq.13438.115
838	0.244944979261611	0.162794275086244	0.0197273833975953	0.147008706484185	0.03725526909501	0.264011905433882	yes	no	yes	no	IQCF3	IQ domain-containing protein F3	401067	IQCF3	seq.13439.6
839	0.00997103652262621	0.206848721633591	0.910696109204734	0.068756248802273	0.918248878263748	0.155055827369017	no	no	no	no	SPRN	Shadow of prion protein	503542	SPRN	seq.13447.42
840	0.380491575765583	0.525719942354179	7.59229161513682e-05	2.75339393411524e-05	0.000708475671481637	0.000478216451223635	yes	yes	yes	yes	UBP8	Ubiquitin carboxyl-terminal hydrolase 8	9101	USP8	seq.13450.49
841	0.194909626229557	0.0708434639384734	0.0628182680067241	0.506194835408251	0.0879648692768845	0.622055692838846	no	no	no	no	FNDC4	Fibronectin type III domain-containing protein 4	64838	FNDC4	seq.13451.2
842	0.240516369509701	0.0197013281500732	0.0201007079502535	0.851591091206086	0.0377332708347543	0.895799819263314	yes	no	yes	no	SIM13	Small integral membrane protein 13	221710	SMIM13	seq.13452.113
843	0.185467130991084	0.00237785985293478	0.0677337527638233	0.981190418688599	0.0934370553128789	0.98587562546287	no	no	no	no	CI167	Torsin-4A	54863	TOR4A	seq.13459.30
844	-0.201201587046292	-0.216771468523878	0.0525008775177196	0.0623162999512706	0.0764190054820419	0.144585444034521	no	no	no	no	CHAD	Chondroadherin	1101	CHAD	seq.13460.4
845	0.306046743135195	0.343293873452291	0.00119354457865926	0.00163410509459693	0.00507372369063311	0.00978138837258182	yes	yes	yes	yes	PXDN	Peroxidasin homolog	7837	PXDN	seq.13463.1
846	0.157235528825004	0.163619692805845	0.101776645913445	0.156761630605801	0.129885707905868	0.277195501307155	no	no	no	no	NRAC	Nutritionally-regulated adipose and cardiac enriched protein homolog	400258	NRAC	seq.13464.8
847	0.260479066816818	0.25576574808941	0.00905498646715166	0.0384185598755019	0.021427203617014	0.100850055570538	yes	yes	yes	no	CCP1	Calcipressin-1	1827	RCAN1	seq.13465.5
848	0.142088501563432	0.0221921115368714	0.146174246869219	0.833993267636203	0.175917136960294	0.882818504280667	no	no	no	no	NEUL4	Neuralized-like protein 4	84461	NEURL4	seq.13468.5
849	0.2823066777103	0.0917907464292625	0.0113354872488542	0.385456532139982	0.0250977137751847	0.515480979549705	yes	no	yes	no	PTH1R	Parathyroid hormone/parathyroid hormone-related peptide receptor	5745	PTH1R	seq.13470.43
850	0.328318768980184	0.467505824665341	0.00102322871173956	0.00023412188386196	0.00452919440285366	0.00232906333128116	yes	yes	yes	yes	HDHD2	Haloacid dehalogenase-like hydrolase domain-containing protein 2	84064	HDHD2	seq.13472.35
851	0.242629584642798	0.0314613415360917	0.0175546245533309	0.770519801019563	0.0342511846234236	0.835582523563534	yes	no	yes	no	IP3KA	Inositol-trisphosphate 3-kinase A	3706	ITPKA	seq.13473.55
852	0.380132720184267	0.241734975542513	0.000485903175482703	0.0438220343975148	0.00265307013280027	0.111149907366158	yes	yes	yes	no	GSTK1	Glutathione S-transferase kappa 1	373156	GSTK1	seq.13474.40
853	0.364475629711544	0.179921163341826	0.000691973671533819	0.117911939315592	0.0033983733904502	0.225874026609106	yes	no	yes	no	KIN17	DNA/RNA-binding protein KIN17	22944	KIN	seq.13476.16
854	0.181802764804884	0.25536424457621	0.0550638962999585	0.0358238460211764	0.0792358171112764	0.0957928942237809	no	yes	no	no	LT4R1	Leukotriene B4 receptor 1	1241	LTB4R	seq.13477.65
855	0.0868029404090506	0.0825870182828797	0.346708225905255	0.438827235043089	0.378535362986958	0.563441399418151	no	no	no	no	F1712	Protein FAM171A2	284069	FAM171A2	seq.13479.8
856	0.311720451064558	0.197033010974787	0.00539025664656006	0.0743348183908071	0.0148564705860605	0.164308104876742	yes	no	yes	no	CO1A1:N-term propeptide	Collagen alpha-1(I) chain:N-term propeptide	1277	COL1A1	seq.13484.69
857	0.0981459390714337	0.134101870770512	0.286339442513705	0.231669552332224	0.31756802959507	0.362392701612277	no	no	no	no	PKD2:CD 1	Polycystin-2:Cytoplasmic domain 1	5311	PKD2	seq.13486.9
858	0.3067057836738	0.0779238284588682	0.0184259545441296	0.436272269198459	0.0354584584280453	0.561742900631858	yes	no	yes	no	UN93B	Protein unc-93 homolog B1	81622	UNC93B1	seq.13487.24
859	0.314193433125259	0.319283691293083	0.0024708811758811	0.0173665630761057	0.00841206652971095	0.0556279078392122	yes	yes	yes	no	ARFP1	Arfaptin-1	27236	ARFIP1	seq.13488.3
860	0.191092082352628	-0.0548763704296483	0.0571681315419126	0.593832952126697	0.0813649447621759	0.694841067485774	no	no	no	no	MPP6	MAGUK p55 subfamily member 6	51678	MPP6	seq.13490.1
861	0.333409698588156	0.00599032422855354	0.00337984536003432	0.956692021080013	0.0104944006610373	0.969989260068338	yes	no	yes	no	CERS5	Ceramide synthase 5	91012	CERS5	seq.13494.6
862	0.426426230698463	0.276267560822556	1.39609706569739e-05	0.00601817608668566	0.00021760817796098	0.0258644472665022	yes	yes	yes	yes	HMCS1	Hydroxymethylglutaryl-CoA synthase, cytoplasmic	3157	HMGCS1	seq.13496.19
863	0.308622235779995	0.380001415175836	0.00682926328882681	0.00560184180051561	0.0176194066050799	0.0245810102444052	yes	yes	yes	yes	Coagulation Factor VIII	Coagulation Factor VIII	2157	F8	seq.13499.30
864	0.165305686432955	0.227256369741729	0.0921092121821258	0.0427755600624605	0.119556227722043	0.109102605641828	no	yes	no	no	S35G2	Solute carrier family 35 member G2	80723	SLC35G2	seq.13501.10
865	0.306286758706012	0.285736016408441	0.00245942620239947	0.0160464941789608	0.00839904837062378	0.0526585849923907	yes	yes	yes	no	PRAF3	PRA1 family protein 3	10550	ARL6IP5	seq.13503.19
866	0.33402112665516	0.424670156488102	0.000507921223802946	0.000392182632004371	0.00275383256883985	0.00344403078602875	yes	yes	yes	yes	HNRPR	Heterogeneous nuclear ribonucleoprotein R	10236	HNRNPR	seq.13504.147
867	0.219124345814633	0.13527743450023	0.0317296097371716	0.182652416774177	0.0523816218684567	0.307603844603164	yes	no	no	no	DUS2L	tRNA-dihydrouridine(20) synthase [NAD(P)+]-like	54920	DUS2	seq.13506.10
868	0.219774109800072	0.182856109628134	0.0221866671779791	0.0662596530025257	0.0404286182207599	0.150695927648495	yes	no	yes	no	TRADD	Tumor necrosis factor receptor type 1-associated DEATH domain protein	8717	TRADD	seq.13507.51
869	0.274343606501902	-0.00178489040439957	0.00987418461702493	0.986560235182209	0.0226981781679594	0.989635322090551	yes	no	yes	no	SCAM5	Secretory carrier-associated membrane protein 5	192683	SCAMP5	seq.13509.5
870	0.325484896709199	0.158262899911234	0.00184556925174668	0.132206688071986	0.00689222483024307	0.244793702452945	yes	no	yes	no	AT2A3	Sarcoplasmic/endoplasmic reticulum calcium ATPase 3	489	ATP2A3	seq.13510.7
871	0.203504062610451	0.057094694224193	0.0483428028830479	0.588107869135194	0.0717924740969476	0.691052008599366	yes	no	no	no	SATB1	DNA-binding protein SATB1	6304	SATB1	seq.13511.29
872	0.319240467404025	0.178777321493555	0.00432038679888915	0.128941410372433	0.0125460913889186	0.240906589339718	yes	no	yes	no	PIAS3	E3 SUMO-protein ligase PIAS3	10401	PIAS3	seq.13513.174
873	0.117331846060156	0.0781099781611573	0.209489944521444	0.495599571752213	0.241339121178527	0.612337601398273	no	no	no	no	Rab-1C	Ras-related protein Rab-35	11021	RAB35	seq.13514.121
874	0.46850646508214	0.260511322073497	2.44865304442353e-05	0.0347677586182938	0.000335753904913312	0.0937478597341969	yes	yes	yes	no	RPR1A	Regulation of nuclear pre-mRNA domain-containing protein 1A	55197	RPRD1A	seq.13515.8
875	0.219587451458167	0.136804204944193	0.0362498861105459	0.241993459007168	0.0580231500616725	0.375374600008001	yes	no	no	no	TMM85	ER membrane protein complex subunit 4	51234	EMC4	seq.13516.46
876	0.258450896131262	0.0601281912645508	0.0188451531771595	0.53922864259082	0.0360369916225934	0.648093124695601	yes	no	yes	no	PTHD3	Patched domain-containing protein 3	374308	PTCHD3	seq.13517.3
877	0.0315283735581725	-0.0377533014051363	0.727870388375077	0.720889595587768	0.747405948723732	0.795746598348644	no	no	no	no	ASAP2	Arf-GAP with SH3 domain, ANK repeat and PH domain-containing protein 2	8853	ASAP2	seq.13518.5
878	0.284424458745837	0.0478102929482291	0.00897455286641933	0.656893377352047	0.0212829556706459	0.744071152690072	yes	no	yes	no	ARHGP	Rho guanine nucleotide exchange factor 25	115557	ARHGEF25	seq.13519.112
879	0.180864696545822	0.0213836261515029	0.0682515071619745	0.84371497974262	0.094056422086439	0.889950710791504	no	no	no	no	H6ST2	Heparan-sulfate 6-O-sulfotransferase 2	90161	HS6ST2	seq.13524.25
880	0.317807901641048	0.17696992290679	0.00286763060473137	0.11243383952911	0.00937764915629728	0.218439465931733	yes	no	yes	no	KCNG4	Potassium voltage-gated channel subfamily G member 4	93107	KCNG4	seq.13525.17
881	0.211273398044299	0.210941674301955	0.0277923239085557	0.0690445188029826	0.0474733706661933	0.155513611515487	yes	no	yes	no	LA:RRM	Lupus La protein:RNA recognition motif	6741	SSB	seq.13526.5
882	0.219631133848127	0.00479899987029548	0.0506408744080526	0.961112283499144	0.0745903581919193	0.972488496952805	no	no	no	no	UR2R	Urotensin-2 receptor	2837	UTS2R	seq.13530.5
883	0.278930875427514	0.0857380378329243	0.00780323553955046	0.4519416349928	0.0193261664268359	0.575383677477439	yes	no	yes	no	NEPR1	Nuclear envelope phosphatase-regulatory subunit 1	255919	CNEP1R1	seq.13532.25
884	0.169869000132159	0.236436172123143	0.13172729810294	0.0344831186684641	0.160866082125264	0.0931020214295535	no	yes	no	no	MYOM2	Myomesin-2	9172	MYOM2	seq.13534.20
885	0.0704250395188924	0.0695829817121377	0.432966741494476	0.498307491259491	0.463735521283531	0.614710323490569	no	no	no	no	C43BP:PH domain	Collagen type IV alpha-3-binding protein:PH domain	10087	CERT1	seq.13535.2
886	0.291235209808964	0.0771202249142255	0.00736874726312766	0.482859653421198	0.0186295823828888	0.602033993588736	yes	no	yes	no	POLI	DNA polymerase iota	11201	POLI	seq.13536.56
887	0.155709527694863	-0.00577342977597697	0.111148613829392	0.955864362529659	0.140017054170068	0.969560494989683	no	no	no	no	KCNN1	Small conductance calcium-activated potassium channel protein 1	3780	KCNN1	seq.13539.131
888	0.284252903956866	0.186327940020342	0.00772385468103062	0.113435787381827	0.0191990953929661	0.21991750275194	yes	no	yes	no	GPR26	G-protein coupled receptor 26	2849	GPR26	seq.13540.1
889	0.279834692360793	0.0995215831378852	0.00777395616745348	0.370926700423608	0.0192732014879947	0.501690971079742	yes	no	yes	no	MYCT1	Myc target protein 1	80177	MYCT1	seq.13541.1
890	0.599872499768546	0.536382461617572	1.51383298250126e-07	8.90599449929913e-05	8.11978455614155e-06	0.00115721226898298	yes	yes	yes	yes	LTB4DH	Prostaglandin reductase 1	22949	PTGR1	seq.13543.7
891	0.344041580165714	0.300037763842291	0.000652047677665166	0.00866669146531549	0.00327280077477626	0.0337696308962318	yes	yes	yes	yes	HMHA1	Rho GTPase-activating protein 45	23526	ARHGAP45	seq.13544.9
892	0.258422800657195	0.140101785616397	0.0115683325368397	0.212275432522164	0.0254213122612764	0.341676637637175	yes	no	yes	no	EIF1A	Probable RNA-binding protein EIF1AD	84285	EIF1AD	seq.13545.97
893	0.0554662854439058	0.208299583777589	0.568330856991428	0.0633882406547476	0.59474715351953	0.146327875367985	no	no	no	no	5HT7R	5-hydroxytryptamine receptor 7	3363	HTR7	seq.13547.5
894	0.243143992300868	0.0596446555362525	0.0203456453546328	0.586115929914742	0.0379654925950995	0.688859345341258	yes	no	yes	no	ADA29	Disintegrin and metalloproteinase domain-containing protein 29	11086	ADAM29	seq.13549.15
895	0.18203008873539	-0.0639922424252478	0.0715488426503181	0.523808550864705	0.097592550022411	0.635422745405942	no	no	no	no	DCNL3	DCN1-like protein 3	123879	DCUN1D3	seq.13553.4
896	0.159332495097592	-0.0517019362630643	0.108293759212206	0.597782467593433	0.136855999876328	0.697919877325745	no	no	no	no	REPI1	Replication initiator 1	29803	REPIN1	seq.13554.78
897	0.265099511561044	0.132425865169006	0.0101767308625014	0.273773355953326	0.0232277407378994	0.405043599105522	yes	no	yes	no	5HT2A	5-hydroxytryptamine receptor 2A	3356	HTR2A	seq.13556.28
898	0.252087807601745	0.156182157133615	0.0217121791234645	0.166671964363309	0.0398080871261643	0.289388231365174	yes	no	yes	no	Nectin 3	Nectin-3	25945	NECTIN3	seq.13557.3
899	0.28492048417587	0.0689271607415778	0.00851034023305442	0.522510185019672	0.0204479892029164	0.634551214704245	yes	no	yes	no	5HT6R	5-hydroxytryptamine receptor 6	3362	HTR6	seq.13561.5
900	0.12668192031762	0.253627974428615	0.178624176189149	0.0242139297308684	0.209575995696083	0.0716077889500438	no	yes	no	no	p130	Retinoblastoma-like protein 2	5934	RBL2	seq.13565.2
901	0.50827821940055	0.449068681586307	9.09451419756036e-07	0.000237070452643895	2.90971270028378e-05	0.00233671414203851	yes	yes	yes	yes	SSU72	RNA polymerase II subunit A C-terminal domain phosphatase SSU72	29101	SSU72	seq.13566.2
902	0.251157614721511	0.411190159429276	0.00841769194182097	0.00177898644290796	0.0202877500500892	0.0104317629465696	yes	yes	yes	yes	DPYL2	Dihydropyrimidinase-related protein 2	1808	DPYSL2	seq.13567.1
903	0.421409867953092	0.435399424441682	0.000133511280040737	0.00103885463819054	0.00104948306480297	0.00708675028122249	yes	yes	yes	yes	VIGLN	Vigilin	3069	HDLBP	seq.13570.43
904	0.37770605787926	0.564306341586392	0.00034441994943519	4.87398189799902e-06	0.00206374247580605	0.000126377037743851	yes	yes	yes	yes	PSD11	26S proteasome non-ATPase regulatory subunit 11	5717	PSMD11	seq.13572.43
905	0.416356283654621	0.554882788698963	5.76683945060588e-05	2.7756265703873e-05	0.000586438264577412	0.00048055230906927	yes	yes	yes	yes	p21-ARC	Actin-related protein 2/3 complex subunit 3	10094	ARPC3	seq.13573.5
906	0.071786391886563	0.123015825677767	0.439501574057915	0.262659477774116	0.469723209937654	0.394241427408008	no	no	no	no	RND1	Rho-related GTP-binding protein Rho6	27289	RND1	seq.13574.50
907	0.464868079142407	0.228374496499015	3.566897766353e-06	0.023112588206997	7.61898481858486e-05	0.0691786528116214	yes	yes	yes	no	DVL2	Segment polarity protein dishevelled homolog DVL-2	1856	DVL2	seq.13575.40
908	0.0538529489237102	-0.0161520549559433	0.563425793799141	0.877454290933256	0.589839747010161	0.91439093822778	no	no	no	no	U2AF2	Splicing factor U2AF 65 kDa subunit	11338	U2AF2	seq.13577.25
909	0.151852718133791	0.0552565363486779	0.128404250858324	0.606363132606576	0.157405255757538	0.70403495299036	no	no	no	no	ABLM3	Actin-binding LIM protein 3	22885	ABLIM3	seq.13578.98
910	0.210629223912932	0.270601049446973	0.0316015456364915	0.018444285164047	0.0522174739284945	0.0583287191517349	yes	yes	no	no	Apaf-1	Apoptotic protease-activating factor 1	317	APAF1	seq.13583.19
911	0.309181646190935	0.0797625590933282	0.00984832715079944	0.418076253011036	0.0226577787392867	0.543558740547381	yes	no	yes	no	RGAP1	Rac GTPase-activating protein 1	29127	RACGAP1	seq.13587.10
912	0.021611834381338	-0.155084705332054	0.828044613695246	0.0901512000804363	0.841894086884723	0.187749225595762	no	no	no	no	ANXA9	Annexin A9	8416	ANXA9	seq.13588.11
913	0.193223554052523	0.033047424783757	0.05153821620719	0.746941455153989	0.0754214982112178	0.818248505521653	no	no	no	no	APBB3:PID 2	Amyloid beta A4 precursor protein-binding family B member 3:Phosphotyrosine Interaction Domain 2, Isoform IV	10307	APBB3	seq.13589.10
914	0.304818176616947	0.284653601654459	0.00446035146484077	0.017031426158444	0.0128841514594213	0.0549080333016187	yes	yes	yes	no	PRI1	DNA primase small subunit	5557	PRIM1	seq.13591.31
915	0.151759851862463	0.126208958667014	0.116688317954934	0.243308785462321	0.145521264538739	0.376454288819106	no	no	no	no	RB27B	Ras-related protein Rab-27B	5874	RAB27B	seq.13596.3
916	0.174495428252761	0.21963589944436	0.0641748619122546	0.0468075626862656	0.0893840808355257	0.116624338012263	no	yes	no	no	RAB31	Ras-related protein Rab-31	11031	RAB31	seq.13597.20
917	0.207483067860835	0.0913526554262537	0.0383947139409919	0.406443180717588	0.0605371406867885	0.533784267889623	yes	no	no	no	RABEK	Rab9 effector protein with kelch motifs	10244	RABEPK	seq.13599.15
918	0.282919800258432	0.360422296351269	0.00307195075303154	0.00166797301794593	0.00979979158590995	0.00996231482661808	yes	yes	yes	yes	NH2L1	NHP2-like protein 1	4809	SNU13	seq.13602.6
919	0.121778903180125	0.310763036995515	0.1883883982194	0.0129896705206732	0.219572417268499	0.0450643547359562	no	yes	no	yes	RFESD	Rieske domain-containing protein	317671	RFESD	seq.13603.7
920	0.185017850402273	0.107155206310142	0.0589129613722086	0.305723742340787	0.0833927067703372	0.439583336227712	no	no	no	no	NEUL1	E3 ubiquitin-protein ligase NEURL1	9148	NEURL1	seq.13604.27
921	0.272136968920265	0.318386778111623	0.00629400776183449	0.00895707395639587	0.0165153556187034	0.0346553655466431	yes	yes	yes	yes	GTF2I	General transcription factor II-I	2969	GTF2I	seq.13609.11
922	0.19437196335291	-0.0567340752797543	0.0671922395345693	0.561108852931237	0.0928539384929599	0.667851726356672	no	no	no	no	CYTIP	Cytohesin-interacting protein	9595	CYTIP	seq.13612.7
923	0.155209065720078	0.0994896863490669	0.122558821141257	0.321186811375592	0.151461330576874	0.456181995076808	no	no	no	no	Adenylate kinase isoenzyme 5	Adenylate kinase isoenzyme 5	26289	AK5	seq.13613.23
924	0.336122633198615	0.520481160858981	0.000672321048892227	0.000117811404946724	0.00333887550308603	0.00141658504717259	yes	yes	yes	yes	NCK2	Cytoplasmic protein NCK2	8440	NCK2	seq.13615.60
925	0.263486520116264	0.165099920457356	0.0117573689056079	0.140944334130833	0.0257298261130322	0.256351878999264	yes	no	yes	no	MD1L1	Mitotic spindle assembly checkpoint protein MAD1	8379	MAD1L1	seq.13618.15
926	0.37645348068369	0.0504101081385827	0.000546358535743132	0.631374071235329	0.00290134829259225	0.724464669406142	yes	no	yes	no	ASNA	ATPase ASNA1	439	GET3	seq.13620.10
927	0.382330355492518	0.356463683488866	0.000202083167839903	0.00232665052385379	0.00139419547446672	0.0126531859006005	yes	yes	yes	yes	2A5A	Serine/threonine-protein phosphatase 2A 56 kDa regulatory subunit alpha isoform	5525	PPP2R5A	seq.13622.16
928	0.219564574539467	0.157476649330997	0.0311364270561989	0.161921418401933	0.0516673923034468	0.283356945686275	yes	no	no	no	MLL2	Histone-lysine N-methyltransferase 2D	8085	KMT2D	seq.13623.4
929	0.219174983634408	0.0856070342281827	0.0271244920279258	0.445830190637299	0.0467101340524968	0.570158245202586	yes	no	yes	no	LA:HTH	Lupus La protein:HTH La-type RNA-binding domain	6741	SSB	seq.13625.19
930	0.241104758047524	0.0308601908877648	0.0215041018857008	0.754289603333359	0.0394734001190746	0.823531913757096	yes	no	yes	no	ATG4B	Cysteine protease ATG4B	23192	ATG4B	seq.13629.25
931	0.241366170633414	0.30859321146377	0.0222561864892651	0.00932646716495666	0.0404753107588488	0.035807089024195	yes	yes	yes	yes	Zyxin	Zyxin	7791	ZYX	seq.13632.10
932	0.251805038557469	0.502953728611584	0.00984337045265072	0.000454074886670849	0.0226577787392867	0.00383963478357993	yes	yes	yes	yes	PIR	Pirin	8544	PIR	seq.13634.209
933	0.338554822828526	0.365008126727218	0.000386191169618531	0.00144704021220593	0.0022358221047439	0.00898610329282482	yes	yes	yes	yes	NP1L1	Nucleosome assembly protein 1-like 1	4673	NAP1L1	seq.13636.20
934	0.448320420705801	0.289954033771165	6.55855477981116e-05	0.0177785388304487	0.000639605226387644	0.0565502243845262	yes	yes	yes	no	USO1	General vesicular transport factor p115	8615	USO1	seq.13639.101
935	0.251896008861673	0.187359673713082	0.0188545864115322	0.0809918730197866	0.0360400255096689	0.174645556168075	yes	no	yes	no	BCL6	B-cell lymphoma 6 protein	604	BCL6	seq.13640.5
936	0.379476777554274	0.333244933548259	0.000200700301698775	0.00637614723251113	0.00139167471558175	0.0271470050654229	yes	yes	yes	yes	CIG49	Interferon-induced protein with tetratricopeptide repeats 3	3437	IFIT3	seq.13642.90
937	0.234565836094981	0.302310460620609	0.0132860202586903	0.014431619290752	0.0280323242712281	0.0487172188793413	yes	yes	yes	yes	HGS	Hepatocyte growth factor-regulated tyrosine kinase substrate	9146	HGS	seq.13644.30
938	0.244488950208502	0.0745933193311692	0.0206102164837202	0.485144063682038	0.0383271564862111	0.603559236326324	yes	no	yes	no	PRP16	Pre-mRNA-splicing factor ATP-dependent RNA helicase PRP16	9785	DHX38	seq.13645.14
939	0.198296940322444	0.104794503790277	0.0526357407470098	0.309031411318488	0.0765267439880124	0.442362860105559	no	no	no	no	KCIP1	Kv channel-interacting protein 1	30820	KCNIP1	seq.13650.11
940	0.144423374616254	0.120340392280643	0.158729397335136	0.2670827587542	0.189012744489695	0.397716323664732	no	no	no	no	ZFP91	E3 ubiquitin-protein ligase ZFP91	80829	ZFP91	seq.13651.54
941	0.327622200702589	0.218530982512052	0.00188408463214169	0.0831811952101414	0.00700259987937987	0.177697898865554	yes	no	yes	no	ROCK2	Rho-associated protein kinase 2	9475	ROCK2	seq.13654.1
942	0.405631033399072	0.349133221485565	8.88435453387167e-05	0.00345124110765894	0.00079034640089125	0.0170566757904264	yes	yes	yes	yes	Nucleolin	Nucleolin	4691	NCL	seq.13655.34
943	0.318419362274202	0.42115170198456	0.00181301858722791	0.000449598243845709	0.00680609200532025	0.00382585280346482	yes	yes	yes	yes	PNKP	Bifunctional polynucleotide phosphatase/kinase	11284	PNKP	seq.13657.2
944	0.195228357709078	0.274555711841137	0.0923930085483975	0.0133707303673931	0.119896145580712	0.0461231184363224	no	yes	no	yes	PDGF-CC	Platelet-derived growth factor C	56034	PDGFC	seq.13658.31
945	0.332113992900078	0.317627869028555	0.00113107096590864	0.00644720549722757	0.00489177016164914	0.0273856065802267	yes	yes	yes	yes	AT131	Manganese-transporting ATPase 13A1	57130	ATP13A1	seq.13659.36
946	0.237295996805521	-0.0209694660234766	0.0277181008113908	0.831840631649971	0.0474189273105438	0.881293589418472	yes	no	yes	no	CYTD	Cystatin-D	1473	CST5	seq.13661.193
947	0.319641891024388	0.184935760400333	0.00254931360499228	0.0963604692897444	0.00857767203746173	0.195835114221468	yes	no	yes	no	PP2A, subunit B	Serine/threonine-protein phosphatase 2A regulatory subunit B'' subunit alpha	5523	PPP2R3A	seq.13665.35
948	0.339473765082264	0.271105103202372	0.00129453950939097	0.0138756806108075	0.00536141230573658	0.047299763652021	yes	yes	yes	yes	Carbonic Anhydrase X	Carbonic anhydrase-related protein 10	56934	CA10	seq.13666.222
949	0.212337768222042	0.0452354434820045	0.0673740133885862	0.629000247958146	0.0929939888262861	0.722210186195603	no	no	no	no	Dtk	Tyrosine-protein kinase receptor TYRO3	7301	TYRO3	seq.13668.44
950	0.438971563880537	0.320257314752131	0.000345413191309707	0.00782032204705867	0.00206530663350318	0.0315989526731595	yes	yes	yes	yes	GIIE	Group IIE secretory phospholipase A2	30814	PLA2G2E	seq.13670.81
951	0.201000722345349	0.374814274957512	0.0444184754327936	0.000718308928675018	0.0675037441924483	0.00543550228047168	yes	yes	no	yes	Elastase	Neutrophil elastase	1991	ELANE	seq.13671.40
952	0.248083698013253	0.172846742593305	0.0125701723743623	0.128272144582942	0.0268953512163223	0.240252277649188	yes	no	yes	no	HSP76	Heat shock 70 kDa protein 6	3310	HSPA6	seq.13672.3
953	0.383489235421267	0.234939194747383	0.000455808831006135	0.0481278502724403	0.00254722177163899	0.118928396043596	yes	yes	yes	no	NAB2	NGFI-A-binding protein 2	4665	NAB2	seq.13680.3
954	0.224269925929383	0.131562353168801	0.0291459622537595	0.238154582318896	0.0493066046661466	0.370786488294445	yes	no	yes	no	CSK22	Casein kinase II subunit alpha'	1459	CSNK2A2	seq.13681.173
955	0.408474673553136	0.236593663980856	9.09933936340968e-05	0.0221204558325724	0.000802445392677616	0.066788638995587	yes	yes	yes	no	M-CSF R	Macrophage colony-stimulating factor 1 receptor	1436	CSF1R	seq.13682.47
956	0.133112242872171	0.14533246719231	0.15463937928371	0.178318977346222	0.184682829963147	0.303672651472571	no	no	no	no	CLCKB	Chloride channel protein ClC-Kb	1188	CLCNKB	seq.13683.18
957	0.403254228265817	0.227815996696593	0.000151672891952345	0.0395409790772112	0.00113516059079518	0.102861937525829	yes	yes	yes	no	IL-5 Ra	Interleukin-5 receptor subunit alpha	3568	IL5RA	seq.13686.2
958	0.280835207022515	0.152317180733638	0.00750378808777531	0.178530745253483	0.0188577053873306	0.303672651472571	yes	no	yes	no	I-309	C-C motif chemokine 1	6346	CCL1	seq.13687.5
959	0.318975706884327	0.103601400881243	0.00648654808645108	0.327352783660521	0.0168567808443679	0.462896634636007	yes	no	yes	no	CAPSL	Calcyphosin-like protein	133690	CAPSL	seq.13688.2
960	0.573143684106832	0.229637830684007	1.07699506140687e-08	0.0234785429726293	1.10122533224386e-06	0.069886348532783	yes	yes	yes	no	SC5A8	Sodium-coupled monocarboxylate transporter 1	160728	SLC5A8	seq.13691.10
961	0.387353292396645	0.524085170058849	0.00025695142133763	1.92021853801132e-05	0.00166157155562044	0.000372102509927423	yes	yes	yes	yes	WISP-1	WNT1-inducible-signaling pathway protein 1	8840	CCN4	seq.13692.154
962	0.24203482006945	0.115366718946894	0.0192683602387453	0.302047481308473	0.0366102345661486	0.436592277473886	yes	no	yes	no	ARMEL	Cerebral dopamine neurotrophic factor	441549	CDNF	seq.13693.5
963	0.21741620540271	0.184866369523524	0.0451085823031042	0.122986151210541	0.0682560472919465	0.232340204859416	yes	no	no	no	TSLP R	Cytokine receptor-like factor 2	64109	CRLF2	seq.13694.24
964	0.284361269696404	0.0471401429557093	0.00363465981129797	0.663129482276967	0.0110719509062423	0.748963954900349	yes	no	yes	no	GPDA	Glycerol-3-phosphate dehydrogenase [NAD(+)], cytoplasmic	2819	GPD1	seq.13697.51
965	0.133663804457861	0.12771269534745	0.170863574223417	0.252089633879468	0.201598647562829	0.384494671579194	no	no	no	no	K319L	Dyslexia-associated protein KIAA0319-like protein	79932	KIAA0319L	seq.13698.28
966	0.351281142910705	0.0249267556511134	0.0184478470331581	0.806206292466071	0.0354631662397779	0.861643802711833	yes	no	yes	no	PSA	Prostate-specific antigen	354	KLK3	seq.13699.6
967	0.41512508382635	0.21916747693668	0.000495760092673201	0.0573062368603466	0.00269612670677443	0.135841603926757	yes	no	yes	no	BLC	C-X-C motif chemokine 13	10563	CXCL13	seq.13701.2
968	0.407500813269367	0.0472889953186138	0.000218418334476645	0.663855772164242	0.00148812790525744	0.749240648628025	yes	no	yes	no	HMCS2	Hydroxymethylglutaryl-CoA synthase, mitochondrial	3158	HMGCS2	seq.13704.5
969	0.0748472402807433	0.0761026547969365	0.425339316203437	0.473217082347947	0.456191217202314	0.595302519550613	no	no	no	no	SPARCL1	SPARC-like protein 1	8404	SPARCL1	seq.13707.27
970	0.0750322101314252	0.0525578357581319	0.423226375541442	0.613517739413296	0.454014019722986	0.710231813865879	no	no	no	no	kallikrein 8	Kallikrein-8	11202	KLK8	seq.13708.56
971	0.2881702006023	0.321902494926171	0.002196035090363	0.00272517703611971	0.00777016259300864	0.0144191910682891	yes	yes	yes	yes	C1-Esterase Inhibitor	Plasma protease C1 inhibitor	710	SERPING1	seq.13710.6
972	0.290632190080812	0.172715116282173	0.00880266227926308	0.128000855196739	0.0209936204576497	0.239908420274532	yes	no	yes	no	CLH1	Clathrin heavy chain 1	1213	CLTC	seq.13711.10
973	0.250126909012674	0.190926916343375	0.0130205317871908	0.0730170001449848	0.0275998951599073	0.162059232370471	yes	no	yes	no	granzyme A	Granzyme A	3001	GZMA	seq.13712.104
974	0.195748995278994	-0.0146714707703201	0.0497316342038213	0.886994294979315	0.0735157445904097	0.920824627672074	yes	no	no	no	SC22A	Vesicle-trafficking protein SEC22a	26984	SEC22A	seq.13713.164
975	0.290393454159484	0.356093798182709	0.00322195150750663	0.00032406017787233	0.0101598251859186	0.00296345837013515	yes	yes	yes	yes	FCN2	Ficolin-2	2220	FCN2	seq.13717.15
976	0.203604980943933	0.0551280711565367	0.0306059414139627	0.623076622161103	0.0511282764811572	0.718106635736969	yes	no	no	no	PAK4	Serine/threonine-protein kinase PAK 4	10298	PAK4	seq.13719.19
977	0.290115026712501	0.407406108728128	0.00788859372140079	0.00166563760795557	0.0194934490739764	0.00995923863729501	yes	yes	yes	yes	Proteinase-3	Myeloblastin	5657	PRTN3	seq.13720.95
978	0.083060510672489	0.0134077305393059	0.370587392285942	0.896889562000241	0.401959481204676	0.928981975331942	no	no	no	no	C9	Complement component C9	735	C9	seq.13722.105
979	0.300112358759558	0.146112030966177	0.0034531252597054	0.159541059203142	0.0106417524353515	0.280929879272736	yes	no	yes	no	IL-10	Interleukin-10	3586	IL10	seq.13723.6
980	-0.125646637638148	-0.0605373951285876	0.172466076951908	0.573238305968806	0.203134963832914	0.677687947773697	no	no	no	no	FGF-19	Fibroblast growth factor 19	9965	FGF19	seq.13724.27
981	0.218094030397337	0.0832239530329414	0.0342846890242301	0.43851212709114	0.0557916518892216	0.563398295474395	yes	no	no	no	FGF-16	Fibroblast growth factor 16	8823	FGF16	seq.13725.3
982	0.301374526640045	0.15276674567419	0.00210468595273961	0.143720794536815	0.00757548476805158	0.259846816560116	yes	no	yes	no	C7	Complement component C7	730	C7	seq.13731.14
983	0.278954881933376	0.249777739561621	0.00789388997496969	0.0246296240887342	0.0194977300465278	0.0723677085872527	yes	yes	yes	no	IL-12 p40	Interleukin-12 subunit beta	3593	IL12B	seq.13733.5
984	0.202732319058621	0.00516320016177738	0.0409006382568965	0.960581651589905	0.0635351406360701	0.972228669746229	yes	no	no	no	IFN-lambda 1	Interferon lambda-1	282618	IFNL1	seq.13734.22
985	0.263093614743791	0.221015655198064	0.00843889524972246	0.0522120780974884	0.0203120087598907	0.126506766727794	yes	no	yes	no	RPGP1	Rap1 GTPase-activating protein 1	5909	RAP1GAP	seq.13735.1
986	0.756412254329787	1.15455248950448	9.08377679224748e-11	1.42282713221586e-16	2.78099971138384e-08	2.59476241345098e-13	yes	yes	yes	yes	Inhibin bA chain	Inhibin beta A chain	3624	INHBA	seq.13738.8
987	0.289012844640065	0.288571702809893	0.00597276488301655	0.013784387670545	0.0158395524357652	0.0471634677583188	yes	yes	yes	yes	FLRT1	Leucine-rich repeat transmembrane protein FLRT1	23769	FLRT1	seq.13739.3
988	-0.233335112450103	-0.506409676454152	0.0225362259846685	1.07937188482666e-05	0.0408669845416378	0.000236788274335317	yes	yes	yes	yes	sFRP-3	Secreted frizzled-related protein 3	2487	FRZB	seq.13740.51
989	0.0691783342867499	0.374048189497441	0.487379559071188	0.00152583366696633	0.516454303249752	0.00928923097257446	no	yes	no	yes	IGFBP-1	Insulin-like growth factor-binding protein 1	3484	IGFBP1	seq.13741.36
990	0.217507601257265	0.255106796240301	0.0306723402323052	0.0352840971830032	0.0511766921045874	0.0948596047607913	yes	yes	no	no	CUL4B	Cullin-4B	8450	CUL4B	seq.13743.56
991	0.0342558957251611	0.149734490846752	0.727706886369879	0.176413774963387	0.747378332143722	0.301141891676971	no	no	no	no	IL-3 Ra	Interleukin-3 receptor subunit alpha	3563	IL3RA	seq.13744.37
992	0.25461721347388	0.159180967390646	0.015362859362953	0.171519861704638	0.0311297050276725	0.29536832338246	yes	no	yes	no	PKD2:CD 4	Polycystin-2:Cytoplasmic domain 4	5311	PKD2	seq.13745.10
993	0.260663356092533	0.18906708142404	0.0114820426914034	0.0729665193089277	0.0253299417599469	0.162035883844016	yes	no	yes	no	Carbonic anhydrase 6	Carbonic anhydrase 6	765	CA6	seq.13747.9
994	0.093497606315722	-0.132443880936158	0.342114355061624	0.160432371347962	0.373892855881372	0.281954867858883	no	no	no	no	MCP-2	C-C motif chemokine 8	6355	CCL8	seq.13748.4
995	0.351273776988295	0.244590669015454	0.00392244501777724	0.0369273365123154	0.0117394402036429	0.0978350886483669	yes	yes	yes	no	MYZAP	Myocardial zonula adherens protein	100820829	MYZAP	seq.13924.13
996	0.268127494697283	0.117747637101679	0.0107108594418963	0.30467679841037	0.0241247888046992	0.43900099133609	yes	no	yes	no	RMI1	RecQ-mediated genome instability protein 1	80010	RMI1	seq.13926.1
997	0.327187769220713	0.359038971755971	0.000822827017620741	0.00486666213198726	0.00385529094269063	0.0219682413565201	yes	yes	yes	yes	OCTC	Peroxisomal carnitine O-octanoyltransferase	54677	CROT	seq.13929.27
998	0.378235910240913	0.143884540216288	0.000247682823747699	0.188329041042176	0.00162673796965626	0.313747924342798	yes	no	yes	no	ABC3G	DNA dC->dU-editing enzyme APOBEC-3G	60489	APOBEC3G	seq.13930.3
999	0.19288175909762	0.283623738667313	0.0418733639007336	0.0174447769253251	0.0645685383035269	0.0558130845371075	yes	yes	no	no	PSMD9	26S proteasome non-ATPase regulatory subunit 9	5715	PSMD9	seq.13931.22
1000	0.197960393929343	0.163130899717333	0.0449429950941027	0.14668420292532	0.068073955193753	0.263813424316907	yes	no	no	no	NAB1	NGFI-A-binding protein 1	4664	NAB1	seq.13933.276
1001	0.30255047467083	0.0691505796935463	0.00463592060350524	0.510879405097451	0.0132444499330429	0.625144537080777	yes	no	yes	no	MCF2L	Guanine nucleotide exchange factor DBS	23263	MCF2L	seq.13934.3
1002	0.226567411403817	0.00313478721375705	0.0267749297253377	0.977684470990028	0.0462391542068569	0.984341505481494	yes	no	yes	no	PGK2	Phosphoglycerate kinase 2	5232	PGK2	seq.13936.24
1003	0.414653184474172	0.312677446010144	9.64776125239403e-05	0.00789623728195099	0.000840184212136235	0.0317182923418163	yes	yes	yes	yes	CAND1	Cullin-associated NEDD8-dissociated protein 1	55832	CAND1	seq.13937.75
1004	0.318204389386939	0.379876631978534	0.00121023453456722	0.00109099770113604	0.00510894532300715	0.00731435513735874	yes	yes	yes	yes	IP16:HIN 1	Gamma-interferon-inducible protein 16:Isoform 2, Hematopoietic expression, interferon-inducible nature, and nuclear localization 1	3428	IFI16	seq.13940.19
1005	0.275840624127513	0.175811222363227	0.00806806152836452	0.125414414731068	0.0197546728333362	0.236112272193281	yes	no	yes	no	SPSB1	SPRY domain-containing SOCS box protein 1	80176	SPSB1	seq.13942.140
1006	0.236760616358331	0.141108785863097	0.020597124074582	0.202661994339635	0.0383158333260924	0.330875491206249	yes	no	yes	no	DDX23	Probable ATP-dependent RNA helicase DDX23	9416	DDX23	seq.13946.8
1007	-0.0146476475623268	-0.0274060116898653	0.884209516019239	0.785260885399129	0.894179346051988	0.846367672186492	no	no	no	no	GABR2:ECD	Gamma-aminobutyric acid type B receptor subunit 2:Extracellular domain	9568	GABBR2	seq.13948.50
1008	0.364481102734639	0.444618200538393	0.00018441651808243	9.50623503397488e-05	0.00130692068708417	0.00122080800987903	yes	yes	yes	yes	C43BP:START domain	Collagen type IV alpha-3-binding protein:StAR-related lipid-transfer domain, isoform 2	10087	CERT1	seq.13950.9
1009	0.245662525337541	0.149685309218236	0.0120053743574508	0.177124067758456	0.0260640488530212	0.302165816871379	yes	no	yes	no	DAPK1	Death-associated protein kinase 1	1612	DAPK1	seq.13955.33
1010	0.374551814810235	0.391419266867218	0.000183264661454354	0.000532770955571811	0.00130213112054126	0.00436345793103799	yes	yes	yes	yes	LAP	Cytosol aminopeptidase	51056	LAP3	seq.13959.7
1011	0.0812713509053256	0.0581430733723493	0.402937696661582	0.575587254578863	0.434207630182296	0.679990902569847	no	no	no	no	AGAP3	Arf-GAP with GTPase, ANK repeat and PH domain-containing protein 3	116988	AGAP3	seq.13960.15
1012	0.234825621052962	0.202635305150938	0.0194763495416122	0.0621904285735254	0.0368958131378672	0.144354618042324	yes	no	yes	no	MYOM3	Myomesin-3	127294	MYOM3	seq.13966.30
1013	0.440196530295152	0.330232361416855	4.68884365164645e-05	0.010907336988265	0.000508981420995193	0.03993784180333	yes	yes	yes	yes	IMA7	Importin subunit alpha-7	23633	KPNA6	seq.13969.24
1014	0.256132567834849	0.194341080834621	0.0147339304414351	0.0910446294109754	0.03025875880071	0.188922009094008	yes	no	yes	no	DHB14	17-beta-hydroxysteroid dehydrogenase 14	51171	HSD17B14	seq.13972.4
1015	0.644077070961779	0.488241850016668	2.06170440011175e-08	9.87108600213423e-05	1.65896290406314e-06	0.00123864017242377	yes	yes	yes	yes	TTL	Tubulin--tyrosine ligase	150465	TTL	seq.13973.62
1016	0.287200671745665	0.347910177445457	0.00382584908170692	0.00203606999564611	0.0115323527967044	0.0114226509128944	yes	yes	yes	yes	LIPA1	Liprin-alpha-1	8500	PPFIA1	seq.13975.56
1017	0.321094718329482	0.388943091455861	0.00196329641563951	0.00236147126543105	0.00722826022204828	0.0128077243599036	yes	yes	yes	yes	ARHG1	Rho guanine nucleotide exchange factor 1	9138	ARHGEF1	seq.13976.9
1018	0.23388511300241	0.212165773493101	0.021312652172932	0.0613419018399734	0.0392994674884095	0.142687731703442	yes	no	yes	no	BARD1	BRCA1-associated RING domain protein 1	580	BARD1	seq.13977.28
1019	0.130209142410087	0.0902461607218221	0.181880344181476	0.407198742305167	0.212985308864909	0.534094893649118	no	no	no	no	S26A7	Anion exchange transporter	115111	SLC26A7	seq.13979.3
1020	0.123592273749538	0.0509410757216576	0.188579062865917	0.615182615412143	0.219747828102116	0.711256147278072	no	no	no	no	RGS18	Regulator of G-protein signaling 18	64407	RGS18	seq.13982.33
1021	0.42852794398755	0.359133626107273	3.86498057486743e-05	0.002412960107759	0.000450859461089547	0.0130368365361101	yes	yes	yes	yes	QOR	Quinone oxidoreductase	1429	CRYZ	seq.13983.27
1022	0.247003755766557	-0.00762897169086071	0.0145474337073028	0.942851053661987	0.0299319329870829	0.960880844159121	yes	no	yes	no	DDX25	ATP-dependent RNA helicase DDX25	29118	DDX25	seq.13984.23
1023	0.350260785800696	0.172024009714365	0.00127240607830265	0.139066248029633	0.0052857506867075	0.253589219493478	yes	no	yes	no	SMUF2	E3 ubiquitin-protein ligase SMURF2	64750	SMURF2	seq.13985.12
1024	0.232576814465851	0.255303078079908	0.0146554235118485	0.0385192404547623	0.0301088329077443	0.101025294596359	yes	yes	yes	no	LANC1	LanC-like protein 1	10314	LANCL1	seq.13986.6
1025	0.401768263505671	0.23705587001515	0.000159884577632928	0.0408249559574425	0.00118526900302134	0.105355346246777	yes	yes	yes	no	NMRL1	NmrA-like family domain-containing protein 1	57407	NMRAL1	seq.13988.67
1026	0.35030496447691	0.231916432524036	0.000556524836203322	0.0555967265165761	0.00293328263860152	0.132535812972631	yes	no	yes	no	pyruvate carboxylase	Pyruvate carboxylase, mitochondrial	5091	PC	seq.13990.1
1027	0.233646882443222	0.217305652210102	0.0148486985904851	0.0649589043403489	0.0304031549358323	0.149010551633563	yes	no	yes	no	E41L1	Band 4.1-like protein 1	2036	EPB41L1	seq.13993.20
1028	0.267314250552145	0.134734047474501	0.00866081331119984	0.222419042556042	0.0207276070103125	0.352813737844043	yes	no	yes	no	FBRL	rRNA 2'-O-methyltransferase fibrillarin	2091	FBL	seq.13994.1
1029	0.193668914524465	-0.0735093068643684	0.0479305420092432	0.483219072227726	0.0713934101096024	0.602344849432192	yes	no	no	no	COAC	Phosphopantothenoylcysteine decarboxylase	60490	PPCDC	seq.13996.16
1030	0.668058917896921	0.709426602437238	1.23971901964588e-08	1.49232369475965e-06	1.21116120651475e-06	5.13490750567927e-05	yes	yes	yes	yes	PURA1	Adenylosuccinate synthetase isozyme 1	122622	ADSS1	seq.13998.26
1031	0.125341016092124	0.0990181707913654	0.194280861703645	0.365627973442825	0.225718962493234	0.496708829865337	no	no	no	no	CHD7	Chromodomain-helicase-DNA-binding protein 7	55636	CHD7	seq.14005.2
1032	0.352031860950368	-0.0387998707130675	0.000807953584707999	0.709582673434174	0.00381022897130667	0.7869707695841	yes	no	yes	no	GNMT	Glycine N-methyltransferase	27232	GNMT	seq.14006.36
1033	0.5729699656338	0.475807897033061	7.8672716237043e-07	0.000226273236000159	2.60859654868401e-05	0.00228837074425818	yes	yes	yes	yes	PAPS1	Bifunctional 3'-phosphoadenosine 5'-phosphosulfate synthase 1	9061	PAPSS1	seq.14007.22
1034	0.429513479998042	0.314351054485911	0.000143799380694205	0.008868840304001	0.00109877990471787	0.0343636156538169	yes	yes	yes	yes	TNFAIP3	Tumor necrosis factor alpha-induced protein 3	7128	TNFAIP3	seq.14009.65
1035	0.346710939533616	0.365440392007559	0.000682554224724152	0.00284362988832459	0.00336766139622691	0.0148708539616503	yes	yes	yes	yes	S100A11	Protein S100-A11	6282	S100A11	seq.14011.17
1036	0.242509843818375	0.132370352469554	0.0177087865498913	0.241670869546003	0.0344214024436052	0.374980523904193	yes	no	yes	no	LGP2	Probable ATP-dependent RNA helicase DHX58	79132	DHX58	seq.14012.17
1037	-0.115337639364309	-0.0383749047759522	0.221219035666905	0.70239662318738	0.253336595623233	0.780900614805559	no	no	no	no	TANK	TRAF family member-associated NF-kappa-B activator	10010	TANK	seq.14013.11
1038	0.200688563689338	-0.0517322957999775	0.0548647989100416	0.603982357618635	0.079053282811914	0.702463324517762	no	no	no	no	EVPL	Envoplakin	2125	EVPL	seq.14019.73
1039	0.629910948264465	0.303843363060102	6.16289712644631e-07	0.00569068174338638	2.23292782640979e-05	0.0248189787963849	yes	yes	yes	yes	IL-17B	Interleukin-17B	27190	IL17B	seq.14022.17
1040	-0.111676483098015	-0.0948222633963558	0.237758384184324	0.398223920366688	0.269814586158979	0.525997843632581	no	no	no	no	BSP	Bone sialoprotein 2	3381	IBSP	seq.14023.84
1041	0.156599534259004	0.0968693346413774	0.107985478411957	0.365309913671836	0.136504647348307	0.4965492019127	no	no	no	no	EDA	Ectodysplasin-A, secreted form	1896	EDA	seq.14024.196
1042	0.214450618317861	0.152398316517138	0.0390374144154705	0.175492974378888	0.061230990328853	0.300319694346855	yes	no	no	no	4-1BB	Tumor necrosis factor receptor superfamily member 9	3604	TNFRSF9	seq.14025.18
1043	0.286395161869126	0.0356575069224253	0.00633901357027326	0.728355569646735	0.0166199594683344	0.801777328277121	yes	no	yes	no	IL-17F	Interleukin-17F	112744	IL17F	seq.14026.24
1044	0.160807087010958	0.167197497521284	0.0964638774248818	0.111806700744752	0.124177381974477	0.217917513279137	no	no	no	no	P3C2A	Phosphatidylinositol 4-phosphate 3-kinase C2 domain-containing subunit alpha	5286	PIK3C2A	seq.14028.22
1045	0.0786435184132389	0.13436723764975	0.394834438829582	0.195270458298947	0.426147014171758	0.321494034713674	no	no	no	no	CSN2	COP9 signalosome complex subunit 2	9318	COPS2	seq.14029.42
1046	0.225916793354923	0.0896779582364956	0.0326441695224623	0.379626758304898	0.0535244907604846	0.509303088446811	yes	no	no	no	OX40 Ligand	Tumor necrosis factor ligand superfamily member 4	7292	TNFSF4	seq.14030.21
1047	0.757908476723739	0.417839460903734	1.72568804036521e-10	0.000272588332577054	4.49582822325623e-08	0.00260267149656032	yes	yes	yes	yes	FGF7	Fibroblast growth factor 7	2252	FGF7	seq.14031.18
1048	0.623581774910535	0.821528189106441	1.64525767944359e-08	1.24940988845075e-12	1.52493308722139e-06	3.59764289458635e-10	yes	yes	yes	yes	VEGF121	Vascular endothelial growth factor A, isoform 121	7422	VEGFA	seq.14032.2
1049	0.120669330098779	-0.0994688851198333	0.214483625384933	0.330264323559867	0.246624614224667	0.465388359543639	no	no	no	no	GA733-1 protein	Tumor-associated calcium signal transducer 2	4070	TACSTD2	seq.14034.22
1050	0.30081068457144	0.210925976790901	0.00327192781089685	0.0774112139478468	0.0102641726223719	0.169271283576607	yes	no	yes	no	TIAM1	T-lymphoma invasion and metastasis-inducing protein 1	7074	TIAM1	seq.14035.13
1051	0.308989250669842	0.193539991319046	0.0034058173594	0.0789827140857495	0.0105565558984071	0.171405961429249	yes	no	yes	no	CYTF	Cystatin-F	8530	CST7	seq.14038.130
1052	0.165434271378254	0.101662034237006	0.111454755357042	0.367037122205625	0.140305790740538	0.497907288764437	no	no	no	no	kallikrein 5	Kallikrein-5	25818	KLK5	seq.14039.33
1053	0.217361790897043	-0.016551202625147	0.0376872499794345	0.871113708778275	0.0597553630221565	0.910036872393725	yes	no	no	no	Granzyme B	Granzyme B	3002	GZMB	seq.14041.13
1054	0.462718103594006	0.638401070998778	6.27739653740364e-06	1.08249408256781e-07	0.000117615193342929	6.43730991927011e-06	yes	yes	yes	yes	SARP-2	Secreted frizzled-related protein 1	6422	SFRP1	seq.14042.11
1055	0.211523193485492	0.0928773144021301	0.0310295242727405	0.418016690030645	0.051568203917425	0.543558740547381	yes	no	no	no	EEA1	Early endosome antigen 1	8411	EEA1	seq.14043.12
1056	0.183826975513109	0.0420533864071567	0.0753990360547145	0.673621215085281	0.101577967558568	0.75721034933225	no	no	no	no	NCOA2	Nuclear receptor coactivator 2	10499	NCOA2	seq.14045.12
1057	0.142582946095384	0.048661247088958	0.143476234140497	0.692529731814664	0.173012668499594	0.772442438890525	no	no	no	no	BDNF	Brain-derived neurotrophic factor	627	BDNF	seq.14047.78
1058	0.130939260322997	0.0492561879885345	0.187076624160355	0.634418992862897	0.218322570559151	0.726739177125819	no	no	no	no	IL-1 R AcP	Interleukin-1 Receptor accessory protein	3556	IL1RAP	seq.14048.7
1059	-0.0643834298039998	0.164315083526295	0.477963206213761	0.124632228241265	0.507163828781126	0.234931008017926	no	no	no	no	IL-7	Interleukin-7	3574	IL7	seq.14049.17
1060	0.383069442487538	0.234432597623582	0.000339609482106056	0.041588190550094	0.00204683200289025	0.106821122300265	yes	yes	yes	no	Ephrin-A4	Ephrin-A4	1945	EFNA4	seq.14050.61
1061	0.194765529815834	0.051136670758983	0.0555151414919265	0.636480523581109	0.079654691608269	0.7278814683345	no	no	no	no	FOXC2	Forkhead box protein C2	2303	FOXC2	seq.14051.54
1062	0.184949561538927	-0.0333423521670446	0.0631460943696419	0.742686557079052	0.0883334907431119	0.814602677181134	no	no	no	no	UN13A	Protein unc-13 homolog A	23025	UNC13A	seq.14052.26
1063	0.2247799740412	0.0290712643573627	0.0249189338900688	0.774572594131148	0.0439353810224191	0.838813670326902	yes	no	yes	no	IL-15 Ra	Interleukin-15 receptor subunit alpha	3601	IL15RA	seq.14054.17
1064	0.252343818643282	0.0296546386587446	0.0166912585549881	0.778236458178922	0.0330144163247793	0.841448945197013	yes	no	yes	no	Glycoprotein hormones a-chain	Glycoprotein hormones alpha chain	1081	CGA	seq.14056.4
1065	0.159701758943883	0.158827695893402	0.102037958647404	0.128998147586302	0.130158468584739	0.240906589339718	no	no	no	no	TNFSF15	Tumor necrosis factor ligand superfamily member 15	9966	TNFSF15	seq.14057.68
1066	0.0154670481808075	0.0787248418192457	0.870908059182676	0.4365681324149	0.881542644179171	0.561780196218671	no	no	no	no	sRANKL	Tumor necrosis factor ligand superfamily member 11	8600	TNFSF11	seq.14061.48
1067	0.277979706370039	0.0295855256550197	0.0107447510486143	0.762896000054875	0.0241911658382587	0.829452308485736	yes	no	yes	no	OSM	Oncostatin-M	5008	OSM	seq.14063.17
1068	0.248625619825089	0.121873964056775	0.0165571027270241	0.311034912733085	0.0328678915165272	0.444567574271133	yes	no	yes	no	CD5:CD	T-cell surface glycoprotein CD5:Cytoplasmic domain	921	CD5	seq.14065.11
1069	0.156232886081131	-0.038632547778297	0.0901345911867387	0.717382427433288	0.117485091554479	0.793434922486062	no	no	no	no	MAGI2	Membrane-associated guanylate kinase, WW and PDZ domain-containing protein 2	9863	MAGI2	seq.14066.49
1070	0.0988067606926056	0.0932371361420777	0.307569488908732	0.382685854360012	0.338983213904044	0.512527370674082	no	no	no	no	PKP2	Plakophilin-2	5318	PKP2	seq.14067.6
1071	0.419019572857125	0.272928895668326	0.000161209173874361	0.0129475091062183	0.0011902501892937	0.0449465877665737	yes	yes	yes	yes	TECK	C-C motif chemokine 25	6370	CCL25	seq.14068.29
1072	0.14649279968469	0.0677583914377461	0.145210940534601	0.520304666917065	0.174873223787102	0.632888442327152	no	no	no	no	Carbonic Anhydrase IV	Carbonic anhydrase 4	762	CA4	seq.14069.61
1073	-0.0124655741751538	0.242314586483061	0.890597392009613	0.0316134051125755	0.900140094528836	0.087351989581263	no	yes	no	no	TCTP	Translationally-controlled tumor protein	7178	TPT1	seq.14072.9
1074	0.283895349607473	0.180172873860537	0.00826666811723254	0.0985177473252202	0.020074097323293	0.199036409016351	yes	no	yes	no	SHC2	SHC-transforming protein 2	25759	SHC2	seq.14074.2
1075	-0.0358859266587233	-0.195352199612169	0.718149835445563	0.0423183794029999	0.738255871800578	0.108228576275608	no	yes	no	no	Cystatin-S	Cystatin-S	1472	CST4	seq.14076.74
1076	0.344956519704323	0.145996420249841	0.00164238349454721	0.134939897299697	0.00638173302462202	0.248320275185552	yes	no	yes	no	Ficolin-3	Ficolin-3	8547	FCN3	seq.14077.6
1077	0.265106097292776	-0.0295991713228649	0.0105078193708028	0.780792983124917	0.0237400922948729	0.843213267010743	yes	no	yes	no	Lymphotactin	Lymphotactin	6375	XCL1	seq.14078.69
1078	0.647732568760497	0.236350321132462	9.70475268644203e-08	0.0214540881986146	5.83458263159608e-06	0.0652810436788769	yes	yes	yes	no	IL-18 Ra	Interleukin-18 receptor 1	8809	IL18R1	seq.14079.14
1079	0.200368838530802	-0.0733107934308461	0.0563880762073003	0.456174824623605	0.0806322961134709	0.579056256500172	no	no	no	no	ULBP-1	NKG2D ligand 1	80329	ULBP1	seq.14081.5
1080	0.305389274038945	0.297077391932088	0.00335784897195513	0.0162518889431636	0.0104557721830202	0.0531147457634697	yes	yes	yes	no	TLN2	Talin-2	83660	TLN2	seq.14082.56
1081	0.232552736065876	-0.0572490754958477	0.00411890323508321	0.582192217081048	0.0121040721450464	0.685868565816196	yes	no	yes	no	SPS1	Selenide, water dikinase 1	22929	SEPHS1	seq.14083.25
1082	-0.00540431229770783	0.0794890087147651	0.955335920400877	0.420768666312702	0.959005567816014	0.546717588242418	no	no	no	no	IL-13	Interleukin-13	3596	IL13	seq.14085.28
1083	0.0212069105148898	-0.0320264456923099	0.829853168947703	0.726949336454625	0.843419410609862	0.800712667554511	no	no	no	no	ASM3A	Acid sphingomyelinase-like phosphodiesterase 3a	10924	SMPDL3A	seq.14086.11
1084	0.310354102651168	0.0733247315826131	0.0033949601047745	0.479507363608756	0.0105293802342524	0.599729776638979	yes	no	yes	no	DEFI6	Differentially expressed in FDCP 6 homolog	50619	DEF6	seq.14090.23
1085	0.339954376575981	0.236231237289279	0.000432641351121258	0.0368469041402682	0.00243297327829036	0.0977166323564748	yes	yes	yes	no	Carbonyl reductase 3	Carbonyl reductase [NADPH] 3	874	CBR3	seq.14091.42
1086	0.117790306471787	0.080640896853863	0.225791323873733	0.433208958781775	0.25794619605621	0.558858815609861	no	no	no	no	Flt3 ligand	Fms-related tyrosine kinase 3 ligand	2323	FLT3LG	seq.14093.10
1087	-0.230079490457728	-0.29885043449214	0.0221622301773176	0.00628846681445997	0.0404165204333682	0.0268782827671176	yes	yes	yes	yes	HB-EGF	Heparin-binding EGF-like growth factor	1839	HBEGF	seq.14094.29
1088	0.105456215192138	-0.0228331749627833	0.264018968095313	0.825853517914539	0.29520698435509	0.876818279936046	no	no	no	no	NKG2D	NKG2-D type II integral membrane protein	100528032	KLRK1	seq.14095.1
1089	0.328985509744927	0.372593485337858	0.00067253533255361	0.00182368485162889	0.00333887550308603	0.0106401335058331	yes	yes	yes	yes	SYCC	Cysteine--tRNA ligase, cytoplasmic	833	CARS1	seq.14098.28
1090	-0.0623880975441189	-0.188505170834274	0.475101340323203	0.0909623254709935	0.504518523468215	0.188863333074689	no	no	no	no	PSA4	Proteasome subunit alpha type-4	5685	PSMA4	seq.14099.20
1091	0.170107509272631	-0.0375328180693397	0.0961357156027347	0.718795263513018	0.123842359327187	0.79477139989485	no	no	no	no	C1QC	Complement C1q subcomponent subunit C	714	C1QC	seq.14100.63
1092	0.439190802667356	0.130661627751731	0.000233130366340541	0.192437076641776	0.00155353987119257	0.318169612060187	yes	no	yes	no	Granulysin	Granulysin	10578	GNLY	seq.14102.6
1093	0.240062386956652	0.0234915518537332	0.02134643387972	0.823031171528536	0.0393303348129002	0.874670462205249	yes	no	yes	no	TPSG1	Tryptase gamma	25823	TPSG1	seq.14103.12
1094	0.2726641610257	0.105757293706547	0.00877973508177701	0.340800559819701	0.0209663599443047	0.474191216371716	yes	no	yes	no	TRIL:CD	TLR4 interactor with leucine rich repeats:Cytoplasmic domain	9865	TRIL	seq.14104.1
1095	0.142581811783988	-0.0585049131005135	0.139617042254627	0.577720342704019	0.168992220835191	0.681711890189789	no	no	no	no	GDP/GTP exchange protein	Rap1 GTPase-GDP dissociation stimulator 1	5910	RAP1GDS1	seq.14106.46
1096	0.293226100199466	0.217392015778079	0.00400426164495177	0.0473236365198035	0.0118932222907335	0.117525018338559	yes	yes	yes	no	MTHFS	5-formyltetrahydrofolate cyclo-ligase	10588	MTHFS	seq.14107.1
1097	0.101753355821746	0.113967818392885	0.294505377712561	0.276845129360188	0.325831935584514	0.408363360132	no	no	no	no	MIP-5	C-C motif chemokine 15	6359	CCL15	seq.14109.15
1098	0.386876748393054	0.34001942269524	0.000374325685840455	0.00321006462437365	0.00218341602699576	0.0161974448216147	yes	yes	yes	yes	ON	SPARC	6678	SPARC	seq.14110.200
1099	0.289813062593796	0.212427189391789	0.00687741972410806	0.0649267532933213	0.0176898746171111	0.149010551633563	yes	no	yes	no	RELT	Tumor necrosis factor receptor superfamily member 19L	84957	RELT	seq.14112.40
1100	0.156932450095011	0.283914817449867	0.088906888274053	0.0121678040628446	0.116088206622278	0.0431365940205926	no	yes	no	yes	PIANP	PILR alpha-associated neural protein	196500	PIANP	seq.14114.18
1101	0.192991282171743	0.128425788432087	0.0495068192594168	0.228925305582623	0.0732031913968296	0.359177042398202	yes	no	no	no	RNF43	E3 ubiquitin-protein ligase RNF43	54894	RNF43	seq.14120.2
1102	0.306952695218955	0.430001146095353	0.00319423170442662	9.59570869538664e-05	0.0101015269681607	0.00122080800987903	yes	yes	yes	yes	TRAIL R4	Tumor necrosis factor receptor superfamily member 10D	8793	TNFRSF10D	seq.14121.24
1103	0.32412857329777	0.00951556078840143	0.00438267830354461	0.923206787313857	0.0127134851530713	0.947451572574397	yes	no	yes	no	ZNRF3	E3 ubiquitin-protein ligase ZNRF3	84133	ZNRF3	seq.14122.132
1104	0.276613693060348	0.369832463790388	0.00485207667246955	0.00185767063598434	0.0137116278280377	0.0107434630544084	yes	yes	yes	yes	GI24:ECD	V-type immunoglobulin domain-containing suppressor of T-cell activation:Extracellular domain	64115	VSIR	seq.14123.34
1105	0.191980808163558	0.137875934272545	0.0514036247373849	0.206554648491002	0.0753561712053142	0.335429053693758	no	no	no	no	IFN-b	Interferon beta	3456	IFNB1	seq.14127.240
1106	0.185369977413	0.160951705159117	0.0680881845766161	0.128594498586786	0.09390230849979	0.240526953359472	no	no	no	no	IFN10	Interferon alpha-10	3446	IFNA10	seq.14128.121
1107	0.168390115632061	0.0576822852429402	0.0831431869237576	0.585967417378474	0.11019785214964	0.688832776209204	no	no	no	no	IFNA7	Interferon alpha-7	3444	IFNA7	seq.14129.1
1108	-0.0812948665687708	-0.254889936756587	0.366829820571499	0.0257547229765334	0.398357671366945	0.0745130033868929	no	yes	no	no	EFNB2:ECD	Ephrin-B2:Extracellular domain	1948	EFNB2	seq.14131.37
1109	0.0583575963731249	0.174418538618036	0.537174349063951	0.110478104032306	0.564301241115375	0.216109534425028	no	no	no	no	HHLA2	HERV-H LTR-associating protein 2	11148	HHLA2	seq.14132.21
1110	0.323375912571893	0.314046642233927	0.000885323142494296	0.00194414088977881	0.00406683703827565	0.0110565434594385	yes	yes	yes	yes	IL-1 sRII	Interleukin-1 receptor type 2	7850	IL1R2	seq.14133.93
1111	0.369342971848067	0.270939851805274	0.000427709346631803	0.00561562723973293	0.00241485844728854	0.0245981558275251	yes	yes	yes	yes	AMGO2	Amphoterin-induced protein 2	347902	AMIGO2	seq.14134.49
1112	0.212734444382301	0.0840326679292765	0.037828499482824	0.440091458804452	0.0598668558491554	0.564534670836848	yes	no	no	no	RXFP1	Relaxin receptor 1	59350	RXFP1	seq.14135.3
1113	0.39362705929232	0.353044098639246	0.000118891403765558	0.00103276281196393	0.000972279327356308	0.00706280668031834	yes	yes	yes	yes	C1QR1	Complement component C1q receptor	22918	CD93	seq.14136.234
1114	0.242805698214603	0.104390373875602	0.0233247165649164	0.353374258916638	0.0419078897624492	0.485676275788279	yes	no	yes	no	NRG4	Neuregulin-4	145957	NRG4	seq.14139.16
1115	0.204909567483597	0.188945084675484	0.0370697276166619	0.0675324542188777	0.0590074133810757	0.152799858160248	yes	no	no	no	H2A3	Histone H2A type 3	92815	H2AW	seq.14144.3
1116	0.0724001802072415	0.00753100413353226	0.456927949933478	0.942933759555188	0.486636716777508	0.960880844159121	no	no	no	no	H31	Histone H3.1	8350	H3C1	seq.14146.92
1117	0.209594195814854	0.119060853195694	0.0408395507579047	0.280616995352588	0.0635114218864403	0.411707047887909	yes	no	no	no	IL-1F8	Interleukin-36 beta	27177	IL36B	seq.14149.9
1118	0.160304573587107	-0.0761035649438303	0.0871818749915589	0.478017776928546	0.114326950642095	0.598941791169692	no	no	no	no	IL-1F6	Interleukin-36 alpha	27179	IL36A	seq.14150.7
1119	0.401182736994819	0.355252011530619	0.000402781758833129	0.00218146234385292	0.00230987316831871	0.0120553338214337	yes	yes	yes	yes	Ephrin-A3	Ephrin-A3	1944	EFNA3	seq.14153.8
1120	0.326736547789105	0.539843190348281	0.000986144256115861	1.53893910582997e-05	0.00439348145375397	0.000309541759117491	yes	yes	yes	yes	14-3-3 protein beta/alpha	14-3-3 protein beta/alpha	7529	YWHAB	seq.14156.33
1121	0.284811986114152	0.354908393355639	0.00456032279309369	0.00687680447658167	0.0130968640425279	0.0287417855549108	yes	yes	yes	yes	14-3-3E	14-3-3 protein epsilon	7531	YWHAE	seq.14157.21
1122	-0.00943382245403838	0.451638309415395	0.917455229732539	0.000348749131878978	0.924723205944496	0.00314333855108713	no	yes	no	yes	Annexin V	Annexin A5	308	ANXA5	seq.14158.17
1123	0.293183513189505	0.100540492471376	0.0040187814393107	0.328288893583061	0.0119298715433906	0.46386067582462	yes	no	yes	no	SCP2D	SCP2 sterol-binding domain-containing protein 1	140856	SCP2D1	seq.14175.78
1124	0.276148042125478	0.379971906976593	0.0105920023643845	0.00186650188028831	0.0239062891648298	0.0107717634884571	yes	yes	yes	yes	CDKN3	Cyclin-dependent kinase inhibitor 3	1033	CDKN3	seq.14178.18
1125	-0.000492773906906994	0.0298264882684471	0.995921605722797	0.767866821832871	0.995921605722797	0.833366273010839	no	no	no	no	RFFL	E3 ubiquitin-protein ligase rififylin	117584	RFFL	seq.14186.13
1126	0.146741980589548	0.123283866317835	0.118151641535827	0.256643082764666	0.147178422322975	0.388622835816631	no	no	no	no	PDCL2	Phosducin-like protein 2	132954	PDCL2	seq.14192.31
1127	0.0986694599419249	0.0674202299608264	0.29641689654736	0.508634849700164	0.327880477357584	0.624097091963982	no	no	no	no	PRDM1	PR domain zinc finger protein 1	639	PRDM1	seq.14197.2
1128	0.201359542914413	0.135906791341544	0.0419964268717057	0.215030090204872	0.0647218173000287	0.344690777471683	yes	no	no	no	HEXI2	Protein HEXIM2	124790	HEXIM2	seq.14205.6
1129	0.21963129323868	0.197623329867243	0.0381781970568163	0.0660916920047799	0.0602633918343456	0.150634196894238	yes	no	no	no	APBB1:PID 2	Amyloid beta A4 precursor protein-binding family B member 1:Phosphotyrosine Interaction Domain 2	322	APBB1	seq.14206.28
1130	-0.00544342827321315	0.053437611163766	0.953937647282809	0.607119242100372	0.957789111448752	0.704734301105958	no	no	no	no	BHMT2	S-methylmethionine--homocysteine S-methyltransferase BHMT2	23743	BHMT2	seq.14226.120
1131	0.47483847939193	0.374692948355753	4.05437321868062e-05	0.00472206281085202	0.000464206447743902	0.0215286713651429	yes	yes	yes	yes	MYL6B	Myosin light chain 6B	140465	MYL6B	seq.14227.21
1132	0.290591529513722	0.325156897019502	0.00351369424364027	0.00537592854626042	0.0107694236453535	0.0237382607559247	yes	yes	yes	yes	DOK2	Docking protein 2	9046	DOK2	seq.14246.50
1133	0.283985101177131	0.131360158768226	0.00648882845151503	0.214956425141647	0.0168567808443679	0.344690777471683	yes	no	yes	no	TRIM1	Probable E3 ubiquitin-protein ligase MID2	11043	MID2	seq.14249.68
1134	0.263431264116353	0.0473960418787007	0.0106284307999712	0.677922451996083	0.0239786164563474	0.760835774921738	yes	no	yes	no	BLMH	Bleomycin hydrolase	642	BLMH	seq.14250.115
1135	0.27187097855928	0.177765755192338	0.0103374317730779	0.127110771638611	0.023457523529867	0.23864894702637	yes	no	yes	no	ARHG8	Neuroepithelial cell-transforming gene 1 protein	10276	NET1	seq.14260.112
1136	0.0543868268689027	0.0924929240186902	0.555555742910926	0.366136147579757	0.582157722556153	0.49717817409006	no	no	no	no	SRXN1	Sulfiredoxin-1	140809	SRXN1	seq.14268.4
1137	0.233347336600369	0.202325090494752	0.018879677044546	0.0958731903321612	0.0360400255096689	0.195207377859045	yes	no	yes	no	RAB6B	Ras-related protein Rab-6B	51560	RAB6B	seq.14271.23
1138	-0.0298201338251724	0.0490097405399748	0.746899652992654	0.639632915061615	0.7647928133114	0.729808483483231	no	no	no	no	PPCE	Prolyl endopeptidase	5550	PREP	seq.14273.19
1139	0.266083645452001	0.260300922433618	0.0115633455149558	0.0177358875781936	0.0254213122612764	0.0564802333761917	yes	yes	yes	no	NF-ATc1	Nuclear factor of activated T-cells, cytoplasmic 1	4772	NFATC1	seq.14286.2
1140	0.211385706683513	0.390271051146175	0.0229716694442778	0.00123369488641008	0.041450528868616	0.00801608637001134	yes	yes	yes	yes	RAB5C	Ras-related protein Rab-5C	5878	RAB5C	seq.14287.6
1141	0.196794285777602	0.060516684615193	0.0427825740440581	0.512418308970337	0.065608254740811	0.626467166117702	yes	no	no	no	AGAP2	Arf-GAP with GTPase, ANK repeat and PH domain-containing protein 2	116986	AGAP2	seq.14291.53
1142	0.109189778757607	0.227318101141606	0.239495616794921	0.0397138202163748	0.271391988294328	0.103120223257611	no	yes	no	no	HNRH1	Heterogeneous nuclear ribonucleoprotein H	3187	HNRNPH1	seq.14309.8
1143	0.266932340609469	0.0977122912536798	0.0070170852567924	0.344902575466906	0.017939473570052	0.477953898272401	yes	no	yes	no	CSPG6	Structural maintenance of chromosomes protein 3	9126	SMC3	seq.14324.52
1144	0.35184859017256	0.280686941525805	0.000523375608183495	0.012573360558383	0.00281275830291935	0.0441237046920546	yes	yes	yes	yes	UB2E1	Ubiquitin-conjugating enzyme E2 E1	7324	UBE2E1	seq.14326.4
1145	0.111853882321349	0.0160348912674596	0.261195868775935	0.874163876568414	0.292408962159432	0.911881908413743	no	no	no	no	DIDO1	Death-inducer obliterator 1	11083	DIDO1	seq.14329.4
1146	0.245023518223671	0.128971791996318	0.0232601396144076	0.247832916458775	0.0418605999442185	0.380548382246972	yes	no	yes	no	DYLT1	Dynein light chain Tctex-type 1	6993	DYNLT1	seq.14331.262
1147	0.214036828369396	0.22224895612573	0.0283838756130215	0.0476323238685105	0.0482896188086346	0.118130754254134	yes	yes	yes	no	FA69C	Protein FAM69C	125704	DIPK1C	seq.14341.8
1148	0.187385580768867	0.0915911261898718	0.0657415260674864	0.396308850015519	0.0912171560163291	0.524481305862338	no	no	no	no	SEM6C	Semaphorin-6C, cytoplasmic	10500	SEMA6C	seq.14597.5
1149	0.186238191286766	0.00361804748959984	0.0596905047888823	0.97211774660723	0.0842752907612839	0.980903023181142	no	no	no	no	STAB1	Stabilin-1	23166	STAB1	seq.14599.18
1150	0.17574584525938	-0.196554081545055	0.0782208885886755	0.0424037320600468	0.104786112014849	0.108305704061866	no	yes	no	no	KRA24	Keratin-associated protein 2-4	730755	KRTAP2-4	seq.14615.46
1151	0.324990016655937	0.0836223134177303	0.00167427113197179	0.410317958127785	0.00645975836602093	0.53640371539238	yes	no	yes	no	ECOP	Vesicular, overexpressed in cancer, prosurvival protein 1	81552	VOPP1	seq.14618.26
1152	0.478967687961029	0.45858087529106	1.32364499181812e-05	0.000214241235549603	0.000206904621435341	0.00219908780429996	yes	yes	yes	yes	ZN526	Zinc finger protein 526	116115	ZNF526	seq.14619.8
1153	0.109238069781307	0.0335264710320233	0.258711728547845	0.755276425656174	0.289924593790508	0.824444797439132	no	no	no	no	CTCF	Transcriptional repressor CTCF	10664	CTCF	seq.14624.51
1154	0.0708368340404412	0.123693061549628	0.528141970347982	0.182654654882691	0.55545265662703	0.307603844603164	no	no	no	no	FBX3	F-box only protein 3	26273	FBXO3	seq.14628.72
1155	0.147468708834899	0.109746994533108	0.129995480355257	0.315181310356493	0.159106325061211	0.449051288791764	no	no	no	no	T185A	Transmembrane protein 185A	84548	TMEM185A	seq.14633.26
1156	0.229451739967596	0.0202072937797758	0.0186286948657635	0.855632386089018	0.0356854305359215	0.898668609002308	yes	no	yes	no	LSHR	Lutropin-choriogonadotropic hormone receptor	3973	LHCGR	seq.14634.13
1157	0.180034220646906	0.117883251464375	0.059765486363466	0.274550180928399	0.0843376259722782	0.40574393297117	no	no	no	no	GSTA4	Glutathione S-transferase A4	2941	GSTA4	seq.14645.253
1158	0.361572398485469	0.216378951458024	0.000196294299344555	0.0498426174653902	0.00136980371392099	0.122063097651365	yes	yes	yes	no	MZF1	Myeloid zinc finger 1	7593	MZF1	seq.14662.6
1159	0.481192273973173	0.212929835883376	9.02829298738777e-05	0.0873293988952063	0.000799252280485413	0.184186253413907	yes	no	yes	no	PACN3	Protein kinase C and casein kinase substrate in neurons protein 3	29763	PACSIN3	seq.14674.63
1160	0.306313229428841	0.517367095666394	0.00141244460990534	3.10650441594856e-05	0.00570294056147021	0.00051502077756529	yes	yes	yes	yes	IF4B	Eukaryotic translation initiation factor 4B	1975	EIF4B	seq.14675.20
1161	0.216794658208751	0.40029163522056	0.0311867880021333	0.00111627126821033	0.0517352689992938	0.00743863594199603	yes	yes	no	yes	CAN2	Calpain-2 catalytic subunit	824	CAPN2	seq.14684.17
1162	0.223466137515175	0.373909974058384	0.0238664634270941	0.00242989077816938	0.0425875477526522	0.013084579180477	yes	yes	yes	yes	M6PBP	Perilipin-3	10226	PLIN3	seq.14687.6
1163	0.248294909962065	0.212099434987524	0.0128291617052739	0.0604692049068689	0.0272681987915903	0.141137807186638	yes	no	yes	no	TPSB2	Tryptase beta-2	64499	TPSB2	seq.14696.45
1164	0.213395934155029	0.0898269910260522	0.03218399670937	0.397141191999156	0.0529356042872179	0.525074785265196	yes	no	no	no	EG-VEGF	Prokineticin-1	84432	PROK1	seq.14703.6
1165	0.00189328645058322	-0.148489004408911	0.983574968062289	0.100179130423938	0.984835038482574	0.201362064567589	no	no	no	no	VEGF-D	Vascular endothelial growth factor D	2277	VEGFD	seq.14705.1
1166	0.344052810655548	0.283012442820595	0.000312549853595057	0.00665832152739842	0.00192381827289545	0.0281047526796398	yes	yes	yes	yes	CO8G	Complement component C8 gamma chain	733	C8G	seq.14708.59
1167	-0.0309126941551606	0.083670643531611	0.737862519434079	0.459613925805638	0.756246879697237	0.582071247241354	no	no	no	no	Cystatin M	Cystatin-M	1474	CST6	seq.14711.27
1168	0.148692268848964	-0.013570816372345	0.13087568791043	0.898377055346097	0.159933189313818	0.930170490120836	no	no	no	no	Azurocidin	Azurocidin	566	AZU1	seq.14713.46
1169	0.401464101309496	0.302984261074374	0.000121629692656936	0.0169959599810816	0.000984372852849257	0.0548462678179553	yes	yes	yes	no	RHG05	Rho GTPase-activating protein 5	394	ARHGAP5	seq.14748.31
1170	0.323523166390654	0.167194536991569	0.00409976367030461	0.129017785919462	0.0120590360431379	0.240906589339718	yes	no	yes	no	Lactoferrin	Lactotransferrin	4057	LTF	seq.14755.4
1171	0.394681733111396	0.230979413173523	6.91461703938832e-05	0.0303578521466608	0.000661701712033323	0.0846954661368595	yes	yes	yes	no	sICAM-2	Intercellular adhesion molecule 2	3384	ICAM2	seq.14756.29
1172	0.289872141671097	0.290082201241191	0.00542192117607817	0.0132148810691355	0.0148912302983553	0.0457296738325365	yes	yes	yes	yes	S100A3	Protein S100-A3	6274	S100A3	seq.15297.3
1173	0.40756404934493	0.323935682555362	0.000135261989372128	0.00621218500017587	0.00105566097554196	0.0266146156115601	yes	yes	yes	yes	CC134	Coiled-coil domain-containing protein 134	79879	CCDC134	seq.15300.66
1174	-0.00656282410492414	0.123887215078871	0.942836988728058	0.257678026847839	0.947718110629591	0.38986628453665	no	no	no	no	S100A5	Protein S100-A5	6276	S100A5	seq.15303.63
1175	0.125005881529579	-0.129479188916666	0.219814614173971	0.236549798145767	0.251960141241524	0.368917886446833	no	no	no	no	PAP1	Regenerating islet-derived protein 3-alpha	5068	REG3A	seq.15304.1
1176	0.0696790429112269	0.247706601524187	0.473020929491705	0.0326749504113029	0.502797261559961	0.0894717986487679	no	yes	no	no	Secretagogin	Secretagogin	10590	SCGN	seq.15305.7
1177	-0.0569244585133086	-0.0753574275002304	0.545194820437586	0.450367340864671	0.571957979408252	0.574081948245717	no	no	no	no	VWC2	Brorin	375567	VWC2	seq.15308.108
1178	0.24139851938119	0.193808783348319	0.0178745490490594	0.0950113658038512	0.0346434082879335	0.193965324949613	yes	no	yes	no	PRC1	Protein regulator of cytokinesis 1	9055	PRC1	seq.15310.61
1179	0.463831936402133	0.380994125691037	6.58903982205587e-06	0.00146452076373634	0.000120564002897885	0.0090637930977393	yes	yes	yes	yes	AGO1	Protein argonaute-1	26523	AGO1	seq.15312.14
1180	0.301982210578103	0.113532799660959	0.00663800917773735	0.266746484345991	0.0171982540868649	0.397431921529661	yes	no	yes	no	MD2L1	Mitotic spindle assembly checkpoint protein MAD2A	4085	MAD2L1	seq.15313.28
1181	0.166702564826821	0.0723501643486842	0.0666740208853205	0.494429657237886	0.0923243655438087	0.611581427707094	no	no	no	no	CUTC	Copper homeostasis protein cutC homolog	51076	CUTC	seq.15315.64
1182	0.381735667858353	0.406034773937402	0.000355896177692558	0.00203407700645684	0.00211642172625651	0.0114226509128944	yes	yes	yes	yes	TXN4B	Thioredoxin-like protein 4B	54957	TXNL4B	seq.15316.262
1183	0.172045333642907	0.345912458676867	0.0756064910750853	0.00141378177135117	0.101782261976327	0.00887018356773195	no	yes	no	yes	Calpactin I light chain	Protein S100-A10	6281	S100A10	seq.15318.75
1184	0.213251118101537	0.10072760221948	0.035259185301642	0.357070052290637	0.0568197357246785	0.488626877459248	yes	no	no	no	CCNA1	Cyclin-A1	8900	CCNA1	seq.15319.226
1185	0.246170949846279	0.508239854846642	0.0135235409375351	9.84088225327141e-05	0.0283719828276201	0.00123768889212984	yes	yes	yes	yes	CRADD	Death domain-containing protein CRADD	8738	CRADD	seq.15322.35
1186	0.42943089782883	0.270469790060986	4.41404305748531e-05	0.0182357336384497	0.000486929572514788	0.0577693681157836	yes	yes	yes	no	AGO3	Protein argonaute-3	192669	AGO3	seq.15323.112
1187	0.548514760014029	0.926807971613293	4.43987237878182e-08	1.51155864960001e-13	3.07475212459688e-06	5.82852252066106e-11	yes	yes	yes	yes	Ferritin light chain	Ferritin light chain	2512	FTL	seq.15324.58
1188	0.142382811493075	0.33600108546264	0.135054603598575	0.0114157721322306	0.164232882037743	0.0413066728408953	no	yes	no	yes	NEUM	Neuromodulin	2596	GAP43	seq.15325.14
1189	0.439059240746944	0.149827325687996	2.40082975324658e-05	0.156544046426438	0.00033002360753799	0.276989805303701	yes	no	yes	no	GBP1	Guanylate-binding protein 1	2633	GBP1	seq.15326.64
1190	0.415907263116169	0.436578028157772	3.74402545439533e-05	0.000112422450962459	0.000439561443369032	0.00136075935667171	yes	yes	yes	yes	RBBP4	Histone-binding protein RBBP4	5928	RBBP4	seq.15331.47
1191	0.309947925625167	0.132372037435853	0.0123693003051111	0.17981885518677	0.0266008026608738	0.305145458041817	yes	no	yes	no	SDF2	Stromal cell-derived factor 2	6388	SDF2	seq.15333.11
1192	0.236362916586175	0.139599671437901	0.0127823799593318	0.224009551404694	0.027221642957378	0.353900160477932	yes	no	yes	no	SELM	Selenoprotein M	140606	SELENOM	seq.15336.7
1193	-0.144715432414897	-0.0633999604682992	0.107437796473316	0.570605532073525	0.136063005672572	0.675927444090334	no	no	no	no	COF2	Cofilin-2	1073	CFL2	seq.15339.32
1194	0.178618803508465	0.270426946035376	0.0875623267358884	0.0151071005389779	0.114633522271368	0.0505201387828535	no	yes	no	no	Kininogen, HMW, Two Chain	Kininogen, HMW, Two Chain	3827	KNG1	seq.15343.337
1195	0.191906597522382	0.0287417650760162	0.0541108721381425	0.788145439898815	0.0782969006791266	0.848807815292602	no	no	no	no	ANKR1	Ankyrin repeat domain-containing protein 1	27063	ANKRD1	seq.15361.37
1196	0.263048386620708	0.180013992021011	0.0099760549161184	0.0973961303541345	0.0228842752394481	0.197499714294837	yes	no	yes	no	Apo A-V	Apolipoprotein A-V	116519	APOA5	seq.15363.32
1197	0.376339691507722	0.164026304596922	0.000459970578902568	0.141865578761368	0.00256519044006899	0.257343030969312	yes	no	yes	no	BAI3	Adhesion G protein-coupled receptor B3	577	ADGRB3	seq.15365.41
1198	0.240958989082428	-0.104330380608055	0.0171276906160243	0.304788928355682	0.0336458032054084	0.43904692654922	yes	no	yes	no	LPLC1	BPI fold-containing family B member 1	92747	BPIFB1	seq.15367.38
1199	0.0843481090145068	-0.219858596560591	0.422109439927185	0.0301793913649536	0.452993477018758	0.0843265833287339	no	yes	no	no	BMPER	BMP-binding endothelial regulator protein	168667	BMPER	seq.15368.3
1200	0.314911012804274	0.393867948861773	0.00140130266448483	0.00242928887641906	0.00567050804541161	0.013084579180477	yes	yes	yes	yes	BOLA1	BolA-like protein 1	51027	BOLA1	seq.15370.5
1201	0.331732440731232	0.150003294676224	0.00215840022723005	0.182033340725625	0.00768289371709538	0.307093557542366	yes	no	yes	no	BRD2	Bromodomain-containing protein 2	6046	BRD2	seq.15372.43
1202	-0.0516353753267684	-0.158277440723741	0.577830356127649	0.139359334099152	0.604456955712116	0.253891081204282	no	no	no	no	CA11 protein	Gastrokine-1	56287	GKN1	seq.15374.15
1203	0.224621320275437	0.315398826263513	0.0303492354304383	0.00460713558304107	0.0507924952707029	0.0211812090544687	yes	yes	no	yes	Carboxypeptidase B1	Carboxypeptidase B	1360	CPB1	seq.15375.49
1204	0.252172814930616	0.118925670900922	0.0152227037300065	0.299559861782993	0.0309718899616459	0.433798836372354	yes	no	yes	no	CATE	Cathepsin E	1510	CTSE	seq.15376.134
1205	0.0643188435566581	-0.00827582268672276	0.53145109279847	0.936076456701231	0.558718087759498	0.957189728080864	no	no	no	no	Discoidin domain receptor 2	Discoidin domain-containing receptor 2	4921	DDR2	seq.15381.45
1206	0.412249202658076	0.111684366141507	7.92660952471789e-05	0.293921229217777	0.000730482873010251	0.427443658971413	yes	no	yes	no	KLOTHO	Klotho	9365	KL	seq.15384.15
1207	0.355081567697986	0.131868290215899	0.000297850746452213	0.204675121439885	0.0018517516293637	0.333142531611139	yes	no	yes	no	FABP2	Fatty acid-binding protein, intestinal	2169	FABP2	seq.15385.116
1208	0.616333531077308	0.528643103228786	5.31312436014134e-08	1.61552969217244e-06	3.46048849694444e-06	5.48747340555048e-05	yes	yes	yes	yes	Neuropilin-2	Neuropilin-2	8828	NRP2	seq.15387.44
1209	0.0227558354063102	-0.133926144043451	0.810836287603212	0.178310002733583	0.82470446727592	0.303672651472571	no	no	no	no	FcRIIIa	Low affinity immunoglobulin gamma Fc region receptor III-A	2214	FCGR3A	seq.15388.24
1210	0.301810961422303	0.145420989447076	0.00614043257589887	0.196373836255901	0.016166653812677	0.322727923747682	yes	no	yes	no	FRDA	Frataxin, mitochondrial	2395	FXN	seq.15389.1
1211	0.265548011403172	0.232729379223167	0.00921395188130496	0.0483558328604529	0.0216535784976888	0.119370236758976	yes	yes	yes	no	Galanin	Galanin	51083	GAL	seq.15390.3
1212	0.180501989208347	0.088697979490644	0.0503796202693561	0.394864575609008	0.0742529370941938	0.523583153940107	no	no	no	no	GAS-6	Growth arrest-specific protein 6	2621	GAS6	seq.15391.114
1213	0.620433058990404	0.615827645804238	3.26396437062096e-08	5.96671396901841e-08	2.51509141854469e-06	3.98096245420728e-06	yes	yes	yes	yes	UNC5B	Netrin receptor UNC5B	219699	UNC5B	seq.15394.79
1214	0.288795341364662	0.32220158842856	0.00375865704890054	0.0101466337904209	0.0113775415084376	0.0379960530235404	yes	yes	yes	yes	HERV1	FAD-linked sulfhydryl oxidase ALR	2671	GFER	seq.15398.2
1215	0.160771665067454	0.174029803844318	0.128018404442203	0.121170264307252	0.157178790552804	0.23011208217752	no	no	no	no	ID2	DNA-binding protein inhibitor ID-2	3398	ID2	seq.15403.53
1216	0.294512557812502	0.0765622637156296	0.0141577019383061	0.435704947348773	0.0293264639374671	0.561144483744148	yes	no	yes	no	IFN21	Interferon alpha-21	3452	IFNA21	seq.15404.3
1217	0.256027747648003	0.179845323946764	0.0141654752072292	0.117232029199013	0.0293264639374671	0.225202398787852	yes	no	yes	no	IFNA4	Interferon alpha-4	3441	IFNA4	seq.15405.23
1218	0.224193017033896	0.0303454594659947	0.0363857834586898	0.760961766996399	0.0581895999130347	0.828666764975577	yes	no	no	no	KIAP	Baculoviral IAP repeat-containing protein 7	79444	BIRC7	seq.15412.40
1219	0.471825170834911	0.409586301828864	6.67665079583435e-07	8.29265340912091e-05	2.34153567333396e-05	0.00110656358051952	yes	yes	yes	yes	LDHA	L-lactate dehydrogenase A chain	3939	LDHA	seq.15414.316
1220	0.164659427666447	0.0427763343661391	0.111891499021859	0.667452188396196	0.14072606693071	0.752204778276179	no	no	no	no	Maspin	Serpin B5	5268	SERPINB5	seq.15417.3
1221	0.354979857248883	0.338031544002427	0.000325918660020364	0.00369808863119717	0.00198490144737803	0.0179120408786237	yes	yes	yes	yes	MK10	Mitogen-activated protein kinase 10	5602	MAPK10	seq.15418.25
1222	0.437795635652993	0.342575912759865	3.10297160178178e-05	0.00258985531380402	0.000388475003051445	0.0137564062347785	yes	yes	yes	yes	NEUR1	Sialidase-1	4758	NEU1	seq.15426.5
1223	0.450692615969389	0.597180705562891	1.64228353000906e-05	3.74247293974722e-08	0.000248890116140709	2.65868681320857e-06	yes	yes	yes	yes	LOXL3	Lysyl oxidase homolog 3	84695	LOXL3	seq.15427.35
1224	0.254223929825059	0.125495742132404	0.0126155751670234	0.265410701863647	0.0269713996634565	0.396305117329697	yes	no	yes	no	OPT	Opticin	26254	OPTC	seq.15430.165
1225	0.00677005927244095	0.169491640930385	0.940709816040161	0.122441126681882	0.946070478594801	0.231790797258331	no	no	no	no	OTCase	Ornithine carbamoyltransferase, mitochondrial	5009	OTC	seq.15431.31
1226	-0.0128003476237318	-0.270255029183836	0.891161356450181	0.00531039668635703	0.900543734972098	0.0235248423247444	no	yes	no	yes	Otoraplin	Otoraplin	56914	OTOR	seq.15432.1
1227	0.223381427251607	0.149136233626351	0.0258964848828899	0.182287439910402	0.0451352879242723	0.307427430255799	yes	no	yes	no	p60-Src	Proto-oncogene tyrosine-protein kinase Src	6714	SRC	seq.15433.4
1228	0.140965417779949	0.164924654863427	0.153395314847158	0.147393944936975	0.183437326235803	0.264441482909416	no	no	no	no	PNOC	Prepronociceptin	5368	PNOC	seq.15434.5
1229	0.229475052240172	0.24395700439508	0.0178050533285752	0.0423339706141108	0.0345308212550993	0.108228576275608	yes	yes	yes	no	PNP	Purine nucleoside phosphorylase	4860	PNP	seq.15435.4
1230	0.12485938313752	0.00734700945830234	0.20124714406318	0.940990245743709	0.232872911414903	0.959760931108097	no	no	no	no	RAMP1	Receptor activity-modifying protein 1	10267	RAMP1	seq.15436.40
1231	0.191098320147496	0.192814291465224	0.0610590630177447	0.0860089383384293	0.085941377352735	0.182244346107493	no	no	no	no	RAMP3	Receptor activity-modifying protein 3	10268	RAMP3	seq.15437.11
1232	0.280699520261648	0.136434425039738	0.00804375879865625	0.246009263301419	0.0197165790266346	0.379238286706696	yes	no	yes	no	RND3	Rho-related GTP-binding protein RhoE	390	RND3	seq.15439.21
1233	0.157953501391505	0.0703110383243144	0.104085665079479	0.52348462138528	0.132369287226832	0.635170628431774	no	no	no	no	NEC2	Neuroendocrine convertase 2	5126	PCSK2	seq.15440.57
1234	0.234256713958017	0.130082943927736	0.0158149288637502	0.184181672562444	0.0318230825552845	0.309667464839929	yes	no	yes	no	SAP3	Ganglioside GM2 activator	2760	GM2A	seq.15441.6
1235	0.0788756215927887	-0.0022315614677856	0.420765603950518	0.982900488124583	0.451639909596485	0.987017912010735	no	no	no	no	SCCA2	Serpin B4	6318	SERPINB4	seq.15444.45
1236	0.397962055830907	0.34954500869857	0.00020769374059099	0.00150471523041276	0.00142392538192143	0.00920862291106422	yes	yes	yes	yes	SMDF	Neuregulin-1, sensory and motor neuron-derived factor isoform	3084	NRG1	seq.15446.25
1237	0.222367249918235	0.255947897628605	0.0226230435306719	0.0241666530579973	0.0409836659457967	0.0715453240694283	yes	yes	yes	no	Sorbitol dehydrogenase	Sorbitol dehydrogenase	6652	SORD	seq.15447.45
1238	0.107332162582771	0.0663553657312047	0.248546610429385	0.571790634108604	0.280150059649484	0.676528235122874	no	no	no	no	SQSTM	Sequestosome-1	8878	SQSTM1	seq.15448.47
1239	0.0325908968038833	0.127935170623712	0.73575453448941	0.226555901336243	0.754615536984132	0.356789676514273	no	no	no	no	TIM-4	T-cell immunoglobulin and mucin domain-containing protein 4	91937	TIMD4	seq.15449.33
1240	0.249692970561007	0.445523269389109	0.00705726847902341	6.43409277578049e-05	0.0180253575390929	0.000914309651332339	yes	yes	yes	yes	5'-Nucleotidase	5'-Nucleotidase	4907	NT5E	seq.15452.5
1241	0.372542019206589	0.348380567051547	9.10836389787607e-05	0.00221861345990797	0.000802445392677616	0.012186781364615	yes	yes	yes	yes	a1-Microglobulin	Alpha-1-microglobulin	259	AMBP	seq.15453.3
1242	0.0568088805955825	0.134994143452321	0.535257768494478	0.256234531670507	0.562395861615765	0.388297443420867	no	no	no	no	Aminopeptidase N	Aminopeptidase N	290	ANPEP	seq.15457.14
1243	0.215520445824217	0.147330199500783	0.0344999950856323	0.191016102167552	0.0560348736732001	0.316967430946853	yes	no	no	no	CD26	Dipeptidyl peptidase 4	1803	DPP4	seq.15460.9
1244	0.311536017638854	0.44195685718712	0.00144798558051871	3.25298966123405e-05	0.00581212700734988	0.000529675786803914	yes	yes	yes	yes	CO9A1	Collagen alpha-1(IX) chain	1297	COL9A1	seq.15466.30
1245	0.439656193680803	0.265751990742132	6.08843579494043e-06	0.00569779516875516	0.000115258935066156	0.0248189787963849	yes	yes	yes	yes	CTHR1	Collagen triple helix repeat-containing protein 1	115908	CTHRC1	seq.15467.10
1246	0.168076711380856	0.194660108677731	0.0738975619126053	0.0684684270001547	0.100047899337754	0.154473060959712	no	no	no	no	FHR1	Complement factor H-related protein 1	3078	CFHR1	seq.15468.14
1247	0.353569796484642	0.293225515553101	0.000857756132351484	0.00768594440729064	0.00396349983116129	0.0311480013720645	yes	yes	yes	yes	Hexosaminidase B	Beta-hexosaminidase subunit beta	3074	HEXB	seq.15470.11
1248	0.290169164356551	0.112129884780007	0.00803557178475442	0.261076902479352	0.0197165790266346	0.392512155390089	yes	no	yes	no	LIPR2	Pancreatic lipase-related protein 2	5408	PNLIPRP2	seq.15471.29
1249	0.265408469532408	0.0802937999199547	0.0150135253134319	0.437432901374109	0.0306488794738007	0.562575318151798	yes	no	yes	no	PLTP	Phospholipid transfer protein	5360	PLTP	seq.15475.4
1250	0.0966133983541283	-0.15859091484751	0.304688117863192	0.132538120512198	0.336078365489823	0.245231467638107	no	no	no	no	REG3G	Regenerating islet-derived protein 3-gamma	130120	REG3G	seq.15476.6
1251	0.322950676753826	0.375681539687509	0.00471509493981828	0.00278935320309374	0.013414604480367	0.014645442777472	yes	yes	yes	yes	VNN2	Vascular non-inflammatory molecule 2	8875	VNN2	seq.15480.2
1252	0.568660105050257	0.353524901812664	7.30802297641291e-08	0.000656122918455582	4.54343110272216e-06	0.00512806926695784	yes	yes	yes	yes	LL-37	Antibacterial protein LL-37	820	CAMP	seq.15481.45
1253	0.133820649242162	0.139417188118481	0.168245104529688	0.22571425976595	0.198934291524081	0.355976568227015	no	no	no	no	A2ML1	Alpha-2-macroglobulin-like protein 1	144568	A2ML1	seq.15482.12
1254	-0.10212406054696	0.172772364486733	0.289429749454197	0.0750122104077054	0.320735296589814	0.165547318733585	no	no	no	no	ABP1	Amiloride-sensitive amine oxidase [copper-containing]	26	AOC1	seq.15486.126
1255	0.263492367257313	0.250816610378813	0.00847432962231786	0.0275268814291978	0.0203704118469688	0.0786010272960027	yes	yes	yes	no	carboxylesterase, liver	Liver carboxylesterase 1	1066	CES1	seq.15487.164
1256	0.0965348648737866	-0.0550468548447141	0.331223482577238	0.577791634949745	0.363296646587825	0.681711890189789	no	no	no	no	CD248	Endosialin	57124	CD248	seq.15491.20
1257	0.180517920689997	-0.0294567073357438	0.0713050225933994	0.783274141391029	0.0973327790939342	0.844392675379373	no	no	no	no	CRIM1:ECD	Cysteine-rich motor neuron 1 protein:Extracellular domain	51232	CRIM1	seq.15492.1
1258	-0.376868009300414	-0.566722825050431	4.22346200442773e-05	2.05719655848129e-08	0.000470869849217396	1.63114816977553e-06	yes	yes	yes	yes	FGFP1	Fibroblast growth factor-binding protein 1	9982	FGFBP1	seq.15494.11
1259	0.0974835835403554	-0.150202511596154	0.309733420973025	0.125078808128771	0.341024662133914	0.235642616829376	no	no	no	no	FOLR3	Folate receptor gamma	2352	FOLR3	seq.15495.9
1260	0.199752975153349	0.0189199369698373	0.0406788027042928	0.863479146177243	0.0633154280498396	0.904720226987892	yes	no	no	no	HS3S1	Heparan sulfate glucosamine 3-O-sulfotransferase 1	9957	HS3ST1	seq.15497.9
1261	0.0943058125286529	0.285564752233426	0.353225549684265	0.0114657542112062	0.384761365550181	0.0414053737884548	no	yes	no	yes	Lefty-A	Left-right determination factor 2	7044	LEFTY2	seq.15503.15
1262	0.284251696699541	0.15058414882709	0.0078553073210833	0.176001355363509	0.0194199667210333	0.30090731724805	yes	no	yes	no	Livin B	Baculoviral IAP repeat-containing protein 7 Isoform beta	79444	BIRC7	seq.15504.39
1263	0.296679590967974	0.295168496461216	0.00425068398970248	0.0140729529854605	0.0124029291240865	0.0478515387094185	yes	yes	yes	yes	LRP12	Low-density lipoprotein receptor-related protein 12	29967	LRP12	seq.15506.34
1264	0.294159624246275	0.0504930967036669	0.00213707386642622	0.635071464890086	0.00763172203158132	0.727039875601808	yes	no	yes	no	NAG	Alpha-N-acetylglucosaminidase	4669	NAGLU	seq.15509.2
1265	-0.00243996319727755	0.0271499400583592	0.979764983836421	0.789685808849227	0.981199748594007	0.849129532274788	no	no	no	no	NPTXR	Neuronal pentraxin receptor	23467	NPTXR	seq.15511.37
1266	0.282429713591598	0.225237109295388	0.00563716153625592	0.0457673330389474	0.0152602230405028	0.114859210576184	yes	yes	yes	no	Prostasin	Prostasin	5652	PRSS8	seq.15513.108
1267	0.399388543072633	0.289746575857916	6.70029999944584e-05	0.00563852831183346	0.000648802500831295	0.0246787107152327	yes	yes	yes	yes	Pseudocholinesterase	Cholinesterase	590	BCHE	seq.15514.26
1268	0.247271012978875	0.172289418452074	0.034505847085544	0.13602331186055	0.0560348736732001	0.249884245711579	yes	no	no	no	SAA	Serum amyloid A-1 protein	6288	SAA1	seq.15515.2
1269	0.445980539813024	0.204352520313742	2.08326027264539e-05	0.0373053873798102	0.000294509481954598	0.0985503497609569	yes	yes	yes	no	SAA-4	Serum amyloid A-4 protein	6291	SAA4	seq.15516.12
1270	0.257997463069858	0.192186433331308	0.00945127062866061	0.0604576786966023	0.0220314876904142	0.141137807186638	yes	no	yes	no	Alcadein alpha-1	Calsyntenin-1	22883	CLSTN1	seq.15521.4
1271	0.168535856395789	0.227128776721014	0.0729512125818205	0.0324534875468702	0.0991756234056404	0.0889544240325285	no	yes	no	no	GAPR1	Golgi-associated plant pathogenesis-related protein 1	152007	GLIPR2	seq.15522.2
1272	0.184136049688988	0.251454889410775	0.0506494572624713	0.0313454862319715	0.0745903581919193	0.0867703706354268	no	yes	no	no	HEM2	Delta-aminolevulinic acid dehydratase	210	ALAD	seq.15523.9
1273	0.189211169764918	0.060620641936393	0.0417392618813436	0.550381543058134	0.0644525830518856	0.658316008323361	yes	no	no	no	PGAM2	Phosphoglycerate mutase 2	5224	PGAM2	seq.15524.30
1274	0.403372307027643	0.238698766341428	0.000154191166255842	0.0391336189463158	0.00114929137681977	0.102253646097301	yes	yes	yes	no	ADH1G	Alcohol dehydrogenase 1C	126	ADH1C	seq.15525.294
1275	0.48834651876947	0.0691713516426168	1.10713579024526e-06	0.503612221463896	3.30991251826875e-05	0.619856572244989	yes	no	yes	no	DLDH	Dihydrolipoyl dehydrogenase, mitochondrial	1738	DLD	seq.15527.90
1276	0.262369729536837	0.288602108935968	0.00439420499785723	0.0134196586359505	0.012733419249617	0.046262729928976	yes	yes	yes	yes	Cysteine-rich protein 1	Cysteine and glycine-rich protein 1	1465	CSRP1	seq.15529.33
1277	0.437603444609265	0.250214435206113	2.85203173577248e-05	0.0194415737608325	0.00036627853583125	0.0607105308478966	yes	yes	yes	no	EphB4	Ephrin type-B receptor 4	2050	EPHB4	seq.15530.33
1278	0.216326990337444	0.345337774613389	0.0294071368522269	0.00116841962761201	0.0495797983724294	0.00767397813045053	yes	yes	yes	yes	Macrophage scavenger receptor:ECD	Macrophage scavenger receptor types I and II:Extracellular domain	4481	MSR1	seq.15533.97
1279	0.412759363763054	0.284986948298311	7.60144798317896e-05	0.0158348437618865	0.000708475671481637	0.0522511641865388	yes	yes	yes	no	Marapsin	Serine protease 27	83886	PRSS27	seq.15535.3
1280	0.520869644389878	0.379267690323085	1.84133724353784e-05	0.00209763780808448	0.000273006939279012	0.011698446939888	yes	yes	yes	yes	SLIK1	SLIT and NTRK-like protein 1	114798	SLITRK1	seq.15539.15
1281	0.184785254994072	0.387098157105156	0.0494324152594487	0.000720553454583245	0.0731524868499984	0.00543934305651837	yes	yes	no	yes	Vimentin	Vimentin	7431	VIM	seq.15540.6
1282	0.11958674543164	0.0316897479338636	0.228369054868922	0.759540894391772	0.260347384702619	0.827613669232699	no	no	no	no	KCRU	Creatine kinase U-type, mitochondrial	1159	CKMT1A	seq.15542.19
1283	0.403422846243764	0.326297456578389	0.000181162917964364	0.00294104565912085	0.00129223249567541	0.0152391596408359	yes	yes	yes	yes	kallikrein 14	Kallikrein-14	43847	KLK14	seq.15544.25
1284	0.364716799934315	0.643460045863732	0.000202395558599131	5.87969142720819e-07	0.00139459206687134	2.63670424575869e-05	yes	yes	yes	yes	Calcineurin B a	Calcineurin subunit B type 1	5534	PPP3R1	seq.15545.13
1285	0.232745826250366	0.0548352148281336	0.0227646003296719	0.608255929884399	0.0411583372120407	0.705334504535301	yes	no	yes	no	ACES	Acetylcholinesterase	43	ACHE	seq.15553.22
1286	0.097021274025479	0.3204880304327	0.29138306621669	0.00327580126274371	0.322769134495143	0.0164572164448768	no	yes	no	yes	Alpha-amylase 2B	Alpha-amylase 2B	280	AMY2B	seq.15556.49
1287	-0.092354387299232	0.13374328365729	0.348386846516591	0.164692911150196	0.380201073573344	0.286588714027584	no	no	no	no	Apo-TC II	Transcobalamin-2	6948	TCN2	seq.15560.52
1288	0.45474999051392	0.607046728538215	6.76001676889504e-06	7.2632678147501e-07	0.000122870603796096	3.01040441018923e-05	yes	yes	yes	yes	BGLR	Beta-glucuronidase	2990	GUSB	seq.15562.24
1289	0.361161218788809	0.155502739927868	0.00120057746179308	0.160654730814841	0.00509570154652438	0.282073822942232	yes	no	yes	no	CD3-zeta	T-cell surface glycoprotein CD3 zeta chain	919	CD247	seq.15567.2
1290	0.350593326622046	0.543270312920521	0.000469175657502909	1.27763654857398e-06	0.00259017156629507	4.62910566705182e-05	yes	yes	yes	yes	Collagen II	Collagen Type II	1280	COL2A1	seq.15569.15
1291	0.399144310896443	0.25364631053391	0.00017428868608227	0.0149143006781137	0.00126631261826839	0.0500589809877056	yes	yes	yes	no	Complement receptor type 2	Complement receptor type 2	1380	CR2	seq.15570.99
1292	-0.265548194965478	-0.564915111527061	0.00696803725744162	7.24587774096898e-08	0.0178423182455742	4.63723829827782e-06	yes	yes	yes	yes	CSPG3	Neurocan core protein	1463	NCAN	seq.15573.110
1293	0.109696791685475	0.0332649066080269	0.251882642902043	0.75916369990754	0.283549370229851	0.827367450636286	no	no	no	no	Cyclin A	Cyclin-A2	890	CCNA2	seq.15574.37
1294	0.131600042120927	0.347146497108531	0.16701995238318	0.00304273503025498	0.197699298894067	0.0156308012680986	no	yes	no	yes	ECP	Eosinophil cationic protein	6037	RNASE3	seq.15576.158
1295	0.149547007794067	0.126770693796305	0.128291990462684	0.255375350972397	0.157373425968911	0.387776448839851	no	no	no	no	ENPP6	Ectonucleotide pyrophosphatase/phosphodiesterase family member 6	133121	ENPP6	seq.15579.26
1296	0.0670560365196094	-0.0977647514544008	0.484031056955834	0.292749229989646	0.513403240132874	0.426079020290863	no	no	no	no	EPHA7	Ephrin type-A receptor 7	2045	EPHA7	seq.15580.2
1297	0.136008237796018	0.0321680051620119	0.17197514080687	0.746354368482845	0.202643979184662	0.817805878223442	no	no	no	no	FANK1	Fibronectin type 3 and ankyrin repeat domains protein 1	92565	FANK1	seq.15581.16
1298	0.00724365569214901	0.102252072987602	0.935879627481774	0.337433127977822	0.941732102621444	0.470343093800424	no	no	no	no	FCN1	Ficolin-1	2219	FCN1	seq.15582.25
1299	0.191139117034312	0.194398754473656	0.0870336572551044	0.0777414689897584	0.114214713082916	0.169722097702701	no	no	no	no	FCRLB	Fc receptor-like B	127943	FCRLB	seq.15583.18
1300	0.179390132816592	0.282717641023295	0.0531500174489483	0.00507695438618747	0.0771923932740101	0.0227859043862442	no	yes	no	yes	FHR2	Complement factor H-related protein 2	3080	CFHR2	seq.15584.9
1301	0.488123655471783	0.333771279794217	9.53748055430794e-06	0.0034037581537169	0.000160552480346519	0.0168983310880083	yes	yes	yes	yes	galactosidase, alpha	Alpha-galactosidase A	2717	GLA	seq.15588.17
1302	0.270357604478617	0.527860006371244	0.00558716607852735	4.46227801094937e-05	0.0151849903704039	0.000678142305497334	yes	yes	yes	yes	Glutathione peroxidase	Glutathione peroxidase 1	2876	GPX1	seq.15591.28
1303	0.495497261242992	0.871995373315993	4.41793545821629e-06	6.18076580966828e-13	8.88622238672843e-05	1.98911586733501e-10	yes	yes	yes	yes	HTRA1	Serine protease HTRA1	5654	HTRA1	seq.15594.47
1304	0.544131983900412	0.555869963187402	4.75143761269898e-07	2.32827214231765e-05	1.88754507056773e-05	0.000424599229687329	yes	yes	yes	yes	HEXI1	Protein HEXIM1	10614	HEXIM1	seq.15596.7
1305	0.324431767978928	0.224226943048655	0.000875293078450207	0.0299509702496224	0.00402752601530789	0.0837310977187961	yes	yes	yes	no	IL-6 sRa	Interleukin-6 receptor subunit alpha	3570	IL6R	seq.15602.43
1306	0.230876865743428	0.323733724538615	0.0480211525874408	0.00922735330675654	0.0714700015794039	0.0355013009432244	yes	yes	no	yes	Integrin alpha-2	Integrin alpha-2	3673	ITGA2	seq.15603.20
1307	0.156344917634868	0.0285106953883497	0.0875288655246862	0.810570605537213	0.114629875413239	0.864855261319699	no	no	no	no	KPYR	Pyruvate kinase PKLR	5313	PKLR	seq.15607.56
1308	0.313449660104199	0.124027194876622	0.00290847227538294	0.267753810958715	0.00944908065238722	0.398390290931501	yes	no	yes	no	KS6B1	Ribosomal protein S6 kinase beta-1	6198	RPS6KB1	seq.15608.5
1309	0.301818601732651	0.314479923861373	0.00346557033866827	0.00731786075582479	0.0106577489167252	0.0301022678158778	yes	yes	yes	yes	LAP	Cytosol aminopeptidase	51056	LAP3	seq.15610.72
1310	0.217382709516279	0.36552124742491	0.0201354410298971	0.00308566658146687	0.0377332708347543	0.0157489278548198	yes	yes	yes	yes	LIN7B	Protein lin-7 homolog B	64130	LIN7B	seq.15612.5
1311	0.206952454565602	0.226604413915878	0.0431882480643384	0.0409962494259442	0.0660008114972054	0.105598154712496	yes	yes	no	no	LIPP	Pancreatic triacylglycerol lipase	5406	PNLIP	seq.15613.16
1312	0.35580760746677	0.112181514124783	0.00110587775738517	0.28473174588393	0.00480942544567112	0.416181507275175	yes	no	yes	no	LIRA2	Leukocyte immunoglobulin-like receptor subfamily A member 2	11027	LILRA2	seq.15614.168
1313	0.159881083196108	-0.0127202295878628	0.0947259452180907	0.900038681471161	0.122343164846122	0.931538332638805	no	no	no	no	LIRB3	Leukocyte immunoglobulin-like receptor subfamily B member 3	102725035	LILRB3	seq.15615.8
1314	0.190319235176928	0.0330779634695569	0.0696242764482151	0.737972930158695	0.0954672722927782	0.810244812542288	no	no	no	no	PD-1	Programmed cell death protein 1	5133	PDCD1	seq.15623.1
1315	0.488141299843652	0.350850050732799	1.45087756236431e-06	0.000683660227924439	4.09162430087378e-05	0.00526043622968015	yes	yes	yes	yes	Perlecan	Basement membrane-specific heparan sulfate proteoglycan core protein	3339	HSPG2	seq.15626.223
1316	0.114464530242882	0.0213599154993068	0.238749746701113	0.841374391404673	0.270658902652671	0.888297818482239	no	no	no	no	PSG1	Pregnancy-specific beta-1-glycoprotein 1	5669	PSG1	seq.15631.18
1317	0.26926192785114	0.350577982578784	0.00537587756723646	0.00174700774878722	0.0148243075455397	0.0103328425876918	yes	yes	yes	yes	RBP	Retinol-binding protein 4	5950	RBP4	seq.15633.6
1318	0.14765645895886	0.0786297780120964	0.134939611485341	0.4645820112457	0.164166025002513	0.58686866394025	no	no	no	no	SLIT1	Slit homolog 1 protein	6585	SLIT1	seq.15634.139
1319	0.364218085348834	0.646447229788597	0.000192251712905371	1.92753863457573e-09	0.00135300382663663	2.29251388473127e-07	yes	yes	yes	yes	SMOC2	SPARC-related modular calcium-binding protein 2	64094	SMOC2	seq.15635.4
1320	0.248475555100639	0.47524311866258	0.0219041666797079	9.61740545161513e-05	0.0400703518996623	0.00122080800987903	yes	yes	yes	yes	SORC1	VPS10 domain-containing receptor SorCS1	114815	SORCS1	seq.15636.49
1321	0.362423324089707	0.219118279961297	0.000239970651515196	0.0354565615154688	0.00158944241457583	0.0951362668225256	yes	yes	yes	no	Biotinidase	Biotinidase	686	BTD	seq.15644.1
1322	0.379628987759416	0.384249544105334	0.00102797009960931	0.000648655738868159	0.00454283070675485	0.00508423430852106	yes	yes	yes	yes	COAA1	Collagen alpha-1(X) chain	1300	COL10A1	seq.15653.9
1323	0.154931579876971	0.0478517983594349	0.124640235991299	0.648369449441218	0.153617195563955	0.737329658762316	no	no	no	no	BMP-2	Bone morphogenetic protein 2	650	BMP2	seq.15666.21
1324	0.0559788433083418	0.0835320618591133	0.5548821197493	0.447925904977189	0.581563233170196	0.572130194258633	no	no	no	no	BMP-4	Bone morphogenetic protein 4	652	BMP4	seq.15667.39
1325	0.190560632920647	0.065125441128737	0.0532981431905924	0.544445078420683	0.0773869802005655	0.652642205091927	no	no	no	no	BMP-8	Bone morphogenetic protein 8B	656	BMP8B	seq.15668.19
1326	0.379981614330004	0.467383900057498	0.000201598316359162	0.000144014873469151	0.00139419547446672	0.00163465844968823	yes	yes	yes	yes	BRAF1	Serine/threonine-protein kinase B-raf	673	BRAF	seq.15669.7
1327	0.190938071079182	0.21738168092366	0.0457914158908725	0.0493058173368212	0.0689960992395933	0.121030270878875	yes	yes	no	no	C1QL2	Complement C1q-like protein 2	165257	C1QL2	seq.15670.15
1328	0.32354189231797	0.403150125563469	0.00122276543854656	0.00044680538681249	0.00515389038080756	0.00382546521322556	yes	yes	yes	yes	DKK2	Dickkopf-related protein 2	27123	DKK2	seq.15678.71
1329	0.212549681253131	0.100300984340467	0.0234487457998676	0.345160234365362	0.0420478820947479	0.478189830897163	yes	no	yes	no	INHBC	Inhibin beta C chain	3626	INHBC	seq.15686.49
1330	0.188048199553399	0.194097678865958	0.0554958815036377	0.0614898420728601	0.0796479453584475	0.142910333891511	no	no	no	no	Mannose-binding lectin	Protein ERGIC-53	3998	LMAN1	seq.15688.30
1331	0.175913935006351	0.0586621054087518	0.0770214437987236	0.583041640855867	0.103407194852225	0.686278144819803	no	no	no	no	NODAL	Nodal homolog	4838	NODAL	seq.15692.300
1332	0.408842048810184	0.467615643727268	3.19737035090494e-05	2.8484520259166e-05	0.000394871629566612	0.00048793094700657	yes	yes	yes	yes	PgR	Progesterone receptor	5241	PGR	seq.15693.9
1333	0.358225167822312	0.481927577046712	0.000823063392627062	0.000293188149647257	0.00385529094269063	0.00275134196692992	yes	yes	yes	yes	TXLNA	Alpha-taxilin	200081	TXLNA	seq.15698.6
1334	0.165344163703736	0.137742973650581	0.0989504036326358	0.197913464131055	0.126722298285148	0.324575708111811	no	no	no	no	ALT	Alanine aminotransferase 1	2875	GPT	seq.16015.19
1335	0.512368610121218	0.391113364256272	1.96848397914509e-06	0.000741700153586554	4.78647815551235e-05	0.00553593661701506	yes	yes	yes	yes	VEGF sR3	Vascular endothelial growth factor receptor 3	2324	FLT4	seq.16035.8
1336	0.298087539816252	0.245549473424361	0.00262001211256313	0.0361303810266324	0.008765844756967	0.0964420356852757	yes	yes	yes	no	SHC1:PID	SHC-transforming protein 1:Phosphotyrosine Interaction Domain	6464	SHC1	seq.16043.30
1337	0.338777868542621	0.416915549114759	0.000625146928855289	5.83605619482377e-05	0.00318156171885329	0.000842455499785775	yes	yes	yes	yes	complement factor H-related 5	Complement factor H-related protein 5	81494	CFHR5	seq.16055.3
1338	0.0146127693728091	-0.0142083804506857	0.879974876040906	0.88585797449768	0.89022606265159	0.919899223066786	no	no	no	no	NID2	Nidogen-2	22795	NID2	seq.16060.99
1339	0.184138071942558	0.218205661952775	0.0749634842830069	0.0305268898026156	0.101090762265795	0.0850369725611558	no	yes	no	no	WIF-1	Wnt inhibitory factor 1	11197	WIF1	seq.16070.7
1340	0.213389091387506	0.071571030181715	0.0344566145749672	0.507805253156633	0.0559986366686109	0.62347453770645	yes	no	no	no	GRB2-related adapter protein 2	GRB2-related adapter protein 2	9402	GRAP2	seq.16074.12
1341	0.351791413775527	0.278778097298704	0.000690843017261144	0.0171739587666671	0.00339586895546785	0.0551769320076409	yes	yes	yes	no	TEC	Tyrosine-protein kinase Tec	7006	TEC	seq.16079.2
1342	0.394883380845146	0.345383982386446	6.07727766742782e-05	0.000926961084307354	0.000610069470064176	0.00646862766868053	yes	yes	yes	yes	EPHA4	Ephrin type-A receptor 4	2043	EPHA4	seq.16288.17
1343	-0.316802328143703	-0.200839164802312	0.0010432205069033	0.0382976978285192	0.00459537793338803	0.100637226138246	yes	yes	yes	no	GIP	Gastric inhibitory polypeptide	2695	GIP	seq.16292.288
1344	0.310099712036952	0.121297816630758	0.00518754906092953	0.265396987520989	0.0143993307520778	0.396305117329697	yes	no	yes	no	LGR5	Leucine-rich repeat-containing G-protein coupled receptor 5	8549	LGR5	seq.16296.43
1345	0.0168737515749544	0.0291279187712896	0.856923303691356	0.780224725430506	0.868994883131679	0.842842303525001	no	no	no	no	ROBO4	Roundabout homolog 4	54538	ROBO4	seq.16297.14
1346	0.0842352233827705	0.188040573884672	0.378813370832471	0.0604260665506809	0.410256694660255	0.141137807186638	no	no	no	no	TIGIT	T-cell immunoreceptor with Ig and ITIM domains	201633	TIGIT	seq.16299.13
1347	0.496887505846943	0.484514384075993	1.02430639946383e-06	8.04789388519208e-06	3.13071525780259e-05	0.000186831635430049	yes	yes	yes	yes	TREM2	Triggering receptor expressed on myeloid cells 2	54209	TREM2	seq.16300.4
1348	0.371161565950064	0.164275960110822	0.0022668848833482	0.149812494371964	0.00792974884705753	0.267588689751556	yes	no	yes	no	LGR4	Leucine-rich repeat-containing G-protein coupled receptor 4	55366	LGR4	seq.16304.6
1349	0.35226484001245	0.163959565388869	0.00138909265052245	0.127912517208807	0.00563359962268963	0.239840731278268	yes	no	yes	no	Cadherin-11:ECD	Cadherin-11:Extracellular domain	1009	CDH11	seq.16305.10
1350	0.168428400678627	0.0702477500537588	0.0830096334449181	0.488236919578429	0.110107640482227	0.605750377444397	no	no	no	no	BTLA	B- and T-lymphocyte attenuator	151888	BTLA	seq.16308.14
1351	0.172146047360625	0.1163149029091	0.0869128863332411	0.289234908189128	0.114094348620946	0.421749515645714	no	no	no	no	Soggy-1	Dickkopf-like protein 1	27120	DKKL1	seq.16309.30
1352	0.335288737155664	0.292624006792941	0.00137882599916104	0.00850426995099556	0.00561136629285997	0.0333765142768269	yes	yes	yes	yes	Cadherin-6	Cadherin-6	1004	CDH6	seq.16312.45
1353	0.134913597114523	0.0265711822657898	0.185468225442445	0.798105813567014	0.216630371775324	0.855105680528094	no	no	no	no	VEGF sR1	Vascular endothelial growth factor receptor 1	2321	FLT1	seq.16315.105
1354	-0.0162924497214732	0.0328143753665888	0.867498587737624	0.735530498815893	0.878416578477242	0.807887444091899	no	no	no	no	Desmoglein-3	Desmoglein-3	1830	DSG3	seq.16317.20
1355	0.114945638136351	0.148063208021428	0.248584232977299	0.184639464220186	0.280150059649484	0.310207137537682	no	no	no	no	ALK-1	Serine/threonine-protein kinase receptor R3	94	ACVRL1	seq.16318.12
1356	0.10979369492157	0.228261125616528	0.252311092008271	0.0528389571572751	0.283973253317682	0.127517395062837	no	no	no	no	CD320	CD320 antigen	51293	CD320	seq.16320.139
1357	0.37045387802896	0.161867173392611	0.00031577598545992	0.161585117538215	0.00193245013025864	0.282980850848776	yes	no	yes	no	NRX3A	Neurexin-3	9369	NRXN3	seq.16323.8
1358	0.273808419457467	0.265789049803377	0.00531013946372697	0.0165559741257085	0.0146726126293183	0.0538832447601139	yes	yes	yes	no	TLR1:ECD	Toll-like receptor 1:Extracellular domain	7096	TLR1	seq.16324.38
1359	-0.438955959300745	-0.404753320967028	1.43793165887973e-05	0.000198984403158277	0.00022349216209463	0.00207360698986463	yes	yes	yes	yes	MYOC	Myocilin	4653	MYOC	seq.16558.2
1360	0.35613863550088	0.294904841656276	0.000424908074630098	0.00594630191816119	0.00240649283261001	0.0256361054328289	yes	yes	yes	yes	Alpha-1B-glycoprotein	Alpha-1B-glycoprotein	1	A1BG	seq.16561.9
1361	0.359890483043117	0.249072698862084	0.000260474615828054	0.028560846561978	0.00167456712478882	0.0810879042763785	yes	yes	yes	no	AP4A	Bis(5'-nucleosyl)-tetraphosphatase [asymmetrical]	318	NUDT2	seq.16583.8
1362	0.117086947749842	0.118798566268723	0.240390967353824	0.233814239936275	0.272181080793206	0.365276329723404	no	no	no	no	B3GN4	N-acetyllactosaminide beta-1,3-N-acetylglucosaminyltransferase 4	79369	B3GNT4	seq.16585.16
1363	0.271012199857037	0.410130093600758	0.00540013752870643	0.000247899465721919	0.0148687229086829	0.00240471272511458	yes	yes	yes	yes	FADD	FAS-associated death domain protein	8772	FADD	seq.16593.3
1364	0.29900597837181	0.247138720527277	0.00190607318786259	0.0305952289368065	0.00706512629457738	0.0850869841498814	yes	yes	yes	no	GLRX3	Glutaredoxin-3	10539	GLRX3	seq.16596.25
1365	0.177247267891509	0.126196597195894	0.0683782863450373	0.264029632275645	0.0941836869571247	0.395069638919537	no	no	no	no	GLRX5	Glutaredoxin-related protein 5, mitochondrial	51218	GLRX5	seq.16597.11
1366	0.470659042771621	0.366368797668655	6.48784767443555e-06	0.00289445413267254	0.000119110787338379	0.0150814843427157	yes	yes	yes	yes	GPN1	GPN-loop GTPase 1	11321	GPN1	seq.16599.38
1367	0.258758240220908	-0.052797618308716	0.0152841141075753	0.603102895989274	0.0310391196297493	0.701888096991559	yes	no	yes	no	C1T9A	Complement C1q and tumor necrosis factor-related protein 9A	338872	C1QTNF9	seq.16605.2
1368	0.353466187279605	0.45902901420569	0.000146610727615379	5.41126320457277e-05	0.00110635488383964	0.000795833897640258	yes	yes	yes	yes	Aldose reductase	Aldose reductase	231	AKR1B1	seq.16606.85
1369	0.376020737023315	0.349604650417969	0.00178690088416821	0.00726932457947788	0.0067530607240553	0.0299476466674123	yes	yes	yes	yes	KIRR2	Kin of IRRE-like protein 2	84063	KIRREL2	seq.16609.106
1370	-0.00374944721639392	-0.079946017622486	0.967743108725312	0.457872227254524	0.969870406271512	0.580671987786161	no	no	no	no	LRP10	Low-density lipoprotein receptor-related protein 10	26020	LRP10	seq.16610.13
1371	0.133950047069317	0.439760443429202	0.199412436990234	0.000147544729012418	0.230896390004989	0.00166094076631058	no	yes	no	yes	SDC3	Syndecan-3	9672	SDC3	seq.16612.28
1372	0.328131805911602	0.371746859048307	0.00132868179206504	0.000296132458865594	0.00545737093422509	0.00276474519190045	yes	yes	yes	yes	CAD17	Cadherin-17	1015	CDH17	seq.16613.3
1373	0.311121596852455	0.445180930383221	0.00763621250438401	0.000591562032536994	0.0190765838408607	0.00475593541805288	yes	yes	yes	yes	RSPO1	R-spondin-1	284654	RSPO1	seq.16614.27
1374	0.275527121224343	0.245928488262781	0.0260881517916197	0.0588377425135011	0.0453482983753149	0.13881038779274	yes	no	yes	no	ENOB	Beta-enolase	2027	ENO3	seq.16616.137
1375	0.0123436086216035	-0.0849147133861503	0.895261686329058	0.37029966730738	0.904186207477622	0.501090645520326	no	no	no	no	Caspase-14	Caspase-14	23581	CASP14	seq.16617.14
1376	0.348990862422876	0.0362363359035532	0.00220675983624495	0.741098212922883	0.00777410371158798	0.813232070798453	yes	no	yes	no	CD69	Early activation antigen CD69	969	CD69	seq.16618.7
1377	0.305321548866422	0.297023268682586	0.00165164032679926	0.00358986233302228	0.00639952140787446	0.0174578993990799	yes	yes	yes	yes	LY75	Lymphocyte antigen 75	100526664	LY75	seq.16620.26
1378	0.204117565077112	0.0479735884657434	0.0526336379358527	0.651732859714399	0.0765267439880124	0.739910868540667	no	no	no	no	Activin B	Activin B	3625	INHBB	seq.16746.12
1379	0.0281688073697165	0.0421075872066766	0.767291562342983	0.68597366737304	0.783777264068842	0.76684959832405	no	no	no	no	BMP-3b	Growth/differentiation factor 10	2662	GDF10	seq.16749.79
1380	0.134356491421328	0.169645063473981	0.207797350566841	0.121334578128648	0.239692031404425	0.230333614483634	no	no	no	no	BNP	Natriuretic peptides B	4879	NPPB	seq.16751.15
1381	0.56807981863721	0.679856637614282	3.40036465381571e-07	3.02936228332887e-08	1.46483425362408e-05	2.18580393692175e-06	yes	yes	yes	yes	CO6A2	Collagen alpha-2(VI) chain	1292	COL6A2	seq.16753.46
1382	0.26340327702104	0.290158397967082	0.00696317383411861	0.0126298379079482	0.0178423182455742	0.0442367754125382	yes	yes	yes	yes	CSKP	Peripheral plasma membrane protein CASK	8573	CASK	seq.16754.40
1383	0.118091702584122	0.0563112543991898	0.228920894039356	0.588998085077275	0.260867779897796	0.691800885242115	no	no	no	no	GDF-3	Growth/differentiation factor 3	9573	GDF3	seq.16755.195
1384	0.367099301482448	0.252936920769316	0.000429126039669496	0.0237296567414136	0.00242026670026058	0.0704804299849477	yes	yes	yes	no	GDF7	Growth/differentiation factor 7	151449	GDF7	seq.16756.30
1385	0.310725418303938	0.418959622352562	0.00162593666699041	0.00068281621863707	0.00634034177127909	0.00526043622968015	yes	yes	yes	yes	HDGF	Hepatoma-derived growth factor	3068	HDGF	seq.16758.96
1386	0.117827452913686	0.157254740053154	0.213156498182394	0.148685728715965	0.245201682412926	0.265923380779681	no	no	no	no	IL-26	Interleukin-26	55801	IL26	seq.16760.2
1387	0.0849307427185196	0.131886213147998	0.351348675966399	0.185484929949568	0.38299035788248	0.310998483528681	no	no	no	no	LECT2	Leukocyte cell-derived chemotaxin-2	3950	LECT2	seq.16763.11
1388	0.125585522956468	0.340307624402962	0.194050394453164	0.0114436021259394	0.225538549068575	0.041380004779256	no	yes	no	yes	PBP	Platelet basic protein	5473	PPBP	seq.16765.52
1389	-0.0229042919683681	0.0661568062503098	0.806953683958823	0.525195457954988	0.821366252081622	0.636934949406039	no	no	no	no	PLAK	Junction plakoglobin	3728	JUP	seq.16768.3
1390	0.23891676862887	0.177395466766427	0.0184636248964027	0.130452668764383	0.0354810297886262	0.242674787762646	yes	no	yes	no	RAC3	Ras-related C3 botulinum toxin substrate 3	5881	RAC3	seq.16769.20
1391	0.0924878398002031	-0.0966037730592198	0.342076847032801	0.369700890857536	0.373892855881372	0.500527981658396	no	no	no	no	REG1B	Lithostathine-1-beta	5968	REG1B	seq.16770.3
1392	0.579736906145536	0.189971539168882	1.67917223946007e-06	0.1101461632724	4.4019120718668e-05	0.215679906679779	yes	no	yes	no	SCUB3	Signal peptide, CUB and EGF-like domain-containing protein 3	222663	SCUBE3	seq.16773.29
1393	0.221449975638904	0.476666081801732	0.0211234977636978	0.000166771636277791	0.0390427892787806	0.00182117289835488	yes	yes	yes	yes	HSP 70	Heat shock 70 kDa protein 1A	3303	HSPA1A	seq.16780.6
1394	0.367111489848052	0.328255303868238	0.000225833861025084	0.00525933547467312	0.0015234735556945	0.0233933531560461	yes	yes	yes	yes	ENASE	Cytosolic endo-beta-N-acetylglucosaminidase	64772	ENGASE	seq.16781.2
1395	0.185214852965626	-0.00750386158341592	0.054944833153703	0.943192948930624	0.0791477572890756	0.960880844159121	no	no	no	no	HD-5	Defensin-5	1670	DEFA5	seq.16785.45
1396	0.104861253869713	0.181096329748267	0.272065945500463	0.0435805488646829	0.303336618673942	0.110794229943625	no	yes	no	no	Siglec-5	Sialic acid-binding Ig-like lectin 5	8778	SIGLEC5	seq.16792.4
1397	0.121940943254742	0.120987850323994	0.177032491169451	0.281200066668429	0.207797631235372	0.412230858719982	no	no	no	no	CALB2	Calretinin	794	CALB2	seq.16803.4
1398	0.260216837798627	0.194493484542515	0.0103874513724055	0.0928453288307971	0.0235341359399144	0.191465056175383	yes	no	yes	no	PDE5A	cGMP-specific 3',5'-cyclic phosphodiesterase	8654	PDE5A	seq.16805.5
1399	0.382486522392623	0.410027119763205	0.000546753809113985	0.0027707253653147	0.00290134829259225	0.0145896424192846	yes	yes	yes	yes	TNNT3	Troponin T, fast skeletal muscle	7140	TNNT3	seq.16807.35
1400	0.0785461018689497	0.151251664317246	0.409021398167458	0.155592352921898	0.440070023475744	0.275616730248093	no	no	no	no	NDKM	Nucleoside diphosphate kinase, mitochondrial	4833	NME4	seq.16809.1
1401	0.481552168387804	0.522074807169645	6.19554212577649e-06	1.27184003979498e-06	0.000116518262687886	4.62910566705182e-05	yes	yes	yes	yes	CDCP1	CUB domain-containing protein 1	64866	CDCP1	seq.16818.200
1402	-0.000654249630995711	0.148098688993579	0.994238461686082	0.160139869127699	0.994420223744891	0.281621737061279	no	no	no	no	APOL3	Apolipoprotein L3	80833	APOL3	seq.16823.75
1403	0.328616679137527	0.441849166678563	0.00138151174394708	0.00075996280886647	0.00561534231139264	0.00565681160178022	yes	yes	yes	yes	ATX3	Ataxin-3	4287	ATXN3	seq.16825.20
1404	0.276247526376926	0.249272485595722	0.00501407632616926	0.0124930791027979	0.0140532846211435	0.043895058976975	yes	yes	yes	yes	Collagen a1(VI)	Collagen alpha-1(VI) chain	1291	COL6A1	seq.16828.8
1405	0.398151458520406	0.309024482070638	0.000242022631996556	0.0111380837652032	0.00159723259306774	0.0405972393600444	yes	yes	yes	yes	DOK1	Docking protein 1	1796	DOK1	seq.16831.7
1406	0.237526974892136	0.0474339533372009	0.0268688760932088	0.655482475745833	0.0463721202226956	0.742780576803118	yes	no	yes	no	FHR3	Complement factor H-related protein 3	10878	CFHR3	seq.16836.1
1407	0.175624223748309	0.00976609217457198	0.075158803489159	0.925618962982831	0.101304216282136	0.94939282836128	no	no	no	no	MPZL1	Myelin protein zero-like protein 1	9019	MPZL1	seq.16845.15
1408	0.111760385728962	0.0288543370311467	0.243016978659756	0.789294553210729	0.274813123242565	0.848875663576941	no	no	no	no	RAB3B	Ras-related protein Rab-3B	5865	RAB3B	seq.16847.39
1409	0.18804609546494	0.0478392698166268	0.0644052775839664	0.648543323819338	0.0896365488837141	0.737329658762316	no	no	no	no	RGS5	Regulator of G-protein signaling 5	8490	RGS5	seq.16850.5
1410	0.223501349661429	0.151507795644741	0.0212176604220738	0.206114715426851	0.039177124593036	0.335030461018099	yes	no	yes	no	SCO2	Protein SCO2 homolog, mitochondrial	9997	SCO2	seq.16851.50
1411	0.302111181170802	0.045178206785458	0.00508119913097639	0.681499509823556	0.0141688279539102	0.763251549282431	yes	no	yes	no	NHRF3	Na(+)/H(+) exchange regulatory cofactor NHE-RF3	5174	PDZK1	seq.16852.10
1412	0.234693820936062	0.305087909898572	0.0219211411507383	0.0154373831930868	0.0400703518996623	0.0512798563748501	yes	yes	yes	no	NRK1	Nicotinamide riboside kinase 1	54981	NMRK1	seq.16853.5
1413	0.177578386835759	0.193486944407252	0.0691983331292411	0.0874304010534201	0.0950261246360637	0.184328217403954	no	no	no	no	LSM4	U6 snRNA-associated Sm-like protein LSm4	25804	LSM4	seq.16854.17
1414	0.271674263175529	0.020709243627206	0.00918885427498742	0.846658455657614	0.0216224609627769	0.89181139986577	yes	no	yes	no	MARE2	Microtubule-associated protein RP/EB family member 2	10982	MAPRE2	seq.16856.79
1415	0.140671140028065	0.126416075315809	0.17171831190443	0.248366600295074	0.202384938481072	0.381132595627269	no	no	no	no	RAB2A	Ras-related protein Rab-2A	5862	RAB2A	seq.16857.2
1416	0.484892063978905	0.468611670631432	1.93775538095266e-05	0.000314095914022315	0.000282705591711787	0.00289296085120553	yes	yes	yes	yes	RCN3	Reticulocalbin-3	57333	RCN3	seq.16858.384
1417	0.14714085910547	0.0456121406366704	0.119102423990334	0.663922256360568	0.148059386878236	0.749240648628025	no	no	no	no	SHLB1	Endophilin-B1	51100	SH3GLB1	seq.16859.100
1418	0.316866983638718	0.297220071714385	0.00132583728801518	0.00964580692827408	0.00545328201098376	0.0365952828774566	yes	yes	yes	yes	RBP56	TATA-binding protein-associated factor 2N	8148	TAF15	seq.16865.62
1419	0.415184572598698	0.305638059423639	0.000219206171333885	0.0162854375218339	0.00148978504766172	0.0531926141384795	yes	yes	yes	no	PCTK1	Cyclin-dependent kinase 16	5127	CDK16	seq.16867.76
1420	0.372006384351309	0.0876779193327435	0.000531791339056849	0.410756443757142	0.0028468007984149	0.536720445138601	yes	no	yes	no	MAAI	Maleylacetoacetate isomerase	2954	GSTZ1	seq.16872.248
1421	0.158088695543465	0.199742034833683	0.0925379998388174	0.0825823950407262	0.120027358254663	0.176947768879444	no	no	no	no	MSRB2	Methionine-R-sulfoxide reductase B2, mitochondrial	22921	MSRB2	seq.16877.19
1422	0.340015094206722	0.345655821929983	0.000445324944259434	0.00529102637021159	0.00249526595748456	0.0234961081748601	yes	yes	yes	yes	PHP14	14 kDa phosphohistidine phosphatase	29085	PHPT1	seq.16882.27
1423	0.242744181330414	0.184882833054457	0.013383667057851	0.114567569958871	0.0281879742954967	0.221640443863148	yes	no	yes	no	PTH2	Peptidyl-tRNA hydrolase 2, mitochondrial	51651	PTRH2	seq.16887.29
1424	0.242207262133039	-0.034963797092498	0.0136301490096569	0.725626641316856	0.0285382874978312	0.799703673125782	yes	no	yes	no	ATL1	ADAMTS-like protein 1	92949	ADAMTSL1	seq.16890.37
1425	0.140403268744781	0.120403075982698	0.133017423859691	0.260202572744055	0.162260496306883	0.391735904095411	no	no	no	no	ENPP2	Ectonucleotide pyrophosphatase/phosphodiesterase family member 2	5168	ENPP2	seq.16892.23
1426	0.0717717609264488	-0.00983759921242623	0.441015913641423	0.920050613044534	0.471157598815119	0.945987014464696	no	no	no	no	LAMP1	Lysosome-associated membrane glycoprotein 1	3916	LAMP1	seq.16902.17
1427	0.0663273503442668	-0.0652524171707205	0.500795347413524	0.548325917535746	0.528928831216098	0.656264542545791	no	no	no	no	Nectin-like protein 3	Cell adhesion molecule 2	253559	CADM2	seq.16907.3
1428	0.0420082999343765	-0.230825665789855	0.654171540438952	0.0202538012761937	0.677194417737277	0.0627099868602467	no	yes	no	no	OMGP	Oligodendrocyte-myelin glycoprotein	4974	OMG	seq.16908.5
1429	0.531296818428736	0.344072935751732	9.31157259565472e-07	0.00198450479412962	2.94471755322699e-05	0.0112045673154625	yes	yes	yes	yes	RNT2	Ribonuclease T2	8635	RNASET2	seq.16913.8
1430	0.575209022920242	0.35909903686638	5.09943026351462e-08	0.000830518241371477	3.40231499654738e-06	0.00602621392379755	yes	yes	yes	yes	SEM4A	Semaphorin-4A	64218	SEMA4A	seq.16915.153
1431	0.33110411588705	0.0398663735036776	0.00235478817112511	0.688459208767475	0.00817452162704661	0.76899965928274	yes	no	yes	no	SLIK6	SLIT and NTRK-like protein 6	84189	SLITRK6	seq.16916.19
1432	0.387939180793726	0.510224655262269	0.000113768495099896	6.39006125059757e-05	0.000945938353634545	0.000910417320365086	yes	yes	yes	yes	ACBP	Acyl-CoA-binding protein	1622	DBI	seq.16919.1
1433	0.137424798302827	-0.00801142883588272	0.15111054050467	0.937880030595508	0.181220027860817	0.957938493978206	no	no	no	no	PLXB3	Plexin-B3	5365	PLXNB3	seq.16922.53
1434	0.311876276478905	0.335494841057875	0.00165617710578412	0.00200895200639079	0.00640982512644103	0.0113083494953533	yes	yes	yes	yes	Coagulation factor XIII	Coagulation factor XIII	2162|2165	F13A1|F13B	seq.16927.9
1435	0.222316228531499	0.0702291447583997	0.0325822212073668	0.488449824404317	0.0534504744304358	0.605828381164366	yes	no	no	no	SULT 1E	Estrogen sulfotransferase	6783	SULT1E1	seq.16932.5
1436	0.00901718635541408	0.0650329022274941	0.922253592591281	0.536254586392987	0.92938835974708	0.646255800730344	no	no	no	no	Beta-globin	Hemoglobin subunit beta	3043	HBB	seq.17137.160
1437	0.307970837691404	0.0795792934589024	0.00435220399790404	0.476225525539261	0.0126317814708398	0.59790206539191	yes	no	yes	no	GST A1-1	Glutathione S-transferase A1	2938	GSTA1	seq.17138.8
1438	0.385952977807628	0.516654823355084	0.000587856532954877	0.000249621357834975	0.00304849582160771	0.00240860396598792	yes	yes	yes	yes	S100A8/S100A9	Protein S100-A8/A9 heterodimer	6279|6280	S100A8|S100A9	seq.17145.1
1439	0.27011382963047	0.202763818148161	0.00447164304609922	0.06687564231055	0.0129031429879793	0.151626827949002	yes	no	yes	no	BLVRB	Flavin reductase (NADPH)	645	BLVRB	seq.17148.7
1440	0.23722374082987	0.410267347900576	0.0129545302188076	0.000677970092161247	0.0274919452393701	0.00524921898038931	yes	yes	yes	yes	IRF-3	Interferon regulatory factor 3	3661	IRF3	seq.17151.84
1441	0.0635821079183644	-0.0160974777752553	0.486511127714276	0.880720845722306	0.515733846100524	0.916448772584977	no	no	no	no	KI2S4	Killer cell immunoglobulin-like receptor 2DS4	3809	KIR2DS4	seq.17152.10
1442	0.0239175547791504	0.0534085572409314	0.802982341098124	0.601663724018153	0.817476067761041	0.700845500459578	no	no	no	no	KI2L3	Killer cell immunoglobulin-like receptor 2DL3	3804	KIR2DL3	seq.17153.46
1443	0.325872990412741	0.298876756579405	0.00152704712293499	0.0083857545992715	0.00603211177586811	0.0330536479917971	yes	yes	yes	yes	UB2G1	Ubiquitin-conjugating enzyme E2 G1	7326	UBE2G1	seq.17158.17
1444	0.304428941536559	0.0727172903232812	0.00107134456022684	0.469967057294803	0.00469657539182775	0.592303563800938	yes	no	yes	no	Annexin III	Annexin A3	306	ANXA3	seq.17163.117
1445	0.306240321316743	0.496723587891392	0.00178755041027309	2.37162229179312e-05	0.0067530607240553	0.000429640581403979	yes	yes	yes	yes	annexin IV	Annexin A4	307	ANXA4	seq.17164.15
1446	0.128528253368029	0.118108871555598	0.190570682092706	0.359784024811141	0.221879591770418	0.491234938792551	no	no	no	no	BTG	Beta-thromboglobulin	5473	PPBP	seq.17165.1
1447	0.261491029158904	0.0522782019413644	0.0150883451683947	0.601694629073047	0.0307786489247901	0.700845500459578	yes	no	yes	no	FGF-8F	Fibroblast growth factor 8 isoform F	2253	FGF8	seq.17166.4
1448	0.163383958500267	0.187095701961359	0.103130860711897	0.117709057377768	0.13133820739171	0.225591498539485	no	no	no	no	CALCB	Calcitonin gene-related peptide 2	797	CALCB	seq.17170.15
1449	0.355532495321648	-0.0202635087018182	0.00421708707918376	0.826924160745256	0.0123246172063111	0.877444158928878	yes	no	yes	no	STAT	Statherin	6779	STATH	seq.17172.19
1450	0.276680776109154	0.284539105001365	0.00847008788873798	0.0203419958993235	0.0203691652040815	0.0627816268701414	yes	yes	yes	no	MP2K6	Dual specificity mitogen-activated protein kinase kinase 6	5608	MAP2K6	seq.17175.5
1451	0.276585337730221	0.418697942291724	0.00457539750475129	0.000515977651299014	0.0131194967235295	0.00425750832616916	yes	yes	yes	yes	PSIP1	PC4 and SFRS1-interacting protein	11168	PSIP1	seq.17176.13
1452	0.274999728157054	0.347815772812162	0.00502340015668204	0.00777031385735607	0.01406500627288	0.031420093949442	yes	yes	yes	yes	BAG-1	BAG family molecular chaperone regulator 1	573	BAG1	seq.17195.43
1453	0.156961050227715	0.07847831490197	0.10566053377226	0.48254909629636	0.134216108722553	0.602033993588736	no	no	no	no	ClpP endopeptidase	ATP-dependent Clp protease proteolytic subunit, mitochondrial	8192	CLPP	seq.17196.5
1454	0.33911701729788	0.0564121536041709	0.00165664279451428	0.602694614837174	0.00640982512644103	0.701562178249825	yes	no	yes	no	HIF1N	Hypoxia-inducible factor 1-alpha inhibitor	55662	HIF1AN	seq.17199.43
1455	0.294379037437389	0.323981250141885	0.00376789789471792	0.00802028405203964	0.0113890438574595	0.0320050868334857	yes	yes	yes	yes	KI2L1	Killer cell immunoglobulin-like receptor 2DL1	3802	KIR2DL1	seq.17200.50
1456	0.243317827293583	0.0794570423700993	0.0215224186721257	0.453161190356904	0.0394734001190746	0.576166598290175	yes	no	yes	no	PDCD4	Programmed cell death protein 4	27250	PDCD4	seq.17202.37
1457	0.224409751218773	0.375855945794493	0.0155072483753981	0.00356168140176183	0.0313526074877321	0.0173826574032462	yes	yes	yes	yes	RAB5A	Ras-related protein Rab-5A	5868	RAB5A	seq.17205.21
1458	0.103575884714102	-0.0634754821621078	0.277455704493076	0.526656994418935	0.308842351837562	0.638170634876189	no	no	no	no	ST2B1	Sulfotransferase family cytosolic 2B member 1	6820	SULT2B1	seq.17209.27
1459	0.244901651447679	0.114219834470293	0.0115699264358578	0.249462462643551	0.0254213122612764	0.381551337188389	yes	no	yes	no	L-plastin	Plastin-2	3936	LCP1	seq.17231.1
1460	0.315122425002974	0.318692409984951	0.00163650772293653	0.00962045641046979	0.00636342128797852	0.0365764538024185	yes	yes	yes	yes	SELH	Selenoprotein H	280636	SELENOH	seq.17319.1
1461	0.419157642057991	0.280974159238823	5.87662802919839e-05	0.0115903596424295	0.000592100035870062	0.0417451333796784	yes	yes	yes	yes	ADPPT	L-aminoadipate-semialdehyde dehydrogenase-phosphopantetheinyl transferase	60496	AASDHPPT	seq.17320.19
1462	0.289089126802269	0.327438933104595	0.00247684035951553	0.00672879516987588	0.00841780433493003	0.0283396754229337	yes	yes	yes	yes	KGUA	Guanylate kinase	2987	GUK1	seq.17325.10
1463	0.329693649845613	0.0935036130281151	0.00299486529330625	0.396607904479319	0.00962729525390367	0.524750143991863	yes	no	yes	no	DUS23	Dual specificity protein phosphatase 23	54935	DUSP23	seq.17326.44
1464	0.0314817759567577	0.034531207984902	0.735875919518268	0.77212193411053	0.754615536984132	0.836988131864218	no	no	no	no	CNPY3	Protein canopy homolog 3	10695	CNPY3	seq.17327.3
1465	0.511439355438729	0.588893979198091	1.87786922184265e-06	2.77068597139926e-06	4.67678210571141e-05	8.18174071965923e-05	yes	yes	yes	yes	BDH2	3-hydroxybutyrate dehydrogenase type 2	56898	BDH2	seq.17329.2
1466	0.586012509816061	0.486591121093586	1.8634184548521e-08	3.37208760908523e-06	1.60841426591655e-06	9.43684946430631e-05	yes	yes	yes	yes	KREM1	Kremen protein 1	83999	KREMEN1	seq.17331.138
1467	0.305356312841951	0.393432270308527	0.000798352468640901	0.000290199605265978	0.00377509624540568	0.00273267132600717	yes	yes	yes	yes	ARHL2	Poly(ADP-ribose) glycohydrolase ARH3	54936	ADPRS	seq.17332.3
1468	0.108986524126892	0.260997651322621	0.238164488930619	0.0341481566270641	0.270107362964224	0.0924416451789548	no	yes	no	no	ACADM	Medium-chain specific acyl-CoA dehydrogenase, mitochondrial	34	ACADM	seq.17333.20
1469	0.222981112088563	0.0975174890188255	0.0350478456417935	0.378770512872439	0.0565791571278407	0.508528460349721	yes	no	no	no	VAMP2	Vesicle-associated membrane protein 2	6844	VAMP2	seq.17335.18
1470	0.383894400244231	0.27978521764625	0.00074624738047855	0.0196121635613715	0.00361622623436505	0.0611037282712207	yes	yes	yes	no	CR3L2	Cyclic AMP-responsive element-binding protein 3-like protein 2	64764	CREB3L2	seq.17336.54
1471	0.238184697898244	0.318126413490131	0.011072375823429	0.00312331008277071	0.0247152052753896	0.0158954692677568	yes	yes	yes	yes	TYY1	Transcriptional repressor protein YY1	7528	YY1	seq.17337.1
1472	0.201185792149097	0.320314974110767	0.0397983078038481	0.0137391848606894	0.0621686219671392	0.0470676771276341	yes	yes	no	yes	THIC	Acetyl-CoA acetyltransferase, cytosolic	39	ACAT2	seq.17341.89
1473	-0.141239523736595	-0.348406830143823	0.1257589457176	0.000513295955926368	0.15478676985849	0.00425491238617146	no	yes	no	yes	AGR3	Anterior gradient protein 3	155465	AGR3	seq.17342.13
1474	0.241275585042706	0.238196818209141	0.02594750926777	0.0346177159310123	0.0451810385754199	0.0933893115673414	yes	yes	yes	no	SNPH	Syntaphilin	9751	SNPH	seq.17343.6
1475	0.134324090145665	0.221065952269484	0.158100654476075	0.0636489279099455	0.188364259720951	0.146743904169959	no	no	no	no	ZADH2	Prostaglandin reductase 3	284273	ZADH2	seq.17345.12
1476	0.184493256070856	0.141981152392165	0.0641697011935479	0.212765532660237	0.0893840808355257	0.342163500642021	no	no	no	no	FDSCP	Follicular dendritic cell secreted peptide	260436	FDCSP	seq.17346.61
1477	0.143801019915472	0.25539378832686	0.112940127966699	0.0226111344196062	0.141751649485159	0.0679700639613547	no	yes	no	no	CA080	Axin interactor, dorsalization-associated protein	64853	AIDA	seq.17347.80
1478	0.182039780179907	0.104950220358476	0.0704256181022148	0.334008212368397	0.0963246391593043	0.467757306527968	no	no	no	no	SYJ2B	Synaptojanin-2-binding protein	55333	SYNJ2BP	seq.17348.5
1479	0.38869087209996	0.38603507229689	5.28453273752339e-05	0.000249001610664789	0.0005548912908948	0.00240807272815489	yes	yes	yes	yes	CHM2B	Charged multivesicular body protein 2b	25978	CHMP2B	seq.17350.13
1480	0.2085112938915	0.310159494496958	0.0275780863162095	0.00430758827802722	0.0472896227680376	0.0201155141546055	yes	yes	yes	yes	SYT4	Synaptotagmin-4	6860	SYT4	seq.17355.56
1481	0.198576827469145	0.136625107854681	0.0522379369175676	0.200697723470465	0.0760899235559139	0.328452660815708	no	no	no	no	IL1FA	Interleukin-1 family member 10	84639	IL1F10	seq.17356.34
1482	0.397500362048487	0.144909560751339	0.000493600312218796	0.227531061531023	0.00268705204790949	0.357707597021904	yes	no	yes	no	SPCS	O-phosphoseryl-tRNA(Sec) selenium transferase	51091	SEPSECS	seq.17357.33
1483	0.170671926871272	0.0913531885704344	0.097630808434987	0.375929014375626	0.125355116861726	0.505678720533849	no	no	no	no	VHL	Von Hippel-Lindau disease tumor suppressor	7428	VHL	seq.17362.5
1484	0.235490288629517	0.387503051394263	0.012537459938393	0.000392888270669723	0.0268463574649504	0.0034446982833879	yes	yes	yes	yes	RU2B	U2 small nuclear ribonucleoprotein B''	6629	SNRPB2	seq.17364.8
1485	0.222318485278275	0.175471543740674	0.0256408490580147	0.117208008288994	0.0448325615840199	0.225202398787852	yes	no	yes	no	KAT1	Kynurenine--oxoglutarate transaminase 1	883	KYAT1	seq.17365.7
1486	0.322102959468161	0.199564023150727	0.00139530338996952	0.0794959154503155	0.00565041069320745	0.172246397397495	yes	no	yes	no	ABHDA	Mycophenolic acid acyl-glucuronide esterase, mitochondrial	55347	ABHD10	seq.17370.186
1487	0.151640013063275	0.223009871014629	0.11424441518724	0.0541087517633548	0.143125989349528	0.129666658299305	no	no	no	no	4EBP1	Eukaryotic translation initiation factor 4E-binding protein 1	1978	EIF4EBP1	seq.17372.5
1488	0.441079808634617	0.565033394815886	1.1660812332741e-05	2.85391890042227e-05	0.000187085936282775	0.00048793094700657	yes	yes	yes	yes	Aldose reductase-like C3	Aldo-keto reductase family 1 member C3	8644	AKR1C3	seq.17377.1
1489	0.325736475800824	0.0251784301522859	0.00134707655509484	0.81261765708224	0.00551635915638015	0.865789912735528	yes	no	yes	no	STAR5	StAR-related lipid transfer protein 5	80765	STARD5	seq.17383.4
1490	0.0810223342836854	-0.00259579760563661	0.380093041382864	0.979337011512215	0.411372706113877	0.984632901900501	no	no	no	no	IKB-beta	NF-kappa-B inhibitor beta	4793	NFKBIB	seq.17387.27
1491	0.420351500269795	0.490928775850707	7.19776619982306e-05	0.000146959626136235	0.00068129721244346	0.00166094076631058	yes	yes	yes	yes	SPF45	Splicing factor 45	84991	RBM17	seq.17391.10
1492	0.271006289175366	0.197059995815679	0.00947693626299521	0.0861563092766553	0.0220631141680199	0.182344745861733	yes	no	yes	no	ADH1A	Alcohol dehydrogenase 1A	124	ADH1A	seq.17396.23
1493	0.228597333890798	0.0401895423567615	0.0239074622679208	0.720986270885438	0.042636069434079	0.795746598348644	yes	no	yes	no	DHB11	Estradiol 17-beta-dehydrogenase 11	51170	HSD17B11	seq.17397.8
1494	0.559123220579468	0.548321520759261	5.3760359058924e-07	3.97911051239061e-06	2.0355000321244e-05	0.000108307032901935	yes	yes	yes	yes	HO-1	Heme oxygenase 1	3162	HMOX1	seq.17398.55
1495	0.200917237590677	0.210390265079119	0.0423526692173528	0.0598451081274383	0.0651423821445424	0.140460140096617	yes	no	no	no	ACOT8	Acyl-coenzyme A thioesterase 8	10005	ACOT8	seq.17400.71
1496	0.356383196871547	0.14202440038777	0.00124509298684489	0.157538454233175	0.00521216209695729	0.278209452262654	yes	no	yes	no	acyl-Coenzyme A dehydrogenase	Short/branched chain specific acyl-CoA dehydrogenase, mitochondrial	36	ACADSB	seq.17403.14
1497	0.275667594053128	0.435139559263095	0.00479996040698913	0.0011611678228635	0.0136174096241649	0.00764470416231793	yes	yes	yes	yes	UCHL5	Ubiquitin carboxyl-terminal hydrolase isozyme L5	51377	UCHL5	seq.17405.2
1498	0.323088496610094	0.0595124909002975	0.00614804931223319	0.546581431758993	0.0161789214945781	0.654486104870529	yes	no	yes	no	PMM1	Phosphomannomutase 1	5372	PMM1	seq.17408.2
1499	0.258107991637889	0.334368436132747	0.0102508614288007	0.0102305200476464	0.023328811512882	0.0380497451942035	yes	yes	yes	yes	CETN3	Centrin-3	1070	CETN3	seq.17410.5
1500	0.318566282827489	0.529363598374642	0.000846536720949683	3.8559644397712e-05	0.00392824631070035	0.000607028607683522	yes	yes	yes	yes	UFD1	Ubiquitin recognition factor in ER-associated degradation protein 1	7353	UFD1	seq.17411.55
1501	0.509315972730905	0.320305784376645	1.85087962915003e-06	0.00769472993161586	4.66643430925336e-05	0.031160523653494	yes	yes	yes	yes	TES	Testin	26136	TES	seq.17419.17
1502	0.202965415424107	0.116032072819005	0.0388779750735609	0.279188509036489	0.0610158926068421	0.410262709191521	yes	no	no	no	KAD4	Adenylate kinase 4, mitochondrial	205	AK4	seq.17432.25
1503	0.194253151017095	0.257870502056928	0.0365088168668628	0.0263484625418914	0.0583181714098121	0.0758697045087831	yes	yes	no	no	CSNK1G2	Casein kinase I isoform gamma-2	1455	CSNK1G2	seq.17436.193
1504	0.174167658009442	0.294871868106019	0.0979761019296629	0.00321422807253896	0.125737045291485	0.0161974448216147	no	yes	no	yes	Alkaline phosphatase, intestine	Intestinal-type alkaline phosphatase	248	ALPI	seq.17441.4
1505	-0.130079820840903	0.107847015066373	0.176051362330979	0.282771370710197	0.206779090449288	0.413537067403231	no	no	no	no	SFRP4	Secreted frizzled-related protein 4	6424	SFRP4	seq.17447.52
1506	0.212782800362997	0.152393868159254	0.0292298819799321	0.179077519232462	0.0494027446129776	0.304264940285963	yes	no	yes	no	CD9	CD9 antigen	928	CD9	seq.17449.23
1507	0.359981288544873	0.60656449564269	0.000125783825722585	1.00939663918853e-06	0.00100903711221153	4.03095548394192e-05	yes	yes	yes	yes	Histidyl-tRNA synthetase	Histidine--tRNA ligase, cytoplasmic	3035	HARS1	seq.17450.51
1508	0.0843614367203633	0.114715490332072	0.396167919469837	0.272616234916986	0.427501910733625	0.404196049114047	no	no	no	no	BIM	Bcl-2-like protein 11	10018	BCL2L11	seq.17451.13
1509	0.264423645036363	0.378202926893264	0.00905659715788119	0.00322630641129527	0.021427203617014	0.0162383830507787	yes	yes	yes	yes	EGFL6	Epidermal growth factor-like protein 6	25975	EGFL6	seq.17454.15
1510	0.358219451453023	0.197153270157295	0.000665029169717991	0.0527293157055872	0.00331968484263424	0.127330434113166	yes	no	yes	no	FOLR1	Folate receptor alpha	2348	FOLR1	seq.17455.42
1511	0.78979137294388	0.730348448196789	2.27771051329401e-11	1.69564671460364e-09	1.24613542182315e-08	2.061529594577e-07	yes	yes	yes	yes	GOLM1	Golgi membrane protein 1	51280	GOLM1	seq.17456.53
1512	0.223767560712736	0.317091125198153	0.031329360496763	0.00600243372213792	0.051857488438042	0.0258170714574029	yes	yes	no	yes	Mx1	Interferon-induced GTP-binding protein Mx1	4599	MX1	seq.17460.51
1513	0.313770243691095	0.272405506723443	0.00398000036770784	0.025039163222583	0.0118507680788764	0.0731780245677091	yes	yes	yes	no	IRF1	Interferon regulatory factor 1	3659	IRF1	seq.17462.19
1514	0.323216183911413	0.262477347983208	0.00197505889287707	0.0249311669518647	0.00723747300933052	0.0730832721891454	yes	yes	yes	no	ACSF2	Acyl-CoA synthetase family member 2, mitochondrial	80221	ACSF2	seq.17466.72
1515	0.153902548135556	0.0791682360189267	0.118928025460682	0.464323109335193	0.147881005617939	0.586677074173867	no	no	no	no	SUFU	Suppressor of fused homolog	51684	SUFU	seq.17468.1
1516	0.23328335418405	0.167420683465827	0.0252859942094206	0.13984424241222	0.0444108103755184	0.25460494184268	yes	no	yes	no	YETS4	YEATS domain-containing protein 4	8089	YEATS4	seq.17474.106
1517	0.206655441882919	0.116033956911819	0.0359963871379643	0.313355791542067	0.0577140135906051	0.447149070299074	yes	no	no	no	TOPK	Lymphokine-activated killer T-cell-originated protein kinase	55872	PBK	seq.17475.18
1518	0.376771088958867	0.180245305944204	6.33053265458433e-05	0.10830130189534	0.000625168667025828	0.213288849053062	yes	no	yes	no	SIR3	NAD-dependent protein deacetylase sirtuin-3, mitochondrial	23410	SIRT3	seq.17495.141
1519	0.106911087534981	0.15312527062486	0.251535856710472	0.160543032633875	0.283217261177813	0.282058744874736	no	no	no	no	SRP14	Signal recognition particle 14 kDa protein	6727	SRP14	seq.17510.7
1520	0.340929482298001	0.145040721188629	0.000970442912702183	0.186402691158914	0.00434120455878466	0.311809815618447	yes	no	yes	no	RPP30	Ribonuclease P protein subunit p30	10556	RPP30	seq.17511.10
1521	0.305462596914652	0.341253587880646	0.00171288835003334	0.00193984054773071	0.00657167753368329	0.0110565434594385	yes	yes	yes	yes	NMI	N-myc-interactor	9111	NMI	seq.17512.2
1522	0.156707626903832	0.153559067156986	0.106794281789043	0.169132808655945	0.135342023550579	0.292816765877761	no	no	no	no	Rab3A	Ras-related protein Rab-3A	5864	RAB3A	seq.17516.7
1523	0.303150908276756	0.301874415946553	0.0038348421828356	0.00785877852648597	0.0115407482349333	0.0316841395124574	yes	yes	yes	yes	ING4	Inhibitor of growth protein 4	51147	ING4	seq.17671.58
1524	0.151002049495324	0.0481174298878016	0.123577642839505	0.651438857840673	0.152479315285281	0.739730591790437	no	no	no	no	Gastric intrinsic factor	Gastric intrinsic factor	2694	CBLIF	seq.17672.184
1525	0.165330250069737	0.178823051965624	0.0826961497061935	0.0839414752477148	0.109839921107692	0.179069346923811	no	no	no	no	Carbonic Anhydrase VB	Carbonic anhydrase 5B, mitochondrial	11238	CA5B	seq.17673.34
1526	0.321550225053513	0.335655568532996	0.000783981616975853	0.00221682175358415	0.00373458288865871	0.012186781364615	yes	yes	yes	yes	ACO13	Acyl-coenzyme A thioesterase 13	55856	ACOT13	seq.17675.17
1527	0.309805010994757	0.365425402665072	0.000627340179133326	0.00105135898147421	0.00318975661713609	0.00716311953629565	yes	yes	yes	yes	CIP4	Cdc42-interacting protein 4	9322	TRIP10	seq.17676.13
1528	0.0501400771359692	-0.010007624567829	0.595989188703039	0.922122781140297	0.622619219284767	0.946694264518403	no	no	no	no	CD46	Membrane cofactor protein	4179	CD46	seq.17682.1
1529	0.439836709502357	0.345256233041089	2.55877973522668e-05	0.00438493820295874	0.000341840709880892	0.0204057068835233	yes	yes	yes	yes	COMD9	COMM domain-containing protein 9	29099	COMMD9	seq.17683.2
1530	0.306809365106354	0.200214319216651	0.000568682513639037	0.0693143119931083	0.00297292162652764	0.155992842827765	yes	no	yes	no	Apo A-IV	Apolipoprotein A-IV	337	APOA4	seq.17685.9
1531	0.606065165837986	0.467368089118856	3.04615199476824e-08	3.65240589543803e-05	2.38118935985934e-06	0.000579197468230188	yes	yes	yes	yes	TPP1	Tripeptidyl-peptidase 1	1200	TPP1	seq.17691.1
1532	0.18600938436983	0.0612554817422594	0.0564675245202722	0.570989510241369	0.080682639501282	0.675927444090334	no	no	no	no	BT3A3	Butyrophilin subfamily 3 member A3	10384	BTN3A3	seq.17692.2
1533	0.334588994261313	0.172513158233027	0.00196695179895363	0.132218130277546	0.00723684821255907	0.244793702452945	yes	no	yes	no	Septin-6	Septin-6	23157	SEPTIN6	seq.17693.2
1534	0.362955777415568	0.317841585737274	0.000462780719106281	0.0089682430935974	0.00257304198600657	0.0346553655466431	yes	yes	yes	yes	PSME2	Proteasome activator complex subunit 2	5721	PSME2	seq.17694.32
1535	0.28285330299421	0.107472774406074	0.0103357043083879	0.324049186070281	0.023457523529867	0.459293548443136	yes	no	yes	no	TIRP	TIR domain-containing adapter molecule 2	100302736	TICAM2	seq.17696.1
1536	0.385279612802897	0.222650489158439	0.000133393341258603	0.0393940535932587	0.00104948306480297	0.102646710627375	yes	yes	yes	no	OVCA2	Esterase OVCA2	124641	OVCA2	seq.17697.2
1537	0.342940394679328	0.372713185992513	0.000673302134898751	0.00250351460525791	0.00333965184046334	0.0134211386138825	yes	yes	yes	yes	TIMELESS	Protein timeless homolog	8914	TIMELESS	seq.17699.43
1538	0.160307962738666	0.120034134357931	0.0930134739194921	0.273810783857067	0.120529776365121	0.405043599105522	no	no	no	no	UGT 1A1	UDP-glucuronosyltransferase 1-1	54658	UGT1A1	seq.17702.53
1539	0.256648560792408	0.161680643257506	0.0138355631443952	0.148500290062186	0.0288909793751855	0.265678576497782	yes	no	yes	no	GEMI	Geminin	51053	GMNN	seq.17703.40
1540	0.292330073430951	0.230784358196272	0.0202495414256319	0.0525601466039909	0.0378494161734309	0.127209003564533	yes	no	yes	no	HS105	Heat shock protein 105 kDa	10808	HSPH1	seq.17704.74
1541	0.425692519074834	0.253453901687222	3.59709213110214e-05	0.0381032065857004	0.000430627812894088	0.100318885096423	yes	yes	yes	no	PPR1A	Protein phosphatase 1 regulatory subunit 1A	5502	PPP1R1A	seq.17706.4
1542	0.387262396787231	0.360826013216898	0.000118745440371388	0.00459739503148618	0.000972279327356308	0.0211542037151059	yes	yes	yes	yes	TPD53	Tumor protein D53	7164	TPD52L1	seq.17710.40
1543	0.125978820114597	-0.0109907552490264	0.245670263500326	0.903551018598532	0.277240513946015	0.934113307398444	no	no	no	no	VAMP1	Vesicle-associated membrane protein 1	6843	VAMP1	seq.17711.13
1544	0.321034985730168	0.327842385940981	0.000982582422722051	0.00198780803079089	0.00438475402505085	0.0112116471509865	yes	yes	yes	yes	IDI1	Isopentenyl-diphosphate Delta-isomerase 1	3422	IDI1	seq.17712.7
1545	0.10451620165923	3.09698051367658e-05	0.259326692702583	0.999769931845266	0.290554236284216	0.999769931845266	no	no	no	no	GAS7	Growth arrest-specific protein 7	8522	GAS7	seq.17721.82
1546	0.307102715645706	0.503498021841216	0.00131874321731108	1.72484451772e-05	0.00543695866006701	0.000338029757100798	yes	yes	yes	yes	FKBP52 protein	Peptidyl-prolyl cis-trans isomerase FKBP4	2288	FKBP4	seq.17722.5
1547	0.304976379590956	0.0632668730322958	0.00729734016411582	0.520165248869944	0.0184661184264004	0.632888442327152	yes	no	yes	no	WWOX	WW domain-containing oxidoreductase	51741	WWOX	seq.17724.3
1548	0.155694418475189	0.146749397291209	0.113555898050335	0.195162038489201	0.142393838696627	0.321412255440825	no	no	no	no	USH1C	Harmonin	10083	USH1C	seq.17725.37
1549	0.325306262703705	0.352759043884955	0.00173182837208311	0.00811715930832123	0.00661958519850448	0.0322974389642367	yes	yes	yes	yes	SAR1A	GTP-binding protein SAR1a	56681	SAR1A	seq.17726.3
1550	0.314828355119202	0.126690630341484	0.00555492036521108	0.226656294067287	0.0151575906823291	0.356845060386224	yes	no	yes	no	Securin	Securin	9232	PTTG1	seq.17727.1
1551	0.241903881714309	0.460927339440678	0.0119395230493566	0.000285375035530924	0.0259932871480421	0.00271528142502554	yes	yes	yes	yes	CHM2A	Charged multivesicular body protein 2a	27243	CHMP2A	seq.17728.61
1552	0.119602728612883	0.239594961238699	0.20188020757051	0.0131524816750627	0.233506684063057	0.0455425488887771	no	yes	no	yes	UBE2S	Ubiquitin-conjugating enzyme E2 S	27338	UBE2S	seq.17729.20
1553	0.429458464084396	0.298604783574453	4.10815920825832e-05	0.0176445212316765	0.000464206447743902	0.0563532840971992	yes	yes	yes	no	a-endosulfine	Alpha-endosulfine	2029	ENSA	seq.17734.13
1554	0.0943878667470564	0.290981934659591	0.306636227101699	0.0144150698679039	0.338090850155864	0.0487120736549119	no	yes	no	yes	IVD	Isovaleryl-CoA dehydrogenase, mitochondrial	3712	IVD	seq.17737.7
1555	0.39904030747492	0.366047158362797	0.000746989460781463	0.00309510345611903	0.00361661888489857	0.0157665838067293	yes	yes	yes	yes	CRNN	Cornulin	49860	CRNN	seq.17738.7
1556	0.33565439309392	0.0778399035057066	0.000592720969907443	0.480305626361291	0.00307045788098469	0.600217469580316	yes	no	yes	no	HCDH	Hydroxyacyl-coenzyme A dehydrogenase, mitochondrial	3033	HADH	seq.17739.1
1557	0.20700291050931	0.15850298434516	0.0361237377524713	0.168462496162467	0.0578550846732349	0.291848738601917	yes	no	no	no	UBE2A	Ubiquitin-conjugating enzyme E2 A	7319	UBE2A	seq.17743.14
1558	0.182201275433851	0.252851795520047	0.0538438443944621	0.0257394992604738	0.0779930295689972	0.074508360028599	no	yes	no	no	RB11A	Ras-related protein Rab-11A	8766	RAB11A	seq.17744.31
1559	0.205737432162226	0.462831199257031	0.0315501662864072	0.000371964444162974	0.0521483262093455	0.00332519195100593	yes	yes	no	yes	QORX	Quinone oxidoreductase PIG3	9540	TP53I3	seq.17748.21
1560	0.127252029588277	0.0649402526969695	0.194084351857951	0.529261643584991	0.225538549068575	0.640475658494467	no	no	no	no	RIR2	Ribonucleoside-diphosphate reductase subunit M2	6241	RRM2	seq.17750.8
1561	0.345605169905735	0.671259341444115	0.00040186878784321	7.15732388206901e-07	0.00230705575896138	2.98913885181676e-05	yes	yes	yes	yes	CRBB1	Beta-crystallin B1	1414	CRYBB1	seq.17751.68
1562	0.179379951218736	0.36790657066299	0.0703817609836378	0.00329279050647265	0.0963128099903658	0.016482028235052	no	yes	no	yes	Arginase	Arginase-2, mitochondrial	384	ARG2	seq.17752.24
1563	0.45262103788701	0.441312813138469	1.56773282629862e-05	0.000795435167114762	0.00023891549561782	0.00584137691179176	yes	yes	yes	yes	DCTD	Deoxycytidylate deaminase	1635	DCTD	seq.17756.69
1564	0.330021161850541	0.249073173905372	0.000792422072800063	0.0227948677827664	0.00376410891720125	0.0683346419942547	yes	yes	yes	no	CAB39	Calcium-binding protein 39	51719	CAB39	seq.17757.86
1565	0.110782690562929	0.174181647617295	0.228497831625061	0.152311072427899	0.260439924337648	0.270725756092605	no	no	no	no	DCXR	L-xylulose reductase	51181	DCXR	seq.17758.79
1566	0.321594924061519	0.121389920050601	0.000605708855325284	0.333890697286491	0.00310866148919759	0.467757306527968	yes	no	yes	no	NUDT5	ADP-sugar pyrophosphatase	11164	NUDT5	seq.17761.2
1567	0.258390339317196	0.276989211520372	0.0115650352423751	0.025918525602422	0.0254213122612764	0.0748681381049897	yes	yes	yes	no	SPN1	Snurportin-1	10073	SNUPN	seq.17765.3
1568	0.231982963282389	0.340118883021123	0.0202116594690433	0.00291897231039061	0.0378169798868314	0.0151947645196451	yes	yes	yes	yes	NCF-1	Neutrophil cytosol factor 1	653361	NCF1	seq.17766.5
1569	0.3323883405767	0.398603099117231	0.00048233816354798	0.000955688753954085	0.00264416041359819	0.00663069051640933	yes	yes	yes	yes	PCNP	PEST proteolytic signal-containing nuclear protein	57092	PCNP	seq.17769.28
1570	0.0881023316729506	0.0258942782510996	0.35426021084014	0.810116848345708	0.385703007662967	0.864640904662382	no	no	no	no	EMC8	ER membrane protein complex subunit 8	10328	EMC8	seq.17770.42
1571	0.193972894690978	0.193619359936371	0.0447787437897574	0.0911425465473408	0.0679191869347831	0.188950690473854	yes	no	no	no	RPC9	DNA-directed RNA polymerase III subunit RPC9	27297	CRCP	seq.17771.35
1572	0.233774913527724	0.0119328376907423	0.0221910328124551	0.908973321282209	0.0404286182207599	0.937671642167284	yes	no	yes	no	UBD	Ubiquitin D	10537	UBD	seq.17772.7
1573	0.411195589357063	0.375291909211821	7.97901720050843e-05	0.00346133181492036	0.000732436293690967	0.0170756955450219	yes	yes	yes	yes	SNAG	Gamma-soluble NSF attachment protein	8774	NAPG	seq.17773.26
1574	0.311981458007957	0.208727019526729	0.00396188518216461	0.072760996976514	0.0118315905194447	0.161702867411366	yes	no	yes	no	SMD3	Small nuclear ribonucleoprotein Sm D3	6634	SNRPD3	seq.17774.38
1575	0.184183327531083	0.123815617426647	0.0667712813136886	0.262139112662532	0.0924122641202101	0.393753351305783	no	no	no	no	PECR	Peroxisomal trans-2-enoyl-CoA reductase	55825	PECR	seq.17776.15
1576	0.446990439056224	0.605941722927398	3.07654734656306e-05	2.21625065653832e-05	0.000387354023981426	0.000409632004794633	yes	yes	yes	yes	SDSL	Serine dehydratase-like	113675	SDSL	seq.17777.31
1577	0.19632832573117	0.330125808492117	0.0469365062310193	0.00797771828149916	0.0702966511051536	0.0319050414605862	yes	yes	no	yes	RAB32	Ras-related protein Rab-32	10981	RAB32	seq.17778.19
1578	0.303372383640778	0.309281090362945	0.00420261172222341	0.00884083374714546	0.0123020271440793	0.0342793773427589	yes	yes	yes	yes	THIK	3-ketoacyl-CoA thiolase, peroxisomal	30	ACAA1	seq.17782.23
1579	0.322739999448742	0.1754096806379	0.00321101160881278	0.116660573058856	0.0101428663463133	0.224332746973798	yes	no	yes	no	MMAB	Cob(I)yrinic acid a,c-diamide adenosyltransferase, mitochondrial	326625	MMAB	seq.17783.9
1580	0.322868918418666	0.174656229873834	0.00187348742250309	0.146686243241095	0.00697268686293497	0.263813424316907	yes	no	yes	no	RCL	2'-deoxynucleoside 5'-phosphate N-hydrolase 1	10591	DNPH1	seq.17785.11
1581	0.187384463171119	0.280026919814845	0.0451871617330764	0.0147716323135992	0.0683114014483727	0.0496715429549486	yes	yes	no	yes	Enoyl-CoA hydratase	Enoyl-CoA hydratase, mitochondrial	1892	ECHS1	seq.17787.1
1582	0.20942148187395	-0.0212816733171035	0.0394592669328273	0.843001019180978	0.0617687122716732	0.889843445097266	yes	no	no	no	NADC	Nicotinate-nucleotide pyrophosphorylase [carboxylating]	23475	QPRT	seq.17789.1
1583	0.144594580804844	0.153664371195917	0.120929198535434	0.181835587167694	0.14988754988386	0.3070439806773	no	no	no	no	HPCL1	Hippocalcin-like protein 1	3241	HPCAL1	seq.17791.25
1584	0.14357158881249	0.234531909867982	0.128158287251745	0.0446409325706512	0.15731523211898	0.112665743410716	no	yes	no	no	SSDH	Succinate-semialdehyde dehydrogenase, mitochondrial	7915	ALDH5A1	seq.17792.158
1585	0.2049889116044	0.0111392083232812	0.0483346813943224	0.917315081781299	0.0717924740969476	0.94370643332559	yes	no	no	no	DIRA1	GTP-binding protein Di-Ras1	148252	DIRAS1	seq.17793.4
1586	0.203292380446284	0.202584641716073	0.0377518082086382	0.10956949864004	0.0598119657908824	0.214924929680676	yes	no	no	no	LSM1	U6 snRNA-associated Sm-like protein LSm1	27257	LSM1	seq.17795.176
1587	0.096411902067479	0.279888551463892	0.319076062276278	0.0191962877385833	0.350464793558225	0.060116136358208	no	yes	no	no	IMPA1	Inositol monophosphatase 1	3612	IMPA1	seq.17796.15
1588	0.328769892039704	0.0701566708366344	0.00326350710241283	0.488276213586144	0.0102495105380601	0.605750377444397	yes	no	yes	no	SCAND1	SCAN domain-containing protein 1	51282	SCAND1	seq.17800.33
1589	0.074025157110663	0.0657166605806453	0.45300156309185	0.540668366945539	0.48301920710885	0.649395529211645	no	no	no	no	PNPO	Pyridoxine-5'-phosphate oxidase	55163	PNPO	seq.17804.102
1590	0.295079400900582	0.351725552206793	0.00234241630662237	0.00192924834134967	0.00814860589308308	0.011017659369023	yes	yes	yes	yes	SPF30	Survival of motor neuron-related-splicing factor 30	10285	SMNDC1	seq.17805.35
1591	0.279234978275607	0.451766674909785	0.0042617564795725	0.000452699126377597	0.0124286085819516	0.00383963478357993	yes	yes	yes	yes	Syntenin 1	Syntenin-1	6386	SDCBP	seq.17806.6
1592	0.388679288914707	0.725744617239375	0.000115532557420069	7.01384389237686e-07	0.000957127949110948	2.95669882780414e-05	yes	yes	yes	yes	NIT2	Omega-amidase NIT2	56954	NIT2	seq.17808.37
1593	0.275436424136581	0.21048706157958	0.00952778305512185	0.0758027331916025	0.0221343953692449	0.166820898347247	yes	no	yes	no	ST1C2	Sulfotransferase 1C2	6819	SULT1C2	seq.17811.78
1594	0.260988993517412	0.157078930132557	0.00803504722999332	0.208502373954816	0.0197165790266346	0.33758996386706	yes	no	yes	no	BPHL	Valacyclovir hydrolase	670	BPHL	seq.17813.21
1595	0.100686404520287	0.202507872250155	0.273528196183779	0.0737080018023715	0.304904800595243	0.163195660809702	no	no	no	no	NCALD	Neurocalcin-delta	83988	NCALD	seq.17816.58
1596	0.268298359503931	0.232801866660345	0.00984802894140939	0.0548756797258264	0.0226577787392867	0.131102551868994	yes	no	yes	no	DDIT4	DNA damage-inducible transcript 4 protein	54541	DDIT4	seq.17817.22
1597	0.217219695142746	0.232203738196728	0.0208620087905877	0.0468117430588429	0.0386822150323596	0.116624338012263	yes	yes	yes	no	FAHD1	Acylpyruvase FAHD1, mitochondrial	81889	FAHD1	seq.17819.30
1598	0.336858977497208	0.196440814649327	0.00163627834702076	0.10073239182918	0.00636342128797852	0.202166880299869	yes	no	yes	no	RERG	Ras-related and estrogen-regulated growth inhibitor	85004	RERG	seq.17822.57
1599	0.445297956915367	0.364613278018927	5.19646927194157e-05	0.003290870943326	0.000548839447621474	0.016482028235052	yes	yes	yes	yes	SMD2	Small nuclear ribonucleoprotein Sm D2	6633	SNRPD2	seq.17823.40
1600	0.470740727919695	0.599361209803908	1.11319601122334e-06	1.70678077857603e-07	3.30994313989287e-05	9.43211882786812e-06	yes	yes	yes	yes	EF1D	Elongation factor 1-delta	1936	EEF1D	seq.17826.341
1601	0.201918768310782	0.0086382982881233	0.0431065656325037	0.935190930997854	0.0659496701832851	0.956699622941148	yes	no	no	no	DLRB2	Dynein light chain roadblock-type 2	83657	DYNLRB2	seq.17827.53
1602	0.203734759085494	0.10634967231444	0.0475564504880358	0.353323272839319	0.0710101912172609	0.485676275788279	yes	no	no	no	S100A14	Protein S100-A14	57402	S100A14	seq.17828.3
1603	0.150413748204186	0.112504845251856	0.115699984029032	0.3012384384433	0.144585338653	0.435998808656956	no	no	no	no	TREX2	Three prime repair exonuclease 2	11219	TREX2	seq.17829.2
1604	0.249281238010585	0.213296257404738	0.0175466514991599	0.0701356057812819	0.0342482091872649	0.157520458636381	yes	no	yes	no	IDI2	Isopentenyl-diphosphate delta-isomerase 2	91734	IDI2	seq.17832.12
1605	0.170789072523356	0.122441047422942	0.0835517310618033	0.251478823290423	0.11066363687379	0.383777027119081	no	no	no	no	ANX13	Annexin A13	312	ANXA13	seq.17835.28
1606	0.304542261065118	0.276410110996434	0.00118123945482758	0.0120480764985572	0.00505282334430154	0.0428297768184577	yes	yes	yes	yes	S100A16	Protein S100-A16	140576	S100A16	seq.17836.17
1607	0.351219043813257	0.29510295491413	0.000704573194051371	0.015737755500228	0.00345714793242606	0.0520249307200891	yes	yes	yes	no	PPCS	Phosphopantothenate--cysteine ligase	79717	PPCS	seq.17843.30
1608	0.390175798077722	0.552676010070091	0.00017937333783679	6.5217198838537e-05	0.00128175516326303	0.000921972338102418	yes	yes	yes	yes	DRG1	Developmentally-regulated GTP-binding protein 1	4733	DRG1	seq.17849.6
1609	0.261368010852567	0.0309649112523363	0.0173946679147043	0.768892595965308	0.0340365622894662	0.834274086193744	yes	no	yes	no	KLF4	Krueppel-like factor 4	9314	KLF4	seq.17850.42
1610	0.219890192117439	0.0331290276636333	0.040647334532696	0.749332140888797	0.0632844528253785	0.819919228560522	yes	no	no	no	RGS4	Regulator of G-protein signaling 4	5999	RGS4	seq.17855.28
1611	0.138700163664668	0.0210764418331599	0.161101337459011	0.839061329395891	0.191480646803878	0.88654007978465	no	no	no	no	NT5M	5'(3')-deoxyribonucleotidase, mitochondrial	56953	NT5M	seq.17856.23
1612	0.366912010412946	0.100313144707404	0.00161243783608259	0.308091859269081	0.00630259805197027	0.441364378649161	yes	no	yes	no	ACADL	Long-chain specific acyl-CoA dehydrogenase, mitochondrial	33	ACADL	seq.17857.6
1613	0.209195274498646	0.161989976240377	0.0383958834185992	0.180050221974768	0.0605371406867885	0.30541957625054	yes	no	no	no	ATG3	Ubiquitin-like-conjugating enzyme ATG3	64422	ATG3	seq.18156.7
1614	0.261827151355615	0.143170358926852	0.0133503705213953	0.180341306290158	0.0281572386748473	0.305558156306427	yes	no	yes	no	Caspase-8	Caspase-8	841	CASP8	seq.18158.45
1615	0.118321838795593	0.00137763150651967	0.206097113277396	0.989611654814396	0.237931484857698	0.992332361343394	no	no	no	no	PIMT	Protein-L-isoaspartate(D-aspartate) O-methyltransferase	5110	PCMT1	seq.18160.2
1616	0.290981224127449	0.491458409759142	0.00439803983419096	0.000152207458908813	0.0127377850359231	0.00169405717055667	yes	yes	yes	yes	RHOB	Rho-related GTP-binding protein RhoB	388	RHOB	seq.18166.4
1617	0.312956114559271	0.126714331823345	0.00268582442556821	0.259622534606121	0.00891094325790398	0.391293357253467	yes	no	yes	no	P5CR1	Pyrroline-5-carboxylate reductase 1, mitochondrial	5831	PYCR1	seq.18170.46
1618	0.212651541236151	0.181551819130232	0.0376925165032832	0.112152503505682	0.0597553630221565	0.218280450615293	yes	no	no	no	I-TAC	C-X-C motif chemokine 11	6373	CXCL11	seq.18171.25
1619	0.31622848274275	0.113322867694311	0.00246007723153194	0.292191814485171	0.00839904837062378	0.425607406029918	yes	no	yes	no	ASF1A	Histone chaperone ASF1A	25842	ASF1A	seq.18172.71
1620	0.282588246202025	0.321528156490302	0.00392229092390625	0.00666274250146095	0.0117394402036429	0.0281047526796398	yes	yes	yes	yes	PDC6I	Programmed cell death 6-interacting protein	10015	PDCD6IP	seq.18174.79
1621	0.302630866464521	0.310816084920798	0.00298594127766726	0.0227063650010059	0.00961511755745591	0.0681066463379952	yes	yes	yes	no	ULA1	NEDD8-activating enzyme E1 regulatory subunit	8883	NAE1	seq.18177.49
1622	0.366746064732151	0.365067200524805	0.000206191396342848	0.00225754091293812	0.00141717729823081	0.0123386676670174	yes	yes	yes	yes	TSSC4	Protein TSSC4	10078	TSSC4	seq.18181.2
1623	0.365036436199999	0.264469797823577	0.000523308438862801	0.0329871355955493	0.00281275830291935	0.0899664101910519	yes	yes	yes	no	PCKGC	Phosphoenolpyruvate carboxykinase, cytosolic [GTP]	5105	PCK1	seq.18182.24
1624	0.367586986642409	0.288857801890268	0.000467863391483638	0.0119070460469956	0.00258553597455251	0.0425496073958935	yes	yes	yes	yes	GUAA	GMP synthase [glutamine-hydrolyzing]	8833	GMPS	seq.18184.28
1625	0.207988293577836	0.166693814412366	0.0461814565227734	0.0945822971062544	0.0693355512173692	0.193433271782238	yes	no	no	no	ALDOB	Fructose-bisphosphate aldolase B	229	ALDOB	seq.18185.118
1626	0.405143649852609	0.655942214470929	4.42339604349935e-05	6.20599669089357e-07	0.000486929572514788	2.73814579805474e-05	yes	yes	yes	yes	SYTC	Threonine--tRNA ligase, cytoplasmic	6897	TARS1	seq.18186.15
1627	0.194489094509489	0.291499093541482	0.0425942190841004	0.0137376496945747	0.0654035847906577	0.0470676771276341	yes	yes	no	yes	GATM	Glycine amidinotransferase, mitochondrial	2628	GATM	seq.18188.12
1628	0.460635940706839	0.476947227202856	5.66323546222057e-06	8.90714747619155e-05	0.000108686163496352	0.00115721226898298	yes	yes	yes	yes	VPS25	Vacuolar protein-sorting-associated protein 25	84313	VPS25	seq.18189.12
1629	0.263480030756281	0.32178721674781	0.00742156657532824	0.0101817984668172	0.0187112399694105	0.0380039579006948	yes	yes	yes	yes	RANG	Ran-specific GTPase-activating protein	5902	RANBP1	seq.18191.23
1630	0.299782762435442	0.214590518332113	0.00239499443018626	0.0335164623850572	0.00825149803332576	0.0911374581056899	yes	yes	yes	no	Afamin	Afamin	173	AFM	seq.18196.8
1631	0.346164149056395	0.212107151776706	0.00154003151670093	0.0545742056615227	0.0060746304454728	0.130592908502111	yes	no	yes	no	KCRS	Creatine kinase S-type, mitochondrial	1160	CKMT2	seq.18197.97
1632	0.198065508599847	0.18683981595126	0.0543759993459699	0.0900475380043886	0.0786004008053353	0.187604752635952	no	no	no	no	CD37	Leukocyte antigen CD37	951	CD37	seq.18202.22
1633	0.250046467428669	0.139156579043948	0.0140697158540105	0.211269536835547	0.0292348710358114	0.340759326658985	yes	no	yes	no	CRGC	Gamma-crystallin C	1420	CRYGC	seq.18203.9
1634	0.269640699899575	0.301173926734439	0.00575980400122954	0.01572916877483	0.0154773515180387	0.0520249307200891	yes	yes	yes	no	MAGE-6	Melanoma-associated antigen 6	4105	MAGEA6	seq.18205.123
1635	0.2941987202813	0.325149852243742	0.00174633575082318	0.00757833413533959	0.006648714608736	0.0308490074809843	yes	yes	yes	yes	ADH6	Alcohol dehydrogenase 6	130	ADH6	seq.18206.18
1636	0.253952587892986	0.462240918481267	0.00685030002336544	0.000142996200099839	0.0176616359226354	0.0016288630056982	yes	yes	yes	yes	CHM1B	Charged multivesicular body protein 1b	57132	CHMP1B	seq.18207.6
1637	0.264861210624639	0.149598267324434	0.00830525800650411	0.191474182938858	0.0201321813876688	0.317056675199301	yes	no	yes	no	CCNB2	G2/mitotic-specific cyclin-B2	9133	CCNB2	seq.18208.3
1638	0.101578809410779	0.141844779781262	0.281944320190212	0.207611736958906	0.313392396538125	0.336646061915286	no	no	no	no	GSTM5-5	Glutathione S-transferase Mu 5	2949	GSTM5	seq.18212.43
1639	0.325437557297199	0.431319810478706	0.00174027782743657	0.000737431305862302	0.00663026461971132	0.00551913361747285	yes	yes	yes	yes	UBE2F	NEDD8-conjugating enzyme UBE2F	140739	UBE2F	seq.18213.30
1640	0.130658513799879	0.162399126022778	0.167442210640685	0.169235352532532	0.198070558792472	0.292816765877761	no	no	no	no	GSH0	Glutamate--cysteine ligase regulatory subunit	2730	GCLM	seq.18214.2
1641	0.335254879067094	0.0513081772715384	0.00125300059809546	0.625486671702993	0.00522497429282034	0.719671415538817	yes	no	yes	no	IL-11 RA	Interleukin-11 receptor subunit alpha	3590	IL11RA	seq.18216.22
1642	0.225425580984943	0.297701874272122	0.0296405088168061	0.0102073330716659	0.0498680371176713	0.0380039579006948	yes	yes	yes	yes	SRA1	Steroid receptor RNA activator 1	10011	SRA1	seq.18220.141
1643	0.289375501248319	0.33847379221287	0.00307474381868608	0.00613170218081204	0.00980298568300206	0.0263316661155594	yes	yes	yes	yes	SHLB2	Endophilin-B2	56904	SH3GLB2	seq.18222.34
1644	0.319237593943658	0.525798485650981	0.000664639803767654	8.02299934647428e-06	0.00331968484263424	0.000186831635430049	yes	yes	yes	yes	CHM1A	Charged multivesicular body protein 1a	5119	CHMP1A	seq.18224.11
1645	0.24585381679703	0.259221482133926	0.00923277047196375	0.0287676783584814	0.0216884874418693	0.081563791567268	yes	yes	yes	no	HEBP1	Heme-binding protein 1	50865	HEBP1	seq.18225.13
1646	0.160629794874888	0.390782532076494	0.091058575564611	0.00316563685899541	0.11847359498549	0.0160526615506762	no	yes	no	yes	COX5A	Cytochrome c oxidase subunit 5A, mitochondrial	9377	COX5A	seq.18226.148
1647	0.364367654715182	0.265564633989756	0.000593214034034148	0.0349271817978046	0.00307045788098469	0.094084988486356	yes	yes	yes	no	CDKA2	Cyclin-dependent kinase 2-associated protein 2	10263	CDK2AP2	seq.18227.3
1648	0.230469692583679	0.145782494369425	0.0204404051292305	0.196503972155354	0.038085615344159	0.322844814312896	yes	no	yes	no	NOP16	Nucleolar protein 16	51491	NOP16	seq.18228.30
1649	0.335908374940645	0.233202904677411	0.00123399156612876	0.0289839152950069	0.00519090463100379	0.0819912102269818	yes	yes	yes	no	PRND	Prion-like protein doppel	23627	PRND	seq.18231.147
1650	0.228613710890183	0.10656894944703	0.0214121162605479	0.364001984205494	0.0393767018693974	0.495263580101531	yes	no	yes	no	PI42B	Phosphatidylinositol 5-phosphate 4-kinase type-2 beta	8396	PIP4K2B	seq.18232.42
1651	0.201526151207403	0.269300367569141	0.039474860046524	0.0168619830544158	0.0617743410777948	0.0546840007650912	yes	yes	no	no	PGP	Glycerol-3-phosphate phosphatase	283871	PGP	seq.18235.16
1652	0.10041153088536	-0.228063117973321	0.245728355985002	0.0500035421757341	0.277248883397391	0.122347665135707	no	no	no	no	LEGL	Galectin-related protein	29094	LGALSL	seq.18236.3
1653	0.203779446429941	-0.0119657968391021	0.0454984149315479	0.906932365974623	0.0686870386563186	0.936547182757109	yes	no	no	no	NRIP3	Nuclear receptor-interacting protein 3	56675	NRIP3	seq.18237.29
1654	0.206274563427539	0.0760147429139815	0.042701808025941	0.48194056522067	0.0655320032846909	0.601710824354698	yes	no	no	no	OMP	Olfactory marker protein	4975	OMP	seq.18240.6
1655	0.0609970700767041	0.212015596972628	0.522108385755385	0.060406414552644	0.549423923536778	0.141137807186638	no	no	no	no	HEM6	Oxygen-dependent coproporphyrinogen-III oxidase, mitochondrial	1371	CPOX	seq.18241.18
1656	0.534829353929444	0.415717101701844	2.95215276068765e-06	0.00128341803121297	6.5389586047458e-05	0.00827041230714507	yes	yes	yes	yes	Sperm protein 17	Sperm surface protein Sp17	53340	SPA17	seq.18242.8
1657	0.150854467900853	0.330160131441779	0.112749609685203	0.0094827265310015	0.141638438863333	0.0362797180776988	no	yes	no	yes	Cytidylate kinase	UMP-CMP kinase	51727	CMPK1	seq.18243.9
1658	0.346662523203082	0.48048662959182	0.000942036456574406	3.42581715403067e-05	0.00425047827868181	0.000551254283814758	yes	yes	yes	yes	SSB	Single-stranded DNA-binding protein, mitochondrial	6742	SSBP1	seq.18253.8
1659	0.198041994846543	0.0846038541912972	0.0487363921308473	0.436997008209705	0.0722592957582291	0.56214686854345	yes	no	no	no	NB5R1	NADH-cytochrome b5 reductase 1	51706	CYB5R1	seq.18255.6
1660	0.382695535964916	0.377322416654677	0.000398052872180878	0.00108070660226547	0.0022930428452902	0.00727250408486396	yes	yes	yes	yes	SRP19	Signal recognition particle 19 kDa protein	6728	SRP19	seq.18257.64
1661	0.333827588867102	0.187700098325771	0.00183234549380347	0.101186192006176	0.00686157576769254	0.202854399584386	yes	no	yes	no	MEOX2	Homeobox protein MOX-2	4223	MEOX2	seq.18259.15
1662	0.195801679015481	0.0234172154476662	0.0507648853369362	0.822600038208171	0.0746598622791338	0.874382127265767	no	no	no	no	NATD1	Protein NATD1	256302	NATD1	seq.18261.34
1663	0.189202338934816	0.245044997069427	0.063895101607089	0.0422291306735533	0.0891988009421751	0.108137006973138	no	yes	no	no	CCD25	Coiled-coil domain-containing protein 25	55246	CCDC25	seq.18264.12
1664	0.383150740929189	0.410349793956853	0.00013728051182168	0.000773753393480173	0.00106636945226599	0.00573890451975916	yes	yes	yes	yes	ZNF34	Zinc finger protein 34	80778	ZNF34	seq.18265.18
1665	0.253014977130018	0.385542666858192	0.00974064668224846	0.00315310015197735	0.022495178555754	0.01601728034491	yes	yes	yes	yes	OXSM	3-oxoacyl-[acyl-carrier-protein] synthase, mitochondrial	54995	OXSM	seq.18271.43
1666	0.109184034541887	0.0295319076186743	0.264009776640077	0.778685662783037	0.29520698435509	0.84160113291327	no	no	no	no	GGE2D	G antigen 2D	100101629	GAGE2D	seq.18273.14
1667	0.361647853361868	0.320688927066442	0.000597502988990198	0.00809992177815825	0.00308644837890797	0.0322764273647893	yes	yes	yes	yes	SERF2	Small EDRK-rich factor 2	10169	SERF2	seq.18274.2
1668	0.230337179954727	0.119020722819798	0.024046484726194	0.279313894183824	0.0428249732867863	0.410262709191521	yes	no	yes	no	TCL1B	T-cell leukemia/lymphoma protein 1B	9623	TCL1B	seq.18276.34
1669	0.212111239733306	0.250787865091711	0.0288248038062737	0.0470109265255727	0.0489297243636747	0.116932866299961	yes	yes	yes	no	DTD2	Putative D-tyrosyl-tRNA(Tyr) deacylase 2	112487	DTD2	seq.18280.29
1670	0.249255205031939	0.17161639510594	0.0136072713405383	0.132021643300383	0.0285012946034015	0.244595465796273	yes	no	yes	no	GBG11	Guanine nucleotide-binding protein G(I)/G(S)/G(O) subunit gamma-11	2791	GNG11	seq.18282.1
1671	0.10369207688198	0.112927414293566	0.276303521023419	0.322531758523569	0.307685032265241	0.457617025643788	no	no	no	no	WWC1	Protein KIBRA	23286	WWC1	seq.18284.77
1672	0.17637226728896	0.156889710835114	0.070512034920089	0.174471228808441	0.096418731079182	0.298945221675848	no	no	no	no	SVIP	Small VCP/p97-interacting protein	258010	SVIP	seq.18285.6
1673	0.072065331513793	0.171979658050171	0.45587884538758	0.0982935809282433	0.485708503040983	0.198730296104368	no	no	no	no	MIP-5	C-C motif chemokine 15	6359	CCL15	seq.18289.16
1674	0.160107873503839	0.0149497709035408	0.112919274544152	0.885549124235259	0.141751649485159	0.919899223066786	no	no	no	no	Annexin A8	Annexin A8	653145	ANXA8	seq.18290.6
1675	0.190943848570649	0.119852015812734	0.0530108429224943	0.279278971644708	0.0770311611232314	0.410262709191521	no	no	no	no	p21	Cyclin-dependent kinase inhibitor 1	1026	CDKN1A	seq.18291.8
1676	0.197647705544123	0.136056550249912	0.0513494994436768	0.215779672522948	0.0753139921594052	0.345386362894397	no	no	no	no	SOX2	Transcription factor SOX-2	6657	SOX2	seq.18294.26
1677	0.320047930980059	0.456604082817303	0.00118754201433443	0.000695056086338013	0.00506000183833619	0.005303559063257	yes	yes	yes	yes	GRHPR	Glyoxylate reductase/hydroxypyruvate reductase	9380	GRHPR	seq.18295.102
1678	0.297359737661811	0.323370360774878	0.00333417803039034	0.00685735399330462	0.0103938962987268	0.028682403438356	yes	yes	yes	yes	RASM	Ras-related protein M-Ras	22808	MRAS	seq.18297.8
1679	0.351950989864982	0.539449470141658	0.00025463953145447	1.94041851268779e-05	0.00165651947275554	0.000373803862074469	yes	yes	yes	yes	PURB	Transcriptional activator protein Pur-beta	5814	PURB	seq.18300.39
1680	0.194824032575479	0.247946239395367	0.0387698948250538	0.0276614888256794	0.0608811982169545	0.0789441864190361	yes	yes	no	no	ZWILC	Protein zwilch homolog	55055	ZWILCH	seq.18302.204
1681	0.153218458062044	0.314075385976995	0.101093410038312	0.00848568569559702	0.129134262507496	0.0333274848819895	no	yes	no	yes	NEUG	Neurogranin	4900	NRGN	seq.18303.39
1682	0.264907118024111	0.15976984185471	0.00908265203295336	0.161252335045789	0.0214463484127267	0.282739701022554	yes	no	yes	no	BCCIP	BRCA2 and CDKN1A-interacting protein	56647	BCCIP	seq.18304.19
1683	0.246591297056301	0.0896413198494142	0.0158741795214599	0.43477283834829	0.0319175436096682	0.560319162281619	yes	no	yes	no	PALM	Paralemmin-1	5064	PALM	seq.18306.1
1684	0.252905273848356	0.447586744166108	0.0086974310394868	0.000337941278630865	0.0208061413279546	0.00305599460394953	yes	yes	yes	yes	PPase 2	Inorganic pyrophosphatase 2, mitochondrial	27068	PPA2	seq.18307.71
1685	0.329059300755994	0.286383353185453	0.00126430572954864	0.0179036970763866	0.00526409181610396	0.0568491739436513	yes	yes	yes	no	STXB6	Syntaxin-binding protein 6	29091	STXBP6	seq.18308.30
1686	0.302850996494285	0.315845830758079	0.00169070054148102	0.00480040687812335	0.00650937555414685	0.0217769701743059	yes	yes	yes	yes	CISY	Citrate synthase, mitochondrial	1431	CS	seq.18309.18
1687	0.42312345098536	0.491217060310242	2.39827623283296e-05	0.00025819009317894	0.00033002360753799	0.00247817192944207	yes	yes	yes	yes	SELW	Selenoprotein W	6415	SELENOW	seq.18310.26
1688	0.306936277430552	0.377620832983194	0.00187789051136351	0.00275899282494275	0.0069843229012031	0.0145418590994815	yes	yes	yes	yes	NDRG3	Protein NDRG3	57446	NDRG3	seq.18312.68
1689	0.407815537684999	0.297938585200236	0.000241594998919573	0.0120025502840832	0.00159723259306774	0.0427234564763951	yes	yes	yes	yes	Asparaginase-like protein 1	Isoaspartyl peptidase/L-asparaginase	80150	ASRGL1	seq.18313.4
1690	0.164871055593269	-0.0312721020136074	0.105781367555788	0.761903552327764	0.134307231816598	0.828944630658057	no	no	no	no	PAX-8	Paired box protein Pax-8	7849	PAX8	seq.18314.88
1691	0.30033837108078	0.243590485819311	0.0061873383474652	0.0367412501526052	0.0162744846629722	0.0975309944613795	yes	yes	yes	no	RTP4	Receptor-transporting protein 4	64108	RTP4	seq.18315.38
1692	0.180430718558334	0.227503611935166	0.0783571322976495	0.0493875054722251	0.104942930428504	0.121111179936595	no	yes	no	no	SEPT3	Neuronal-specific septin-3	55964	SEPTIN3	seq.18316.75
1693	0.216494051462192	0.287529646792182	0.0233441332417714	0.0108610388390373	0.0419277399808892	0.0398290203973824	yes	yes	yes	yes	ZFAN5	AN1-type zinc finger protein 5	7763	ZFAND5	seq.18317.111
1694	0.220714875775886	0.204973299683935	0.0182018112402256	0.0703825200601003	0.0350888334373765	0.157942070241513	yes	no	yes	no	SH3G3	Endophilin-A3	6457	SH3GL3	seq.18318.98
1695	0.224659895974491	0.347928421532908	0.0201226328642671	0.00517073164207714	0.0377332708347543	0.0230931246161815	yes	yes	yes	yes	ODPX	Pyruvate dehydrogenase protein X component, mitochondrial	8050	PDHX	seq.18319.7
1696	0.191270385473555	0.273093847484801	0.0553081255075337	0.0149827108448776	0.079482730404969	0.050196210062661	no	yes	no	no	MTDC	Bifunctional methylenetetrahydrofolate dehydrogenase/cyclohydrolase, mitochondrial	10797	MTHFD2	seq.18321.38
1697	0.213004422512665	0.378883081982675	0.0282048931799827	0.00149623148826489	0.0480563595726208	0.00917900351272871	yes	yes	yes	yes	JMJD6	Bifunctional arginine demethylase and lysyl-hydroxylase JMJD6	23210	JMJD6	seq.18322.15
1698	0.278057621807499	0.161383874047213	0.0116566984125032	0.154282749026925	0.0255711882572256	0.273963297606722	yes	no	yes	no	DRP-1	Dihydropyrimidinase-related protein 1	1400	CRMP1	seq.18323.39
1699	0.139055835415532	0.279771840831099	0.142618915442211	0.0281880457663989	0.172130616894846	0.0802376682559668	no	yes	no	no	SUOX	Sulfite oxidase, mitochondrial	6821	SUOX	seq.18324.61
1700	0.273744823863616	0.40822704561383	0.0037572851943792	0.000874401655011012	0.0113775415084376	0.00619669877534359	yes	yes	yes	yes	SNX5	Sorting nexin-5	27131	SNX5	seq.18327.6
1701	0.254848854912211	0.150630147262413	0.010995895231551	0.181359830945183	0.0245545072701288	0.306524447050076	yes	no	yes	no	P5CR2	Pyrroline-5-carboxylate reductase 2	29920	PYCR2	seq.18328.36
1702	0.255327068453665	0.1940244515101	0.0115249238211272	0.130236471942734	0.0253835983193989	0.242443417280061	yes	no	yes	no	PRPS2	Ribose-phosphate pyrophosphokinase 2	5634	PRPS2	seq.18329.4
1703	0.17893314734029	0.113339315326745	0.0756024648667268	0.32536382559343	0.101782261976327	0.460764730896728	no	no	no	no	PGM2	Phosphoglucomutase-2	55276	PGM2	seq.18330.7
1704	-0.199430276413735	-0.245434518297351	0.0384119715906892	0.0149363603136492	0.0605443653954924	0.050102285270371	yes	yes	no	no	GLCM	Glucosylceramidase	2629	GBA	seq.18331.3
1705	0.234481425111797	0.255057806970848	0.0204455222565884	0.0176942328487949	0.038085615344159	0.056449184208057	yes	yes	yes	no	CDA	Cytidine deaminase	978	CDA	seq.18336.31
1706	0.450003034049997	0.190191659809403	5.7419828403792e-05	0.113040599334627	0.000584997916568242	0.219436229050204	yes	no	yes	no	GMDS	GDP-mannose 4,6 dehydratase	2762	GMDS	seq.18337.4
1707	0.289291781631077	0.271733236451034	0.00204097123490432	0.0110675384478506	0.00740952463580725	0.0403670018987936	yes	yes	yes	yes	IDH	Isocitrate dehydrogenase [NADP] cytoplasmic	3417	IDH1	seq.18338.26
1708	0.0639334146242303	-0.131383233492576	0.523455752235693	0.212074632064668	0.550735850092592	0.341554404482131	no	no	no	no	Proteasome beta chain	Proteasome subunit beta type-4	5692	PSMB4	seq.18340.2
1709	0.319137407235056	0.205785977307514	0.00124355447816229	0.0635601606329555	0.00521216209695729	0.146631172256836	yes	no	yes	no	SERC	Phosphoserine aminotransferase	29968	PSAT1	seq.18342.2
1710	0.367935848889332	0.354942586999451	0.000733205827107348	0.00349190208978564	0.00357519525855998	0.0171665017019854	yes	yes	yes	yes	DECR2	Peroxisomal 2,4-dienoyl-CoA reductase	26063	DECR2	seq.18343.10
1711	0.0664530800684836	0.0467565646993109	0.502427508731192	0.64483926618021	0.53044787731925	0.734982421931652	no	no	no	no	Laminin-2	Laminin-2	3908|3912|3915	LAMA2|LAMB1|LAMC1	seq.18347.15
1712	0.365424500781407	0.32906362387049	0.000183761739485543	0.00261013877605482	0.00130396948991622	0.0138506976176488	yes	yes	yes	yes	HNRPD	Heterogeneous nuclear ribonucleoprotein D0	3184	HNRNPD	seq.18348.89
1713	0.362814155949623	0.373263805727019	0.000508166286499076	0.00445266972713589	0.00275383256883985	0.0206445390484411	yes	yes	yes	yes	Radixin	Radixin	5962	RDX	seq.18373.13
1714	0.079517584673078	0.0432176776129068	0.430045876615712	0.692694537536419	0.460877765125281	0.772468775960405	no	no	no	no	Myosin light chain 1	Myosin light chain 3	4634	MYL3	seq.18376.19
1715	0.318454404798356	0.29226017892883	0.00118744754465181	0.00710385765117649	0.00506000183833619	0.0294433372799898	yes	yes	yes	yes	ALDH-E2	Aldehyde dehydrogenase, mitochondrial	217	ALDH2	seq.18381.16
1716	0.50822696618979	0.340671166340083	1.65976845359583e-06	0.00301799380820953	4.38676000464869e-05	0.0155328731182637	yes	yes	yes	yes	Catechol O-methyltransferase	Catechol O-methyltransferase	1312	COMT	seq.18382.109
1717	0.330508814822854	0.506216004371122	0.000392167505813598	9.04060647312205e-06	0.00226562663601499	0.000203543860141773	yes	yes	yes	yes	FKBP3	Peptidyl-prolyl cis-trans isomerase FKBP3	2287	FKBP3	seq.18383.9
1718	-0.045871468897473	0.0468175265703689	0.607656934252932	0.684429134346981	0.633242707667795	0.765748833131356	no	no	no	no	PSD10	26S proteasome non-ATPase regulatory subunit 10	5716	PSMD10	seq.18385.4
1719	0.164964291418815	0.306720629031918	0.091002690823841	0.0133294339994143	0.118437793890515	0.0460387205876234	no	yes	no	yes	GLRX1	Glutaredoxin-1	2745	GLRX	seq.18386.36
1720	-0.0445289010451577	0.133430080124972	0.632650784184234	0.214656942773252	0.65740407222639	0.344595688777226	no	no	no	no	suppression of tumorigenicity 13	Hsc70-interacting protein	6767	ST13	seq.18387.7
1721	0.172579918257525	0.248062340503319	0.107936529964893	0.0467466706695	0.136504647348307	0.116568384335841	no	yes	no	no	MAT2B	Methionine adenosyltransferase 2 subunit beta	27430	MAT2B	seq.18392.19
1722	0.0924377528099047	0.00262193727915162	0.347244554958307	0.979593654733034	0.379045283355327	0.984632901900501	no	no	no	no	ADPRH	[Protein ADP-ribosylarginine] hydrolase	141	ADPRH	seq.18395.5
1723	0.368333816346725	0.335806754194442	0.00038104690489294	0.00519077517193995	0.00221306541047694	0.0231476313976174	yes	yes	yes	yes	AES	Amino-terminal enhancer of split	166	TLE5	seq.18396.10
1724	0.132216075341817	-0.0117302846252501	0.203777368160075	0.902657100574228	0.235452160761092	0.933365525844188	no	no	no	no	AK1C4	Aldo-keto reductase family 1 member C4	1109	AKR1C4	seq.18397.5
1725	0.222441902173653	0.0281754639421416	0.0272422682149124	0.792382159453249	0.0468392361419817	0.851185897211275	yes	no	yes	no	AK1D1	3-oxo-5-beta-steroid 4-dehydrogenase	6718	AKR1D1	seq.18398.1
1726	0.245277923420053	0.171041961340271	0.0151234814074261	0.129189986921832	0.030838824740972	0.241063580644387	yes	no	yes	no	AKA7A	A-kinase anchor protein 7 isoforms alpha and beta	9465	AKAP7	seq.18399.1
1727	0.224259589443355	0.0963940856117692	0.0329114279859949	0.38486641449483	0.0538613288996046	0.514943544558869	yes	no	no	no	ALKB2	DNA oxidative demethylase ALKBH2	121642	ALKBH2	seq.18400.52
1728	0.422097433501899	0.154389524619915	0.000101555515107144	0.137171167153453	0.000875347479606825	0.251327346114046	yes	no	yes	no	ALKB3	Alpha-ketoglutarate-dependent dioxygenase alkB homolog 3	221120	ALKBH3	seq.18401.18
1729	0.346545947833613	0.270488882785906	0.00114147629132362	0.0213040420618175	0.00493287266179424	0.0650415257367208	yes	yes	yes	no	AMERL	AMMECR1-like protein	83607	AMMECR1L	seq.18402.1
1730	0.456763002817904	0.472718155089855	1.08591124124697e-05	0.000227096096369129	0.000177579669501357	0.00228837074425818	yes	yes	yes	yes	AMPD2	AMP deaminase 2	271	AMPD2	seq.18403.25
1731	0.241070038037459	0.193093559418774	0.0189392508869434	0.116494488730952	0.0361411376360194	0.224100333279549	yes	no	yes	no	ANR54	Ankyrin repeat domain-containing protein 54	129138	ANKRD54	seq.18404.22
1732	0.243650268793406	0.31162883344006	0.0154838690305713	0.0110608281676035	0.0313400841532577	0.0403670018987936	yes	yes	yes	yes	AP1S2	AP-1 complex subunit sigma-2	8905	AP1S2	seq.18405.117
1733	0.0236717226019992	0.148609541412095	0.790299339229049	0.202341460585364	0.805763638636252	0.330464613623308	no	no	no	no	AR2BP	ADP-ribosylation factor-like protein 2-binding protein	23568	ARL2BP	seq.18407.36
1734	0.31148874289113	0.276856753826895	0.00185233785878922	0.0189043457173329	0.00690807118298282	0.0594742239330237	yes	yes	yes	no	ARF4	ADP-ribosylation factor 4	378	ARF4	seq.18408.26
1735	0.230907285001832	0.0562707172916571	0.0221480909756207	0.602157401548308	0.0404042033103104	0.701235237094677	yes	no	yes	no	ARF5	ADP-ribosylation factor 5	381	ARF5	seq.18409.61
1736	0.299490779365804	0.634782676169425	0.00344491694344708	1.31961447501492e-07	0.0106417524353515	7.59959030821752e-06	yes	yes	yes	yes	ARL15	ADP-ribosylation factor-like protein 15	54622	ARL15	seq.18411.83
1737	0.209760256297786	0.0957672520610034	0.0398056448091553	0.349617584712112	0.0621686219671392	0.482167331978816	yes	no	no	no	ARL4D	ADP-ribosylation factor-like protein 4D	379	ARL4D	seq.18413.24
1738	0.107465198015744	-0.0283399496450764	0.251327367892579	0.788512175812129	0.283040763635303	0.848868539692901	no	no	no	no	ARL5A	ADP-ribosylation factor-like protein 5A	26225	ARL5A	seq.18414.26
1739	0.0904249810611047	0.211180185452184	0.333183333810981	0.0534529511069577	0.365125990215936	0.128545536486227	no	no	no	no	ARL6	ADP-ribosylation factor-like protein 6	84100	ARL6	seq.18415.16
1740	0.149531785841073	0.113889552232669	0.115898910630334	0.328837164044323	0.144701720688853	0.464155862870612	no	no	no	no	ARL9	ADP-ribosylation factor-like protein 9	132946	ARL9	seq.18416.3
1741	0.493632577673721	0.506032464776647	1.26268171917488e-05	0.000160784615382332	0.0001990816047725	0.0017628309233602	yes	yes	yes	yes	AS3MT	Arsenite methyltransferase	57412	AS3MT	seq.18417.3
1742	0.115597272845353	0.45378897772256	0.230874753342708	0.000434567015661996	0.26298475443222	0.00374411990974296	no	yes	no	yes	p16-ARC	Actin-related protein 2/3 complex subunit 5	10092	ARPC5	seq.18419.20
1743	0.089875956474691	-0.10072844178991	0.384172828378095	0.274355415183619	0.41545948686629	0.405653969480934	no	no	no	no	Cadherin E	Cadherin-1	999	CDH1	seq.18429.10
1744	0.394691803684897	0.459997936939864	0.000284900636029848	0.00111835373399219	0.00178749011435699	0.00744344681103558	yes	yes	yes	yes	TBPL1	TATA box-binding protein-like protein 1	9519	TBPL1	seq.18434.141
1745	0.322524888270986	0.44710573324706	0.00128735294720941	0.000304902150940936	0.00533568785922929	0.00282732147084383	yes	yes	yes	yes	UBX2B	UBX domain-containing protein 2B	137886	UBXN2B	seq.18435.40
1746	0.235997176420081	0.277768455371566	0.0184351605938293	0.0134384228360257	0.0354631662397779	0.0462982439142925	yes	yes	yes	yes	PPIG	Peptidyl-prolyl cis-trans isomerase G	9360	PPIG	seq.18449.33
1747	0.279623731262524	0.266201590868401	0.0059386356564064	0.0310932733620687	0.0158103531271043	0.0863071022647781	yes	yes	yes	no	PGES2	Prostaglandin E synthase 2	80142	PTGES2	seq.18458.4
1748	0.210956623220823	0.175674417102444	0.0352784542430993	0.105983437036574	0.056834046868079	0.209705383011609	yes	no	no	no	MSS4	Guanine nucleotide exchange factor MSS4	5877	RABIF	seq.18483.36
1749	0.332245410562225	0.499353605522755	0.0012078594318613	0.000242431208955689	0.00510894532300715	0.00236424446380851	yes	yes	yes	yes	DD19A	ATP-dependent RNA helicase DDX19A	55308	DDX19A	seq.18813.15
1750	0.704912470162668	1.13207027926732	5.89421831103853e-10	3.04415320569852e-16	9.77189950899752e-08	3.33091243767532e-13	yes	yes	yes	yes	Activin AC	Inhibin beta A chain:Inhibin beta C chain heterodimer	3624|3626	INHBA|INHBC	seq.18814.21
1751	0.421318427142443	0.410562372474653	7.02401141375798e-05	0.0010227488407844	0.000670043298873429	0.0070030774817665	yes	yes	yes	yes	CBX1	Chromobox protein homolog 1	10951	CBX1	seq.18817.50
1752	0.323013985318239	0.225922560095657	0.000300372218733823	0.0262492043455784	0.00186530806889075	0.0756236950893413	yes	yes	yes	no	PPIC	Peptidyl-prolyl cis-trans isomerase C	5480	PPIC	seq.18819.21
1753	0.128088651307121	0.160208217232566	0.184420884768028	0.115922474863346	0.215545110140116	0.223471409435295	no	no	no	no	H2B3B	Histone H2B type 3-B	128312	H2BU1	seq.18823.52
1754	0.0601201423841299	0.0130325963944347	0.511421429183234	0.904426001747918	0.539129169068038	0.934664649709645	no	no	no	no	IF4A2	Eukaryotic initiation factor 4A-II	1974	EIF4A2	seq.18824.7
1755	0.307070536628122	0.414237307925392	0.00157920257821836	0.000288085655251592	0.00621569590318894	0.00272156553675499	yes	yes	yes	yes	IF4A1	Eukaryotic initiation factor 4A-I	1973	EIF4A1	seq.18829.4
1756	0.248354396704843	0.372276683876358	0.0126548019653916	0.00121122443831232	0.0270341357097451	0.00790764785442328	yes	yes	yes	yes	Omentin	Intelectin-1	55600	ITLN1	seq.18830.1
1757	0.490478342382997	0.298172747535258	9.63005934489173e-06	0.00766686365824626	0.0001612831099582	0.0311167737939653	yes	yes	yes	yes	LRIG1	Leucine-rich repeats and immunoglobulin-like domains protein 1	26018	LRIG1	seq.18831.6
1758	0.19541081631781	0.00351462577094206	0.0724828237668182	0.975556070528452	0.0987188271915017	0.983549210982863	no	no	no	no	SAA2	Serum amyloid A-2 protein	6289	SAA2	seq.18832.65
1759	0.256175531143745	0.396094769441303	0.0130272005731747	0.00145858649871566	0.0276033363035782	0.00903728962001513	yes	yes	yes	yes	SGTB	Small glutamine-rich tetratricopeptide repeat-containing protein beta	54557	SGTB	seq.18837.9
1760	0.138203284360271	0.129202289754349	0.153740277437065	0.256357222744685	0.183769512313346	0.388297443420867	no	no	no	no	Thyroglobulin	Thyroglobulin	7038	TG	seq.18839.24
1761	0.104289370037362	0.0104624861127603	0.264521926027995	0.921324204246765	0.295536619465919	0.946243873108918	no	no	no	no	SH21B	SH2 domain-containing protein 1B	117157	SH2D1B	seq.18840.205
1762	0.224329333152754	0.0158347308798565	0.027437437733804	0.872793350097681	0.0471303679251622	0.910921865391914	yes	no	yes	no	SPB13	Serpin B13	5275	SERPINB13	seq.18841.1
1763	0.158424449333637	0.40015724127798	0.120156810864796	0.00410006404750341	0.149166760209053	0.0193541418497767	no	yes	no	yes	4EBP3	Eukaryotic translation initiation factor 4E-binding protein 3	8637	EIF4EBP3	seq.18859.7
1764	0.468813759070593	0.137758485076335	2.82155234518625e-05	0.218357763370683	0.000363415797941675	0.348391753689415	yes	no	yes	no	CaMKK alpha	Calcium/calmodulin-dependent protein kinase kinase 1	84254	CAMKK1	seq.18860.2
1765	0.30212151021286	0.136672821077678	0.00430728863007573	0.229491628884042	0.0125146978731515	0.359756074964066	yes	no	yes	no	CHST2	Carbohydrate sulfotransferase 2	9435	CHST2	seq.18863.176
1766	-0.0482243787927587	0.107550620990956	0.632160324030263	0.279366301186692	0.657019212152274	0.410262709191521	no	no	no	no	TRY3	Trypsin-3	5646	PRSS3	seq.18864.7
1767	0.121537211873885	0.098814761482503	0.214988898605209	0.350225835843463	0.247101736190987	0.48264119594448	no	no	no	no	CD3E	T-cell surface glycoprotein CD3 epsilon chain	916	CD3E	seq.18870.1
1768	0.143135333822199	0.0443889776622762	0.136201086361133	0.675982074803825	0.165296393851321	0.759092350421126	no	no	no	no	AIF1L	Allograft inflammatory factor 1-like	83543	AIF1L	seq.18871.24
1769	0.175718085834556	0.303281114361406	0.0903698959413606	0.00954618905498251	0.117717547784568	0.0363952615469054	no	yes	no	yes	CEAM8	Carcinoembryonic antigen-related cell adhesion molecule 8	1088	CEACAM8	seq.18873.8
1770	0.273522747246929	0.37429564834339	0.00722306014701575	0.00267856726049675	0.0183205201967191	0.0141862937872001	yes	yes	yes	yes	CEBPA	CCAAT/enhancer-binding protein alpha	1050	CEBPA	seq.18874.66
1771	0.348697751544665	0.81509193412829	0.000326583751171602	4.45283627600295e-13	0.0019852663362887	1.52259170412576e-10	yes	yes	yes	yes	Chondrocalcin	Chondrocalcin	1280	COL2A1	seq.18875.125
1772	0.233245499726627	0.0569000407278264	0.0259919836453067	0.597280581756414	0.045244079708391	0.697486032612453	yes	no	yes	no	CHST4	Carbohydrate sulfotransferase 4	10164	CHST4	seq.18876.77
1773	0.0988873467439454	0.0549873017806024	0.31493463873416	0.62441100551205	0.346263546727208	0.718736084821465	no	no	no	no	GREM1	Gremlin-1	26585	GREM1	seq.18878.15
1774	0.41225562580229	0.48718475039754	2.47240080175121e-05	1.90376906844939e-06	0.000336510706204988	6.12677680793329e-05	yes	yes	yes	yes	Collagen Type III	Collagen Type III	1281	COL3A1	seq.18880.81
1775	0.00357312632901001	0.213675553675704	0.972160489520895	0.0433505931051156	0.974119054609674	0.110414848639705	no	yes	no	no	CD97	CD97 antigen	976	ADGRE5	seq.18881.7
1776	-0.109785445042468	-0.242972967793782	0.219168275560295	0.0187802594982666	0.251324593500393	0.0591518708779601	no	yes	no	no	CSTN2	Calsyntenin-2	64084	CLSTN2	seq.18882.7
1777	0.210215859941514	0.259975132436373	0.051534022886322	0.0294044186361458	0.0754214982112178	0.0827303490012014	no	yes	no	no	DSCL1	Down syndrome cell adhesion molecule-like protein 1	57453	DSCAML1	seq.18886.28
1778	0.327377249737392	0.0487976435515275	0.00299500210603986	0.629013258494251	0.00962729525390367	0.722210186195603	yes	no	yes	no	ENTP2	Ectonucleoside triphosphate diphosphohydrolase 2	954	ENTPD2	seq.18887.7
1779	0.312539852056131	0.25035936318574	0.00299379601443108	0.0315020795292588	0.00962729525390367	0.087132394896145	yes	yes	yes	no	FBP12	Fatty acid-binding protein 12	646486	FABP12	seq.18888.37
1780	0.186528734797228	0.147331084150192	0.0695136069400315	0.191072671771654	0.0953872444366472	0.316967430946853	no	no	no	no	GBP2	Guanylate-binding protein 2	2634	GBP2	seq.18891.98
1781	0.230941491932172	0.274215019520717	0.0187688524006505	0.0203379450627679	0.0359036333859995	0.0627816268701414	yes	yes	yes	no	GPC4	Glypican-4	2239	GPC4	seq.18892.48
1782	0.29757592578536	0.254464492873657	0.00468951120091448	0.0146519379843487	0.0133626644688558	0.0493904327714295	yes	yes	yes	yes	GPR56	Adhesion G-protein coupled receptor G1	9289	ADGRG1	seq.18893.26
1783	0.151142698148831	0.0169091789941803	0.127341204382066	0.867746015253193	0.156522967686875	0.906906677957644	no	no	no	no	GPX2	Glutathione peroxidase 2	2877	GPX2	seq.18894.1
1784	0.284433915862808	0.208923179904221	0.00673459374363805	0.0861320278919323	0.0174043279978478	0.182344745861733	yes	no	yes	no	GSTM4	Glutathione S-transferase Mu 4	2948	GSTM4	seq.18895.54
1785	0.253795546976955	-0.0115380857127449	0.0117862412844521	0.910148506745998	0.0257723925128847	0.938451277875491	yes	no	yes	no	H6ST3	Heparan-sulfate 6-O-sulfotransferase 3	266722	HS6ST3	seq.18896.23
1786	0.50302850933928	0.433638393055217	6.40021335108641e-07	0.00019128149220328	2.30365573972327e-05	0.00202810279814757	yes	yes	yes	yes	HDAC2	Histone deacetylase 2	3066	HDAC2	seq.18897.31
1787	0.26441724593171	0.13197730815355	0.0109297443163537	0.234280844308421	0.0244678040392987	0.365626767514956	yes	no	yes	no	HDGL1	Hepatoma-derived growth factor-like protein 1	154150	HDGFL1	seq.18898.36
1788	0.11858676397923	0.0517119836949433	0.202807273337732	0.636945175091978	0.234479837791786	0.728108452346054	no	no	no	no	HDGR3	Hepatoma-derived growth factor-related protein 3	50810	HDGFL3	seq.18899.82
1789	0.0437296841066624	0.155439823390746	0.625794854382787	0.151139735242281	0.651021800404683	0.269343808309615	no	no	no	no	H-ras (WT)	GTPase HRas	3265	HRAS	seq.18900.37
1790	0.298720586056589	0.665465795029244	0.002168719573154	2.69179884533762e-07	0.00769910266831967	1.37633939091983e-05	yes	yes	yes	yes	HS71B	Heat shock 70 kDa protein 1B	3303	HSPA1B	seq.18901.26
1791	0.123546669835729	0.0978963004104461	0.17897076332261	0.374673566692534	0.209937617096484	0.504826611389426	no	no	no	no	KCC4	Calcium/calmodulin-dependent protein kinase type IV	814	CAMK4	seq.18904.23
1792	0.0658454347225643	0.104207145275197	0.466827039363811	0.372522022240315	0.496599403530898	0.502978278301274	no	no	no	no	Keratin-16	Keratin, type I cytoskeletal 16	3868	KRT16	seq.18905.5
1793	0.268776844339192	0.222228867826467	0.0108278931954188	0.0611688899017283	0.024298360817119	0.142373161712667	yes	no	yes	no	LIN7A	Protein lin-7 homolog A	8825	LIN7A	seq.18910.45
1794	0.17245682417932	0.117772659065491	0.0734310136307299	0.288121643557503	0.0995887643960643	0.420350269840826	no	no	no	no	Cyclin H	Cyclin-H	902	CCNH	seq.18913.3
1795	0.236067708152837	0.107689666821346	0.0174810971971424	0.30702945353607	0.0341568152734165	0.440303575437965	yes	no	yes	no	PAFA2	Platelet-activating factor acetylhydrolase 2, cytoplasmic	5051	PAFAH2	seq.18914.188
1796	0.130174404699299	0.354638047616197	0.156511914141101	0.00107742159712754	0.186593306224878	0.00725932704173004	no	yes	no	yes	Pancreatic alpha-amylase	Pancreatic alpha-amylase	279	AMY2A	seq.18917.53
1797	0.561085208095636	0.483033515005907	3.61306735546346e-06	0.000591992692322064	7.66166337276768e-05	0.00475593541805288	yes	yes	yes	yes	PDE4A	cAMP-specific 3',5'-cyclic phosphodiesterase 4A	5141	PDE4A	seq.18918.86
1798	0.295262988631053	-0.0216360291547544	0.000922556226927588	0.834510296081269	0.00418863495229945	0.882895272175093	yes	no	yes	no	PHEX	Phosphate-regulating neutral endopeptidase	5251	PHEX	seq.18921.30
1799	0.382573033908825	0.600587694710916	0.000600816582624198	7.52861611497631e-06	0.00308644837890797	0.000178307613701452	yes	yes	yes	yes	CD68	Macrosialin	968	CD68	seq.18922.27
1800	0.235617010242802	0.103454356385725	0.0249021813171123	0.330646052558239	0.0439199980612254	0.465388359543639	yes	no	yes	no	PSA3	Proteasome subunit alpha type-3	5684	PSMA3	seq.18926.7
1801	0.261480205346198	0.210353524103613	0.011592940941698	0.053447373447677	0.0254616539108912	0.128545536486227	yes	no	yes	no	SLIT3	Slit homolog 3 protein	6586	SLIT3	seq.18931.40
1802	0.441825015288365	0.273108309632158	0.000269738753626804	0.0169838421037658	0.0017159775826654	0.0548462678179553	yes	yes	yes	no	NMNA1	Nicotinamide/nicotinic acid mononucleotide adenylyltransferase 1	64802	NMNAT1	seq.18932.84
1803	0.365539737127128	0.0998613140522191	0.00138832199847144	0.331332238608022	0.00563359962268963	0.465711162676279	yes	no	yes	no	TGM4	Protein-glutamine gamma-glutamyltransferase 4	7047	TGM4	seq.18933.4
1804	0.146672532404497	0.239663845739109	0.133145157354418	0.0252087921337907	0.162380106082483	0.0735951450181264	no	yes	no	no	TLR5	Toll-like receptor 5	7100	TLR5	seq.18935.14
1805	0.325812977881044	0.297609072278387	0.00197363873375021	0.0123576288054192	0.00723747300933052	0.0435417027780665	yes	yes	yes	yes	RGS1	Regulator of G-protein signaling 1	5996	RGS1	seq.18945.11
1806	0.0195711332081195	0.174353599924868	0.828344364902873	0.123215619722219	0.842042367221036	0.232693357093634	no	no	no	no	LRC3B	Leucine-rich repeat-containing protein 3B	116135	LRRC3B	seq.18947.3
1807	0.114375099559377	0.272068312689397	0.224319637863731	0.0210525850005833	0.256532763117155	0.0644536611853336	no	yes	no	no	RAC2	Ras-related C3 botulinum toxin substrate 2	5880	RAC2	seq.18950.13
1808	0.238021125770546	0.122854556691006	0.0223878937953418	0.247037557451535	0.0406653940751378	0.37999149017179	yes	no	yes	no	MECP2	Methyl-CpG-binding protein 2	4204	MECP2	seq.19108.50
1809	0.314359351604547	0.0689760430425107	0.00344336082569374	0.520620984061309	0.0106417524353515	0.632888442327152	yes	no	yes	no	TCAL8	Transcription elongation factor A protein-like 8	90843	TCEAL8	seq.19109.32
1810	0.514321633560983	0.498992425596539	1.99363876212627e-06	0.00018320685565297	4.80493289321271e-05	0.00196920374710688	yes	yes	yes	yes	TCAL3	Transcription elongation factor A protein-like 3	85012	TCEAL3	seq.19112.2
1811	0.10174447662931	0.114428486639781	0.271999756091998	0.336370501114605	0.303324636277888	0.469535935107976	no	no	no	no	SH3L2	SH3 domain-binding glutamic acid-rich-like protein 2	83699	SH3BGRL2	seq.19113.66
1812	0.18193698324518	0.281782867990731	0.0546146301444255	0.0201996581679725	0.0788589711058728	0.0625777632145964	no	yes	no	no	KITM	Thymidine kinase 2, mitochondrial	7084	TK2	seq.19114.8
1813	0.284273259196631	0.177172038971744	0.00511330408815958	0.183852190573316	0.0142438323148274	0.30939874950065	yes	no	yes	no	CMBL	Carboxymethylenebutenolidase homolog	134147	CMBL	seq.19115.13
1814	0.343575213834951	0.286920048427841	0.00101961650052566	0.0223351720023905	0.0045168598173084	0.0672883953882591	yes	yes	yes	no	MUTED	Biogenesis of lysosome-related organelles complex 1 subunit 5	63915	BLOC1S5	seq.19116.1
1815	0.218314215233902	0.274418901585226	0.0394854452109392	0.0262110977272535	0.0617743410777948	0.075593524336217	yes	yes	no	no	PP14A	Protein phosphatase 1 regulatory subunit 14A	94274	PPP1R14A	seq.19117.3
1816	0.277138723367237	0.395706534158868	0.00478464249043735	0.00198393654426017	0.0135842133187248	0.0112045673154625	yes	yes	yes	yes	OSTF1	Osteoclast-stimulating factor 1	26578	OSTF1	seq.19118.47
1817	0.134950443343299	0.313879933777332	0.172361600345016	0.0136979004222611	0.203055623490005	0.0469850866521571	no	yes	no	yes	DDIT3	DNA damage-inducible transcript 3 protein	1649	DDIT3	seq.19119.10
1818	0.141981626524405	-0.0507113054872922	0.153305032431068	0.611603644821172	0.183369443032438	0.70866350910206	no	no	no	no	OXDA	D-amino-acid oxidase	1610	DAO	seq.19120.33
1819	0.394175115608968	0.594680987842551	0.000140790832975642	1.25995270221914e-05	0.00108335674713043	0.000264107326967085	yes	yes	yes	yes	UBQL2	Ubiquilin-2	29978	UBQLN2	seq.19121.3
1820	0.43064324390351	0.482241185132784	2.50879392202298e-05	0.0002008153517996	0.000338903988824388	0.00208474533149072	yes	yes	yes	yes	ML12B	Myosin regulatory light chain 12B	103910	MYL12B	seq.19122.47
1821	0.299527474852145	0.36961965802749	0.0011576023687701	0.00134253954830017	0.00498680516499307	0.00855067970750901	yes	yes	yes	yes	UBCP1	Ubiquitin-like domain-containing CTD phosphatase 1	134510	UBLCP1	seq.19124.9
1822	0.228204036488209	0.096080896470851	0.0246984798239543	0.35674315794661	0.043758219921261	0.488626877459248	yes	no	yes	no	KAP2	cAMP-dependent protein kinase type II-alpha regulatory subunit	5576	PRKAR2A	seq.19125.26
1823	0.378864333409277	0.246867323524477	0.000404225617219204	0.0401829795371202	0.00231572602283379	0.103992942785045	yes	yes	yes	no	C20orf77	Regulation of nuclear pre-mRNA domain-containing protein 1B	58490	RPRD1B	seq.19126.4
1824	0.284640892863445	0.352918303370047	0.00209243138410351	0.00372612404095333	0.00755124808867433	0.018008502321604	yes	yes	yes	yes	HSPB6	Heat shock protein beta-6	126393	HSPB6	seq.19127.1
1825	0.335077719300142	0.309112846663724	0.00114938237516324	0.00820242253525994	0.00495857657304144	0.0325420258813685	yes	yes	yes	yes	MTHFSD	Methenyltetrahydrofolate synthase domain-containing protein	64779	MTHFSD	seq.19129.15
1826	0.435563942712637	0.36717496590442	1.31802829150588e-05	0.000887453778775764	0.000206904621435341	0.00625677786556985	yes	yes	yes	yes	SPB8	Serpin B8	5271	SERPINB8	seq.19130.81
1827	0.432335849100447	0.339193862994042	9.09549963593041e-05	0.00760999795066054	0.000802445392677616	0.030954868987408	yes	yes	yes	yes	TIAR	Nucleolysin TIAR	7073	TIAL1	seq.19131.184
1828	0.0665943275513458	0.23930303187666	0.464386080375324	0.0448154790606154	0.494194951513985	0.112884662035279	no	yes	no	no	RM02	39S ribosomal protein L2, mitochondrial	51069	MRPL2	seq.19132.1
1829	0.308286068454125	0.356013333618109	0.00246560100642295	0.00528744982790746	0.00840455022189407	0.0234961081748601	yes	yes	yes	yes	RPAB4	DNA-directed RNA polymerases I, II, and III subunit RPABC4	5440	POLR2K	seq.19134.66
1830	0.349891586977497	0.238813041701282	0.00083199718365865	0.0488788854493123	0.00389047571948417	0.120241179088664	yes	yes	yes	no	Cytosolic 5'-nucleotidase III-like protein	7-methylguanosine phosphate-specific 5'-nucleotidase	115024	NT5C3B	seq.19135.5
1831	0.411605142050057	0.198220113598371	0.0001157341896658	0.0748633846967181	0.000957127949110948	0.165285543856233	yes	no	yes	no	MMSA	Methylmalonate-semialdehyde dehydrogenase [acylating], mitochondrial	4329	ALDH6A1	seq.19136.22
1832	0.163049348687981	0.0797745440239013	0.135369177466164	0.451152448748824	0.164542272809905	0.574681035414392	no	no	no	no	HSF2B	Heat shock factor 2-binding protein	11077	HSF2BP	seq.19139.3
1833	0.283368946283223	0.0477717083633834	0.00642285958490901	0.639527165865853	0.0167330784709701	0.729808483483231	yes	no	yes	no	DAP1	Death-associated protein 1	1611	DAP	seq.19141.22
1834	0.151333555936679	0.0568170097198896	0.11862659809666	0.601346145939931	0.147635604683082	0.700737968996244	no	no	no	no	DNM3L	DNA (cytosine-5)-methyltransferase 3-like	29947	DNMT3L	seq.19142.39
1835	0.373118984081548	0.420146936728698	0.000201925152429895	0.000923023038918179	0.00139419547446672	0.00645449573718572	yes	yes	yes	yes	NB5R2	NADH-cytochrome b5 reductase 2	51700	CYB5R2	seq.19143.38
1836	0.48640663191847	0.434366153091308	2.82049139703228e-06	0.00047581448327402	6.27272700535107e-05	0.00397484191509214	yes	yes	yes	yes	ITF2	Transcription factor 4	6925	TCF4	seq.19144.9
1837	0.285027825758839	0.150377861364634	0.00709909257779967	0.187848839993787	0.0180857420853396	0.313138636077395	yes	no	yes	no	MREG	Melanoregulin	55686	MREG	seq.19145.4
1838	0.178917050364761	-0.0254632150662484	0.0725457201209851	0.812448154453022	0.0987798991493055	0.865789912735528	no	no	no	no	PP13	Galactoside-binding soluble lectin 13	29124	LGALS13	seq.19147.6
1839	0.163264975407903	0.212731453482394	0.0827742415156568	0.0607397462914635	0.109890287632167	0.141648402370246	no	no	no	no	TIM8A	Mitochondrial import inner membrane translocase subunit Tim8 A	1678	TIMM8A	seq.19148.58
1840	0.367757976819631	0.413309979664983	0.000178666983365553	0.000961286923795838	0.00128175516326303	0.00664040500010989	yes	yes	yes	yes	KPRB	Phosphoribosyl pyrophosphate synthase-associated protein 2	5636	PRPSAP2	seq.19150.20
1841	0.23171523842184	0.347170223164461	0.0186236366921891	0.00139908712258667	0.0356854305359215	0.00880829188454738	yes	yes	yes	yes	IPP2	Protein phosphatase inhibitor 2	5504	PPP1R2	seq.19152.4
1842	0.268079356332434	0.0914290972667512	0.0103435506168074	0.406460475238196	0.0234616772075262	0.533784267889623	yes	no	yes	no	MPPD2	Metallophosphoesterase MPPED2	744	MPPED2	seq.19153.53
1843	0.280846921490381	0.140316271498419	0.00708206635125177	0.167364658846435	0.0180549790343422	0.290406612289517	yes	no	yes	no	PAF	PCNA-associated factor	9768	PCLAF	seq.19158.1
1844	0.369340278347886	0.246351238016866	0.000740976712796566	0.0363152127402512	0.00360025186119894	0.096775708184079	yes	yes	yes	no	DNA polymerase subunit delta 4	DNA polymerase delta subunit 4	57804	POLD4	seq.19159.9
1845	0.147937765163727	0.171822592306805	0.108605144848065	0.130872973785511	0.137160375684156	0.243291212905378	no	no	no	no	UBP15	Ubiquitin carboxyl-terminal hydrolase 15	9958	USP15	seq.19161.1
1846	0.384814326816094	0.435765151555248	0.000134451075195554	0.000236675485594856	0.00105384216675484	0.00233671414203851	yes	yes	yes	yes	LRC59	Leucine-rich repeat-containing protein 59	55379	LRRC59	seq.19163.26
1847	0.312804300449875	0.509408459897681	0.000835673168128239	1.34987204409151e-05	0.00389767084640204	0.000280804180730976	yes	yes	yes	yes	RS19	40S ribosomal protein S19	6223	RPS19	seq.19166.15
1848	0.262046028909145	0.432955711231731	0.00490781461325815	0.000181090959988492	0.0138334125446344	0.00195029260255323	yes	yes	yes	yes	PPIP1	Proline-serine-threonine phosphatase-interacting protein 1	9051	PSTPIP1	seq.19168.71
1849	0.39764679590229	0.289969689987071	0.000480850672121442	0.0207419191565857	0.00263864997710773	0.0637522694975734	yes	yes	yes	no	FIBP	Acidic fibroblast growth factor intracellular-binding protein	9158	FIBP	seq.19169.88
1850	0.287466195801924	0.293455092120241	0.00336201745463419	0.0166836320050029	0.0104598140364466	0.0542341953056275	yes	yes	yes	no	ZFAN1	AN1-type zinc finger protein 1	79752	ZFAND1	seq.19173.5
1851	0.0957631830064779	-0.0183241011544799	0.314574415543651	0.862226942219795	0.345937010540565	0.904379524709452	no	no	no	no	GOGA7	Golgin subfamily A member 7	51125	GOLGA7	seq.19174.141
1852	0.47797265904794	0.351853236695683	1.95679389953094e-05	0.00253221151822183	0.00028472392085994	0.0135290324376872	yes	yes	yes	yes	MARCKSL1	MARCKS-related protein	65108	MARCKSL1	seq.19175.18
1853	0.305028632855855	0.291431550232518	0.00246171353689736	0.0097799437175482	0.00839904837062378	0.0369517072366756	yes	yes	yes	yes	FA49B	Protein FAM49B	51571	CYRIB	seq.19176.27
1854	0.316051275151489	0.337398835123814	0.00117720591888513	0.00438623858435814	0.00503950984524298	0.0204057068835233	yes	yes	yes	yes	MOL1A	MOB kinase activator 1B	92597	MOB1B	seq.19177.7
1855	0.266281543190603	0.28865292853266	0.00640002728902284	0.0120287100449567	0.016689489655979	0.0427887338465269	yes	yes	yes	yes	GULP1	PTB domain-containing engulfment adapter protein 1	51454	GULP1	seq.19180.38
1856	0.313822453934255	0.428199807674172	0.000908593730121635	0.000141867779020889	0.00414588515220639	0.00162607570633185	yes	yes	yes	yes	RL12	60S ribosomal protein L12	6136	RPL12	seq.19183.164
1857	0.274951177231763	0.31666252560158	0.00605248605343834	0.0115716229327854	0.0160121620881824	0.0417051047860796	yes	yes	yes	yes	STABP	STAM-binding protein	10617	STAMBP	seq.19187.21
1858	0.350795568348452	0.400930399054722	0.000339704525429419	0.000954583270609983	0.00204683200289025	0.00663069051640933	yes	yes	yes	yes	NAP2L	nucleosome assembly protein 1-like 4	4676	NAP1L4	seq.19188.21
1859	0.340288239873256	0.246617751905289	0.000599922960404845	0.0254178548229185	0.00308644837890797	0.0739174359996917	yes	yes	yes	no	UBP14	Ubiquitin carboxyl-terminal hydrolase 14	9097	USP14	seq.19189.2
1860	0.333799650812853	0.728663596796518	0.00175999718218561	2.91531103062209e-08	0.00668463535509024	2.18488584226486e-06	yes	yes	yes	yes	UB2L6	Ubiquitin/ISG15-conjugating enzyme E2 L6	9246	UBE2L6	seq.19190.4
1861	0.440533504847522	0.50043585021793	2.06625692068398e-05	9.60130433863128e-05	0.000294202444275573	0.00122080800987903	yes	yes	yes	yes	PFD3	Prefoldin subunit 3	7411	VBP1	seq.19193.18
1862	0.307521389897459	0.368097930270294	0.00183507466384273	0.00189908749255004	0.00686709540758109	0.0109137685627534	yes	yes	yes	yes	RS5	40S ribosomal protein S5	6193	RPS5	seq.19195.85
1863	0.168040014258125	0.0278714452014928	0.0844191071161535	0.793912571318341	0.111613565740086	0.852167093914586	no	no	no	no	HOP	Homeodomain-only protein	84525	HOPX	seq.19196.73
1864	0.196869244957687	0.276171979207231	0.0410869936888176	0.0123679510142256	0.0637874411099663	0.0435425096517557	yes	yes	no	yes	THIL	Acetyl-CoA acetyltransferase, mitochondrial	38	ACAT1	seq.19197.95
1865	0.467094759259044	0.252327099155932	6.18449333822708e-05	0.0320461135248202	0.000617230324131436	0.0881912912949151	yes	yes	yes	no	RPB11	DNA-directed RNA polymerase II subunit RPB11-a	5439	POLR2J	seq.19199.3
1866	0.263078994631765	0.197921946749316	0.0120049102139825	0.0981654942842006	0.0260640488530212	0.19861812841304	yes	no	yes	no	NDUA5	NADH dehydrogenase [ubiquinone] 1 alpha subcomplex subunit 5	4698	NDUFA5	seq.19200.16
1867	0.292271511170492	-0.0142293453177805	0.00146843234878092	0.891743000509808	0.00586408275925579	0.924176161354264	yes	no	yes	no	8ODP	7,8-dihydro-8-oxoguanine triphosphatase	4521	NUDT1	seq.19206.20
1868	0.415991231177431	0.589957702680738	4.70362074152493e-05	1.48843770589377e-05	0.000509574437165998	0.000303852339139733	yes	yes	yes	yes	ADK	Adenosine kinase	132	ADK	seq.19207.119
1869	0.210158981610465	-0.0298828185858762	0.0391146261799819	0.769008264791638	0.0613169397795647	0.834274086193744	yes	no	no	no	DMBT1	Deleted in malignant brain tumors 1 protein	1755	DMBT1	seq.19212.4
1870	0.223205172592689	0.207267312369925	0.0240810813126431	0.0840485326416643	0.0428625236491848	0.179172364205696	yes	no	yes	no	ISK4	Serine protease inhibitor Kazal-type 4	27290	SPINK4	seq.19213.1
1871	0.539762520851481	0.922768978183791	6.88759730984892e-07	2.1250283704522e-10	2.35512780513646e-05	2.98103338839589e-08	yes	yes	yes	yes	NDRG1	Protein NDRG1	10397	NDRG1	seq.19215.7
1872	0.17011584163142	0.352386733634892	0.0623599253467327	0.00251881734991703	0.0874573574908932	0.0134769277596006	no	yes	no	yes	RAB5B	Ras-related protein Rab-5B	5869	RAB5B	seq.19222.124
1873	0.176360783128088	0.329385597136735	0.0522272168869431	0.00616825878384045	0.0760899235559139	0.0264678774952087	no	yes	no	yes	RAB1A	Ras-related protein Rab-1A	5861	RAB1A	seq.19223.6
1874	0.333397411328673	0.373273821169531	0.000429551995239082	0.00065096123042096	0.00242026670026058	0.00509500556742929	yes	yes	yes	yes	IF1AY	Eukaryotic translation initiation factor 1A, Y-chromosomal	9086	EIF1AY	seq.19224.5
1875	0.226104915302667	0.309266013382244	0.0177039616182636	0.00991432441564829	0.0344214024436052	0.0372792225965717	yes	yes	yes	yes	BLNK	B-cell linker protein	29760	BLNK	seq.19225.11
1876	0.221750987111395	0.130107976061428	0.0301774674844443	0.238787303703333	0.0505359426407697	0.37156010766807	yes	no	no	no	BATF	Basic leucine zipper transcriptional factor ATF-like	10538	BATF	seq.19227.18
1877	0.144453319873732	0.0592286006756189	0.112265822740293	0.580777792351276	0.141131966041393	0.684644538236119	no	no	no	no	HOME1	Homer protein homolog 1	9456	HOMER1	seq.19229.92
1878	0.0985828274678943	0.0197310913362964	0.33420546329515	0.858089002013086	0.366053671609162	0.900803317292888	no	no	no	no	GSTT1	Glutathione S-transferase theta-1	2952	GSTT1	seq.19230.12
1879	0.260867313735395	0.15342744849679	0.0113655124263541	0.161880064031451	0.0251391742778036	0.283356945686275	yes	no	yes	no	PRL-3	Protein tyrosine phosphatase type IVA 3	11156	PTP4A3	seq.19231.22
1880	0.240217009865971	0.197520320502986	0.0213581474555157	0.0925988324796291	0.0393303348129002	0.19131730079156	yes	no	yes	no	D-dopachrome decarboxylase	D-dopachrome decarboxylase	1652	DDT	seq.19237.17
1881	0.636635300281167	0.7574899150233	1.27646736571826e-09	3.5647503827215e-10	1.9398758216235e-07	4.67316668540558e-08	yes	yes	yes	yes	GLNA	Glutamine synthetase	2752	GLUL	seq.19238.12
1882	0.350617859525334	0.498890505572443	0.000640286333710357	8.62483111492597e-05	0.00323453973382213	0.00113702291637976	yes	yes	yes	yes	HAP28	28 kDa heat- and acid-stable phosphoprotein	11333	PDAP1	seq.19240.265
1883	0.346833424627832	0.13499566726159	0.000709753379538283	0.211924470950866	0.00347633011589431	0.341413068484154	yes	no	yes	no	RBP-III	Retinol-binding protein 5	83758	RBP5	seq.19241.31
1884	0.366405662166313	0.257667311884604	0.000555406466227152	0.0370319066662303	0.00293303935977678	0.0980646473237881	yes	yes	yes	no	PFD1	Prefoldin subunit 1	5201	PFDN1	seq.19242.21
1885	0.385430839294612	0.588072723274646	0.000109550130215491	6.97694790767604e-06	0.00092067528302949	0.000168153665210994	yes	yes	yes	yes	PFD2	Prefoldin subunit 2	5202	PFDN2	seq.19243.2
1886	0.26782852594217	0.251016683072186	0.00825747790158861	0.02963126519575	0.0200719894817672	0.083092081950768	yes	yes	yes	no	UB2D1	Ubiquitin-conjugating enzyme E2 D1	7321	UBE2D1	seq.19247.1
1887	0.413382374066134	0.368816138773391	1.11272289484195e-05	0.000609730854657257	0.000181181754692866	0.00486983577493409	yes	yes	yes	yes	SYK	Lysine--tRNA ligase	3735	KARS1	seq.19249.18
1888	0.143646016741012	0.184341535353066	0.154449855189307	0.10515030115118	0.18449675933203	0.208812086242506	no	no	no	no	Platelet proteoglycan	Serglycin	5552	SRGN	seq.19251.56
1889	0.0567741138542205	-0.377513327614852	0.543876466574013	0.000475876705243164	0.570684339974381	0.00397484191509214	no	yes	no	yes	PSB2	Proteasome subunit beta type-2	5690	PSMB2	seq.19252.67
1890	0.254682709756253	0.0987065889435093	0.0200760590172167	0.358737221002787	0.0377332708347543	0.490172661365196	yes	no	yes	no	RAB2B	Ras-related protein Rab-2B	84932	RAB2B	seq.19253.82
1891	0.148950927314738	0.145781069597053	0.116937913797828	0.204296088470688	0.145799299541457	0.332749002686256	no	no	no	no	GMPR1	GMP reductase 1	2766	GMPR	seq.19254.125
1892	0.172444921227529	0.373355895035842	0.062615028560048	0.00183644712102304	0.0877251782975731	0.0106572286753883	no	yes	no	yes	CLCA	Clathrin light chain A	1211	CLTA	seq.19257.11
1893	0.269323230285963	0.125307756748931	0.00943265027954318	0.263121449034457	0.0220068356841709	0.394557794028907	yes	no	yes	no	GCDH	Glutaryl-CoA dehydrogenase, mitochondrial	2639	GCDH	seq.19258.24
1894	0.194005084655629	0.112896304926709	0.0635273186044664	0.305350985791825	0.0887986612378731	0.439393804120746	no	no	no	no	GIPC1	PDZ domain-containing protein GIPC1	10755	GIPC1	seq.19260.4
1895	0.268378361140821	0.439672639860098	0.0092757805272875	0.00122155955513625	0.0217614902507675	0.00794667339613607	yes	yes	yes	yes	SDCB2	Syntenin-2	27111	SDCBP2	seq.19261.12
1896	0.225113083632362	0.195004859643562	0.0250993250966689	0.0893648221106117	0.0441964620546751	0.186822675493755	yes	no	yes	no	RFA2	Replication protein A 32 kDa subunit	6118	RPA2	seq.19264.6
1897	0.267602939006063	0.432723077302016	0.00481593361678286	0.000124711101963356	0.0136517993872638	0.00147682778970026	yes	yes	yes	yes	G3BP1	Ras GTPase-activating protein-binding protein 1	10146	G3BP1	seq.19266.35
1898	0.196656615695725	0.378594979073545	0.0394388124770601	0.00110903247285606	0.0617543626393806	0.00739941055975059	yes	yes	no	yes	GLO2	Hydroxyacylglutathione hydrolase, mitochondrial	3029	HAGH	seq.19267.14
1899	0.373387903012997	0.466657162335083	0.000257392662277102	0.000142798525675048	0.00166157155562044	0.0016288630056982	yes	yes	yes	yes	SYYC	Tyrosine--tRNA ligase, cytoplasmic	8565	YARS1	seq.19270.26
1900	0.252758205390855	0.268596908044576	0.00919637879838978	0.0222321561873929	0.0216307488968319	0.0670149457307032	yes	yes	yes	no	GNAI1	Guanine nucleotide-binding protein G(i) subunit alpha-1	2770	GNAI1	seq.19271.64
1901	0.363934716830964	0.344722774179749	0.000273038133772997	0.000684777994705247	0.00172892549753711	0.00526043622968015	yes	yes	yes	yes	PEF1	Peflin	553115	PEF1	seq.19272.9
1902	0.311852773976129	0.30698333917173	0.00197716186866414	0.0102704073790371	0.00724032970780557	0.0381721459040165	yes	yes	yes	yes	Alpha-1-syntrophin	Alpha-1-syntrophin	6640	SNTA1	seq.19274.80
1903	0.143248592239115	0.222062885109904	0.124143872255398	0.0568191728425118	0.153074402774235	0.134920874401642	no	no	no	no	IDH3G	Isocitrate dehydrogenase [NAD] subunit gamma, mitochondrial	3421	IDH3G	seq.19275.68
1904	0.495513612581384	0.516366087672358	1.63161314163395e-06	4.807094952084e-05	4.35441731603872e-05	0.000724507341125387	yes	yes	yes	yes	RUXG	Small nuclear ribonucleoprotein G	6637	SNRPG	seq.19276.124
1905	0.248795075105887	0.0827434938729973	0.00938845835529824	0.467002195515449	0.0219774419097748	0.589361193365531	yes	no	yes	no	KAT	Thiosulfate sulfurtransferase/rhodanese-like domain-containing protein 1	100131187	TSTD1	seq.19277.4
1906	0.213099320627853	0.373213919012434	0.0264173196599261	0.00391641862151907	0.0458095581171016	0.018718773696927	yes	yes	yes	yes	RAB1B	Ras-related protein Rab-1B	81876	RAB1B	seq.19278.19
1907	0.410025042289809	0.512725795341789	5.81210321158301e-05	2.99574811655409e-05	0.000588852160566123	0.000502636983712857	yes	yes	yes	yes	MAFG	Transcription factor MafG	4097	MAFG	seq.19281.86
1908	0.224238348738643	0.185017348779018	0.0212097398345055	0.0926533429077015	0.0391757213486089	0.191323293592174	yes	no	yes	no	RAB13	Ras-related protein Rab-13	5872	RAB13	seq.19282.3
1909	0.095595280570665	0.00858920565464848	0.303202977920461	0.938019699282286	0.334575129528609	0.957938493978206	no	no	no	no	MLR5	Myosin light chain 5	4636	MYL5	seq.19286.30
1910	0.208631883336884	0.2782490613795	0.0322037732121168	0.0228392672375925	0.0529407581861451	0.0684302470190955	yes	yes	no	no	DENR	Density-regulated protein	8562	DENR	seq.19287.59
1911	0.302904423227337	0.105510531074256	0.00470563229773718	0.334979347962564	0.0133997424165971	0.468766101755346	yes	no	yes	no	CASQ2	Calsequestrin-2	845	CASQ2	seq.19291.2
1912	0.263155838363208	0.496095945086548	0.00765134176206525	1.39167146612791e-05	0.0190795308934635	0.000288402825423704	yes	yes	yes	yes	MLRA	Myosin regulatory light chain 2, atrial isoform	58498	MYL7	seq.19296.51
1913	0.340937425082949	0.293313572143406	0.000795691625102701	0.0126765935324511	0.00377024416870767	0.0443044224790654	yes	yes	yes	yes	G6PD	Glucose-6-phosphate 1-dehydrogenase	2539	G6PD	seq.19297.4
1914	0.255155172820955	0.229915181693175	0.0152918218212502	0.0455368298779214	0.0310432494189462	0.114385673214926	yes	yes	yes	no	GIMA6	GTPase IMAP family member 6	474344	GIMAP6	seq.19302.7
1915	0.251915209368925	0.32505952920621	0.0149088398492238	0.00685080659239581	0.0305034640295824	0.0286769417498068	yes	yes	yes	yes	COPE	Coatomer subunit epsilon	11316	COPE	seq.19310.81
1916	-0.0576573438141522	0.0581777721220155	0.539226856294776	0.590169434197337	0.56623994832797	0.692363434341744	no	no	no	no	RCAS1	Receptor-binding cancer antigen expressed on SiSo cells	9166	EBAG9	seq.19323.1
1917	0.209396811869109	0.125946053383863	0.0424999955567143	0.267198947599817	0.0653232335968079	0.397781072739755	yes	no	no	no	ABHEB	Protein ABHD14B	84836	ABHD14B	seq.19325.21
1918	0.343846395295572	0.25495244008376	0.0010985511402992	0.032823258931883	0.00478136299807231	0.0896535444914288	yes	yes	yes	no	Chk2	Serine/threonine-protein kinase Chk2	11200	CHEK2	seq.19328.51
1919	0.297738903176087	0.427779666784077	0.00265707829722197	0.000233841054219518	0.0088531518660788	0.00232906333128116	yes	yes	yes	yes	BAIP2	Brain-specific angiogenesis inhibitor 1-associated protein 2	10458	BAIAP2	seq.19331.18
1920	0.291549346422567	0.421685952757241	0.00240536759429927	0.000244117294566298	0.00828179113178811	0.0023764514565342	yes	yes	yes	yes	hnRNP K	Heterogeneous nuclear ribonucleoprotein K	3190	HNRNPK	seq.19333.4
1921	0.42906353132409	0.643181960437182	1.9338425234864e-05	1.52831685613835e-06	0.000282705591711787	5.22588844995805e-05	yes	yes	yes	yes	TXD12	Thioredoxin domain-containing protein 12	51060	TXNDC12	seq.19334.62
1922	0.0577247701414547	0.123281251904842	0.554859368705091	0.244547654062697	0.581563233170196	0.377623543713524	no	no	no	no	HN1	Hematological and neurological expressed 1 protein	51155	JPT1	seq.19335.2
1923	0.24179423967731	0.433135397033123	0.0137843331240739	0.00161297571147146	0.028816999053041	0.00968670704441313	yes	yes	yes	yes	LZIC	Protein LZIC	84328	LZIC	seq.19338.3
1924	0.324508391295756	0.210927218931644	0.00160777325889531	0.0661491379755222	0.00629644058655421	0.150634196894238	yes	no	yes	no	Carbonic Anhydrase XII	Carbonic anhydrase 12	771	CA12	seq.19347.37
1925	0.248228967051914	0.0919533293532519	0.0112752283931537	0.421510851794277	0.024994641223235	0.547503767845795	yes	no	yes	no	OSTM1	Osteopetrosis-associated transmembrane protein 1	28962	OSTM1	seq.19353.25
1926	0.230552878510493	0.0671507952511632	0.0300521797504191	0.513996951610488	0.0504341949124365	0.627555751453019	yes	no	no	no	VAMP7	Vesicle-associated membrane protein 7	6845	VAMP7	seq.19357.11
1927	0.396038187988721	0.430616552988178	5.07045799587586e-05	3.3646137586434e-05	0.00053821939088238	0.000544609522885741	yes	yes	yes	yes	MATN3	Matrilin-3	4148	MATN3	seq.19361.78
1928	0.295256949288136	0.456329204104184	0.00242320294409117	7.48260889448767e-05	0.00831181398565692	0.00101581521741295	yes	yes	yes	yes	PCNA	Proliferating cell nuclear antigen	5111	PCNA	seq.19364.163
1929	0.206168368923958	0.339165845036118	0.0309315693710663	0.00474701845703364	0.0514992745067266	0.0216064375860491	yes	yes	no	yes	BCAT2	Branched-chain-amino-acid aminotransferase, mitochondrial	587	BCAT2	seq.19365.11
1930	0.305611160650404	0.404634755828983	0.00204972900768094	0.000863025240776793	0.00743145619683393	0.00615423921798719	yes	yes	yes	yes	D3D2	Enoyl-CoA delta isomerase 1, mitochondrial	1632	ECI1	seq.19367.34
1931	0.144541759154084	0.157979360705517	0.121274389361875	0.157891818831752	0.150145323421322	0.27865359381565	no	no	no	no	HS3S4	Heparan sulfate glucosamine 3-O-sulfotransferase 4	9951	HS3ST4	seq.19370.30
1932	0.0721849022290817	-0.114296042359314	0.474070793357147	0.228608746141315	0.50371748115303	0.358944579684786	no	no	no	no	MDGA2	MAM domain-containing glycosylphosphatidylinositol anchor protein 2	161357	MDGA2	seq.19372.7
1933	0.437082365829901	0.523892188457199	1.14511987562971e-05	1.92478541965748e-05	0.000184263259987357	0.000372102509927423	yes	yes	yes	yes	MLRM	Myosin regulatory light chain 12A	10627	MYL12A	seq.19373.3
1934	0.191441958774134	0.208416923548984	0.0486448427203565	0.0682655586416646	0.0721626720507241	0.154139856099277	yes	no	no	no	MTCP1	Protein p13 MTCP-1	4515	MTCP1	seq.19374.72
1935	0.243718701630925	0.101538056466125	0.0148410584282898	0.303665295899731	0.0303988883044453	0.438211203601269	yes	no	yes	no	NOE2	Noelin-2	93145	OLFM2	seq.19377.14
1936	0.263509351388106	0.305576983482226	0.00984761774106257	0.0210661956153239	0.0226577787392867	0.0644592596260835	yes	yes	yes	no	RAB3D	Ras-related protein Rab-3D	9545	RAB3D	seq.19379.154
1937	0.167783304814569	0.10307629134887	0.116199737966503	0.335016534063864	0.145011123725989	0.468766101755346	no	no	no	no	RGS21	Regulator of G-protein signaling 21	431704	RGS21	seq.19381.7
1938	0.170223591014564	0.354871833198058	0.0901484946711209	0.00358608082199703	0.117485091554479	0.0174578993990799	no	yes	no	yes	CINP	Cyclin-dependent kinase 2-interacting protein	51550	CINP	seq.19383.131
1939	0.268080958943109	0.040864540858309	0.0209885436297864	0.695599557341655	0.0388327095700242	0.774760826184078	yes	no	yes	no	Cadherin-12:ECD	Cadherin-12:Extracellular domain	1010	CDH12	seq.19388.2
1940	0.217491212524851	-0.0125734851442009	0.0139128226710132	0.906483357173778	0.0290080231833511	0.936260231659003	yes	no	yes	no	DDAH1	N(G),N(G)-dimethylarginine dimethylaminohydrolase 1	23576	DDAH1	seq.19392.6
1941	0.631658177660775	0.76015641683915	2.04191661374205e-08	8.66997669928321e-11	1.65896290406314e-06	1.31759562560496e-08	yes	yes	yes	yes	L-VEGF165	Isoform L-VEGF165	7422	VEGFA	seq.19437.61
1942	0.413023060096796	0.436914452624214	0.00010526242302024	0.000486176470395549	0.000898425454514402	0.00404851060811879	yes	yes	yes	yes	SYF2	Pre-mRNA-splicing factor SYF2	25949	SYF2	seq.19438.68
1943	0.478878449572245	0.58220601427348	1.78442601812214e-06	4.92468710026447e-06	4.57775622579477e-05	0.00012708944870541	yes	yes	yes	yes	GMPR2	GMP reductase 2	51292	GMPR2	seq.19446.1
1944	0.535564591794773	0.468087329838415	4.4800311914875e-07	0.000184357695676093	1.8155741221206e-05	0.00197171580284839	yes	yes	yes	yes	UPP1	Uridine phosphorylase 1	7378	UPP1	seq.19448.104
1945	0.231923842275405	0.24804830249183	0.0197481941803019	0.0355048036629188	0.0372817012975956	0.0951683190816497	yes	yes	yes	no	RBSK	Ribokinase	64080	RBKS	seq.19467.3
1946	0.259641868535698	0.393035002878766	0.0104766788327974	0.000996930067602335	0.0237046773756141	0.00684634738951208	yes	yes	yes	yes	PDCD6	Programmed cell death protein 6	10016	PDCD6	seq.19488.1
1947	0.135457765156901	0.197957297371803	0.156072728046488	0.0605310261205956	0.18615083826953	0.141221852411846	no	no	no	no	KAAG1	Kidney-associated antigen 1	353219	KAAG1	seq.19492.5
1948	0.307786878959571	0.391583903661593	0.00173359940726752	0.000702285777182814	0.00661958519850448	0.00535126112390971	yes	yes	yes	yes	NPL	N-acetylneuraminate lyase	80896	NPL	seq.19496.1
1949	0.209659831603433	0.241071762769651	0.0279559802233458	0.0329009553235367	0.0476767979432434	0.0897761229800846	yes	yes	yes	no	SNX3	Sorting nexin-3	8724	SNX3	seq.19503.2
1950	0.235963229716696	0.211689450295072	0.0150269085440766	0.0743606045832228	0.0306647581665956	0.164308104876742	yes	no	yes	no	KTHY	Thymidylate kinase	1841	DTYMK	seq.19504.22
1951	0.297680635621992	0.279771940575586	0.00279260233828915	0.0164985663996843	0.00918720829391458	0.053728367126591	yes	yes	yes	no	GLYAT	Glycine N-acyltransferase	10249	GLYAT	seq.19506.6
1952	0.284803919290689	0.249940447560568	0.0108254503338966	0.0349969267258481	0.024298360817119	0.09418012106105	yes	yes	yes	no	DCNL2	DCN1-like protein 2	55208	DCUN1D2	seq.19511.8
1953	0.153830196361588	0.0385018681459551	0.121979909785327	0.708524404296106	0.150882226189357	0.786275256775658	no	no	no	no	HMGA2	High mobility group protein HMGI-C	8091	HMGA2	seq.19516.10
1954	0.316550927483632	0.222553540389212	0.00309701634983836	0.0581639408595953	0.00986250084398468	0.137517251703909	yes	no	yes	no	STX1a	Syntaxin-1A	6804	STX1A	seq.19553.14
1955	0.423458695579819	0.216053595950619	4.1375494163302e-05	0.0354166766343698	0.000465772281002933	0.0950758772652782	yes	yes	yes	no	Complement receptor type 1	Complement receptor type 1	1378	CR1	seq.19556.12
1956	0.366850186558748	0.270211392728182	0.000344774378155132	0.0126864455323635	0.00206374247580605	0.0443044224790654	yes	yes	yes	yes	KLOTB	Beta-klotho	152831	KLB	seq.19557.3
1957	0.304676488711665	0.456313455223402	0.00463260041806536	0.000121883957461001	0.0132444499330429	0.00145914033100468	yes	yes	yes	yes	LRP4	Low-density lipoprotein receptor-related protein 4	4038	LRP4	seq.19558.10
1958	0.712562258695462	0.460588249806853	5.95892530526345e-09	0.000108659286420859	7.24472896557696e-07	0.00132992160180877	yes	yes	yes	yes	PLXA4	Plexin-A4	91584	PLXNA4	seq.19560.23
1959	0.427817369358712	0.26736823923402	3.62725717028619e-05	0.00952798412160928	0.000433061659894812	0.0363952615469054	yes	yes	yes	yes	PLXD1	Plexin-D1	23129	PLXND1	seq.19561.216
1960	0.21599846403731	0.0119365168611982	0.0371145218748233	0.905605730274755	0.0590443585859722	0.93553039092394	yes	no	no	no	UBP28	Ubiquitin carboxyl-terminal hydrolase 28	57646	USP28	seq.19562.8
1961	0.0720732370805102	-0.119254622914154	0.433364590388954	0.298271108835807	0.46407079154785	0.432275824222702	no	no	no	no	SEZ6L	Seizure 6-like protein	23544	SEZ6L	seq.19563.3
1962	0.393908348027857	0.242540235986638	0.000275073967425417	0.0355685079784498	0.00173980309339244	0.0952497832354866	yes	yes	yes	no	IRF4	Interferon regulatory factor 4	3662	IRF4	seq.19564.61
1963	0.122988354926773	0.194463300641681	0.23412069149677	0.0717628093583731	0.266072767590118	0.160250746938636	no	no	no	no	EGFRvIII	Epidermal growth factor receptor variant III	1956	EGFR	seq.19567.1
1964	0.384494047585278	0.425528401321579	0.000167298150802138	0.000459925473072996	0.0012236473035274	0.00387712213125171	yes	yes	yes	yes	CEBPG	CCAAT/enhancer-binding protein gamma	1054	CEBPG	seq.19572.10
1965	0.219587351121821	0.228063131808526	0.0326469065376964	0.0662914823706862	0.0535244907604846	0.150695927648495	yes	no	no	no	gpIIbIIIa	Integrin alpha-IIb: beta-3 complex	3674|3690	ITGA2B|ITGB3	seq.19574.5
1966	0.270726994047217	0.0674407358951698	0.0113033141252571	0.534054493821624	0.0250467523609888	0.644422614842988	yes	no	yes	no	EPO-R	Erythropoietin receptor	2057	EPOR	seq.19575.4
1967	0.208604022222614	-0.00603626245573259	0.043914567009725	0.953627317968452	0.0669052063798957	0.968497318842658	yes	no	no	no	HNP-1	Neutrophil defensin 1	1667	DEFA1	seq.19579.5
1968	0.392423577240787	0.811609061642384	0.00106886060608164	2.0249288445891e-08	0.00468944376573589	1.62917436893337e-06	yes	yes	yes	yes	FGF9	Fibroblast growth factor 9	2254	FGF9	seq.19584.33
1969	0.218507575085114	0.16593702733877	0.0311015785273413	0.158575133206303	0.0516252233383145	0.279588963510049	yes	no	no	no	IMA5	Importin subunit alpha-5	3836	KPNA1	seq.19587.12
1970	-0.0326404062569104	0.020232947604021	0.747958847171816	0.843760514497932	0.765421690719577	0.889950710791504	no	no	no	no	SP-D	Pulmonary surfactant-associated protein D	6441	SFTPD	seq.19590.46
1971	0.41517027393537	0.246250555681326	0.000108768603916515	0.0362603896137179	0.000918069441361309	0.0966767015480753	yes	yes	yes	no	BRF-1	Transcription factor IIIB 90 kDa subunit	2972	BRF1	seq.19596.18
1972	0.306463816819303	0.570909082539965	0.00185974964503963	3.6601587920802e-06	0.00692626978081131	0.000100780990580963	yes	yes	yes	yes	ASB9	Ankyrin repeat and SOCS box protein 9	140462	ASB9	seq.19601.15
1973	0.398326781299921	0.423301714183185	6.31118606352812e-05	0.000449642393805986	0.000624385152867312	0.00382585280346482	yes	yes	yes	yes	jun-D	Transcription factor jun-D	3727	JUND	seq.19602.36
1974	0.362569520159511	0.137302853166082	0.000499646692482576	0.208978501972814	0.00271456509888001	0.338260764583806	yes	no	yes	no	ihh	Indian hedgehog protein	3549	IHH	seq.19606.28
1975	0.239594931208673	0.183393827238678	0.0197751439094555	0.114765428700768	0.0372939718471668	0.221913269547854	yes	no	yes	no	CD81	CD81 antigen	975	CD81	seq.19612.3
1976	0.164205018090301	0.390987213553037	0.121265203163393	0.00236208990662451	0.150145323421322	0.0128077243599036	no	yes	no	yes	Holo-TC I	Transcobalamin-1	6947	TCN1	seq.19614.8
1977	0.663031695242483	1.16934273648296	4.31023266651746e-09	2.36616237364475e-16	5.35938248148114e-07	3.23631858655261e-13	yes	yes	yes	yes	Activin A	Activin A	3624	INHBA	seq.19622.7
1978	0.157663319612663	0.05672776692688	0.103539868749478	0.594351609747702	0.131797724971706	0.695252866566106	no	no	no	no	40S ribosomal protein SA	40S ribosomal protein SA	3921	RPSA	seq.19623.26
1979	0.355296183589837	0.558031377058765	0.000808927427334944	1.87192941113351e-06	0.00381022897130667	6.12677680793329e-05	yes	yes	yes	yes	g-Synuclein	Gamma-synuclein	6623	SNCG	seq.19630.2
1980	0.00676448897507816	0.133389591556627	0.946982258652861	0.222939641548903	0.951329404533566	0.353127614045758	no	no	no	no	Kininostatin	Kininostatin	3827	KNG1	seq.19631.13
1981	-0.0250326618644978	0.342506874892097	0.784782629070731	0.00280314916961077	0.800437316115953	0.0147037671207483	no	yes	no	yes	HLA-G	HLA class I histocompatibility antigen, alpha chain G	3135	HLA-G	seq.19636.23
1982	0.122920900032254	0.241895487762483	0.196490845454275	0.0378744809240748	0.2280444241579	0.0998127577724533	no	yes	no	no	CRH	Corticoliberin	1392	CRH	seq.19637.9
1983	0.2023996810789	0.432225091430048	0.0368778005244391	0.00108798776007272	0.058770301971805	0.00730353501270902	yes	yes	no	yes	Dynorphin A (1-17)	Dynorphin A (1-17)	5173	PDYN	seq.19638.9
1984	0.35374357694809	0.290268192988201	0.000465399634963643	0.00401276886657568	0.00257830601353987	0.0190241407877258	yes	yes	yes	yes	IAPP	Islet amyloid polypeptide	3375	IAPP	seq.19639.53
1985	0.179013344135065	-0.0109762815038281	0.0848495650174249	0.917003768402259	0.112057983642749	0.94370643332559	no	no	no	no	Parathyroid Hormone1-34	Parathyroid Hormone1-34	5741	PTH	seq.19640.2
1986	0.261551974410942	0.257381997270637	0.0109085430798975	0.0287833194300783	0.0244392461876	0.081563791567268	yes	yes	yes	no	VSTM1	V-set and transmembrane domain-containing protein 1	284415	VSTM1	seq.19743.12
1987	0.199236363541908	0.284125435492107	0.0375777726900321	0.0214375154747536	0.0596772117234152	0.0652669155049398	yes	yes	no	no	ERG19	Diphosphomevalonate decarboxylase	4597	MVD	seq.19748.3
1988	0.271056960418834	0.189083191548237	0.00823876128350029	0.094309086463594	0.0200508287286611	0.193333811391669	yes	no	yes	no	AMP1D	Methionine aminopeptidase 1D, mitochondrial	254042	METAP1D	seq.19752.197
1989	0.351350054164539	0.404088853532007	0.000399651698612997	0.000705042170450787	0.00229673786041146	0.00535734127018925	yes	yes	yes	yes	ATIF1	ATPase inhibitor, mitochondrial	93974	ATP5IF1	seq.19755.38
1990	0.226957392849273	0.234991095110051	0.0264739787542232	0.0400904961600984	0.0458648938625998	0.103851848717755	yes	yes	yes	no	CLC4G	C-type lectin domain family 4 member G	339390	CLEC4G	seq.19765.17
1991	0.286944401710249	0.580542609601365	0.00292946666736793	6.3747776865424e-06	0.00948353776102354	0.000158140799638794	yes	yes	yes	yes	Cystatin B	Cystatin B	1476	CSTB	seq.19768.13
1992	-0.0587375488316535	0.0392876644174557	0.520201635714918	0.700210004162851	0.54773347748197	0.779261377700358	no	no	no	no	HBG2	Hemoglobin subunit gamma-2	3048	HBG2	seq.19774.8
1993	0.246879940823758	-0.00452119956311097	0.0218559432861993	0.964353279521609	0.0400180273489948	0.975407060873123	yes	no	yes	no	MEP1A	Meprin A subunit alpha	4224	MEP1A	seq.19786.26
1994	0.326628040290541	0.238198117247243	0.00152590651984247	0.0321894713023708	0.00603196139455069	0.0884967826609399	yes	yes	yes	no	MER	Proto-oncogene tyrosine-protein kinase MER	10461	MERTK	seq.19787.14
1995	0.27323536307285	0.157057174269284	0.0106423943116034	0.121012573957396	0.0239931571326339	0.230041623391562	yes	no	yes	no	NUD14	Uridine diphosphate glucose pyrophosphatase	256281	NUDT14	seq.19794.10
1996	0.229900570250296	0.207141541009412	0.0210916038043577	0.0716394400567727	0.0389970139958233	0.160105954473286	yes	no	yes	no	GCNL2	Histone acetyltransferase KAT2A	2648	KAT2A	seq.19797.4
1997	0.115302935982931	0.218309249824913	0.226696706711006	0.0466142127370402	0.258737534883886	0.116344141370596	no	yes	no	no	PGAM4	Probable phosphoglycerate mutase 4	441531	PGAM4	seq.19799.2
1998	0.0735301727926726	0.197392572057339	0.416779985486946	0.0880122564504227	0.447713194698425	0.18491361560686	no	no	no	no	RCAS1	Receptor-binding cancer antigen expressed on SiSo cells	9166	EBAG9	seq.19802.22
1999	0.163983880305462	0.269383271463721	0.0949858850805157	0.0291544366936296	0.122649935632641	0.0821761582436103	no	yes	no	no	RAB3D	Ras-related protein Rab-3D	9545	RAB3D	seq.19808.26
[truncated: 3,472 more rows]
