# Supplementary material for: Large-scale molecular endotype discovery in synovial fluid reveals osteoarthritis as a single biological continuum
Source: Nat Commun. 2026 Jun 2;17:4721. doi: 10.1038/s41467-026-71632-4 (PMC13230806; doi:10.1038/s41467-026-71632-4)
Supplement: Supplementary file 9 — Source Data (7) [file 41467_2026_71632_MOESM9_ESM.zip]

Archive with 1 entries (1 files):
- Source Data File (7).csv
